# Supplementary material for: Disentangling metabolic functions of bacteria in the honey bee gut
Source: PLoS Biol. 2017 Dec 12;15(12):e2003467. doi: 10.1371/journal.pbio.2003467 (PMC5726620; doi:10.1371/journal.pbio.2003467)
Supplement: S1 Data — (XLSX) [file pbio.2003467.s001.xlsx]

## Sheet: Fig 2
Panel A								Panel B
	Target	Bee_ID	Treatment	Experiment	CellNum_norm				Target	Bee_ID	Treatment	Experiment	CellNum_norm
10	univ	1_1	hive	experiment 1	186152557			2	Ba	1_1	hive	experiment 1	612
20	univ	1_11	hive	experiment 1	213668766			3	Bi	1_1	hive	experiment 1	92950711
30	univ	1_12	hive	experiment 1	151133685			4	F4	1_1	hive	experiment 1	35456771
40	univ	1_2	hive	experiment 1	244392539			5	F5	1_1	hive	experiment 1	436983177
50	univ	1_3	hive	experiment 1	404766590			6	Fp	1_1	hive	experiment 1	20309250
60	univ	1_4	hive	experiment 1	224374979			7	Ga	1_1	hive	experiment 1	29961806
70	univ	1_5	hive	experiment 1	212808805			9	Sa	1_1	hive	experiment 1	20140146
80	univ	1_6	hive	experiment 1	209437236			12	Ba	1_11	hive	experiment 1	2244
90	univ	1_7	hive	experiment 1	226043993			13	Bi	1_11	hive	experiment 1	119299802
100	univ	1_8	hive	experiment 1	171239450			14	F4	1_11	hive	experiment 1	72942620
110	univ	1_9	hive	experiment 1	136758511			15	F5	1_11	hive	experiment 1	556772286
183	univ	2_1	MD	experiment 1	314246			16	Fp	1_11	hive	experiment 1	433863
193	univ	2_2	MD	experiment 1	161092			17	Ga	1_11	hive	experiment 1	24990449
203	univ	2_3	MD	experiment 1	109365			19	Sa	1_11	hive	experiment 1	8627610
213	univ	2_4	MD	experiment 1	90561			22	Ba	1_12	hive	experiment 1	0
223	univ	2_5	MD	experiment 1	189508			23	Bi	1_12	hive	experiment 1	91557152
233	univ	2_6	MD	experiment 1	808407			24	F4	1_12	hive	experiment 1	65479503
243	univ	2_7	MD	experiment 1	253297			25	F5	1_12	hive	experiment 1	261485274
253	univ	2_8	MD	experiment 1	77326			26	Fp	1_12	hive	experiment 1	12462695
317	univ	5_1	CL	experiment 1	712488870			27	Ga	1_12	hive	experiment 1	22218023
327	univ	6_1	CL	experiment 1	1680306204			29	Sa	1_12	hive	experiment 1	3822383
337	univ	6_2	CL	experiment 1	1083309294			32	Ba	1_2	hive	experiment 1	6273
347	univ	6_3	CL	experiment 1	630292238			33	Bi	1_2	hive	experiment 1	106460778
357	univ	6_6	CL	experiment 1	1091183757			34	F4	1_2	hive	experiment 1	82188168
367	univ	6_9	CL	experiment 1	719614760			35	F5	1_2	hive	experiment 1	651848642
548	univ	CL3_1	CL	experiment 2	589291617			36	Fp	1_2	hive	experiment 1	4785040
558	univ	CL3_10	CL	experiment 2	622318902			37	Ga	1_2	hive	experiment 1	19930414
568	univ	CL3_2	CL	experiment 2	599122665			39	Sa	1_2	hive	experiment 1	13053667
578	univ	CL3_7	CL	experiment 2	797755304			42	Ba	1_3	hive	experiment 1	111883
588	univ	CL3_8	CL	experiment 2	717651346			43	Bi	1_3	hive	experiment 1	228628115
598	univ	CL4_11	CL	experiment 2	817522266			44	F4	1_3	hive	experiment 1	83140047
608	univ	CL4_12	CL	experiment 2	697922444			45	F5	1_3	hive	experiment 1	2145182420
618	univ	CL4_3	CL	experiment 2	303472620			46	Fp	1_3	hive	experiment 1	789266
628	univ	CL4_4	CL	experiment 2	584181062			47	Ga	1_3	hive	experiment 1	9661899
638	univ	CL4_6	CL	experiment 2	375239574			49	Sa	1_3	hive	experiment 1	1728001
648	univ	CL4_8	CL	experiment 2	618675669			52	Ba	1_4	hive	experiment 1	72189
658	univ	CL4_9	CL	experiment 2	#N/A			53	Bi	1_4	hive	experiment 1	76255934
839	univ	H10_1	hive	experiment 2	695138492			54	F4	1_4	hive	experiment 1	73654937
849	univ	H10_2	hive	experiment 2	323237146			55	F5	1_4	hive	experiment 1	281509411
859	univ	H10_4	hive	experiment 2	653121846			56	Fp	1_4	hive	experiment 1	16172147
869	univ	H10_5	hive	experiment 2	668803648			57	Ga	1_4	hive	experiment 1	26023297
879	univ	H10_7	hive	experiment 2	539394139			59	Sa	1_4	hive	experiment 1	15011502
889	univ	MF6_1	MD	experiment 2	72117			62	Ba	1_5	hive	experiment 1	1370
899	univ	MF6_4	MD	experiment 2	73711			63	Bi	1_5	hive	experiment 1	106528835
909	univ	MF6_5	MD	experiment 2	143036			64	F4	1_5	hive	experiment 1	31692565
919	univ	MF6_6	MD	experiment 2	286991			65	F5	1_5	hive	experiment 1	737577813
929	univ	MF6_7	MD	experiment 2	60288			66	Fp	1_5	hive	experiment 1	1224935
939	univ	MF6_8	MD	experiment 2	15820			67	Ga	1_5	hive	experiment 1	15070400
949	univ	MF6_9	MD	experiment 2	35691			69	Sa	1_5	hive	experiment 1	3339826
959	univ	MF7_1	MD	experiment 2	112849			72	Ba	1_6	hive	experiment 1	4073
969	univ	MF7_10	MD	experiment 2	158446			73	Bi	1_6	hive	experiment 1	157700782
979	univ	MF7_12	MD	experiment 2	508934			74	F4	1_6	hive	experiment 1	65565039
989	univ	MF7_2	MD	experiment 2	21538			75	F5	1_6	hive	experiment 1	503445655
999	univ	MF7_4	MD	experiment 2	4665			76	Fp	1_6	hive	experiment 1	7955390
1009	univ	MF7_8	MD	experiment 2	205380			77	Ga	1_6	hive	experiment 1	29794370
								79	Sa	1_6	hive	experiment 1	13038796
								82	Ba	1_7	hive	experiment 1	1059
								83	Bi	1_7	hive	experiment 1	138952462
								84	F4	1_7	hive	experiment 1	34926714
Summary								85	F5	1_7	hive	experiment 1	937452880
Treatment	Target	N	median	mean	SD	SE		86	Fp	1_7	hive	experiment 1	1428848
CL	univ	17	697922444	7.4355e+08	3.13148e+08	7.59496e+07		87	Ga	1_7	hive	experiment 1	28204088
hive	univ	16	225209486	3.2878e+08	1.98041e+08	4.95104e+07		89	Sa	1_7	hive	experiment 1	2938446
								92	Ba	1_8	hive	experiment 1	1339197
								93	Bi	1_8	hive	experiment 1	147536020
								94	F4	1_8	hive	experiment 1	59212299
Wilcoxon rank sum test								95	F5	1_8	hive	experiment 1	357438650
Treatment	Target	P value, BH adj.						96	Fp	1_8	hive	experiment 1	141016
CL vs hive	univ	9.83519e-05						97	Ga	1_8	hive	experiment 1	30615817
								99	Sa	1_8	hive	experiment 1	3756360
								102	Ba	1_9	hive	experiment 1	33238
								103	Bi	1_9	hive	experiment 1	83567076
								104	F4	1_9	hive	experiment 1	21297807
								105	F5	1_9	hive	experiment 1	409995254
								106	Fp	1_9	hive	experiment 1	10185849
								107	Ga	1_9	hive	experiment 1	25526777
								109	Sa	1_9	hive	experiment 1	18006479
								175	Ba	2_1	MD	experiment 1	2995
								176	Bi	2_1	MD	experiment 1	527
								177	F4	2_1	MD	experiment 1	525
								178	F5	2_1	MD	experiment 1	868
								179	Fp	2_1	MD	experiment 1	1160
								180	Ga	2_1	MD	experiment 1	0
								182	Sa	2_1	MD	experiment 1	330
								185	Ba	2_2	MD	experiment 1	465
								186	Bi	2_2	MD	experiment 1	853
								187	F4	2_2	MD	experiment 1	184
								188	F5	2_2	MD	experiment 1	598
								189	Fp	2_2	MD	experiment 1	664
								190	Ga	2_2	MD	experiment 1	0
								192	Sa	2_2	MD	experiment 1	588
								195	Ba	2_3	MD	experiment 1	1033
								196	Bi	2_3	MD	experiment 1	0
								197	F4	2_3	MD	experiment 1	365
								198	F5	2_3	MD	experiment 1	4125
								199	Fp	2_3	MD	experiment 1	0
								200	Ga	2_3	MD	experiment 1	0
								202	Sa	2_3	MD	experiment 1	146
								205	Ba	2_4	MD	experiment 1	1594
								206	Bi	2_4	MD	experiment 1	0
								207	F4	2_4	MD	experiment 1	169
								208	F5	2_4	MD	experiment 1	3084
								209	Fp	2_4	MD	experiment 1	0
								210	Ga	2_4	MD	experiment 1	0
								212	Sa	2_4	MD	experiment 1	86
								215	Ba	2_5	MD	experiment 1	531
								216	Bi	2_5	MD	experiment 1	210
								217	F4	2_5	MD	experiment 1	334
								218	F5	2_5	MD	experiment 1	288
								219	Fp	2_5	MD	experiment 1	0
								220	Ga	2_5	MD	experiment 1	0
								222	Sa	2_5	MD	experiment 1	110
								225	Ba	2_6	MD	experiment 1	2153
								226	Bi	2_6	MD	experiment 1	1032
								227	F4	2_6	MD	experiment 1	711
								228	F5	2_6	MD	experiment 1	2112
								229	Fp	2_6	MD	experiment 1	0
								230	Ga	2_6	MD	experiment 1	0
								232	Sa	2_6	MD	experiment 1	273
								235	Ba	2_7	MD	experiment 1	1484
								236	Bi	2_7	MD	experiment 1	637
								237	F4	2_7	MD	experiment 1	488
								238	F5	2_7	MD	experiment 1	2139
								239	Fp	2_7	MD	experiment 1	200
								240	Ga	2_7	MD	experiment 1	0
								242	Sa	2_7	MD	experiment 1	1070
								245	Ba	2_8	MD	experiment 1	319
								246	Bi	2_8	MD	experiment 1	0
								247	F4	2_8	MD	experiment 1	171
								248	F5	2_8	MD	experiment 1	2656
								249	Fp	2_8	MD	experiment 1	0
								250	Ga	2_8	MD	experiment 1	0
								252	Sa	2_8	MD	experiment 1	160
								309	Ba	5_1	CL	experiment 1	11929916
								310	Bi	5_1	CL	experiment 1	78379209
								311	F4	5_1	CL	experiment 1	74197000
								312	F5	5_1	CL	experiment 1	3196955027
								313	Fp	5_1	CL	experiment 1	38064895
								314	Ga	5_1	CL	experiment 1	59218801
								316	Sa	5_1	CL	experiment 1	66623152
								319	Ba	6_1	CL	experiment 1	49906936
								320	Bi	6_1	CL	experiment 1	261055016
								321	F4	6_1	CL	experiment 1	378383165
								322	F5	6_1	CL	experiment 1	13597757780
								323	Fp	6_1	CL	experiment 1	80420483
								324	Ga	6_1	CL	experiment 1	92397162
								326	Sa	6_1	CL	experiment 1	115401654
								329	Ba	6_2	CL	experiment 1	19892677
								330	Bi	6_2	CL	experiment 1	201188325
								331	F4	6_2	CL	experiment 1	154283383
								332	F5	6_2	CL	experiment 1	7396276290
								333	Fp	6_2	CL	experiment 1	58638299
								334	Ga	6_2	CL	experiment 1	106503812
								336	Sa	6_2	CL	experiment 1	159487271
								339	Ba	6_3	CL	experiment 1	8622194
								340	Bi	6_3	CL	experiment 1	86097385
								341	F4	6_3	CL	experiment 1	74228793
								342	F5	6_3	CL	experiment 1	4487155240
								343	Fp	6_3	CL	experiment 1	43884655
								344	Ga	6_3	CL	experiment 1	54614847
								346	Sa	6_3	CL	experiment 1	104188710
								349	Ba	6_6	CL	experiment 1	5123056
								350	Bi	6_6	CL	experiment 1	138750215
								351	F4	6_6	CL	experiment 1	63356060
								352	F5	6_6	CL	experiment 1	4775946018
								353	Fp	6_6	CL	experiment 1	108090425
								354	Ga	6_6	CL	experiment 1	14190021
								356	Sa	6_6	CL	experiment 1	88829693
								359	Ba	6_9	CL	experiment 1	11090634
								360	Bi	6_9	CL	experiment 1	207060837
								361	F4	6_9	CL	experiment 1	131920789
								362	F5	6_9	CL	experiment 1	5714788255
								363	Fp	6_9	CL	experiment 1	50828016
								364	Ga	6_9	CL	experiment 1	73314256
								366	Sa	6_9	CL	experiment 1	16227305
								540	Ba	CL3_1	CL	experiment 2	5295054
								541	Bi	CL3_1	CL	experiment 2	100569168
								542	F4	CL3_1	CL	experiment 2	50916547
								543	F5	CL3_1	CL	experiment 2	2776925173
								544	Fp	CL3_1	CL	experiment 2	3253194
								545	Ga	CL3_1	CL	experiment 2	131409952
								547	Sa	CL3_1	CL	experiment 2	35069213
								550	Ba	CL3_10	CL	experiment 2	8756142
								551	Bi	CL3_10	CL	experiment 2	144090182
								552	F4	CL3_10	CL	experiment 2	71653061
								553	F5	CL3_10	CL	experiment 2	3181459686
								554	Fp	CL3_10	CL	experiment 2	16382225
								555	Ga	CL3_10	CL	experiment 2	100586850
								557	Sa	CL3_10	CL	experiment 2	56459002
								560	Ba	CL3_2	CL	experiment 2	4097220
								561	Bi	CL3_2	CL	experiment 2	93117663
								562	F4	CL3_2	CL	experiment 2	47975558
								563	F5	CL3_2	CL	experiment 2	2600538909
								564	Fp	CL3_2	CL	experiment 2	12066498
								565	Ga	CL3_2	CL	experiment 2	94945019
								567	Sa	CL3_2	CL	experiment 2	72713695
								570	Ba	CL3_7	CL	experiment 2	5419506
								571	Bi	CL3_7	CL	experiment 2	95811686
								572	F4	CL3_7	CL	experiment 2	94345221
								573	F5	CL3_7	CL	experiment 2	3607015640
								574	Fp	CL3_7	CL	experiment 2	10153492
								575	Ga	CL3_7	CL	experiment 2	128584029
								577	Sa	CL3_7	CL	experiment 2	83999289
								580	Ba	CL3_8	CL	experiment 2	3942319
								581	Bi	CL3_8	CL	experiment 2	77372969
								582	F4	CL3_8	CL	experiment 2	56616575
								583	F5	CL3_8	CL	experiment 2	2560904875
								584	Fp	CL3_8	CL	experiment 2	12828917
								585	Ga	CL3_8	CL	experiment 2	213984244
								587	Sa	CL3_8	CL	experiment 2	35979929
								590	Ba	CL4_11	CL	experiment 2	2272113
								591	Bi	CL4_11	CL	experiment 2	147780672
								592	F4	CL4_11	CL	experiment 2	101315047
								593	F5	CL4_11	CL	experiment 2	3197590883
								594	Fp	CL4_11	CL	experiment 2	174402474
								595	Ga	CL4_11	CL	experiment 2	23521154
								597	Sa	CL4_11	CL	experiment 2	59803051
								600	Ba	CL4_12	CL	experiment 2	2083470
								601	Bi	CL4_12	CL	experiment 2	85703658
								602	F4	CL4_12	CL	experiment 2	127254045
								603	F5	CL4_12	CL	experiment 2	2984068414
								604	Fp	CL4_12	CL	experiment 2	152579985
								605	Ga	CL4_12	CL	experiment 2	22916584
								607	Sa	CL4_12	CL	experiment 2	87120377
								610	Ba	CL4_3	CL	experiment 2	826948
								611	Bi	CL4_3	CL	experiment 2	45912595
								612	F4	CL4_3	CL	experiment 2	32855714
								613	F5	CL4_3	CL	experiment 2	1432969544
								614	Fp	CL4_3	CL	experiment 2	58495734
								615	Ga	CL4_3	CL	experiment 2	3004355
								617	Sa	CL4_3	CL	experiment 2	23474973
								620	Ba	CL4_4	CL	experiment 2	1787010
								621	Bi	CL4_4	CL	experiment 2	27187730
								622	F4	CL4_4	CL	experiment 2	77593549
								623	F5	CL4_4	CL	experiment 2	3524076253
								624	Fp	CL4_4	CL	experiment 2	82257379
								625	Ga	CL4_4	CL	experiment 2	23909876
								627	Sa	CL4_4	CL	experiment 2	50160957
								630	Ba	CL4_6	CL	experiment 2	1064556
								631	Bi	CL4_6	CL	experiment 2	50675504
								632	F4	CL4_6	CL	experiment 2	32434276
								633	F5	CL4_6	CL	experiment 2	1311663233
								634	Fp	CL4_6	CL	experiment 2	133773987
								635	Ga	CL4_6	CL	experiment 2	4034713
								637	Sa	CL4_6	CL	experiment 2	62318925
								640	Ba	CL4_8	CL	experiment 2	2049543
								641	Bi	CL4_8	CL	experiment 2	51785287
								642	F4	CL4_8	CL	experiment 2	82510049
								643	F5	CL4_8	CL	experiment 2	2587946069
								644	Fp	CL4_8	CL	experiment 2	67650383
								645	Ga	CL4_8	CL	experiment 2	85184858
								647	Sa	CL4_8	CL	experiment 2	33693079
								650	Ba	CL4_9	CL	experiment 2	2780724
								651	Bi	CL4_9	CL	experiment 2	113392691
								652	F4	CL4_9	CL	experiment 2	108243749
								653	F5	CL4_9	CL	experiment 2	2709312944
								654	Fp	CL4_9	CL	experiment 2	75670701
								655	Ga	CL4_9	CL	experiment 2	75759801
								657	Sa	CL4_9	CL	experiment 2	48236671
								831	Ba	H10_1	hive	experiment 2	2129849
								832	Bi	H10_1	hive	experiment 2	317572468
								833	F4	H10_1	hive	experiment 2	120424663
								834	F5	H10_1	hive	experiment 2	2217879423
								835	Fp	H10_1	hive	experiment 2	2670321
								836	Ga	H10_1	hive	experiment 2	35701006
								838	Sa	H10_1	hive	experiment 2	90911076
								841	Ba	H10_2	hive	experiment 2	43337
								842	Bi	H10_2	hive	experiment 2	159223742
								843	F4	H10_2	hive	experiment 2	63945189
								844	F5	H10_2	hive	experiment 2	612004506
								845	Fp	H10_2	hive	experiment 2	9224911
								846	Ga	H10_2	hive	experiment 2	111108560
								848	Sa	H10_2	hive	experiment 2	24785000
								851	Ba	H10_4	hive	experiment 2	11285584
								852	Bi	H10_4	hive	experiment 2	402456328
								853	F4	H10_4	hive	experiment 2	83781127
								854	F5	H10_4	hive	experiment 2	1885157746
								855	Fp	H10_4	hive	experiment 2	2763153
								856	Ga	H10_4	hive	experiment 2	71518683
								858	Sa	H10_4	hive	experiment 2	60156477
								861	Ba	H10_5	hive	experiment 2	14362
								862	Bi	H10_5	hive	experiment 2	402739681
								863	F4	H10_5	hive	experiment 2	94926825
								864	F5	H10_5	hive	experiment 2	1571823561
								865	Fp	H10_5	hive	experiment 2	3602414
								866	Ga	H10_5	hive	experiment 2	87487752
								868	Sa	H10_5	hive	experiment 2	31159291
								871	Ba	H10_7	hive	experiment 2	19962549
								872	Bi	H10_7	hive	experiment 2	515945182
								873	F4	H10_7	hive	experiment 2	50241705
								874	F5	H10_7	hive	experiment 2	1737456245
								875	Fp	H10_7	hive	experiment 2	1201399
								876	Ga	H10_7	hive	experiment 2	22931745
								878	Sa	H10_7	hive	experiment 2	61326778
								881	Ba	MF6_1	MD	experiment 2	87
								882	Bi	MF6_1	MD	experiment 2	161
								883	F4	MF6_1	MD	experiment 2	67
								884	F5	MF6_1	MD	experiment 2	1802
								885	Fp	MF6_1	MD	experiment 2	69
								886	Ga	MF6_1	MD	experiment 2	80
								888	Sa	MF6_1	MD	experiment 2	126
								891	Ba	MF6_4	MD	experiment 2	0
								892	Bi	MF6_4	MD	experiment 2	109
								893	F4	MF6_4	MD	experiment 2	133
								894	F5	MF6_4	MD	experiment 2	1752
								895	Fp	MF6_4	MD	experiment 2	418
								896	Ga	MF6_4	MD	experiment 2	0
								898	Sa	MF6_4	MD	experiment 2	101
								901	Ba	MF6_5	MD	experiment 2	497
								902	Bi	MF6_5	MD	experiment 2	198
								903	F4	MF6_5	MD	experiment 2	0
								904	F5	MF6_5	MD	experiment 2	70017
								905	Fp	MF6_5	MD	experiment 2	0
								906	Ga	MF6_5	MD	experiment 2	0
								908	Sa	MF6_5	MD	experiment 2	25
								911	Ba	MF6_6	MD	experiment 2	0
								912	Bi	MF6_6	MD	experiment 2	186
								913	F4	MF6_6	MD	experiment 2	140
								914	F5	MF6_6	MD	experiment 2	1469
								915	Fp	MF6_6	MD	experiment 2	0
								916	Ga	MF6_6	MD	experiment 2	0
								918	Sa	MF6_6	MD	experiment 2	64
								921	Ba	MF6_7	MD	experiment 2	229
								922	Bi	MF6_7	MD	experiment 2	213
								923	F4	MF6_7	MD	experiment 2	610
								924	F5	MF6_7	MD	experiment 2	1429
								925	Fp	MF6_7	MD	experiment 2	0
								926	Ga	MF6_7	MD	experiment 2	0
								928	Sa	MF6_7	MD	experiment 2	60
								931	Ba	MF6_8	MD	experiment 2	181
								932	Bi	MF6_8	MD	experiment 2	1398
								933	F4	MF6_8	MD	experiment 2	29
								934	F5	MF6_8	MD	experiment 2	1088
								935	Fp	MF6_8	MD	experiment 2	0
								936	Ga	MF6_8	MD	experiment 2	0
								938	Sa	MF6_8	MD	experiment 2	102
								941	Ba	MF6_9	MD	experiment 2	55
								942	Bi	MF6_9	MD	experiment 2	90
								943	F4	MF6_9	MD	experiment 2	18
								944	F5	MF6_9	MD	experiment 2	836
								945	Fp	MF6_9	MD	experiment 2	6
								946	Ga	MF6_9	MD	experiment 2	54
								948	Sa	MF6_9	MD	experiment 2	66
								951	Ba	MF7_1	MD	experiment 2	0
								952	Bi	MF7_1	MD	experiment 2	0
								953	F4	MF7_1	MD	experiment 2	296
								954	F5	MF7_1	MD	experiment 2	461
								955	Fp	MF7_1	MD	experiment 2	153
								956	Ga	MF7_1	MD	experiment 2	0
								958	Sa	MF7_1	MD	experiment 2	38
								961	Ba	MF7_10	MD	experiment 2	256
								962	Bi	MF7_10	MD	experiment 2	41383
								963	F4	MF7_10	MD	experiment 2	125
								964	F5	MF7_10	MD	experiment 2	114959
								965	Fp	MF7_10	MD	experiment 2	0
								966	Ga	MF7_10	MD	experiment 2	8783
								968	Sa	MF7_10	MD	experiment 2	238
								971	Ba	MF7_12	MD	experiment 2	346
								972	Bi	MF7_12	MD	experiment 2	2810
								973	F4	MF7_12	MD	experiment 2	441
								974	F5	MF7_12	MD	experiment 2	29738
								975	Fp	MF7_12	MD	experiment 2	68
								976	Ga	MF7_12	MD	experiment 2	38034
								978	Sa	MF7_12	MD	experiment 2	708
								981	Ba	MF7_2	MD	experiment 2	116
								982	Bi	MF7_2	MD	experiment 2	310
								983	F4	MF7_2	MD	experiment 2	49
								984	F5	MF7_2	MD	experiment 2	14353
								985	Fp	MF7_2	MD	experiment 2	16
								986	Ga	MF7_2	MD	experiment 2	7951
								988	Sa	MF7_2	MD	experiment 2	340
								991	Ba	MF7_4	MD	experiment 2	76
								992	Bi	MF7_4	MD	experiment 2	0
								993	F4	MF7_4	MD	experiment 2	94
								994	F5	MF7_4	MD	experiment 2	452
								995	Fp	MF7_4	MD	experiment 2	45
								996	Ga	MF7_4	MD	experiment 2	0
								998	Sa	MF7_4	MD	experiment 2	49
								1001	Ba	MF7_8	MD	experiment 2	0
								1002	Bi	MF7_8	MD	experiment 2	27733
								1003	F4	MF7_8	MD	experiment 2	140
								1004	F5	MF7_8	MD	experiment 2	82313
								1005	Fp	MF7_8	MD	experiment 2	0
								1006	Ga	MF7_8	MD	experiment 2	0
								1008	Sa	MF7_8	MD	experiment 2	231
								Summary
								Treatment	Target	N	median	mean	SD	SE
								CL	Ba	18	4610138	8.16333e+06	1.14934e+07	2.70902e+06
								CL	Bi	18	9.44647e+07	1.11441e+08	6.21283e+07	1.46438e+07
								CL	F4	18	75911171	9.77824e+07	7.76774e+07	1.83087e+07
								CL	F5	18	3.18921e+09	3.98019e+09	2.80544e+09	6.61248e+08
								CL	Fp	18	5.8567e+07	6.55245e+07	5.0317e+07	1.18598e+07
								CL	Ga	18	7.4537e+07	7.26711e+07	5.43853e+07	1.28187e+07
								CL	Sa	18	61060988	6.66548e+07	3.58629e+07	8.45297e+06
								hive	Ba	16	23800	2.18799e+06	5.51133e+06	1.37783e+06
								hive	Bi	16	143244241	1.96711e+08	1.37211e+08	3.43027e+07
								hive	F4	16	65522271	6.49297e+07	2.59899e+07	6.49746e+06
								hive	F5	16	631926574	9.56501e+08	6.99804e+08	1.74951e+08
								hive	Fp	16	3.18278e+06	5.95941e+06	6.16271e+06	1.54068e+06
								hive	Ga	16	2.71137e+07	3.69216e+07	2.80312e+07	7.0078e+06
								hive	Sa	16	1.40326e+07	2.32376e+07	2.58348e+07	6.4587e+06
								Wilcoxon rank sum test
								Treatment	Target	P value, BH adj.
								CL vs hive	Ga	0.124947
								CL vs hive	Fp	5.78595e-06
								CL vs hive	Sa	0.000215005
								CL vs hive	Ba	0.000215005
								CL vs hive	Bi	0.0434102
								CL vs hive	F4	0.153989
								CL vs hive	F5	1.00909e-06

## Sheet: Fig 3
Main figure				Inset
oplsda_correlation	oplsda_covariance	log2_FC_fall		oplsda@scoreMN_Comp_1	oplsda@orthoScoreMN	group
-0.31	-0.45	0.15		19.46	9.47	MD
0.61	0.67	-0.22		-16.78	12.62	CL
0.59	1.54	-0.5		19.66	20.52	MD
0.8	1.79	-0.62		17.24	7.11	MD
-0.41	-0.35	0.12		-21.19	13.22	CL
-0.42	-0.73	0.21		17.76	0.46	MD
-0.28	-0.32	0.11		18.49	3.09	MD
0.95	6.42	-2.22		17.08	13.84	MD
-0.89	-1.84	0.62		-19.91	4.02	CL
0.4	1.29	-0.44		15.87	3.94	MD
0.82	1.82	-0.61		-18.36	-7.98	CL
-0.84	-2.2	0.73		-24.13	0.35	CL
0.03	0.03	-0.01		19.56	-35.25	MD
-0.76	-1.91	0.68		-16.14	6.58	CL
0.53	0.79	-0.29		-20.87	-4.05	CL
-0.02	-0.02	0		18.37	3.15	MD
0.8	2.22	-0.79		-18.63	2.6	CL
-0.84	-2.08	0.67		17.83	-36.37	MD
0.05	0.06	-0.04		-17.83	-5.55	CL
0.81	1.84	-0.62		-19.37	-10.45	CL
-0.58	-1.7	0.6		16.64	5.63	MD
-0.65	-0.88	0.28		19.6	-3.45	MD
0.96	4.26	-1.44		18.09	7.85	MD
-0.85	-2.23	0.73		-20.29	-6.47	CL
0.21	0.32	-0.1		-22.16	-4.89	CL
-0.14	-0.29	0.03
0.5	0.81	-0.27
-0.38	-1.39	0.17
0.25	0.29	-0.12
0.54	0.53	-0.17
-0.5	-0.5	0.16
0.94	2.84	-0.96
-0.33	-0.33	0.1
0.92	1.82	-0.6
-0.9	-3	1
-0.17	-0.2	0.05
-0.21	-0.23	0.07
-0.78	-1.76	0.58
0.12	0.18	-0.05
0.66	2.44	-0.65
-0.4	-0.58	0.18
0.31	1.74	-1.32
-0.95	-1.88	0.64
-0.19	-0.62	-0.07
-0.67	-1.44	0.52
-0.1	-0.56	-0.74
-0.1	-0.31	-0.14
-0.43	-0.41	0.12
-0.11	-0.16	0.02
0.95	6.95	-2.41
0.9	3.95	-1.33
0.42	0.36	-0.13
-0.15	-0.08	0.02
0.07	0.19	-0.08
0.53	1.13	-0.36
0.82	2.26	-0.76
-0.85	-2.08	0.67
-0.76	-1.9	0.6
0.78	1.72	-0.59
-0.01	-0.02	0.04
0.95	4.07	-1.4
0.14	0.22	-0.11
-0.88	-1.72	0.58
-0.75	-1.56	0.51
-0.67	-0.98	0.32
0.33	0.94	-0.35
-0.93	-6.71	2.34
-0.63	-1.92	0.7
-0.18	-0.28	0.1
0.81	3.11	-1.03
0.61	0.73	-0.25
0.79	2.9	-1.04
-0.54	-0.91	0.27
-0.77	-0.99	0.32
0.06	0.14	-0.04
-0.95	-2.35	0.79
-0.87	-1.19	0.4
-0.34	-0.74	0.2
-0.45	-0.36	0.11
-0.5	-0.62	0.21
-0.16	-0.25	0.06
-0.54	-0.69	0.22
-0.12	-0.34	0.03
-0.93	-3.9	1.29
-0.91	-1.56	0.52
-0.63	-1.22	0.42
0.5	0.44	-0.16
0.84	3.36	-1.2
-0.78	-2.23	0.71
-0.05	-0.06	0.03
-0.46	-0.77	0.22
0.47	1.77	-0.73
0.63	1.35	-0.51
-0.71	-2.3	0.87
0.32	1.73	-0.7
-0.35	-0.79	0.24
-0.01	-0.02	-0.01
0.06	0.09	-0.04
0.75	5.27	-2.13
-0.7	-0.81	0.27
-0.28	-0.48	0.15
-0.81	-1.16	0.37
-0.08	-0.19	0.04
-0.18	-0.2	0.06
-0.83	-2.01	0.67
0.67	2.58	-0.96
-0.41	-1.3	0.53
-0.42	-0.85	0.29
0.84	6.07	-2.09
-0.77	-1.02	0.33
0.95	4.85	-1.66
-0.76	-2.12	0.72
-0.65	-1.24	0.37
0.67	1.9	-0.73
-0.97	-7.85	2.71
-0.97	-2.86	0.96
0.41	0.62	-0.26
-0.55	-0.58	0.19
0.71	1.56	-0.56
0.82	2.08	-0.73
-0.86	-1.14	0.39
0.13	0.09	-0.03
-0.9	-1.85	0.62
-0.47	-1.1	0.35
0.34	0.71	-0.23
-0.76	-1.42	0.46
-0.92	-3.76	1.3
-0.8	-1.53	0.52
-0.59	-1.74	0.63
-0.42	-1.41	0.54
0.94	3.24	-1.09
0.33	0.41	-0.15
-0.43	-0.72	0.22
-0.8	-1.74	0.57
0.45	2.38	-1.04
-0.81	-2.28	0.76
-0.16	-0.3	0.08
0.79	3.56	-1.18
-0.97	-6.51	2.21
-0.88	-1.56	0.53
-0.55	-1.8	0.77
-0.68	-0.74	0.24
0.19	0.31	-0.11
-0.52	-0.65	0.21
0.48	1.65	-0.52
-0.71	-1.15	0.35
-0.69	-0.96	0.31
-0.56	-1.34	0.48
-0.84	-1.12	0.36
-0.54	-1.5	0.46
-0.94	-3.45	1.19
-0.43	-0.86	0.28
-0.86	-1.75	0.6
-0.94	-1.71	0.57
-0.1	-0.18	-0.02
-0.92	-2.39	0.82
-0.85	-2.04	0.69
-0.49	-1.4	0.49
-0.92	-4.77	1.58
0.02	0.12	-1.2
-0.74	-1.91	0.6
0.49	0.98	-0.37
-0.45	-0.95	0.32
-0.58	-1.29	0.42
0.77	2.1	-0.73
0.94	5.07	-1.74
-0.76	-1.04	0.35
-0.94	-5.69	1.99
0.94	8.62	-3.06
0.59	0.94	-0.35
-0.83	-1.2	0.4
0.42	0.67	-0.25
0.89	3.35	-1.18
-0.98	-10.59	3.66
-0.91	-2.22	0.74
-0.97	-3.38	1.15
-0.98	-6.75	2.27
-0.29	-0.38	0.1
-0.77	-1.58	0.51
-0.31	-0.44	0.17
0.28	0.72	-0.24
0.55	0.75	-0.26
-0.99	-10.7	3.63
-0.98	-5.66	1.92
-0.41	-1.13	0.42
-0.76	-1.72	0.56
-0.91	-2.24	0.74
-0.94	-2.42	0.81
0.91	2.45	-0.81
0.35	0.48	-0.15
-0.22	-0.58	0.16
-0.62	-0.78	0.26
-0.51	-0.44	0.14
0.92	4.37	-1.53
-0.67	-1.92	0.64
0.37	1.01	-0.36
-0.25	-0.5	0.18
0.21	0.35	-0.13
-0.92	-2.98	0.99
-0.97	-6.14	2.06
-0.54	-1.12	0.34
-0.43	-0.65	0.19
0.25	0.4	-0.17
-0.65	-1.36	0.42
0.13	1.48	-3.3
-0.68	-1.78	0.55
-0.06	-0.2	-0.23
-0.46	-0.86	0.24
-0.69	-1.92	0.61
-0.07	-0.09	0
-0.3	-0.47	0.13
-0.16	-0.55	-0.16
-0.92	-2.64	0.88
-0.77	-4.61	1.86
-0.28	-0.4	0.15
0.23	0.2	-0.07
-0.32	-0.41	0.12
-0.41	-0.65	0.21
-0.62	-2.25	0.86
0.76	4.01	-1.31
0.6	0.79	-0.28
0.64	1.75	-0.63
-0.78	-1.75	0.59
-0.88	-3.44	1.16
-0.61	-1.01	0.32
-0.39	-0.96	0.32
-0.81	-1.76	0.58
-0.5	-0.76	0.25
0.58	1.04	-0.34
-0.98	-11.42	3.94
-0.94	-4.41	1.52
-0.96	-6.59	2.26
0.11	0.21	-0.08
0.21	0.25	-0.07
0.41	0.6	-0.22
-0.46	-0.4	0.13
-0.7	-0.6	0.2
-0.84	-0.97	0.32
0.38	1.07	-0.24
-0.4	-0.39	0.12
-0.03	-0.05	-0.01
0.8	3.86	-1.43
-0.38	-0.42	0.14
-0.5	-0.37	0.11
0.04	0.08	-0.04
-0.37	-1.19	0.41
-0.93	-4.85	1.68
0.27	1.23	-0.46
-0.92	-3.01	1.04
0.71	1.84	-0.61
0.63	0.96	-0.32
-0.64	-1.19	0.36
-0.89	-1.69	0.58
-0.89	-2.98	0.99
-0.9	-3.61	1.19
0.19	0.63	-0.4
-0.5	-0.5	0.16
-0.45	-0.49	0.14
-0.9	-3.98	1.36
0.55	0.68	-0.23
-0.91	-2.15	0.73
-0.87	-5.09	1.82
0.09	0.12	-0.05
0.84	3.19	-1.08
-0.3	-0.5	0.15
-0.72	-1.13	0.38
-0.36	-0.9	0.2
-0.92	-1.93	0.63
0.78	1.56	-0.54
-0.16	-0.45	0.26
-0.85	-2.03	0.7
-0.93	-5.6	1.94
-0.9	-2.71	0.9
-0.25	-0.34	0.1
0.76	2.58	-0.9
0.76	1.58	-0.56
-0.7	-0.97	0.33
-0.63	-1.09	0.34
-0.87	-1.89	0.62
-0.87	-1.88	0.62
-0.62	-0.42	0.14
0.69	1.12	-0.38
0.41	0.98	-0.33
-0.01	-0.02	-0.13
0.95	8.18	-2.84
0.96	10.53	-3.65
0.66	2.16	-0.85
-0.09	-0.15	-0.01
0.22	0.29	-0.12
-0.8	-1.32	0.44
-0.57	-0.85	0.26
0.11	0.15	-0.07
0.85	1.76	-0.6
0.82	4.47	-1.31
-0.52	-0.85	0.26
0.28	0.25	-0.09
-0.74	-2.02	0.64
0.55	0.98	-0.35
0.05	0.1	-0.02
0.92	7.17	-2.41
-0.35	-0.85	0.15
-0.81	-0.94	0.32
-0.69	-0.84	0.29
-0.49	-0.46	0.14
-0.75	-2.67	0.86
0.11	0.68	-1.23
0.64	1.04	-0.39
-0.48	-0.98	0.32
-0.78	-0.97	0.32
-0.86	-1.52	0.5
-0.97	-4.02	1.35
-0.85	-2.53	0.83
-0.95	-7.18	2.43
-0.45	-0.53	0.17
-0.31	-0.58	0.18
-0.85	-2.14	0.75
0.08	0.19	-0.17
-0.7	-3.31	1.38
0.73	1.22	-0.42
-0.4	-0.45	0.14
-0.37	-0.56	0.19
-0.2	-0.16	0.04
0.32	0.29	-0.11
-0.17	-0.21	0.07
-0.85	-2.57	0.85
-0.54	-1.45	0.49
-0.93	-1.86	0.63
0.9	3.65	-1.19
-0.79	-1.25	0.41
-0.46	-0.49	0.16
-0.35	-0.6	0.2
0.41	0.84	-0.34
0.96	6.63	-2.25
0.92	3.23	-1.11
0.26	0.49	-0.18
0.86	1.66	-0.57
-0.78	-3.66	1.12
0.86	3.79	-1.32
0.7	1.41	-0.47
-0.44	-0.78	0.23
-0.57	-1.11	0.4
0.13	0.17	-0.08
0.45	0.76	-0.3
-0.47	-0.52	0.17
0.1	0.15	-0.1
-0.24	-0.25	0.09
-0.74	-1.15	0.38
-0.63	-1.21	0.43
0.76	3.07	-1.16
-0.97	-4.41	1.48
-0.43	-0.51	0.16
0.18	0.2	-0.08
0.6	1.11	-0.41
0.19	0.41	-0.07
0.5	1.05	-0.39
0.59	1.65	-0.5
-0.8	-1.12	0.37
-0.72	-0.74	0.24
0.17	0.19	-0.08
0.91	4.33	-1.51
0.24	0.31	-0.12
-0.52	-0.48	0.16
-0.6	-0.85	0.26
0.8	2.6	-0.91
0.82	3.91	-1.25
0.88	2.72	-0.94
-0.79	-1.38	0.48
0.3	0.31	-0.13
-0.21	-0.14	0.05
0.84	2.53	-0.81
0.82	1.36	-0.46
0.69	0.79	-0.26
0.78	1.27	-0.41
0.71	1.44	-0.51
0.73	1.58	-0.55
0.45	0.49	-0.18
-0.71	-1.02	0.34
-0.54	-1.16	0.35
-0.55	-2.29	1.07
-0.86	-1.45	0.47
-0.85	-1.39	0.45
0.32	0.41	-0.17
0.17	0.27	-0.13
0.22	0.3	-0.12
0.72	2.78	-1.02
-0.65	-0.72	0.24
0.84	4.33	-1.36
0.89	2.58	-0.9
0.91	2.95	-1.02
0.87	1.92	-0.66
-0.97	-7.47	2.54
-0.41	-0.4	0.12
0.64	0.68	-0.23
-0.84	-2.21	0.75
0.13	0.15	-0.06
-0.96	-5	1.64
-0.97	-4.99	1.69
-0.77	-1.34	0.43
0.85	2.36	-0.83
-0.57	-1.81	0.6
-0.38	-0.31	0.1
-0.06	-0.1	0.01
-0.21	-0.61	0.26
-0.12	-0.15	0.04
0.85	6.78	-2.59
0.34	0.72	-0.3
0.16	0.11	-0.04
0.62	0.91	-0.33
-0.31	-0.32	0.12
-0.09	-0.1	0.01
0.8	4.33	-1.27
-0.41	-0.54	0.17
-0.44	-0.44	0.14
0.43	0.43	-0.15
-0.83	-1.37	0.45
-0.99	-8.72	2.95
0.28	0.51	-0.22
0.88	2.58	-0.89
0.75	1.32	-0.44
0.64	1.19	-0.4
0.36	0.33	-0.12
-0.88	-1.65	0.54
0.68	2.29	-0.85
-0.83	-2.68	0.91
-0.57	-0.59	0.19
0.61	1.54	-0.49
0.84	1.19	-0.39
0.64	1.97	-0.81
0.93	7.25	-2.55
0.84	1.95	-0.69
-0.85	-2.67	0.86
0.93	3.29	-1.13
-0.62	-1.33	0.44
0.74	2.57	-0.93
-0.7	-1.02	0.33
0.86	2.71	-0.95
-0.69	-1.45	0.46
0.13	0.18	-0.08
-0.23	-0.39	0.12
-0.46	-0.73	0.21
0.46	0.4	-0.14
0.32	0.51	-0.21
0.45	0.78	-0.28
0.81	1.23	-0.41
-0.88	-1.82	0.59
0.43	0.71	-0.25
-0.88	-2	0.66
0.87	4.24	-1.53
-0.36	-0.42	0.13
0.42	1.07	-0.38
0.37	1.45	-0.58
0.64	1.24	-0.44
-0.42	-0.49	0.14
0.75	1.63	-0.59
0.73	6.38	-1.94
0.48	1.02	-0.39
0.31	0.56	-0.2
0.07	0.1	-0.07
0.4	1.26	-0.45
0.17	0.19	-0.08
-0.31	-0.32	0.1
0.63	0.86	-0.29
0.81	2.49	-0.89
-0.36	-0.73	0.23
-0.83	-2.54	0.84
-0.2	-0.18	0.05
-0.9	-2.9	0.97
-0.57	-1.44	0.42
0.93	3.86	-1.29
-0.18	-0.16	0.04
0.26	0.28	-0.11
0.67	0.8	-0.29
0.91	1.81	-0.62
-0.18	-0.32	0.08
-0.11	-0.13	0.05
0.89	3.59	-1.24
-0.61	-1.27	0.4
0.09	0.42	-0.17
-0.13	-0.15	0.03
-0.05	-0.06	-0.01
0.29	0.53	-0.2
0.08	0.08	-0.03
-0.59	-0.65	0.2
-0.16	-0.31	0.06
-0.36	-0.52	0.15
-0.81	-2.76	0.95
-0.04	-0.03	0.01
-0.11	-0.17	0.02
-0.02	-0.02	-0.02
-0.82	-1.52	0.51
-0.93	-2.65	0.89
-0.59	-0.99	0.31
-0.78	-5.96	2.28
0.04	0.03	-0.01
0.94	5.4	-1.87
0.94	5.02	-1.74
-0.62	-0.99	0.33
0.24	0.24	-0.09
0.62	2.85	-1.05
0.83	3.54	-1.14
-0.52	-2.07	0.45
-0.69	-0.84	0.28
0.71	1.6	-0.55
0.14	0.22	-0.14
-0.68	-0.87	0.28
-0.67	-1.12	0.35
-0.93	-5.03	1.68
0.7	1.71	-0.59
0.33	1.02	-0.46
0.72	4.92	-1.88
-0.25	-0.42	0.11
0.43	1.56	-0.54
-0.74	-1.37	0.45
0.95	3.29	-1.13
-0.95	-4.11	1.39
0.16	0.34	-0.16
0.86	1.99	-0.69
0.65	1.2	-0.42
-0.25	-0.25	0.07
0.85	1.82	-0.62
0.82	4.54	-1.59
0.61	1.28	-0.47
0.88	6.5	-1.99
0.94	2.62	-0.9
0.51	1.34	-0.49
0.72	6.44	-1.95
-0.38	-0.3	0.1
0.72	6.95	-2.2
-0.56	-1.05	0.32
-0.97	-11.39	3.96
0.96	4.69	-1.57
-0.83	-3.92	1.17
-0.35	-1.22	0.31
0.04	0.13	-0.08
-0.21	-0.15	0.05
0.8	2.46	-0.84
0.95	2.69	-0.92
0.74	1.57	-0.54
0.54	0.78	-0.26
-0.97	-6.09	2.02
0.41	0.57	-0.18
0.94	3.83	-1.31
0.46	0.61	-0.21
0.16	0.17	-0.08
0.06	0.3	0.08
-0.31	-0.56	0.22
0.46	0.61	-0.21
-0.25	-0.27	0.07
-0.88	-3.04	1.03
0.43	0.65	-0.25
0.75	1.99	-0.64
0.3	0.46	-0.19
-0.19	-0.34	0.07
0.03	0.06	-0.03
0.81	1.65	-0.57
-0.76	-0.99	0.32
-0.7	-1.53	0.48
0.13	0.28	-0.13
-0.51	-0.65	0.21
-0.65	-4	1.66
0.09	0.17	-0.09
0.15	0.26	-0.1
0.91	3.32	-1.14
-0.37	-0.58	0.2
0.6	1.14	-0.4
0.74	4.61	-1.63
0.48	0.78	-0.28
0.67	2.92	-1.05
0.46	1.18	-0.51
0.5	0.76	-0.25
-0.73	-2.02	0.63
-0.5	-0.92	0.29
-0.57	-1.48	0.48
0.79	4.01	-1.41
0.96	9.03	-3.07
0.34	0.52	-0.22
-0.13	-0.12	0.04
0.69	1.04	-0.36
0.09	0.1	-0.04
-0.79	-3.01	1.02
0.85	5	-1.74
0.91	2.98	-1.04
0.61	6.33	-3.24
0.85	3.03	-1.02
0.67	2.32	-0.81
0.97	3.76	-1.28
-0.63	-0.91	0.28
0.53	1.73	-0.55
0.52	3.92	-1.08
-0.88	-2.03	0.67
0.17	0.31	-0.15
-0.14	-0.23	0.03
-0.29	-0.4	0.11
0.92	3.81	-1.28
0.89	2.12	-0.7
-0.56	-0.99	0.33
0.66	1.15	-0.39
-0.53	-0.83	0.25
-0.3	-0.67	0.15
0.66	3.68	-1.2
-0.37	-0.32	0.11
-0.44	-0.87	0.31
-0.37	-0.68	0.22
0.74	1.56	-0.56
0.87	4.7	-1.6
0.68	2.42	-0.83
-0.91	-4.54	1.5
0.67	4.19	-1.37
0.88	3.65	-1.24
-0.64	-0.78	0.26
-0.12	-0.16	0.03
-0.93	-4.98	1.65
0.47	2.64	-0.75
-0.8	-1.14	0.37
-0.68	-2.24	0.76
-0.12	-0.51	0.16
0.66	1.37	-0.48
0.06	0.06	-0.04
0.87	3.27	-1.11
-0.2	-0.97	0.36
0.63	1.38	-0.46
0.37	1.12	-0.56
0.71	1.28	-0.46
0.69	4.11	-1.41
0.44	2.22	-0.68
0.88	5.11	-1.83
0.87	6.06	-2.12
0.03	0.15	0.35
0.28	0.86	-0.29
-0.21	-0.31	0.08
-0.52	-1.06	0.35
-0.89	-2.45	0.84
-0.56	-0.53	0.19
-0.77	-0.82	0.27
0.07	0.14	-0.06
-0.88	-2.75	0.94
0.08	0.14	-0.07
-0.39	-0.39	0.11
0.72	1.91	-0.71
-0.11	-0.11	0.01
0.84	3.7	-1.29
-0.7	-0.95	0.31
-0.23	-0.13	0.05
-0.5	-0.42	0.13
-0.67	-4.32	1.75
0.49	0.79	-0.29
-0.18	-0.26	0.05
-0.98	-8.14	2.71
0.48	1.03	-0.41
0.78	4.12	-1.57
0.82	1.81	-0.64
-0.48	-0.68	0.19
-0.44	-0.84	0.22
-0.56	-1.19	0.35
0.36	1.63	-0.56
-0.59	-0.85	0.25
0.17	0.26	-0.13
0.58	0.9	-0.34
-0.22	-0.27	0.06
0.47	0.92	-0.3
-0.53	-0.69	0.21
0.43	2.34	-1.5
0.6	0.84	-0.31
-0.63	-0.7	0.21
0.08	0.11	-0.04
0.93	9.01	-2.78
0.61	0.67	-0.23
0.28	0.3	-0.13
0.7	0.88	-0.31
0.19	0.25	-0.12
0.87	4.19	-1.51
-0.17	-0.25	0.08
0.59	2.81	-0.95
0.07	0.32	-0.22
-0.38	-0.47	0.15
-0.14	-0.26	0.1
-0.9	-2.75	0.92
-0.75	-1.51	0.49
-0.13	-0.27	0.06
0.62	4.49	-1.09
-0.36	-1.09	0.32
-0.11	-0.29	0.03
-0.03	-0.03	0
-0.44	-0.52	0.17
-0.74	-0.9	0.3
-0.75	-1.82	0.59
0.8	7.85	-2.34
0.85	4.04	-1.32
0.37	0.68	-0.21
0.09	0.31	-0.11
0.8	1.44	-0.5
-0.91	-3.18	1.06
-0.85	-2.22	0.74
0.51	0.46	-0.16
0.64	1.22	-0.42
-0.76	-2.35	0.83
-0.15	-0.25	0.04
-0.19	-0.47	0.14
-0.18	-0.35	0.08
0.17	0.22	-0.1
0.92	3.51	-1.22
-0.19	-0.25	0.07
-0.6	-1.79	0.72
-0.54	-0.53	0.18
-0.87	-2.19	0.75
-0.5	-0.81	0.26
-0.42	-0.44	0.14
0.12	0.12	-0.06
-0.86	-3.02	1.01
0.73	2.82	-0.96
-0.85	-3.59	1.21
0.74	6.24	-1.78
0.84	2.13	-0.7
0.83	2.47	-0.89
-0.36	-0.43	0.12
0.2	0.35	-0.08
0.63	1.28	-0.47
0.74	2.13	-0.79
0.28	0.29	-0.12
0.08	0.06	-0.03
0.19	0.35	-0.11
0.62	1.47	-0.55
-0.13	-0.09	0.03
-0.68	-0.52	0.17
0.1	0.2	-0.13
-0.83	-2.02	0.69
0.79	1.52	-0.54
0.53	0.59	-0.21
-0.34	-1.31	0.08
0.66	5.16	-1.41
-0.35	-0.36	0.13
-0.27	-0.23	0.08
0.15	0.69	-0.95
0.74	7.03	-1.93
0.43	1.08	-0.38
-0.92	-4.73	1.63
0.71	1.02	-0.35
0.8	2.26	-0.75
-0.88	-3.76	1.28
-0.28	-0.26	0.08
0.68	3.51	-1.41
0.23	0.26	-0.09
0.24	0.18	-0.06
-0.68	-0.78	0.25
0.34	0.31	-0.11
0.26	0.37	-0.1
0.47	0.85	-0.24
-0.5	-0.46	0.16
0.64	1.67	-0.62
0.83	1.19	-0.41
0.35	0.3	-0.1
0.01	0.02	-0.08
0.19	0.22	-0.09
0.88	1.57	-0.53
0.94	2.28	-0.78
-0.41	-0.38	0.12
0.92	3.38	-1.14
-0.91	-6.93	2.47
0.72	5.95	-1.8
0.71	2.72	-1.01
0.73	1.7	-0.6
0.58	1.36	-0.49
0.75	1.08	-0.36
-0.88	-3.88	1.34
-0.83	-2.25	0.75
0.47	1.08	-0.39
-0.71	-0.69	0.23
0.22	0.58	-0.27
-0.14	-0.18	0.04
-0.67	-0.81	0.26
-0.17	-0.72	0.51
0.45	0.38	-0.13
0.68	0.89	-0.32
0.15	0.24	-0.12
-0.43	-0.44	0.14
0.74	0.64	-0.22
0.27	0.37	-0.15
-0.81	-5.03	1.91
0.52	0.32	-0.11
0.11	0.13	-0.06
0.62	1.13	-0.4
0.71	3.35	-1.34
0.77	2.41	-0.9
-0.92	-4.22	1.44
0.16	0.3	-0.13
-0.77	-2.55	0.88
0.36	0.28	-0.08
-0.28	-0.28	0.1
-0.5	-0.6	0.22
0.05	0.06	-0.03
-0.59	-1.23	0.37
0.05	0.05	-0.03
0.89	2.47	-0.85
0.91	2.65	-0.89
0.26	0.69	-0.25
0.76	1.67	-0.55
0.1	0.12	-0.04
-0.68	-1.73	0.57
0.75	2.01	-0.72
0.2	0.28	-0.08
0.45	0.66	-0.25
-0.73	-1.36	0.43
0.32	0.51	-0.2
0.59	0.49	-0.17
0.67	1.31	-0.45
-0.36	-0.44	0.13
-0.2	-0.28	0.08
0.74	4.17	-1.28
0.6	1.64	-0.65
0.83	1.45	-0.5
0.42	0.73	-0.29
0.27	0.43	-0.19
0.79	1.3	-0.45
-0.08	-0.08	0.01
0.61	1.05	-0.37
0.4	1.02	-0.31
-0.93	-5.85	2.05
-0.54	-1.19	0.46
0.47	1.33	-0.42
0.83	1.85	-0.63
0.91	10.23	-3.81
0.34	0.72	-0.3
-0.43	-0.52	0.15
0.66	1.02	-0.36
0.81	1.91	-0.67
-0.45	-1.36	0.6
0.37	0.63	-0.22
0.88	6.31	-2.32
0.5	0.45	-0.15
0.34	0.95	-0.2
0.12	0.17	-0.08
-0.76	-2.82	0.91
0.23	0.47	-0.21
0.9	1.83	-0.6
0.94	11.63	-4.08
0.52	1.05	-0.4
0.29	0.47	-0.17
0.33	0.37	-0.13
0.27	0.3	-0.11
0.73	3	-0.98
0.8	1.45	-0.5
-0.37	-1.12	0.52
0.56	0.54	-0.19
0.78	1.48	-0.49
0.15	0.13	-0.05
-0.04	-0.06	0
-0.77	-1.85	0.59
0.65	2.37	-0.82
-0.16	-0.16	0.05
-0.72	-1.51	0.48
0.15	0.15	-0.06
0.46	0.43	-0.14
0.93	6.82	-2.42
-0.15	-0.29	0.06
0.74	2.28	-0.76
0.82	4.46	-1.66
0.58	3.24	-0.86
-0.02	-0.03	0
-0.29	-0.31	0.1
0.2	0.65	-0.26
0.02	0.03	-0.05
0.84	1.39	-0.47
0.37	0.44	-0.17
0.74	2.62	-0.91
0.58	0.66	-0.23
0.56	1.21	-0.42
0.6	2.79	-1.13
0.31	0.33	-0.13
0.08	0.13	-0.06
-0.15	-0.49	0.09
0.01	0.03	-0.09
-0.54	-0.74	0.23
0.37	0.52	-0.19
0.52	1.07	-0.4
0.93	1.98	-0.67
0.04	0.06	-0.03
-0.7	-1.79	0.6
0.38	0.83	-0.23
0.78	2.16	-0.76
0.71	6.02	-1.63
0.77	1.85	-0.67
-0.11	-0.13	0.03
0.41	2.34	-1.17
-0.63	-1.19	0.39
0.67	0.73	-0.26
0.13	0.19	-0.07
0.68	2.1	-0.77
-0.14	-0.15	0.04
0.21	0.72	-0.29
0.7	1.53	-0.55
0.11	0.17	-0.08
0.69	0.88	-0.3
0.6	2.28	-0.68
0.55	0.94	-0.33
0.72	1.5	-0.53
0.15	0.25	-0.12
-0.52	-1	0.3
0.67	1.46	-0.49
0.24	0.29	-0.11
-0.71	-1.3	0.45
-0.68	-2.01	0.67
0.85	2.29	-0.78
-0.35	-0.64	0.19
-0.12	-0.24	0.07
0.79	0.74	-0.25
0.73	1.66	-0.51
0.03	0.05	-0.06
0.23	1.4	-0.56
0.77	3.04	-0.99
0.74	1	-0.34
0.33	0.47	-0.19
0.37	0.46	-0.16
-0.86	-1.99	0.65
-0.6	-0.81	0.26
-0.33	-0.34	0.1
0.13	0.28	-0.04
0.54	3.35	-1.61
0.69	2.03	-0.69
-0.15	-0.16	0.04
0.06	0.1	-0.03
0.57	1.73	-0.68
0.32	1.38	-0.7
-0.08	-0.11	0.01
0.28	0.26	-0.09
-0.05	-0.05	0.01
0.1	0.87	0.09
0.38	0.72	-0.27
0.36	0.43	-0.14
-0.45	-0.91	0.3
0.36	0.38	-0.14
0.27	0.3	-0.11
-0.39	-0.76	0.27
0.66	1.83	-0.65
-0.17	-0.19	0.05
-0.09	-0.29	-0.02
-0.17	-0.23	0.05
0.81	1.04	-0.36
0.87	3.43	-1.19
0.52	0.53	-0.19
0.38	0.32	-0.12
-0.29	-1.17	0.25
0.3	0.47	-0.18
0.16	0.39	-0.12
0.07	0.3	0.12
-0.4	-0.41	0.14
0.31	0.8	-0.35
0.36	0.48	-0.17
0.53	1.15	-0.4
-0.22	-0.29	0.08
-0.21	-0.24	0.07
0.42	0.69	-0.26
-0.55	-1.23	0.47
-0.12	-0.3	0.05
0.56	0.76	-0.26
0.25	0.28	-0.1
0.1	0.13	-0.06
-0.04	-0.12	-0.06
-0.1	-0.18	0.02
-0.2	-0.26	0.08
-0.16	-0.15	0.04
0.89	2.67	-0.92
-0.19	-0.27	0.06
0.24	0.25	-0.09
-0.32	-0.76	0.24
-0.05	-0.05	0.01
0.62	0.4	-0.13
0.56	1.86	-0.74
0.5	1.57	-0.62
0.12	0.12	-0.04
0.46	0.72	-0.25
0.35	1.17	-0.52
0.56	0.6	-0.21
0.72	1.51	-0.53
0.24	0.25	-0.09
-0.34	-0.43	0.15
0.86	1.7	-0.56
0.78	2.51	-0.85
0.9	9.29	-3.46
-0.21	-0.24	0.07
0.55	3.29	-1.26
0.96	11.15	-3.77
0.04	0.17	-0.25
0.69	1.89	-0.6
0.58	1.26	-0.46
0.56	0.86	-0.3
-0.15	-0.28	0.08
0.26	0.35	-0.14
0.33	0.55	-0.22
-0.84	-3.13	1.11
-0.56	-0.6	0.2
-0.31	-0.72	0.22
-0.45	-0.77	0.24
0.8	1.99	-0.69
-0.4	-0.83	0.24
0.93	8.23	-2.7
0.02	0.04	-0.07
0.44	0.64	-0.24
0.09	0.29	-0.18
0.94	9.25	-3.07
-0.41	-0.83	0.27
0.92	5.7	-1.95
0.72	0.92	-0.31
0.88	8.26	-3.08
-0.02	-0.08	-0.11
0.75	1.38	-0.46
-0.8	-2.61	0.91
-0.48	-0.41	0.14
0.65	1.38	-0.48
-0.74	-1.72	0.58
-0.94	-7.33	2.56
0.19	0.4	-0.13
-0.94	-5.97	2.08
0.09	0.12	-0.05
-0.95	-7.02	2.45
0.66	1.17	-0.41
-0.7	-1.34	0.44
0.07	0.17	-0.12
-0.49	-1.46	0.52
0.46	1.05	-0.41
0.46	1.25	-0.39
-0.15	-0.34	0.07
-0.17	-0.34	0.07
0.64	1.37	-0.43
-0.4	-0.6	0.19
-0.1	-0.17	0.03
-0.21	-0.12	0.04
0.12	0.27	-0.14
0.55	0.71	-0.26
-0.87	-2.32	0.76
-0.21	-0.41	0.13
0.01	0.01	-0.02
0.62	2.18	-0.62
0.15	0.2	-0.09
-0.3	-0.41	0.12
0.72	3.72	-1.02
0.15	0.25	-0.13
-0.19	-0.26	0.06
0.89	4.59	-1.5
0.09	0.19	-0.09
0.63	0.97	-0.32
0.03	0.05	-0.07
-0.2	-0.24	0.06
0.21	0.15	-0.05
0.69	1.62	-0.53
0.76	2.43	-0.73
-0.85	-2.2	0.73
0.19	0.17	-0.05
0.94	4.93	-1.69
-0.04	-0.04	0
-0.44	-0.71	0.22
0.72	2.41	-0.79
0.11	0.22	-0.12
0.51	0.69	-0.25
0.23	0.45	-0.18
-0.52	-1.2	0.4
-0.4	-1.24	0.37
-0.71	-2.42	0.88
-0.88	-4.27	1.49
0.52	0.59	-0.19
-0.22	-0.3	0.08
-0.24	-0.35	0.11
-0.2	-0.3	0.1
-0.09	-0.11	0.02
0.39	0.47	-0.17
0.59	0.71	-0.24
0.08	0.1	-0.05
-0.26	-0.35	0.12
0.6	0.42	-0.14
0.37	0.47	-0.17
0.08	0.1	-0.06
0.04	0.06	-0.03
0.2	0.2	-0.08
0.35	0.37	-0.13
0.53	0.46	-0.15
0.1	0.08	-0.02
0.44	0.5	-0.17
-0.21	-0.41	0.11
-0.24	-0.31	0.1
-0.29	-0.19	0.06

## Sheet: Fig 4
Panel A: P-values										Panel A: Barplots				Panel B-E: Z-score plots
	Flavonoids	Pyrimidine Nucleosides & An.	Purine Nucleosides & An.	Fatty Acids and Conjugates	Eicosanoids	Benzoic Acid & Der.	Carboxylic Acids & Der.	Keto-Acids & Der.		group	#ions explained	category		First name	m/z	ionIdx		data can be retrieved from S8 Data using ionIdx
CL	7.8e-06	0.01	0.05	1	1	1	1	1		CL	240	substrate		Rutin	609.145	995
Total	0.05	0	0	1	1	1	1	1		Total	201	substrate		Quercitrin	447.093	835
Hive	0.04	0.04	0	1	1	1	1	1		Hive	196	substrate		Trihydroxystearate	331.248	666
F5	0.01	0	0.04	1	1	1	1	1		F5	126	substrate		Scolymoside	593.15	981
F4	1	0	0.02	0.04	1	1	1	1		F4	107	substrate		Afzelin	431.098	821
Fp	1	0	0	1	1	1	1	1		Fp	58	substrate		Tricaffeoyl spermidine	640.245	1003
Bi	0	1	0.01	1	1	1	1	1		Bi	55	substrate		12-trans-hydroxy-juvenile hormone III	282.176	532
Ga	1	0.01	0.01	1	1	1	1	1		Ga	44	substrate		Prostaglandin F2 alpha	353.233	709
Sa	1	1	1	1	1	1	0	0		Sa	31	substrate		Succinate	117.019	67
Ba	1	1	1	1	1	1	0.01	0.05		Ba	15	substrate
MD	1	1	1	1	1	1	1	1		MD	0	substrate
CL	1	1	1	0.03	0.04	1	0	1		CL	132	product
Total	1	1	1	1	0.01	1	1	1		Total	98	product
Hive	1	1	1	1	0.04	0.02	1	1		Hive	91	product
F5	1	1	1	1	1	0.01	1	1		F5	44	product
Bi	1	1	1	1	3.15e-06	1	1	1		Bi	41	product
F4	1	1	1	1	1	1	1	1		F4	19	product
Ga	1	1	1	1	1	1	1	1		Ga	17	product
Sa	1	1	1	0.05	1	1	1	1		Sa	14	product
Fp	1	1	1	1	1	1	1	1		Fp	7	product
Ba	1	1	1	1	1	1	1	1		Ba	5	product
MD	1	1	1	1	1	1	1	1		MD	0	product

## Sheet: Fig 5
Growth data							Volcano plots
Bacterium	Timepoint	Substrate	#replicates	CFU	sd		data can be retrieved from S9 Data
B.apis	0h	H2O	5	7.61833e+07	7.72451e+06
B.apis	16h	H2O	5	7.45333e+07	1.00209e+07
B.apis	0h	PollenExtract	5	106850000	2.44173e+07
B.apis	16h	PollenExtract	5	347000000	6.96958e+07
Bifido	0h	H2O	5	31050000	6.03951e+06
Bifido	16h	H2O	5	3.92033e+07	4.55666e+06
Bifido	0h	PollenExtract	5	3.13567e+07	3.29965e+06
Bifido	16h	PollenExtract	5	374600000	6.9382e+07
Firm-4	0h	H2O	5	2.08333e+07	5.30005e+06
Firm-4	16h	H2O	5	1.58133e+07	1.46569e+06
Firm-4	0h	PollenExtract	5	1.75867e+07	2.80239e+06
Firm-4	16h	PollenExtract	5	3.69467e+07	8.14591e+06
Firm-5	0h	H2O	5	2.15467e+07	2.39636e+06
Firm-5	16h	H2O	5	107000000	2.5229e+07
Firm-5	0h	PollenExtract	5	20460000	4.40545e+06
Firm-5	16h	PollenExtract	5	1800000000	3.05532e+08
F.perrara	0h	H2O	5	8745000	2.3642e+06
F.perrara	16h	H2O	5	542500	138767
F.perrara	0h	PollenExtract	5	8.74167e+06	1.04085e+06
F.perrara	16h	PollenExtract	5	301750000	7.13683e+07
G.apicola	0h	H2O	5	6.05333e+07	1.44591e+07
G.apicola	16h	H2O	5	36300	7653.43
G.apicola	0h	PollenExtract	5	7.18833e+07	1.82404e+07
G.apicola	16h	PollenExtract	5	2820000000	4.63883e+08
Snodgrassella	0h	H2O	5	1.52733e+07	3.78213e+06
Snodgrassella	16h	H2O	5	1.28467e+06	616094
Snodgrassella	0h	PollenExtract	5	15760000	2.23114e+06
Snodgrassella	16h	PollenExtract	5	1.09283e+07	1.28008e+06
Welch t-test
Bacterium	Test	P-value, BH adj.
Firm-5	H2O vs PollenExtract (T= 16 h)	0.000532854
B. asteroides	H2O vs PollenExtract (T= 16 h)	0.000700547
Firm-4	H2O vs PollenExtract (T= 16 h)	0.00383908
B. apis	H2O vs PollenExtract (T= 16 h)	0.000953137
F. perrara	H2O vs PollenExtract (T= 16 h)	0.000953137
G. apicola	H2O vs PollenExtract (T= 16 h)	0.000532854
S. alvi	H2O vs PollenExtract (T= 16 h)	5.10443e-05

## Sheet: Fig 6
Panel A: Z-score plot
First name	m/z	ionIdx		data can be retrieved from S8 Data using ionIdx
Pyruvate	87.008	23
Panel B: growth data
Strain	Media	Time	Replicate1	Replicate2	Replicate3	OD_mean	SD	SE	BLANK	OD
Sa #145	control	0	0.197	0.183	0.185	0.188333	0.00757188	0.00437163	0.185	0.00333333
Sa #145	control	16	0.178	0.185	0.179	0.180667	0.00378594	0.00218581	0.185	-0.00433333
Sa #145	control	36	0.181	0.182	0.175	0.179333	0.00378594	0.00218581	0.185	-0.00566667
Sa #145	control	72	0.189	0.183	0.175	0.182333	0.00702377	0.00405518	0.185	-0.00266667
Sa #145	Ga-conditioned	0	0.187	0.19	0.202	0.193	0.00793725	0.00458258	0.185	0.008
Sa #145	Ga-conditioned	16	0.193	0.194	0.191	0.192667	0.00152753	0.000881917	0.185	0.00766667
Sa #145	Ga-conditioned	36	0.212	0.215	0.213	0.213333	0.00152753	0.000881917	0.185	0.0283333
Sa #145	Ga-conditioned	72	0.257	0.246	0.228	0.243667	0.0146401	0.00845248	0.185	0.0586667
Welch's t-test
Tested	Time	p-value
control vs Ga-conditioned	0	0.5022
control vs Ga-conditioned	16	0.01994
control vs Ga-conditioned	36	0.0014
control vs Ga-conditioned	72	0.008271
Panel C: metabolomics data
ion_name	113 / G_mic_T0_1_G_mic	177 / G_mic_T0_2_G_mic	259 / G_mic_T0_3_G_mic	131 / G_mic_T8_3_G_mic	157 / G_mic_T8_1_G_mic	197 / G_mic_T8_2_G_mic	163 / S_mic_T0_2_G_mic	191 / S_mic_T0_3_G_mic	219 / S_mic_T0_1_G_mic	101 / S_mic_T16_2_G_mic	103 / S_mic_T16_1_G_mic	183 / S_mic_T16_3_G_mic	115 / S_mic_T36_3_G_mic	227 / S_mic_T36_1_G_mic	255 / S_mic_T36_2_G_mic	099 / S_mic_T72_3_G_mic	173 / S_mic_T72_2_G_mic	193 / S_mic_T72_1_G_mic
Pyruvate*	0.11	0.32	-0.57	2.47	1.95	2.58	-0.36	0.2	0.1	-1.61	-1.86	-1.23	-1.62	-2.04	-2.15	-2.08	-1.63	-2.15
Succinate*	-0.56	0.23	0.2	2.21	1.96	2.77	-0.55	0.2	0.22	-1.92	-2.29	-0.91	-2.82	-1.89	-1.67	-2.1	-2	-1.65
5-Hydroxypentanoate*	-0.12	0.21	-0.11	4.97	4.56	5.15	-0.36	0.27	0.02	-0.6	-0.96	0.26	-1.42	-0.91	-1.31	-2.93	-2.73	-2.79
D-2-Hydroxyisocaproate*	-0.18	0.25	-0.1	4.45	4.04	4.57	-0.23	0.23	-0.04	-1.06	-1.37	-0.19	-2.24	-1.96	-2.28	-3.49	-3.07	-3.02
3-(2-Hydroxyphenyl)propanoate*	-0.18	0.24	-0.1	3.28	2.82	3.34	0.01	0.13	-0.15	-0.4	-0.82	0.15	-0.92	-0.56	-1.16	-2	-1.74	-1.68
6-Hydroxyl-1,6-dihydropurine ribonucleoside	-0.03	0.17	-0.16	2.36	1.72	2.52	0	0.04	-0.04	-0.18	-0.89	0.54	-0.61	-0.27	-0.99	-1.6	-1.11	-1.34

## Sheet: S1 Fig
group	all_log2_PC1	all_log2_PC2	all_Zscore_PC1	all_Zscore_PC2	sign_log2_PC1	sign_log2_PC2	sign_Zscore_PC1	sign_Zscore_PC2
MF exp2	0.15	0.17	0.16	-0.02	0.15	0.17	0.19	-0.03
CL exp2	0.15	-0.09	-0.09	0.09	0.15	-0.09	-0.1	-0.17
CL exp1	0.15	-0.15	-0.14	0.21	0.15	-0.15	-0.14	-0.24
MF exp1	0.15	0.19	0.19	0.07	0.15	0.18	0.19	-0.05
MF exp2	0.15	0.18	0.17	0.06	0.15	0.18	0.17	-0.05
MF exp2	0.15	0.14	0.15	-0.02	0.15	0.14	0.15	-0.06
CL exp2	0.15	-0.12	-0.12	0.14	0.15	-0.12	-0.12	-0.17
MF exp2	0.15	0.15	0.17	-0.06	0.15	0.16	0.18	-0.05
MF exp2	0.15	0.16	0.19	-0.03	0.15	0.16	0.18	0.03
MF exp2	0.15	0.16	0.17	0.03	0.15	0.16	0.16	-0.05
CL exp1	0.15	-0.14	-0.13	0.25	0.15	-0.15	-0.12	-0.19
MF exp1	0.15	0.15	0.17	0.08	0.15	0.15	0.18	-0.05
CL exp2	0.15	-0.13	-0.16	0.17	0.15	-0.14	-0.17	-0.13
CL exp1	0.15	-0.13	-0.13	0.24	0.15	-0.14	-0.15	-0.12
MF exp1	0.15	0.15	0.17	0.15	0.15	0.15	0.18	-0.07
MF exp1	0.15	0.19	0.2	0.06	0.15	0.18	0.2	-0.05
CL exp1	0.15	-0.13	-0.13	0.25	0.15	-0.14	-0.11	-0.19
MF exp2	0.15	0.13	0.13	-0.01	0.15	0.14	0.12	0.03
CL exp2	0.15	-0.11	-0.14	-0.07	0.15	-0.12	-0.13	-0.05
CL exp2	0.15	-0.15	-0.18	0.11	0.15	-0.16	-0.17	-0.15
MF exp1	0.15	0.18	0.17	0.13	0.15	0.17	0.16	-0.1
MF exp1	0.15	0.16	0.19	0.14	0.15	0.16	0.19	-0.1
MF exp2	0.15	0.1	0.05	-0.21	0.15	0.11	0.08	0.06
CL exp2	0.15	-0.09	-0.13	0.14	0.16	-0.1	-0.13	-0.11
CL exp2	0.15	-0.13	-0.18	0.05	0.15	-0.14	-0.16	-0.11
MF exp2	0.15	0.16	0.18	-0.02	0.15	0.16	0.19	-0.04
MF exp1	0.15	0.16	0.18	0.13	0.15	0.17	0.18	-0.08
CL exp2	0.15	-0.11	-0.13	0.1	0.15	-0.12	-0.16	-0.04
MF exp2	0.15	0.09	0.05	-0.24	0.15	0.1	0.09	0.07
MF exp1	0.15	0.16	0.18	0.17	0.15	0.16	0.18	-0.11
CL exp1	0.15	-0.11	-0.12	-0.07	0.15	-0.13	-0.1	-0.07
CL exp1	0.15	-0.14	-0.14	0.23	0.15	-0.15	-0.15	-0.2
CL exp2	0.15	-0.11	-0.17	0.03	0.15	-0.13	-0.18	-0.05
CL exp2	0.15	-0.15	-0.15	-0.01	0.15	-0.16	-0.15	-0.11
MF exp2	0.15	0.14	0.11	0	0.15	0.15	0.11	0.01
MF exp2	0.15	0.14	0.13	-0.06	0.15	0.15	0.13	-0.08
MF exp2	0.15	0.16	0.18	0.04	0.15	0.16	0.19	-0.01
CL exp2	0.15	-0.14	-0.17	0.06	0.15	-0.14	-0.16	-0.08
CL exp2	0.15	-0.16	-0.17	0.07	0.15	-0.16	-0.16	-0.1
hive	0.14	-0.2	-0.11	-0.3	0.14	-0.17	-0.1	0.35
hive	0.14	-0.2	-0.12	-0.3	0.14	-0.18	-0.11	0.34
hive	0.14	-0.23	-0.12	-0.25	0.14	-0.2	-0.1	0.33
hive	0.14	-0.14	-0.08	-0.23	0.14	-0.13	-0.08	0.33
hive	0.14	-0.21	-0.12	-0.26	0.14	-0.18	-0.1	0.34

## Sheet: S5 Fig
	Target	Bee_ID	Treatment	Experiment	CellNum_norm
1	A2	1_1	hive	experiment 1	4988887			Summary
2	Ba	1_1	hive	experiment 1	612			Treatment	Target	N	median	mean	SD	SE
3	Bi	1_1	hive	experiment 1	92950711			Sa	Sa	9	281278112	2.81139e+08	7.86635e+07	2.62212e+07
4	F4	1_1	hive	experiment 1	35456771			hive	A2	16	3458149	6.96277e+06	9.04256e+06	2.26064e+06
5	F5	1_1	hive	experiment 1	436983177			hive	Ba	16	23800	2.18799e+06	5.51133e+06	1.37783e+06
6	Fp	1_1	hive	experiment 1	20309250			hive	Bi	16	143244241	1.96711e+08	1.37211e+08	3.43027e+07
7	Ga	1_1	hive	experiment 1	29961806			hive	F4	16	65522271	6.49297e+07	2.59899e+07	6.49746e+06
8	Lk	1_1	hive	experiment 1	17625			hive	F5	16	631926574	9.56501e+08	6.99804e+08	1.74951e+08
9	Sa	1_1	hive	experiment 1	20140146			hive	Fp	16	3.18278e+06	5.95941e+06	6.16271e+06	1.54068e+06
11	A2	1_11	hive	experiment 1	7570995			hive	Ga	16	2.71137e+07	3.69216e+07	2.80312e+07	7.0078e+06
12	Ba	1_11	hive	experiment 1	2244			hive	Lk	16	76714.5	180368	267051	66762.8
13	Bi	1_11	hive	experiment 1	119299802			hive	Sa	16	1.40326e+07	2.32376e+07	2.58348e+07	6.4587e+06
14	F4	1_11	hive	experiment 1	72942620			Ga	Ga	5	263958744	2.88363e+08	7.2545e+07	3.24431e+07
15	F5	1_11	hive	experiment 1	556772286			Fp	Fp	13	165763488	1.5328e+08	6.45193e+07	1.78944e+07
16	Fp	1_11	hive	experiment 1	433863			F5	F5	12	5778370922	6.01337e+09	3.08004e+09	8.89132e+08
17	Ga	1_11	hive	experiment 1	24990449			F4	F4	5	157155528	1.67849e+08	1.15564e+08	5.16816e+07
18	Lk	1_11	hive	experiment 1	20419			CL	A2	18	130	353.833	528.702	124.616
19	Sa	1_11	hive	experiment 1	8627610			CL	Ba	18	4610138	8.16333e+06	1.14934e+07	2.70902e+06
21	A2	1_12	hive	experiment 1	6734122			CL	Bi	18	9.44647e+07	1.11441e+08	6.21283e+07	1.46438e+07
22	Ba	1_12	hive	experiment 1	0			CL	F4	18	75911171	9.77824e+07	7.76774e+07	1.83087e+07
23	Bi	1_12	hive	experiment 1	91557152			CL	F5	18	3.18921e+09	3.98019e+09	2.80544e+09	6.61248e+08
24	F4	1_12	hive	experiment 1	65479503			CL	Fp	18	5.8567e+07	6.55245e+07	5.0317e+07	1.18598e+07
25	F5	1_12	hive	experiment 1	261485274			CL	Ga	18	7.4537e+07	7.26711e+07	5.43853e+07	1.28187e+07
26	Fp	1_12	hive	experiment 1	12462695			CL	Lk	18	8446.5	50823.8	154216	36349.1
27	Ga	1_12	hive	experiment 1	22218023			CL	Sa	18	61060988	6.66548e+07	3.58629e+07	8.45297e+06
28	Lk	1_12	hive	experiment 1	16593			Bi	Bi	5	1201846176	1.2045e+09	3.63516e+08	1.62569e+08
29	Sa	1_12	hive	experiment 1	3822383			Ba	Ba	5	2074979435	1.98938e+09	9.51309e+08	4.25438e+08
31	A2	1_2	hive	experiment 1	9912913
32	Ba	1_2	hive	experiment 1	6273
33	Bi	1_2	hive	experiment 1	106460778
34	F4	1_2	hive	experiment 1	82188168
35	F5	1_2	hive	experiment 1	651848642
36	Fp	1_2	hive	experiment 1	4785040
37	Ga	1_2	hive	experiment 1	19930414
38	Lk	1_2	hive	experiment 1	442446
39	Sa	1_2	hive	experiment 1	13053667
41	A2	1_3	hive	experiment 1	953525
42	Ba	1_3	hive	experiment 1	111883
43	Bi	1_3	hive	experiment 1	228628115
44	F4	1_3	hive	experiment 1	83140047
45	F5	1_3	hive	experiment 1	2145182420
46	Fp	1_3	hive	experiment 1	789266
47	Ga	1_3	hive	experiment 1	9661899
48	Lk	1_3	hive	experiment 1	24324
49	Sa	1_3	hive	experiment 1	1728001
51	A2	1_4	hive	experiment 1	2453178
52	Ba	1_4	hive	experiment 1	72189
53	Bi	1_4	hive	experiment 1	76255934
54	F4	1_4	hive	experiment 1	73654937
55	F5	1_4	hive	experiment 1	281509411
56	Fp	1_4	hive	experiment 1	16172147
57	Ga	1_4	hive	experiment 1	26023297
58	Lk	1_4	hive	experiment 1	1054047
59	Sa	1_4	hive	experiment 1	15011502
61	A2	1_5	hive	experiment 1	45416
62	Ba	1_5	hive	experiment 1	1370
63	Bi	1_5	hive	experiment 1	106528835
64	F4	1_5	hive	experiment 1	31692565
65	F5	1_5	hive	experiment 1	737577813
66	Fp	1_5	hive	experiment 1	1224935
67	Ga	1_5	hive	experiment 1	15070400
68	Lk	1_5	hive	experiment 1	150058
69	Sa	1_5	hive	experiment 1	3339826
71	A2	1_6	hive	experiment 1	2661134
72	Ba	1_6	hive	experiment 1	4073
73	Bi	1_6	hive	experiment 1	157700782
74	F4	1_6	hive	experiment 1	65565039
75	F5	1_6	hive	experiment 1	503445655
76	Fp	1_6	hive	experiment 1	7955390
77	Ga	1_6	hive	experiment 1	29794370
78	Lk	1_6	hive	experiment 1	55738
79	Sa	1_6	hive	experiment 1	13038796
81	A2	1_7	hive	experiment 1	4255164
82	Ba	1_7	hive	experiment 1	1059
83	Bi	1_7	hive	experiment 1	138952462
84	F4	1_7	hive	experiment 1	34926714
85	F5	1_7	hive	experiment 1	937452880
86	Fp	1_7	hive	experiment 1	1428848
87	Ga	1_7	hive	experiment 1	28204088
88	Lk	1_7	hive	experiment 1	75821
89	Sa	1_7	hive	experiment 1	2938446
91	A2	1_8	hive	experiment 1	33688939
92	Ba	1_8	hive	experiment 1	1339197
93	Bi	1_8	hive	experiment 1	147536020
94	F4	1_8	hive	experiment 1	59212299
95	F5	1_8	hive	experiment 1	357438650
96	Fp	1_8	hive	experiment 1	141016
97	Ga	1_8	hive	experiment 1	30615817
98	Lk	1_8	hive	experiment 1	395294
99	Sa	1_8	hive	experiment 1	3756360
101	A2	1_9	hive	experiment 1	2448755
102	Ba	1_9	hive	experiment 1	33238
103	Bi	1_9	hive	experiment 1	83567076
104	F4	1_9	hive	experiment 1	21297807
105	F5	1_9	hive	experiment 1	409995254
106	Fp	1_9	hive	experiment 1	10185849
107	Ga	1_9	hive	experiment 1	25526777
108	Lk	1_9	hive	experiment 1	24312
109	Sa	1_9	hive	experiment 1	18006479
111	A2	14_10	F5	experiment 1	407
112	Ba	14_10	F5	experiment 1	0
113	Bi	14_10	F5	experiment 1	0
114	F4	14_10	F5	experiment 1	140
115	F5	14_10	F5	experiment 1	6475849495
116	Fp	14_10	F5	experiment 1	73
117	Ga	14_10	F5	experiment 1	167
118	Lk	14_10	F5	experiment 1	19594
119	Sa	14_10	F5	experiment 1	0
120	A2	14_11	F5	experiment 1	146
121	Ba	14_11	F5	experiment 1	0
122	Bi	14_11	F5	experiment 1	166
123	F4	14_11	F5	experiment 1	115
124	F5	14_11	F5	experiment 1	12664380714
125	Fp	14_11	F5	experiment 1	125
126	Ga	14_11	F5	experiment 1	935
127	Lk	14_11	F5	experiment 1	4083
128	Sa	14_11	F5	experiment 1	195
129	A2	14_12	F5	experiment 1	672
130	Ba	14_12	F5	experiment 1	1912
131	Bi	14_12	F5	experiment 1	462
132	F4	14_12	F5	experiment 1	42697
133	F5	14_12	F5	experiment 1	8883648565
134	Fp	14_12	F5	experiment 1	93
135	Ga	14_12	F5	experiment 1	1020
136	Lk	14_12	F5	experiment 1	7242
137	Sa	14_12	F5	experiment 1	240
138	A2	14_3	F5	experiment 1	155
139	Ba	14_3	F5	experiment 1	0
140	Bi	14_3	F5	experiment 1	0
141	F4	14_3	F5	experiment 1	6021
142	F5	14_3	F5	experiment 1	285441969
143	Fp	14_3	F5	experiment 1	17
144	Ga	14_3	F5	experiment 1	0
145	Lk	14_3	F5	experiment 1	0
146	Sa	14_3	F5	experiment 1	31
147	A2	14_4	F5	experiment 1	0
148	Ba	14_4	F5	experiment 1	0
149	Bi	14_4	F5	experiment 1	164
150	F4	14_4	F5	experiment 1	42834
151	F5	14_4	F5	experiment 1	7737501887
152	Fp	14_4	F5	experiment 1	188
153	Ga	14_4	F5	experiment 1	782
154	Lk	14_4	F5	experiment 1	5814
155	Sa	14_4	F5	experiment 1	72
156	A2	14_7	F5	experiment 1	0
157	Ba	14_7	F5	experiment 1	2436
158	Bi	14_7	F5	experiment 1	379
159	F4	14_7	F5	experiment 1	1696
160	F5	14_7	F5	experiment 1	6886374469
161	Fp	14_7	F5	experiment 1	181
162	Ga	14_7	F5	experiment 1	1273
163	Lk	14_7	F5	experiment 1	6645
164	Sa	14_7	F5	experiment 1	154
165	A2	14_8	F5	experiment 1	223
166	Ba	14_8	F5	experiment 1	2290
167	Bi	14_8	F5	experiment 1	225
168	F4	14_8	F5	experiment 1	477
169	F5	14_8	F5	experiment 1	7082090329
170	Fp	14_8	F5	experiment 1	103
171	Ga	14_8	F5	experiment 1	876
172	Lk	14_8	F5	experiment 1	35168
173	Sa	14_8	F5	experiment 1	178
174	A2	2_1	MD	experiment 1	550
175	Ba	2_1	MD	experiment 1	2995
176	Bi	2_1	MD	experiment 1	527
177	F4	2_1	MD	experiment 1	525
178	F5	2_1	MD	experiment 1	868
179	Fp	2_1	MD	experiment 1	1160
180	Ga	2_1	MD	experiment 1	0
181	Lk	2_1	MD	experiment 1	279379
182	Sa	2_1	MD	experiment 1	330
184	A2	2_2	MD	experiment 1	760
185	Ba	2_2	MD	experiment 1	465
186	Bi	2_2	MD	experiment 1	853
187	F4	2_2	MD	experiment 1	184
188	F5	2_2	MD	experiment 1	598
189	Fp	2_2	MD	experiment 1	664
190	Ga	2_2	MD	experiment 1	0
191	Lk	2_2	MD	experiment 1	112932
192	Sa	2_2	MD	experiment 1	588
194	A2	2_3	MD	experiment 1	613
195	Ba	2_3	MD	experiment 1	1033
196	Bi	2_3	MD	experiment 1	0
197	F4	2_3	MD	experiment 1	365
198	F5	2_3	MD	experiment 1	4125
199	Fp	2_3	MD	experiment 1	0
200	Ga	2_3	MD	experiment 1	0
201	Lk	2_3	MD	experiment 1	4079
202	Sa	2_3	MD	experiment 1	146
204	A2	2_4	MD	experiment 1	293
205	Ba	2_4	MD	experiment 1	1594
206	Bi	2_4	MD	experiment 1	0
207	F4	2_4	MD	experiment 1	169
208	F5	2_4	MD	experiment 1	3084
209	Fp	2_4	MD	experiment 1	0
210	Ga	2_4	MD	experiment 1	0
211	Lk	2_4	MD	experiment 1	12695
212	Sa	2_4	MD	experiment 1	86
214	A2	2_5	MD	experiment 1	214
215	Ba	2_5	MD	experiment 1	531
216	Bi	2_5	MD	experiment 1	210
217	F4	2_5	MD	experiment 1	334
218	F5	2_5	MD	experiment 1	288
219	Fp	2_5	MD	experiment 1	0
220	Ga	2_5	MD	experiment 1	0
221	Lk	2_5	MD	experiment 1	108405
222	Sa	2_5	MD	experiment 1	110
224	A2	2_6	MD	experiment 1	0
225	Ba	2_6	MD	experiment 1	2153
226	Bi	2_6	MD	experiment 1	1032
227	F4	2_6	MD	experiment 1	711
228	F5	2_6	MD	experiment 1	2112
229	Fp	2_6	MD	experiment 1	0
230	Ga	2_6	MD	experiment 1	0
231	Lk	2_6	MD	experiment 1	386003
232	Sa	2_6	MD	experiment 1	273
234	A2	2_7	MD	experiment 1	1202
235	Ba	2_7	MD	experiment 1	1484
236	Bi	2_7	MD	experiment 1	637
237	F4	2_7	MD	experiment 1	488
238	F5	2_7	MD	experiment 1	2139
239	Fp	2_7	MD	experiment 1	200
240	Ga	2_7	MD	experiment 1	0
241	Lk	2_7	MD	experiment 1	567689
242	Sa	2_7	MD	experiment 1	1070
244	A2	2_8	MD	experiment 1	278
245	Ba	2_8	MD	experiment 1	319
246	Bi	2_8	MD	experiment 1	0
247	F4	2_8	MD	experiment 1	171
248	F5	2_8	MD	experiment 1	2656
249	Fp	2_8	MD	experiment 1	0
250	Ga	2_8	MD	experiment 1	0
251	Lk	2_8	MD	experiment 1	7920
252	Sa	2_8	MD	experiment 1	160
254	A2	22_10	Sa	experiment 1	196
255	Ba	22_10	Sa	experiment 1	7807
256	Bi	22_10	Sa	experiment 1	920
257	F4	22_10	Sa	experiment 1	1012
258	F5	22_10	Sa	experiment 1	3389
259	Fp	22_10	Sa	experiment 1	261
260	Ga	22_10	Sa	experiment 1	0
261	Lk	22_10	Sa	experiment 1	45883
262	Sa	22_10	Sa	experiment 1	281278112
263	A2	22_2	Sa	experiment 1	218
264	Ba	22_2	Sa	experiment 1	3978
265	Bi	22_2	Sa	experiment 1	117909
266	F4	22_2	Sa	experiment 1	193
267	F5	22_2	Sa	experiment 1	2292
268	Fp	22_2	Sa	experiment 1	430
269	Ga	22_2	Sa	experiment 1	163
270	Lk	22_2	Sa	experiment 1	84781
271	Sa	22_2	Sa	experiment 1	357451750
272	A2	22_3	Sa	experiment 1	0
273	Ba	22_3	Sa	experiment 1	5432
274	Bi	22_3	Sa	experiment 1	1172
275	F4	22_3	Sa	experiment 1	577
276	F5	22_3	Sa	experiment 1	3716
277	Fp	22_3	Sa	experiment 1	324
278	Ga	22_3	Sa	experiment 1	0
279	Lk	22_3	Sa	experiment 1	147673
280	Sa	22_3	Sa	experiment 1	274704090
281	A2	22_4	Sa	experiment 1	268
282	Ba	22_4	Sa	experiment 1	4158
283	Bi	22_4	Sa	experiment 1	578
284	F4	22_4	Sa	experiment 1	615
285	F5	22_4	Sa	experiment 1	5220
286	Fp	22_4	Sa	experiment 1	124
287	Ga	22_4	Sa	experiment 1	0
288	Lk	22_4	Sa	experiment 1	27596
289	Sa	22_4	Sa	experiment 1	231173002
290	A2	22_7	Sa	experiment 1	184
291	Ba	22_7	Sa	experiment 1	5390
292	Bi	22_7	Sa	experiment 1	150
293	F4	22_7	Sa	experiment 1	106
294	F5	22_7	Sa	experiment 1	1700
295	Fp	22_7	Sa	experiment 1	84
296	Ga	22_7	Sa	experiment 1	0
297	Lk	22_7	Sa	experiment 1	62253
298	Sa	22_7	Sa	experiment 1	161988720
299	A2	22_8	Sa	experiment 1	123
300	Ba	22_8	Sa	experiment 1	3416
301	Bi	22_8	Sa	experiment 1	7270
302	F4	22_8	Sa	experiment 1	182
303	F5	22_8	Sa	experiment 1	64676
304	Fp	22_8	Sa	experiment 1	117
305	Ga	22_8	Sa	experiment 1	0
306	Lk	22_8	Sa	experiment 1	29639
307	Sa	22_8	Sa	experiment 1	323289497
308	A2	5_1	CL	experiment 1	162
309	Ba	5_1	CL	experiment 1	11929916
310	Bi	5_1	CL	experiment 1	78379209
311	F4	5_1	CL	experiment 1	74197000
312	F5	5_1	CL	experiment 1	3196955027
313	Fp	5_1	CL	experiment 1	38064895
314	Ga	5_1	CL	experiment 1	59218801
315	Lk	5_1	CL	experiment 1	665526
316	Sa	5_1	CL	experiment 1	66623152
318	A2	6_1	CL	experiment 1	1138
319	Ba	6_1	CL	experiment 1	49906936
320	Bi	6_1	CL	experiment 1	261055016
321	F4	6_1	CL	experiment 1	378383165
322	F5	6_1	CL	experiment 1	13597757780
323	Fp	6_1	CL	experiment 1	80420483
324	Ga	6_1	CL	experiment 1	92397162
325	Lk	6_1	CL	experiment 1	34114
326	Sa	6_1	CL	experiment 1	115401654
328	A2	6_2	CL	experiment 1	1425
329	Ba	6_2	CL	experiment 1	19892677
330	Bi	6_2	CL	experiment 1	201188325
331	F4	6_2	CL	experiment 1	154283383
332	F5	6_2	CL	experiment 1	7396276290
333	Fp	6_2	CL	experiment 1	58638299
334	Ga	6_2	CL	experiment 1	106503812
335	Lk	6_2	CL	experiment 1	26748
336	Sa	6_2	CL	experiment 1	159487271
338	A2	6_3	CL	experiment 1	303
339	Ba	6_3	CL	experiment 1	8622194
340	Bi	6_3	CL	experiment 1	86097385
341	F4	6_3	CL	experiment 1	74228793
342	F5	6_3	CL	experiment 1	4487155240
343	Fp	6_3	CL	experiment 1	43884655
344	Ga	6_3	CL	experiment 1	54614847
345	Lk	6_3	CL	experiment 1	11245
346	Sa	6_3	CL	experiment 1	104188710
348	A2	6_6	CL	experiment 1	0
349	Ba	6_6	CL	experiment 1	5123056
350	Bi	6_6	CL	experiment 1	138750215
351	F4	6_6	CL	experiment 1	63356060
352	F5	6_6	CL	experiment 1	4775946018
353	Fp	6_6	CL	experiment 1	108090425
354	Ga	6_6	CL	experiment 1	14190021
355	Lk	6_6	CL	experiment 1	14338
356	Sa	6_6	CL	experiment 1	88829693
358	A2	6_9	CL	experiment 1	183
359	Ba	6_9	CL	experiment 1	11090634
360	Bi	6_9	CL	experiment 1	207060837
361	F4	6_9	CL	experiment 1	131920789
362	F5	6_9	CL	experiment 1	5714788255
363	Fp	6_9	CL	experiment 1	50828016
364	Ga	6_9	CL	experiment 1	73314256
365	Lk	6_9	CL	experiment 1	3628
366	Sa	6_9	CL	experiment 1	16227305
368	A2	7_1	Ga	experiment 1	0
369	Ba	7_1	Ga	experiment 1	601
370	Bi	7_1	Ga	experiment 1	490
371	F4	7_1	Ga	experiment 1	0
372	F5	7_1	Ga	experiment 1	425
373	Fp	7_1	Ga	experiment 1	31
374	Ga	7_1	Ga	experiment 1	363223701
375	Lk	7_1	Ga	experiment 1	14350
376	Sa	7_1	Ga	experiment 1	202410
377	A2	7_10	Ga	experiment 1	0
378	Ba	7_10	Ga	experiment 1	349
379	Bi	7_10	Ga	experiment 1	706
380	F4	7_10	Ga	experiment 1	201
381	F5	7_10	Ga	experiment 1	13278
382	Fp	7_10	Ga	experiment 1	0
383	Ga	7_10	Ga	experiment 1	246141376
384	Lk	7_10	Ga	experiment 1	24561
385	Sa	7_10	Ga	experiment 1	142493
386	A2	7_2	Ga	experiment 1	120
387	Ba	7_2	Ga	experiment 1	601
388	Bi	7_2	Ga	experiment 1	285
389	F4	7_2	Ga	experiment 1	0
390	F5	7_2	Ga	experiment 1	525
391	Fp	7_2	Ga	experiment 1	111
392	Ga	7_2	Ga	experiment 1	203514150
393	Lk	7_2	Ga	experiment 1	25304
394	Sa	7_2	Ga	experiment 1	15316
395	A2	7_3	Ga	experiment 1	153
396	Ba	7_3	Ga	experiment 1	1827
397	Bi	7_3	Ga	experiment 1	240
398	F4	7_3	Ga	experiment 1	0
399	F5	7_3	Ga	experiment 1	508
400	Fp	7_3	Ga	experiment 1	28
401	Ga	7_3	Ga	experiment 1	364975181
402	Lk	7_3	Ga	experiment 1	12887
403	Sa	7_3	Ga	experiment 1	209867
404	A2	7_6	Ga	experiment 1	0
405	Ba	7_6	Ga	experiment 1	536
406	Bi	7_6	Ga	experiment 1	164
407	F4	7_6	Ga	experiment 1	139
408	F5	7_6	Ga	experiment 1	249
409	Fp	7_6	Ga	experiment 1	69
410	Ga	7_6	Ga	experiment 1	263958744
411	Lk	7_6	Ga	experiment 1	58934
412	Sa	7_6	Ga	experiment 1	28739
413	A2	8_1	Fp	experiment 1	0
414	Ba	8_1	Fp	experiment 1	3601
415	Bi	8_1	Fp	experiment 1	607
416	F4	8_1	Fp	experiment 1	0
417	F5	8_1	Fp	experiment 1	1697
418	Fp	8_1	Fp	experiment 1	233705417
419	Ga	8_1	Fp	experiment 1	0
420	Lk	8_1	Fp	experiment 1	4377
421	Sa	8_1	Fp	experiment 1	3477
422	A2	8_6	Fp	experiment 1	0
423	Ba	8_6	Fp	experiment 1	1509
424	Bi	8_6	Fp	experiment 1	221
425	F4	8_6	Fp	experiment 1	0
426	F5	8_6	Fp	experiment 1	1709
427	Fp	8_6	Fp	experiment 1	275460729
428	Ga	8_6	Fp	experiment 1	0
429	Lk	8_6	Fp	experiment 1	15364
430	Sa	8_6	Fp	experiment 1	478
431	A2	8_7	Fp	experiment 1	91
432	Ba	8_7	Fp	experiment 1	7881
433	Bi	8_7	Fp	experiment 1	340
434	F4	8_7	Fp	experiment 1	183
435	F5	8_7	Fp	experiment 1	6932
436	Fp	8_7	Fp	experiment 1	165763488
437	Ga	8_7	Fp	experiment 1	2608
438	Lk	8_7	Fp	experiment 1	13333
439	Sa	8_7	Fp	experiment 1	2560
440	A2	8_8	Fp	experiment 1	0
441	Ba	8_8	Fp	experiment 1	327
442	Bi	8_8	Fp	experiment 1	105
443	F4	8_8	Fp	experiment 1	0
444	F5	8_8	Fp	experiment 1	1592
445	Fp	8_8	Fp	experiment 1	61208887
446	Ga	8_8	Fp	experiment 1	0
447	Lk	8_8	Fp	experiment 1	3574
448	Sa	8_8	Fp	experiment 1	225
449	A2	A1-2_1	Ba	experiment 2	272
450	Ba	A1-2_1	Ba	experiment 2	1111114198
451	Bi	A1-2_1	Ba	experiment 2	122530
452	F4	A1-2_1	Ba	experiment 2	1182
453	F5	A1-2_1	Ba	experiment 2	1499715
454	Fp	A1-2_1	Ba	experiment 2	447
455	Ga	A1-2_1	Ba	experiment 2	75023
456	Lk	A1-2_1	Ba	experiment 2	23687
457	Sa	A1-2_1	Ba	experiment 2	1104
458	A2	A1-2_10	Ba	experiment 2	1328
459	Ba	A1-2_10	Ba	experiment 2	3096300438
460	Bi	A1-2_10	Ba	experiment 2	760
461	F4	A1-2_10	Ba	experiment 2	45
462	F5	A1-2_10	Ba	experiment 2	24519359
463	Fp	A1-2_10	Ba	experiment 2	0
464	Ga	A1-2_10	Ba	experiment 2	0
465	Lk	A1-2_10	Ba	experiment 2	17021
466	Sa	A1-2_10	Ba	experiment 2	139
467	A2	A1-2_12	Ba	experiment 2	1533
468	Ba	A1-2_12	Ba	experiment 2	2074979435
469	Bi	A1-2_12	Ba	experiment 2	7549
470	F4	A1-2_12	Ba	experiment 2	170
471	F5	A1-2_12	Ba	experiment 2	1051082
472	Fp	A1-2_12	Ba	experiment 2	0
473	Ga	A1-2_12	Ba	experiment 2	0
474	Lk	A1-2_12	Ba	experiment 2	14697
475	Sa	A1-2_12	Ba	experiment 2	39
476	A2	A1-2_4	Ba	experiment 2	0
477	Ba	A1-2_4	Ba	experiment 2	947211982
478	Bi	A1-2_4	Ba	experiment 2	12623
479	F4	A1-2_4	Ba	experiment 2	281
480	F5	A1-2_4	Ba	experiment 2	163319
481	Fp	A1-2_4	Ba	experiment 2	280
482	Ga	A1-2_4	Ba	experiment 2	18437
483	Lk	A1-2_4	Ba	experiment 2	23491
484	Sa	A1-2_4	Ba	experiment 2	186
485	A2	A1-2_7	Ba	experiment 2	1864
486	Ba	A1-2_7	Ba	experiment 2	2717314858
487	Bi	A1-2_7	Ba	experiment 2	24470
488	F4	A1-2_7	Ba	experiment 2	652
489	F5	A1-2_7	Ba	experiment 2	62756813
490	Fp	A1-2_7	Ba	experiment 2	0
491	Ga	A1-2_7	Ba	experiment 2	0
492	Lk	A1-2_7	Ba	experiment 2	12811
493	Sa	A1-2_7	Ba	experiment 2	40
494	A2	B2_1	Bi	experiment 2	0
495	Ba	B2_1	Bi	experiment 2	9637
496	Bi	B2_1	Bi	experiment 2	1505119089
497	F4	B2_1	Bi	experiment 2	50
498	F5	B2_1	Bi	experiment 2	341
499	Fp	B2_1	Bi	experiment 2	0
500	Ga	B2_1	Bi	experiment 2	0
501	Lk	B2_1	Bi	experiment 2	13023
502	Sa	B2_1	Bi	experiment 2	33
503	A2	B2_2	Bi	experiment 2	556
504	Ba	B2_2	Bi	experiment 2	2045
505	Bi	B2_2	Bi	experiment 2	1201846176
506	F4	B2_2	Bi	experiment 2	27
507	F5	B2_2	Bi	experiment 2	613
508	Fp	B2_2	Bi	experiment 2	0
509	Ga	B2_2	Bi	experiment 2	0
510	Lk	B2_2	Bi	experiment 2	16599
511	Sa	B2_2	Bi	experiment 2	0
512	A2	B2_3	Bi	experiment 2	0
513	Ba	B2_3	Bi	experiment 2	3674
514	Bi	B2_3	Bi	experiment 2	984472437
515	F4	B2_3	Bi	experiment 2	48
516	F5	B2_3	Bi	experiment 2	199
517	Fp	B2_3	Bi	experiment 2	0
518	Ga	B2_3	Bi	experiment 2	0
519	Lk	B2_3	Bi	experiment 2	49180
520	Sa	B2_3	Bi	experiment 2	38
521	A2	B2_6	Bi	experiment 2	0
522	Ba	B2_6	Bi	experiment 2	6658
523	Bi	B2_6	Bi	experiment 2	1605260305
524	F4	B2_6	Bi	experiment 2	44
525	F5	B2_6	Bi	experiment 2	889
526	Fp	B2_6	Bi	experiment 2	140
527	Ga	B2_6	Bi	experiment 2	0
528	Lk	B2_6	Bi	experiment 2	69614
529	Sa	B2_6	Bi	experiment 2	52
530	A2	B2_9	Bi	experiment 2	799
531	Ba	B2_9	Bi	experiment 2	11558
532	Bi	B2_9	Bi	experiment 2	725777967
533	F4	B2_9	Bi	experiment 2	0
534	F5	B2_9	Bi	experiment 2	275
535	Fp	B2_9	Bi	experiment 2	0
536	Ga	B2_9	Bi	experiment 2	0
537	Lk	B2_9	Bi	experiment 2	27711
538	Sa	B2_9	Bi	experiment 2	65
539	A2	CL3_1	CL	experiment 2	0
540	Ba	CL3_1	CL	experiment 2	5295054
541	Bi	CL3_1	CL	experiment 2	100569168
542	F4	CL3_1	CL	experiment 2	50916547
543	F5	CL3_1	CL	experiment 2	2776925173
544	Fp	CL3_1	CL	experiment 2	3253194
545	Ga	CL3_1	CL	experiment 2	131409952
546	Lk	CL3_1	CL	experiment 2	4181
547	Sa	CL3_1	CL	experiment 2	35069213
549	A2	CL3_10	CL	experiment 2	0
550	Ba	CL3_10	CL	experiment 2	8756142
551	Bi	CL3_10	CL	experiment 2	144090182
552	F4	CL3_10	CL	experiment 2	71653061
553	F5	CL3_10	CL	experiment 2	3181459686
554	Fp	CL3_10	CL	experiment 2	16382225
555	Ga	CL3_10	CL	experiment 2	100586850
556	Lk	CL3_10	CL	experiment 2	63548
557	Sa	CL3_10	CL	experiment 2	56459002
559	A2	CL3_2	CL	experiment 2	98
560	Ba	CL3_2	CL	experiment 2	4097220
561	Bi	CL3_2	CL	experiment 2	93117663
562	F4	CL3_2	CL	experiment 2	47975558
563	F5	CL3_2	CL	experiment 2	2600538909
564	Fp	CL3_2	CL	experiment 2	12066498
565	Ga	CL3_2	CL	experiment 2	94945019
566	Lk	CL3_2	CL	experiment 2	25758
567	Sa	CL3_2	CL	experiment 2	72713695
569	A2	CL3_7	CL	experiment 2	229
570	Ba	CL3_7	CL	experiment 2	5419506
571	Bi	CL3_7	CL	experiment 2	95811686
572	F4	CL3_7	CL	experiment 2	94345221
573	F5	CL3_7	CL	experiment 2	3607015640
574	Fp	CL3_7	CL	experiment 2	10153492
575	Ga	CL3_7	CL	experiment 2	128584029
576	Lk	CL3_7	CL	experiment 2	6712
577	Sa	CL3_7	CL	experiment 2	83999289
579	A2	CL3_8	CL	experiment 2	225
580	Ba	CL3_8	CL	experiment 2	3942319
581	Bi	CL3_8	CL	experiment 2	77372969
582	F4	CL3_8	CL	experiment 2	56616575
583	F5	CL3_8	CL	experiment 2	2560904875
584	Fp	CL3_8	CL	experiment 2	12828917
585	Ga	CL3_8	CL	experiment 2	213984244
586	Lk	CL3_8	CL	experiment 2	5657
587	Sa	CL3_8	CL	experiment 2	35979929
589	A2	CL4_11	CL	experiment 2	0
590	Ba	CL4_11	CL	experiment 2	2272113
591	Bi	CL4_11	CL	experiment 2	147780672
592	F4	CL4_11	CL	experiment 2	101315047
593	F5	CL4_11	CL	experiment 2	3197590883
594	Fp	CL4_11	CL	experiment 2	174402474
595	Ga	CL4_11	CL	experiment 2	23521154
596	Lk	CL4_11	CL	experiment 2	26064
597	Sa	CL4_11	CL	experiment 2	59803051
599	A2	CL4_12	CL	experiment 2	0
600	Ba	CL4_12	CL	experiment 2	2083470
601	Bi	CL4_12	CL	experiment 2	85703658
602	F4	CL4_12	CL	experiment 2	127254045
603	F5	CL4_12	CL	experiment 2	2984068414
604	Fp	CL4_12	CL	experiment 2	152579985
605	Ga	CL4_12	CL	experiment 2	22916584
606	Lk	CL4_12	CL	experiment 2	5616
607	Sa	CL4_12	CL	experiment 2	87120377
609	A2	CL4_3	CL	experiment 2	1203
610	Ba	CL4_3	CL	experiment 2	826948
611	Bi	CL4_3	CL	experiment 2	45912595
612	F4	CL4_3	CL	experiment 2	32855714
613	F5	CL4_3	CL	experiment 2	1432969544
614	Fp	CL4_3	CL	experiment 2	58495734
615	Ga	CL4_3	CL	experiment 2	3004355
616	Lk	CL4_3	CL	experiment 2	842
617	Sa	CL4_3	CL	experiment 2	23474973
619	A2	CL4_4	CL	experiment 2	0
620	Ba	CL4_4	CL	experiment 2	1787010
621	Bi	CL4_4	CL	experiment 2	27187730
622	F4	CL4_4	CL	experiment 2	77593549
623	F5	CL4_4	CL	experiment 2	3524076253
624	Fp	CL4_4	CL	experiment 2	82257379
625	Ga	CL4_4	CL	experiment 2	23909876
626	Lk	CL4_4	CL	experiment 2	2603
627	Sa	CL4_4	CL	experiment 2	50160957
629	A2	CL4_6	CL	experiment 2	1403
630	Ba	CL4_6	CL	experiment 2	1064556
631	Bi	CL4_6	CL	experiment 2	50675504
632	F4	CL4_6	CL	experiment 2	32434276
633	F5	CL4_6	CL	experiment 2	1311663233
634	Fp	CL4_6	CL	experiment 2	133773987
635	Ga	CL4_6	CL	experiment 2	4034713
636	Lk	CL4_6	CL	experiment 2	3934
637	Sa	CL4_6	CL	experiment 2	62318925
639	A2	CL4_8	CL	experiment 2	0
640	Ba	CL4_8	CL	experiment 2	2049543
641	Bi	CL4_8	CL	experiment 2	51785287
642	F4	CL4_8	CL	experiment 2	82510049
643	F5	CL4_8	CL	experiment 2	2587946069
644	Fp	CL4_8	CL	experiment 2	67650383
645	Ga	CL4_8	CL	experiment 2	85184858
646	Lk	CL4_8	CL	experiment 2	4133
647	Sa	CL4_8	CL	experiment 2	33693079
649	A2	CL4_9	CL	experiment 2	0
650	Ba	CL4_9	CL	experiment 2	2780724
651	Bi	CL4_9	CL	experiment 2	113392691
652	F4	CL4_9	CL	experiment 2	108243749
653	F5	CL4_9	CL	experiment 2	2709312944
654	Fp	CL4_9	CL	experiment 2	75670701
655	Ga	CL4_9	CL	experiment 2	75759801
656	Lk	CL4_9	CL	experiment 2	10181
657	Sa	CL4_9	CL	experiment 2	48236671
659	A2	F4_1	F4	experiment 2	2999
660	Ba	F4_1	F4	experiment 2	133
661	Bi	F4_1	F4	experiment 2	166
662	F4	F4_1	F4	experiment 2	64308280
663	F5	F4_1	F4	experiment 2	2887
664	Fp	F4_1	F4	experiment 2	446
665	Ga	F4_1	F4	experiment 2	185
666	Lk	F4_1	F4	experiment 2	13000
667	Sa	F4_1	F4	experiment 2	0
668	A2	F4_11	F4	experiment 2	0
669	Ba	F4_11	F4	experiment 2	183
670	Bi	F4_11	F4	experiment 2	639
671	F4	F4_11	F4	experiment 2	157155528
672	F5	F4_11	F4	experiment 2	368
673	Fp	F4_11	F4	experiment 2	0
674	Ga	F4_11	F4	experiment 2	0
675	Lk	F4_11	F4	experiment 2	24661
676	Sa	F4_11	F4	experiment 2	16
677	A2	F4_12	F4	experiment 2	3868
678	Ba	F4_12	F4	experiment 2	1712
679	Bi	F4_12	F4	experiment 2	81
680	F4	F4_12	F4	experiment 2	184519499
681	F5	F4_12	F4	experiment 2	3280
682	Fp	F4_12	F4	experiment 2	181
683	Ga	F4_12	F4	experiment 2	109
684	Lk	F4_12	F4	experiment 2	13091
685	Sa	F4_12	F4	experiment 2	4826
686	A2	F4_4	F4	experiment 2	416
687	Ba	F4_4	F4	experiment 2	66
688	Bi	F4_4	F4	experiment 2	173
689	F4	F4_4	F4	experiment 2	79615123
690	F5	F4_4	F4	experiment 2	5112
691	Fp	F4_4	F4	experiment 2	242
692	Ga	F4_4	F4	experiment 2	201
693	Lk	F4_4	F4	experiment 2	7933
694	Sa	F4_4	F4	experiment 2	0
695	A2	F4_6	F4	experiment 2	467
696	Ba	F4_6	F4	experiment 2	0
697	Bi	F4_6	F4	experiment 2	115
698	F4	F4_6	F4	experiment 2	353648863
699	F5	F4_6	F4	experiment 2	2878
700	Fp	F4_6	F4	experiment 2	176
701	Ga	F4_6	F4	experiment 2	116
702	Lk	F4_6	F4	experiment 2	38356
703	Sa	F4_6	F4	experiment 2	0
704	A2	F5_2	F5	experiment 2	1184
705	Ba	F5_2	F5	experiment 2	0
706	Bi	F5_2	F5	experiment 2	316
707	F4	F5_2	F5	experiment 2	1022
708	F5	F5_2	F5	experiment 2	4177865411
709	Fp	F5_2	F5	experiment 2	188
710	Ga	F5_2	F5	experiment 2	0
711	Lk	F5_2	F5	experiment 2	2304
712	Sa	F5_2	F5	experiment 2	3288
713	A2	F5_3	F5	experiment 2	945
714	Ba	F5_3	F5	experiment 2	9
715	Bi	F5_3	F5	experiment 2	63
716	F4	F5_3	F5	experiment 2	733
717	F5	F5_3	F5	experiment 2	4359596820
718	Fp	F5_3	F5	experiment 2	487
719	Ga	F5_3	F5	experiment 2	82
720	Lk	F5_3	F5	experiment 2	2239
721	Sa	F5_3	F5	experiment 2	4015
722	A2	F5_5	F5	experiment 2	786
723	Ba	F5_5	F5	experiment 2	0
724	Bi	F5_5	F5	experiment 2	2238
725	F4	F5_5	F5	experiment 2	221
726	F5	F5_5	F5	experiment 2	5080892349
727	Fp	F5_5	F5	experiment 2	105
728	Ga	F5_5	F5	experiment 2	81
729	Lk	F5_5	F5	experiment 2	3175
730	Sa	F5_5	F5	experiment 2	3304
731	A2	F5_6	F5	experiment 2	843
732	Ba	F5_6	F5	experiment 2	0
733	Bi	F5_6	F5	experiment 2	705
734	F4	F5_6	F5	experiment 2	107
735	F5	F5_6	F5	experiment 2	3599810401
736	Fp	F5_6	F5	experiment 2	176
737	Ga	F5_6	F5	experiment 2	0
738	Lk	F5_6	F5	experiment 2	1103
739	Sa	F5_6	F5	experiment 2	0
740	A2	F5_7	F5	experiment 2	1159
741	Ba	F5_7	F5	experiment 2	163
742	Bi	F5_7	F5	experiment 2	358
743	F4	F5_7	F5	experiment 2	151
744	F5	F5_7	F5	experiment 2	4927023392
745	Fp	F5_7	F5	experiment 2	264
746	Ga	F5_7	F5	experiment 2	0
747	Lk	F5_7	F5	experiment 2	2526
748	Sa	F5_7	F5	experiment 2	0
749	A2	Fp_1	Fp	experiment 2	0
750	Ba	Fp_1	Fp	experiment 2	269
751	Bi	Fp_1	Fp	experiment 2	540
752	F4	Fp_1	Fp	experiment 2	33
753	F5	Fp_1	Fp	experiment 2	240
754	Fp	Fp_1	Fp	experiment 2	50022819
755	Ga	Fp_1	Fp	experiment 2	0
756	Lk	Fp_1	Fp	experiment 2	12893
757	Sa	Fp_1	Fp	experiment 2	28
758	A2	Fp_10	Fp	experiment 2	1126
759	Ba	Fp_10	Fp	experiment 2	0
760	Bi	Fp_10	Fp	experiment 2	938
761	F4	Fp_10	Fp	experiment 2	33
762	F5	Fp_10	Fp	experiment 2	36121
763	Fp	Fp_10	Fp	experiment 2	132591007
764	Ga	Fp_10	Fp	experiment 2	0
765	Lk	Fp_10	Fp	experiment 2	4209
766	Sa	Fp_10	Fp	experiment 2	49
767	A2	Fp_11	Fp	experiment 2	2145
768	Ba	Fp_11	Fp	experiment 2	643
769	Bi	Fp_11	Fp	experiment 2	6851
770	F4	Fp_11	Fp	experiment 2	341
771	F5	Fp_11	Fp	experiment 2	672
772	Fp	Fp_11	Fp	experiment 2	179004331
773	Ga	Fp_11	Fp	experiment 2	4655
774	Lk	Fp_11	Fp	experiment 2	110977
775	Sa	Fp_11	Fp	experiment 2	0
776	A2	Fp_12	Fp	experiment 2	842
777	Ba	Fp_12	Fp	experiment 2	232
778	Bi	Fp_12	Fp	experiment 2	556
779	F4	Fp_12	Fp	experiment 2	134
780	F5	Fp_12	Fp	experiment 2	598
781	Fp	Fp_12	Fp	experiment 2	101626078
782	Ga	Fp_12	Fp	experiment 2	284
783	Lk	Fp_12	Fp	experiment 2	16872
784	Sa	Fp_12	Fp	experiment 2	50
785	A2	Fp_2	Fp	experiment 2	1967
786	Ba	Fp_2	Fp	experiment 2	0
787	Bi	Fp_2	Fp	experiment 2	3655
788	F4	Fp_2	Fp	experiment 2	232
789	F5	Fp_2	Fp	experiment 2	840
790	Fp	Fp_2	Fp	experiment 2	123345705
791	Ga	Fp_2	Fp	experiment 2	3925
792	Lk	Fp_2	Fp	experiment 2	39015
793	Sa	Fp_2	Fp	experiment 2	21
794	A2	Fp_3	Fp	experiment 2	0
795	Ba	Fp_3	Fp	experiment 2	0
796	Bi	Fp_3	Fp	experiment 2	1174
797	F4	Fp_3	Fp	experiment 2	23
798	F5	Fp_3	Fp	experiment 2	894
799	Fp	Fp_3	Fp	experiment 2	200269625
800	Ga	Fp_3	Fp	experiment 2	0
801	Lk	Fp_3	Fp	experiment 2	25722
802	Sa	Fp_3	Fp	experiment 2	66
803	A2	Fp_4	Fp	experiment 2	2813
804	Ba	Fp_4	Fp	experiment 2	1517
805	Bi	Fp_4	Fp	experiment 2	7795
806	F4	Fp_4	Fp	experiment 2	271
807	F5	Fp_4	Fp	experiment 2	1307
808	Fp	Fp_4	Fp	experiment 2	176129182
809	Ga	Fp_4	Fp	experiment 2	2547
810	Lk	Fp_4	Fp	experiment 2	58461
811	Sa	Fp_4	Fp	experiment 2	61
812	A2	Fp_7	Fp	experiment 2	1672
813	Ba	Fp_7	Fp	experiment 2	0
814	Bi	Fp_7	Fp	experiment 2	406
815	F4	Fp_7	Fp	experiment 2	210
816	F5	Fp_7	Fp	experiment 2	6381
817	Fp	Fp_7	Fp	experiment 2	176694657
818	Ga	Fp_7	Fp	experiment 2	452
819	Lk	Fp_7	Fp	experiment 2	51607
820	Sa	Fp_7	Fp	experiment 2	6582
821	A2	Fp_9	Fp	experiment 2	1247
822	Ba	Fp_9	Fp	experiment 2	801
823	Bi	Fp_9	Fp	experiment 2	854
824	F4	Fp_9	Fp	experiment 2	352
825	F5	Fp_9	Fp	experiment 2	3839
826	Fp	Fp_9	Fp	experiment 2	116822433
827	Ga	Fp_9	Fp	experiment 2	582
828	Lk	Fp_9	Fp	experiment 2	109807
829	Sa	Fp_9	Fp	experiment 2	64
830	A2	H10_1	hive	experiment 2	2295991
831	Ba	H10_1	hive	experiment 2	2129849
832	Bi	H10_1	hive	experiment 2	317572468
833	F4	H10_1	hive	experiment 2	120424663
834	F5	H10_1	hive	experiment 2	2217879423
835	Fp	H10_1	hive	experiment 2	2670321
836	Ga	H10_1	hive	experiment 2	35701006
837	Lk	H10_1	hive	experiment 2	115694
838	Sa	H10_1	hive	experiment 2	90911076
840	A2	H10_2	hive	experiment 2	51200
841	Ba	H10_2	hive	experiment 2	43337
842	Bi	H10_2	hive	experiment 2	159223742
843	F4	H10_2	hive	experiment 2	63945189
844	F5	H10_2	hive	experiment 2	612004506
845	Fp	H10_2	hive	experiment 2	9224911
846	Ga	H10_2	hive	experiment 2	111108560
847	Lk	H10_2	hive	experiment 2	159247
848	Sa	H10_2	hive	experiment 2	24785000
850	A2	H10_4	hive	experiment 2	12035569
851	Ba	H10_4	hive	experiment 2	11285584
852	Bi	H10_4	hive	experiment 2	402456328
853	F4	H10_4	hive	experiment 2	83781127
854	F5	H10_4	hive	experiment 2	1885157746
855	Fp	H10_4	hive	experiment 2	2763153
856	Ga	H10_4	hive	experiment 2	71518683
857	Lk	H10_4	hive	experiment 2	217696
858	Sa	H10_4	hive	experiment 2	60156477
860	A2	H10_5	hive	experiment 2	20328
861	Ba	H10_5	hive	experiment 2	14362
862	Bi	H10_5	hive	experiment 2	402739681
863	F4	H10_5	hive	experiment 2	94926825
864	F5	H10_5	hive	experiment 2	1571823561
865	Fp	H10_5	hive	experiment 2	3602414
866	Ga	H10_5	hive	experiment 2	87487752
867	Lk	H10_5	hive	experiment 2	38967
868	Sa	H10_5	hive	experiment 2	31159291
870	A2	H10_7	hive	experiment 2	21288274
871	Ba	H10_7	hive	experiment 2	19962549
872	Bi	H10_7	hive	experiment 2	515945182
873	F4	H10_7	hive	experiment 2	50241705
874	F5	H10_7	hive	experiment 2	1737456245
875	Fp	H10_7	hive	experiment 2	1201399
876	Ga	H10_7	hive	experiment 2	22931745
877	Lk	H10_7	hive	experiment 2	77608
878	Sa	H10_7	hive	experiment 2	61326778
880	A2	MF6_1	MD	experiment 2	0
881	Ba	MF6_1	MD	experiment 2	87
882	Bi	MF6_1	MD	experiment 2	161
883	F4	MF6_1	MD	experiment 2	67
884	F5	MF6_1	MD	experiment 2	1802
885	Fp	MF6_1	MD	experiment 2	69
886	Ga	MF6_1	MD	experiment 2	80
887	Lk	MF6_1	MD	experiment 2	16072
888	Sa	MF6_1	MD	experiment 2	126
890	A2	MF6_4	MD	experiment 2	0
891	Ba	MF6_4	MD	experiment 2	0
892	Bi	MF6_4	MD	experiment 2	109
893	F4	MF6_4	MD	experiment 2	133
894	F5	MF6_4	MD	experiment 2	1752
895	Fp	MF6_4	MD	experiment 2	418
896	Ga	MF6_4	MD	experiment 2	0
897	Lk	MF6_4	MD	experiment 2	29100
898	Sa	MF6_4	MD	experiment 2	101
900	A2	MF6_5	MD	experiment 2	170
901	Ba	MF6_5	MD	experiment 2	497
902	Bi	MF6_5	MD	experiment 2	198
903	F4	MF6_5	MD	experiment 2	0
904	F5	MF6_5	MD	experiment 2	70017
905	Fp	MF6_5	MD	experiment 2	0
906	Ga	MF6_5	MD	experiment 2	0
907	Lk	MF6_5	MD	experiment 2	17215
908	Sa	MF6_5	MD	experiment 2	25
910	A2	MF6_6	MD	experiment 2	0
911	Ba	MF6_6	MD	experiment 2	0
912	Bi	MF6_6	MD	experiment 2	186
913	F4	MF6_6	MD	experiment 2	140
914	F5	MF6_6	MD	experiment 2	1469
915	Fp	MF6_6	MD	experiment 2	0
916	Ga	MF6_6	MD	experiment 2	0
917	Lk	MF6_6	MD	experiment 2	94484
918	Sa	MF6_6	MD	experiment 2	64
920	A2	MF6_7	MD	experiment 2	0
921	Ba	MF6_7	MD	experiment 2	229
922	Bi	MF6_7	MD	experiment 2	213
923	F4	MF6_7	MD	experiment 2	610
924	F5	MF6_7	MD	experiment 2	1429
925	Fp	MF6_7	MD	experiment 2	0
926	Ga	MF6_7	MD	experiment 2	0
927	Lk	MF6_7	MD	experiment 2	19495
928	Sa	MF6_7	MD	experiment 2	60
930	A2	MF6_8	MD	experiment 2	0
931	Ba	MF6_8	MD	experiment 2	181
932	Bi	MF6_8	MD	experiment 2	1398
933	F4	MF6_8	MD	experiment 2	29
934	F5	MF6_8	MD	experiment 2	1088
935	Fp	MF6_8	MD	experiment 2	0
936	Ga	MF6_8	MD	experiment 2	0
937	Lk	MF6_8	MD	experiment 2	9649
938	Sa	MF6_8	MD	experiment 2	102
940	A2	MF6_9	MD	experiment 2	48
941	Ba	MF6_9	MD	experiment 2	55
942	Bi	MF6_9	MD	experiment 2	90
943	F4	MF6_9	MD	experiment 2	18
944	F5	MF6_9	MD	experiment 2	836
945	Fp	MF6_9	MD	experiment 2	6
946	Ga	MF6_9	MD	experiment 2	54
947	Lk	MF6_9	MD	experiment 2	12391
948	Sa	MF6_9	MD	experiment 2	66
950	A2	MF7_1	MD	experiment 2	0
951	Ba	MF7_1	MD	experiment 2	0
952	Bi	MF7_1	MD	experiment 2	0
953	F4	MF7_1	MD	experiment 2	296
954	F5	MF7_1	MD	experiment 2	461
955	Fp	MF7_1	MD	experiment 2	153
956	Ga	MF7_1	MD	experiment 2	0
957	Lk	MF7_1	MD	experiment 2	93665
958	Sa	MF7_1	MD	experiment 2	38
960	A2	MF7_10	MD	experiment 2	357
961	Ba	MF7_10	MD	experiment 2	256
962	Bi	MF7_10	MD	experiment 2	41383
963	F4	MF7_10	MD	experiment 2	125
964	F5	MF7_10	MD	experiment 2	114959
965	Fp	MF7_10	MD	experiment 2	0
966	Ga	MF7_10	MD	experiment 2	8783
967	Lk	MF7_10	MD	experiment 2	22748
968	Sa	MF7_10	MD	experiment 2	238
970	A2	MF7_12	MD	experiment 2	1216
971	Ba	MF7_12	MD	experiment 2	346
972	Bi	MF7_12	MD	experiment 2	2810
973	F4	MF7_12	MD	experiment 2	441
974	F5	MF7_12	MD	experiment 2	29738
975	Fp	MF7_12	MD	experiment 2	68
976	Ga	MF7_12	MD	experiment 2	38034
977	Lk	MF7_12	MD	experiment 2	13053
978	Sa	MF7_12	MD	experiment 2	708
980	A2	MF7_2	MD	experiment 2	0
981	Ba	MF7_2	MD	experiment 2	116
982	Bi	MF7_2	MD	experiment 2	310
983	F4	MF7_2	MD	experiment 2	49
984	F5	MF7_2	MD	experiment 2	14353
985	Fp	MF7_2	MD	experiment 2	16
986	Ga	MF7_2	MD	experiment 2	7951
987	Lk	MF7_2	MD	experiment 2	2934
988	Sa	MF7_2	MD	experiment 2	340
990	A2	MF7_4	MD	experiment 2	0
991	Ba	MF7_4	MD	experiment 2	76
992	Bi	MF7_4	MD	experiment 2	0
993	F4	MF7_4	MD	experiment 2	94
994	F5	MF7_4	MD	experiment 2	452
995	Fp	MF7_4	MD	experiment 2	45
996	Ga	MF7_4	MD	experiment 2	0
997	Lk	MF7_4	MD	experiment 2	9638
998	Sa	MF7_4	MD	experiment 2	49
1000	A2	MF7_8	MD	experiment 2	0
1001	Ba	MF7_8	MD	experiment 2	0
1002	Bi	MF7_8	MD	experiment 2	27733
1003	F4	MF7_8	MD	experiment 2	140
1004	F5	MF7_8	MD	experiment 2	82313
1005	Fp	MF7_8	MD	experiment 2	0
1006	Ga	MF7_8	MD	experiment 2	0
1007	Lk	MF7_8	MD	experiment 2	57256
1008	Sa	MF7_8	MD	experiment 2	231
1010	A2	S2_1	Sa	experiment 2	0
1011	Ba	S2_1	Sa	experiment 2	703
1012	Bi	S2_1	Sa	experiment 2	52434
1013	F4	S2_1	Sa	experiment 2	244
1014	F5	S2_1	Sa	experiment 2	15937
1015	Fp	S2_1	Sa	experiment 2	933
1016	Ga	S2_1	Sa	experiment 2	0
1017	Lk	S2_1	Sa	experiment 2	8538
1018	Sa	S2_1	Sa	experiment 2	173434704
1019	A2	S2_11	Sa	experiment 2	1141
1020	Ba	S2_11	Sa	experiment 2	2054
1021	Bi	S2_11	Sa	experiment 2	61297
1022	F4	S2_11	Sa	experiment 2	316
1023	F5	S2_11	Sa	experiment 2	2096
1024	Fp	S2_11	Sa	experiment 2	0
1025	Ga	S2_11	Sa	experiment 2	0
1026	Lk	S2_11	Sa	experiment 2	29396
1027	Sa	S2_11	Sa	experiment 2	365967935
1028	A2	S2_7	Sa	experiment 2	736
1029	Ba	S2_7	Sa	experiment 2	385
1030	Bi	S2_7	Sa	experiment 2	32244
1031	F4	S2_7	Sa	experiment 2	109
1032	F5	S2_7	Sa	experiment 2	26219
1033	Fp	S2_7	Sa	experiment 2	586
1034	Ga	S2_7	Sa	experiment 2	0
1035	Lk	S2_7	Sa	experiment 2	14903
1036	Sa	S2_7	Sa	experiment 2	360965762

## Sheet: S8 Fig
Panel A
Strain	Media	Time[h]	Replicate1	Replicate2	Replicate3	Replicate4	Replicate5	OD_mean	SD	SE	BLANK	OD		Welch two sampled t-test
Sa #145	control	0	0.096	0.094	0.086	0.083	0.083	0.0884	0.0061887	0.00276767	0.09	-0.0016		Tested	Time	p-value
Sa #145	control	16	0.104	0.112	0.104	0.103	0.106	0.1058	0.00363318	0.00162481	0.09	0.0158		Ga-conditioned vs control	0	0.3579
Sa #145	control	22	0.132	0.133	0.122	0.118	0.123	0.1256	0.00658027	0.00294279	0.09	0.0356		Ga-conditioned vs control	16	2.91e-05
Sa #145	control	36	0.133	0.138	0.123	0.124	0.131	0.1298	0.00630079	0.0028178	0.09	0.0398		Ga-conditioned vs control	22	0.0003991
Sa #145	control	72	0.135	0.143	0.13	0.125	0.128	0.1322	0.00704982	0.00315278	0.09	0.0422		Ga-conditioned vs control	36	2.516e-05
Sa #145	Ga-conditioned	0	0.089	0.082	0.082	0.086	0.087	0.0852	0.00311448	0.00139284	0.09	-0.0048		Ga-conditioned vs control	72	4.491e-05
Sa #145	Ga-conditioned	16	0.136	0.127	0.128	0.13	0.124	0.129	0.00447214	0.002	0.09	0.039
Sa #145	Ga-conditioned	22	0.154	0.152	0.148	0.146	0.143	0.1486	0.00444972	0.00198997	0.09	0.0586
Sa #145	Ga-conditioned	36	0.178	0.181	0.195	0.169	0.178	0.1802	0.00941807	0.00421189	0.09	0.0902
Sa #145	Ga-conditioned	72	0.163	0.172	0.166	0.165	0.159	0.165	0.00474342	0.00212132	0.09	0.075
Panel B
Strain	Compound	Time[h]	conc_rep1	conc_rep2	conc_rep3	conc_rep4	conc_rep5	conc_mean	SD	SE
Ga #169	pyruvate	0	0	0	0	0	0	0	0	0
Ga #169	pyruvate	8	2.85	3.135	3.317	3.556	3.902	3.352	0.401383	0.179504
Panel C
Strain	Compound	Time[h]	conc_rep1	conc_rep2	conc_rep3	conc_rep4	conc_rep5	conc_mean	SD	SE
Sa #145	pyruvate	0	2.512	2.347	2.349	2.473	2.283	2.3928	0.0958029	0.0428444
Sa #145	pyruvate	16	0.276	0.191	0.283	0.191	0.069	0.202	0.0865563	0.0387092
Sa #145	pyruvate	22	0.021	0	0.047	0.022	0.028	0.0236	0.0168315	0.00752728
Sa #145	pyruvate	36	0.124	0.103	0.007	0.165	0.102	0.1002	0.0580147	0.0259449
Sa #145	pyruvate	72	0	0	0	0	0	0	0	0
