# Supplementary material for: Disentangling metabolic functions of bacteria in the honey bee gut
Source: PLoS Biol. 2017 Dec 12;15(12):e2003467. doi: 10.1371/journal.pbio.2003467 (PMC5726620; doi:10.1371/journal.pbio.2003467)
Supplement: S3 Data — (XLSX) [file pbio.2003467.s003.xlsx]

## Sheet: S3A Data MD-CL
Fisher's exact tests
MD-CL ion changes
1. Substrate enriched
Category	# ion in subset	# ions in total	p-value
Flavonoids	20	36	7.80287e-06
Pyrimidine Nucleosides and Analogues	4	4	0.0024003
Purine Nucleosides and Analogues	4	5	0.00985903
Fatty Aldehydes*	2	2	0.0493138
Lactams	3	5	0.0757656
Fatty Acids and Conjugates	10	29	0.0796305
Benzyl Alcohols and Derivatives	2	3	0.125933
Monosaccharides	6	19	0.222719
Fatty Acid Esters	3	8	0.251449
Disaccharides	2	5	0.307792
Imidazole Nucleosides and Nucleotides	2	5	0.307792
Pyrans	2	5	0.307792
Keto-Acids and Derivatives	3	9	0.318785
Alkaloids	8	30	0.321856
Cyclic Alcohols and Derivatives	2	6	0.397738
Sugar Acids and Derivatives	2	6	0.397738
Diazines	2	7	0.481677
Steroids and Steroid Derivatives	2	10	0.684904
Carboxylic Acids and Derivatives	5	26	0.702352
Prenol Lipids	3	27	0.954605
Amino Acids and Derivatives	5	63	0.998983
2. Product enriched
Category	# ion in subset	# ions in total	p-value
Eicosanoids	5	8	0.00103808
Imidazolidines*	2	2	0.0148664
Carboxylic Acids and Derivatives	7	26	0.0284648
Azoles*	2	3	0.0409376
Phenethylamines*	2	3	0.0409376
Fatty Acids and Conjugates	7	29	0.0490333
Benzoic Acid and Derivatives	2	4	0.0752329
Amino Acids and Derivatives	11	63	0.105549
Phenols and Derivatives	3	13	0.201794
Carbonyl Compounds	2	7	0.205612
Indoles	2	8	0.253004
Monosaccharides	3	19	0.406622
Prenol Lipids	2	27	0.853435
* only three or fewer ions in total, thus not considered

## Sheet: S3B Data Pollen-H2O
Fisher's exact tests
Pollen-H2O ion changes
Pollen enriched
Category	# pollen ions	# ions in total	p-value
Flavonoids	29	36	7.07553e-08
Monosaccharides	14	19	0.00119615
Amino Acids and Derivatives	34	63	0.00240446
Carboxylic Acids and Derivatives	15	26	0.0233825
Cyclic Alcohols and Derivatives	5	6	0.0292151
Sugar Acids and Derivatives	5	6	0.0292151
Imidazopyrimidines	4	5	0.0669455
Purine Nucleosides and Analogues	4	5	0.0669455
Furans	2	2	0.13859
Tetrasaccharides	2	2	0.13859
Thiolanes	2	2	0.13859
Trisaccharides	2	2	0.13859
Pteridines and Derivatives	3	4	0.148269
Pyrimidine Nucleosides and Analogues	3	4	0.148269
Imidazole Nucleosides and Nucleotides	3	5	0.26969
Fatty Alcohols	2	3	0.31234
Glycosyl Compounds	2	3	0.31234
Organic Phosphoric Acids and Derivatives	2	3	0.31234
Alkaloids	12	30	0.416912
Hydroxy Acids and Derivatives	2	4	0.475803
Lineolic Acids and Derivatives	2	4	0.475803
Not Available	2	4	0.475803
Carbonyl Compounds	3	7	0.516293
Pyrimidine Nucleotides	6	16	0.574974
Disaccharides	2	5	0.612576
Peptides	2	5	0.612576
Pyrans	2	5	0.612576
Carbohydrates and Carbohydrate Conjugates	2	6	0.719924
Diazines	2	7	0.800851
Indoles	2	8	0.860197
Fatty Acids and Conjugates	8	29	0.88895
Keto-Acids and Derivatives	2	9	0.902852
Steroids and Steroid Derivatives	2	10	0.933048
Purine Nucleotides	3	16	0.967973
Phenols and Derivatives	2	13	0.978874
Prenol Lipids	4	27	0.997012

## Sheet: S3C Data MD-Monocols
Enrichment analysis, Fisher's exact tests
CL-MD, all ions explained					Hive-MD, all ions explained					Total monocols-MD, all ions explained					Firm-5-MD, all ions explained					Firm-4-MD, all ions explained					B. asteroides-MD, all ions explained					F. perrara-MD, all ions explained					G. apicola-MD, all ions explained					S. alvi-MD, all ions explained					B. apis-MD, all ions explained
Category	# pollen ions	# ions in total	p-value		Category	# pollen ions	# ions in total	p-value		Category	# pollen ions	# ions in total	p-value		Category	# pollen ions	# ions in total	p-value		Category	# pollen ions	# ions in total	p-value		Category	# pollen ions	# ions in total	p-value		Category	# pollen ions	# ions in total	p-value		Category	# pollen ions	# ions in total	p-value		Category	# pollen ions	# ions in total	p-value		Category	# pollen ions	# ions in total	p-value
Fatty Acids and Conjugates	17	29	0.00530464		Pyrimidine Nucleosides and Analogues	4	4	0.00492882		Pyrimidine Nucleosides and Analogues	4	4	0.00581122		Pyrimidine Nucleosides and Analogues	4	4	0.000597989		Purine Nucleosides and Analogues	4	5	0.000807239		Eicosanoids	5	8	0.000224633		Pyrimidine Nucleosides and Analogues	3	4	0.000798477		Pyrimidine Nucleosides and Analogues	2	4	0.0174661		Carboxylic Acids and Derivatives	5	26	0.00316082		Keto-Acids and Derivatives	2	9	0.0107414
Flavonoids	20	36	0.00560783		Flavonoids	16	36	0.01192		Purine Nucleosides and Analogues	4	5	0.0225992		Flavonoids	11	36	0.0149544		Pyrimidine Nucleosides and Analogues	3	4	0.00568602		Purine Nucleosides and Analogues	3	5	0.0059548		Purine Nucleosides and Analogues	3	5	0.00190506		Purine Nucleosides and Analogues	2	5	0.0280086		Keto-Acids and Derivatives	3	9	0.00470534		Carboxylic Acids and Derivatives	2	26	0.0782836
Pyrimidine Nucleosides and Analogues	4	4	0.013979		Benzyl Alcohols and Derivatives	3	3	0.018674		Fatty Acids and Conjugates	13	29	0.0303805		Furans	2	2	0.0246999		Fatty Acids and Conjugates	7	29	0.0393029		Fatty Acids and Conjugates	6	29	0.0341382		Diazines	2	7	0.0611591		Purine Nucleotides	2	16	0.223229		Benzyl Alcohols and Derivatives	2	3	0.00496176		Fatty Acids and Conjugates	2	29	0.0942537
Benzyl Alcohols and Derivatives	3	3	0.0407627		Lactams	4	5	0.0193867		Eicosanoids	5	8	0.0408836		Purine Nucleosides and Analogues	3	5	0.0299608		Fatty Acid Esters	3	8	0.055411		Monosaccharides	4	19	0.0774802		Alkaloids	3	30	0.256352		Alkaloids	3	30	0.226663		Phenethylamines	2	3	0.00496176		Alkaloids	2	30	0.0997583
Lactams	4	5	0.0505833		Eicosanoids	5	8	0.0344535		Monosaccharides	9	19	0.0491402		Monosaccharides	6	19	0.0609492		Flavonoids	7	36	0.104317		Flavonoids	6	36	0.0833199		Monosaccharides	2	19	0.312332		Monosaccharides	2	19	0.285892		Fatty Acids and Conjugates	4	29	0.0271261		Amino Acids and Derivatives	2	63	0.304078
Purine Nucleosides and Analogues	4	5	0.0505833		Furans	2	2	0.070568		Furans	2	2	0.0766033		Benzyl Alcohols and Derivatives	2	3	0.0662781		Imidazole Nucleosides and Nucleotides	2	5	0.106299		Fatty Acid Esters	2	8	0.152839		Flavonoids	2	36	0.634056		Carboxylic Acids and Derivatives	2	26	0.427021		Alkaloids	2	30	0.346921
Eicosanoids	5	8	0.0982796		Purine Nucleosides and Analogues	3	5	0.120032		Flavonoids	14	36	0.0811372		Benzoic Acid and Derivatives	2	4	0.11878		Alkaloids	6	30	0.117373		Keto-Acids and Derivatives	2	9	0.185362		Amino Acids and Derivatives	2	63	0.887898		Amino Acids and Derivatives	3	63	0.670094		Amino Acids and Derivatives	3	63	0.459245
Fatty Aldehydes	2	2	0.118652		Phenethylamines	2	3	0.174068		Lactams	3	5	0.13303		Keto-Acids and Derivatives	3	9	0.154665		Carbonyl Compounds	2	7	0.190895		Alkaloids	3	30	0.491312
Furans	2	2	0.118652		Diazines	3	7	0.274923		Azoles	2	3	0.187252		Peptides	2	5	0.177719		Keto-Acids and Derivatives	2	9	0.280965		Carboxylic Acids and Derivatives	2	26	0.677432
Imidazolidines	2	2	0.118652		Benzoic Acid and Derivatives	2	4	0.287956		Benzyl Alcohols and Derivatives	2	3	0.187252		Pyrans	2	5	0.177719		Prenol Lipids	3	27	0.61257		Amino Acids and Derivatives	3	63	0.915122
Carboxylic Acids and Derivatives	12	26	0.134102		Fatty Acids and Conjugates	9	29	0.335913		Phenethylamines	2	3	0.187252		Sugar Acids and Derivatives	2	6	0.23976		Amino Acids and Derivatives	4	63	0.934149
Monosaccharides	9	19	0.162962		Indoles	3	8	0.358372		Keto-Acids and Derivatives	4	9	0.21638		Fatty Acids and Conjugates	6	29	0.282637
Azoles	2	3	0.273999		Carboxylic Acids and Derivatives	8	26	0.364891		Benzoic Acid and Derivatives	2	4	0.307165		Diazines	2	7	0.302465
Phenethylamines	2	3	0.273999		Monosaccharides	6	19	0.380879		Fatty Acid Esters	3	8	0.386568		Carboxylic Acids and Derivatives	5	26	0.374214
Keto-Acids and Derivatives	4	9	0.373751		Disaccharides	2	5	0.399388		Carboxylic Acids and Derivatives	8	26	0.414774		Phenols and Derivatives	2	13	0.626151
Benzoic Acid and Derivatives	2	4	0.426616		Imidazole Nucleosides and Nucleotides	2	5	0.399388		Imidazole Nucleosides and Nucleotides	2	5	0.422718		Amino Acids and Derivatives	7	63	0.858756
Diazines	3	7	0.452816		Peptides	2	5	0.399388		Peptides	2	5	0.422718		Alkaloids	3	30	0.864356
Fatty Acid Esters	3	8	0.556229		Pyrans	2	5	0.399388		Pyrans	2	5	0.422718		Prenol Lipids	2	27	0.93752
Indoles	3	8	0.556229		Keto-Acids and Derivatives	3	9	0.440103		Alkaloids	9	30	0.431297
Disaccharides	2	5	0.559955		Cyclic Alcohols and Derivatives	2	6	0.501637		Sugar Acids and Derivatives	2	6	0.527149
Imidazole Nucleosides and Nucleotides	2	5	0.559955		Sugar Acids and Derivatives	2	6	0.501637		Carbonyl Compounds	2	7	0.617783
Peptides	2	5	0.559955		Fatty Acid Esters	2	8	0.668951		Diazines	2	7	0.617783
Pyrans	2	5	0.559955		Alkaloids	7	30	0.70184		Indoles	2	8	0.694287
Cyclic Alcohols and Derivatives	2	6	0.669224		Amino Acids and Derivatives	14	63	0.771275		Phenols and Derivatives	2	13	0.90978
Sugar Acids and Derivatives	2	6	0.669224		Steroids and Steroid Derivatives	2	10	0.787415		Purine Nucleotides	2	16	0.958808
Phenols and Derivatives	4	13	0.7021		Prenol Lipids	4	27	0.94935		Prenol Lipids	4	27	0.960836
Steroids and Steroid Derivatives	3	10	0.723089		Purine Nucleotides	2	16	0.949983		Amino Acids and Derivatives	11	63	0.969224
Alkaloids	9	30	0.735874
Carbonyl Compounds	2	7	0.755229
Amino Acids and Derivatives	16	63	0.931142
Prenol Lipids	5	27	0.97665
Purine Nucleotides	2	16	0.988553
CL-MD, substrate ions explained					Hive-MD, substrate ions explained					Total monocols-MD, substrate ions explained					Firm-5-MD, substrate ions explained					Firm-4-MD, substrate ions explained					B. asteroides-MD, substrate ions explained					F. perrara-MD, substrate ions explained					G. apicola-MD, substrate ions explained					S. alvi-MD, substrate ions explained					B. apis-MD, substrate ions explained
Category	# pollen ions	# ions in total	p-value		Category	# pollen ions	# ions in total	p-value		Category	# pollen ions	# ions in total	p-value		Category	# pollen ions	# ions in total	p-value		Category	# pollen ions	# ions in total	p-value		Category	# pollen ions	# ions in total	p-value		Category	# pollen ions	# ions in total	p-value		Category	# pollen ions	# ions in total	p-value		Category	# pollen ions	# ions in total	p-value		Category	# pollen ions	# ions in total	p-value
Flavonoids	20	36	7.80287e-06		Flavonoids	16	36	0.000150975		Pyrimidine Nucleosides and Analogues	4	4	0.0011751		Pyrimidine Nucleosides and Analogues	4	4	0.000178213		Purine Nucleosides and Analogues	4	5	0.00042267		Purine Nucleosides and Analogues	3	5	0.00116087		Pyrimidine Nucleosides and Analogues	3	4	0.000566926		Pyrimidine Nucleosides and Analogues	2	4	0.00922606		Keto-Acids and Derivatives	3	9	0.00158153		Keto-Acids and Derivatives	2	9	0.00606573
Pyrimidine Nucleosides and Analogues	4	4	0.0024003		Pyrimidine Nucleosides and Analogues	4	4	0.00106165		Flavonoids	14	36	0.00253997		Flavonoids	11	36	0.00136737		Pyrimidine Nucleosides and Analogues	3	4	0.00351742		Flavonoids	6	36	0.00692639		Purine Nucleosides and Analogues	3	5	0.00135945		Purine Nucleosides and Analogues	2	5	0.0149533		Benzyl Alcohols and Derivatives	2	3	0.00235125		Carboxylic Acids and Derivatives	2	26	0.0464835
Purine Nucleosides and Analogues	4	5	0.00985903		Lactams	3	5	0.0441803		Purine Nucleosides and Analogues	4	5	0.00499637		Purine Nucleosides and Analogues	3	5	0.0129704		Fatty Acids and Conjugates	7	29	0.0172968		Fatty Acids and Conjugates	4	29	0.0517439		Alkaloids	3	30	0.204933		Alkaloids	3	30	0.112966		Carboxylic Acids and Derivatives	4	26	0.00499041		Fatty Acids and Conjugates	2	29	0.0564453
Fatty Aldehydes	2	2	0.0493138		Purine Nucleosides and Analogues	3	5	0.0441803		Lactams	3	5	0.0472889		Benzyl Alcohols and Derivatives	2	3	0.0374375		Fatty Acid Esters	3	8	0.0362326		Fatty Acid Esters	2	8	0.0580512		Monosaccharides	2	19	0.266054		Monosaccharides	2	19	0.175193		Fatty Acids and Conjugates	2	29	0.193761		Alkaloids	2	30	0.0599105
Lactams	3	5	0.0757656		Benzyl Alcohols and Derivatives	2	3	0.0865888		Benzyl Alcohols and Derivatives	2	3	0.0907545		Monosaccharides	5	19	0.0577889		Flavonoids	7	36	0.0508564		Alkaloids	3	30	0.183783		Flavonoids	2	36	0.570141		Amino Acids and Derivatives	2	63	0.712938		Alkaloids	2	30	0.203855
Fatty Acids and Conjugates	10	29	0.0796305		Monosaccharides	6	19	0.107933		Monosaccharides	6	19	0.11882		Keto-Acids and Derivatives	3	9	0.0760562		Alkaloids	6	30	0.0623319		Monosaccharides	2	19	0.246269												Amino Acids and Derivatives	2	63	0.519985
Benzyl Alcohols and Derivatives	2	3	0.125933		Disaccharides	2	5	0.224373		Fatty Acids and Conjugates	8	29	0.142467		Pyrans	2	5	0.106299		Imidazole Nucleosides and Nucleotides	2	5	0.0794429
Monosaccharides	6	19	0.222719		Imidazole Nucleosides and Nucleotides	2	5	0.224373		Alkaloids	8	30	0.16472		Sugar Acids and Derivatives	2	6	0.147377		Prenol Lipids	2	27	0.755151
Fatty Acid Esters	3	8	0.251449		Pyrans	2	5	0.224373		Fatty Acid Esters	3	8	0.171238		Fatty Acids and Conjugates	5	29	0.229589		Amino Acids and Derivatives	2	63	0.986723
Disaccharides	2	5	0.307792		Alkaloids	7	30	0.275336		Keto-Acids and Derivatives	3	9	0.223021		Carboxylic Acids and Derivatives	3	26	0.586547
Imidazole Nucleosides and Nucleotides	2	5	0.307792		Cyclic Alcohols and Derivatives	2	6	0.297876		Imidazole Nucleosides and Nucleotides	2	5	0.233619		Alkaloids	2	30	0.874193
Pyrans	2	5	0.307792		Sugar Acids and Derivatives	2	6	0.297876		Pyrans	2	5	0.233619		Amino Acids and Derivatives	2	63	0.995329
Keto-Acids and Derivatives	3	9	0.318785		Diazines	2	7	0.37005		Sugar Acids and Derivatives	2	6	0.309197
Alkaloids	8	30	0.321856		Fatty Acid Esters	2	8	0.438965		Carboxylic Acids and Derivatives	4	26	0.727892
Cyclic Alcohols and Derivatives	2	6	0.397738		Keto-Acids and Derivatives	2	9	0.503437		Prenol Lipids	2	27	0.970574
Sugar Acids and Derivatives	2	6	0.397738		Fatty Acids and Conjugates	5	29	0.607775		Amino Acids and Derivatives	4	63	0.998063
Diazines	2	7	0.481677		Carboxylic Acids and Derivatives	4	26	0.707745
Steroids and Steroid Derivatives	2	10	0.684904		Prenol Lipids	2	27	0.966665
Carboxylic Acids and Derivatives	5	26	0.702352		Amino Acids and Derivatives	5	63	0.991007
Prenol Lipids	3	27	0.954605
Amino Acids and Derivatives	5	63	0.998983
CL-MD, products ions explained					Hive-MD, products ions explained					Total monocols-MD, products ions explained					Firm-5-MD, product ions explained					Firm-4-MD, product ions explained					B. asteroides-MD, product ions explained					F. perrara-MD, product ions explained					G. apicola-MD, product ions explained					S. alvi-MD, product ions explained					B. apis-MD, products ions explained
Category	# pollen ions	# ions in total	p-value		Category	# pollen ions	# ions in total	p-value		Category	# pollen ions	# ions in total	p-value		Category	# pollen ions	# ions in total	p-value		Category	# pollen ions	# ions in total	p-value		Category	# pollen ions	# ions in total	p-value		Category	# pollen ions	# ions in total	p-value		Category	# pollen ions	# ions in total	p-value		Category	# pollen ions	# ions in total	p-value		Category	# pollen ions	# ions in total	p-value
Eicosanoids	5	8	0.00103808		Eicosanoids	5	8	0.00017304		Eicosanoids	5	8	0.00727819		Benzoic Acid and Derivatives	2	4	0.00922606		Carbonyl Compounds	2	7	0.00580433		Eicosanoids	5	8	3.1489e-06		none					none					Phenethylamines	2	3	0.000465064		none
Imidazolidines	2	2	0.0148664		Phenethylamines	2	3	0.0199238		Azoles	2	3	0.0907545		Amino Acids and Derivatives	5	63	0.0908531		Amino Acids and Derivatives	2	63	0.283039		Monosaccharides	2	19	0.15653												Fatty Acids and Conjugates	2	29	0.0497156
Carboxylic Acids and Derivatives	7	26	0.0284648		Benzoic Acid and Derivatives	2	4	0.0376033		Phenethylamines	2	3	0.0907545		Phenols and Derivatives	2	13	0.093694							Fatty Acids and Conjugates	2	29	0.292479
Azoles	2	3	0.0409376		Amino Acids and Derivatives	9	63	0.0583389		Carboxylic Acids and Derivatives	7	26	0.182502		Carboxylic Acids and Derivatives	2	26	0.278117							Amino Acids and Derivatives	2	63	0.674955
Phenethylamines	2	3	0.0409376		Indoles	2	8	0.13986		Carbonyl Compounds	2	7	0.382989
Fatty Acids and Conjugates	7	29	0.0490333		Carboxylic Acids and Derivatives	4	26	0.161145		Indoles	2	8	0.453053
Benzoic Acid and Derivatives	2	4	0.0752329		Fatty Acids and Conjugates	4	29	0.211541		Fatty Acids and Conjugates	5	29	0.632143
Amino Acids and Derivatives	11	63	0.105549		Prenol Lipids	2	27	0.667784		Monosaccharides	3	19	0.707137
Phenols and Derivatives	3	13	0.201794							Amino Acids and Derivatives	10	63	0.708547
Carbonyl Compounds	2	7	0.205612							Phenols and Derivatives	2	13	0.723359
Indoles	2	8	0.253004							Prenol Lipids	2	27	0.970574
Monosaccharides	3	19	0.406622
Prenol Lipids	2	27	0.853435
