# Supplementary material for: Disentangling metabolic functions of bacteria in the honey bee gut
Source: PLoS Biol. 2017 Dec 12;15(12):e2003467. doi: 10.1371/journal.pbio.2003467 (PMC5726620; doi:10.1371/journal.pbio.2003467)
Supplement: S5 Data — (XLSX) [file pbio.2003467.s005.xlsx]

## Sheet: S5_data
		Data from Zheng et al																	Data from our study
Compoud	kegg_id	IL_Fold change	IL_log2(Fold change)	IL_P value	IL_–log10P	Rec_Fold change	Rec_log2(Fold change)	Rec_P value	Rec_–log10P	Mid_Fold change	Mid_log2(Fold change)	Mid_P value	Mid_–log10P	Hem_Fold change	Hem_log2(Fold change)	Hem_P value	Hem_–log10P	category	corresponding ionIdx (based on KEGG number)	annotation_row	log2_pooled data	top_quartile	middle_quartile
5-aminovaleric acid	C00431	83.793	6.3888	5.07e-07	6.2952	318.72	8.3162	3.83e-09	8.4168	3.1099	1.6369	0.12835	0.89161	12.079	3.5945	6.6369e-08	7.178	-	66	236	-0.351720692863398	-	-
ketohexose	C00795	42.651	5.4145	0.0018695	2.7283	0.030387	-5.0404	0.00086292	3.064	0.61294	-0.70617	0.032653	1.4861	1.0745	0.10369	0.75584	0.12157	-	243	1144	0.160873698295174	-	-
tagatose	C00795	37.396	5.2248	0.031567	1.5008	0.028476	-5.1341	2.71e-06	5.5678	0.62074	-0.68793	0.3776	0.42296	1.0726	0.10116	0.57889	0.2374	-	243	1144	0.160873698295174	-	-
3-4-hydroxyphenylpropionic acid	C10447	9.8275	3.2968	0.0033651	2.473	6.5888	2.72	0.0059985	2.222	1.476	0.56172	0.42115	0.37557	1.3523	0.43544	0.54215	0.26588	polyphenol breakdown	247	1189	1.82939451744032	-	x
5-hydroxynorvaline NIST	-	6.9206	2.7909	7.61e-07	6.1188	6.1548	2.6217	6.97e-06	5.1565	5.6236	2.4915	1.7046e-05	4.7684	6.1646	2.624	1.4986e-08	7.8243	-	-	-	-	-	-
melezitose	C08243	6.8617	2.7786	0.00026213	3.5815	2.0263	1.0188	0.24718	0.60699	4.7936	2.2611	0.0042935	2.3672	1.2112	0.27638	0.28559	0.54426	-	906	3007	-0.342072125364048	-	-
1-kestose	C03661	6.6518	2.7337	0.0055067	2.2591	211.43	7.724	0.036256	1.4406	2.6847	1.4248	0.0062895	2.2014	0.26191	-1.9329	0.2554	0.59278	-	906	3002	-0.342072125364048	-	-
4-hydroxyphenylacetic acid	C00642	5.3355	2.4156	4.84e-05	4.3154	6.231	2.6395	5.56e-06	5.255	0.87225	-0.19718	0.46131	0.336	0.88714	-0.17277	0.56995	0.24416	polyphenol breakdown	151	683	1.07423385425041	-	x
galacturonic acid	C08348	5.0298	2.3305	5.81e-06	5.2358	0.056288	-4.151	7.91e-07	6.1016	3.1487	1.6548	0.0090482	2.0434	0.8867	-0.17349	0.31588	0.50048	-	292	1349	-0.044229854034838	-	-
galactose-6-phosphate	C01113	4.9188	2.2983	0.00052285	3.2816	0.50584	-0.98324	0.0039932	2.3987	1.0695	0.096993	0.59259	0.22725	1.1176	0.16041	0.49302	0.30713	-	476	1897	-1.15190100342353	-	-
sucrose	C00089	4.8602	2.281	0.044319	1.3534	22.082	4.4648	0.18721	0.72767	2.9898	1.5801	0.040675	1.3907	0.37922	-1.3989	0.21352	0.67057	-	690	2523	0.000917590756525285	-	-
triacontanol	-	4.6367	2.2131	0.00038688	3.4124	1.297	0.37518	0.34418	0.46321	0.75521	-0.40504	0.37231	0.4291	1.0686	0.095706	0.64839	0.18817	-	-	-	-	-	-
cytosin	C00380	4.6283	2.2105	0.00021212	3.6734	22.902	4.5174	3.27e-08	7.486	0.97376	-0.038358	0.92863	0.032159	1.4117	0.49744	0.026343	1.5793	-	-	-	-	-	-
inulotriose	C01355	4.5158	2.175	0.00028624	3.5433	5.1972	2.3777	0.030783	1.5117	2.4353	1.2841	0.0075411	2.1226	2.0142	1.0102	0.36818	0.43394	-	-	-	-	-	-
hypoxanthine	C00262	3.9955	1.9984	0.0031358	2.5037	2.3123	1.2093	0.033024	1.4812	2.0531	1.0378	0.50888	0.29338	0.87194	-0.19769	0.82027	0.086042	-	113	448	0.365987185327284	-	-
mannitol	C00392	3.9512	1.9823	0.006921	2.1598	0.89538	-0.15943	0.76703	0.11519	3.1045	1.6343	0.0064144	2.1928	1.3965	0.48177	0.12825	0.89194	-	248	1192	-0.316654996567631	-	-
shikimic acid	C00493	3.5448	1.8257	0.0025251	2.5977	0.070875	-3.8186	0.016277	1.7884	0.69878	-0.51708	0.28737	0.54156	1.0564	0.079218	0.75551	0.12176	-	222	1021	-0.523425444836426	-	x
3,4-dihydroxyphenylacetic acid	C01161	3.4744	1.7968	0.003634	2.4396	2.7593	1.4643	0.0058063	2.2361	0.69	-0.53533	0.047785	1.3207	0.80832	-0.30701	0.36453	0.43827	polyphenol breakdown	-	-	-	-	-
3-phosphoglycerate	C00597	3.4376	1.7814	0.0022804	2.642	0.36203	-1.4658	0.0010223	2.9904	1.9165	0.93847	0.074434	1.1282	1.21	0.27504	0.28393	0.54678	-	-	-	-	-	-
3,4-dihydroxybenzoic acid	C00230	3.3889	1.7608	0.0058453	2.2332	0.56486	-0.82402	0.035178	1.4537	2.9056	1.5389	0.42459	0.37203	0.30957	-1.6917	0.31187	0.50603	-	160	724	-0.7612215388586	-	-
5-methoxytryptamine	C05659	3.0922	1.6286	0.0050096	2.3002	5.9217	2.566	2.39e-06	5.6217	0.50173	-0.99501	0.088663	1.0523	0.96124	-0.057028	0.93835	0.027634	-	-	-	-	-	-
1,5-anhydroglucitol	-	3.0352	1.6018	0.0032253	2.4914	0.28869	-1.7924	0.20099	0.69682	0.95938	-0.05983	0.63919	0.19437	1.1049	0.14393	0.33067	0.4806	-	-	-	-	-	-
isocitric acid	C00451	2.8059	1.4884	0.0019225	2.7161	3.5066	1.8101	0.001286	2.8908	1.6045	0.6821	0.62491	0.20418	0.88793	-0.17147	0.37136	0.43021	-	285	1308	-3.02343705436333	-	x
montanic acid	-	2.7484	1.4586	0.0003539	3.4511	2.1477	1.1028	0.0091841	2.037	0.65233	-0.61632	0.18359	0.73614	1.1036	0.14224	0.34336	0.46425	-	-	-	-	-	-
1,3-diaminopropane	C00986	2.7018	1.4339	0.013804	1.86	1.5943	0.67291	0.28949	0.53836	0.09218	-3.4394	5.1726e-05	4.2863	0.89931	-0.15311	0.74981	0.12505	-	-	-	-	-	-
sorbitol	C00794	2.6234	1.3914	6.59e-06	5.181	0.87129	-0.19877	0.73368	0.1345	2.8084	1.4897	0.00010989	3.959	1.5865	0.66585	0.11359	0.94467	-	248	1193	-0.316654996567631	-	-
guanine	C00242	2.5361	1.3426	0.026714	1.5733	2.9919	1.5811	0.019367	1.7129	0.70997	-0.49417	0.11692	0.9321	0.9043	-0.14513	0.53294	0.27332	-	148	668	0.459948041541201	-	-
citrulline	C00327	2.5222	1.3347	0.47966	0.31906	0.05716	-4.1289	2.78e-11	10.556	0.87368	-0.19483	0.29532	0.52971	0.92896	-0.10631	0.57062	0.24366	-	-	-	-	-	-
glutaric acid	C00489	2.4972	1.3203	0.011193	1.9511	3.2707	1.7096	0.0093553	2.0289	1.4392	0.52527	0.10402	0.9829	1.0133	0.019023	0.85578	0.067636	-	105	406	0.653886414491677	-	x
indole-3-lactate	C02043	2.4405	1.2872	0.014849	1.8283	1.1956	0.25778	0.33587	0.47382	0.86355	-0.21166	0.60099	0.22114	0.96316	-0.054149	0.82472	0.083693	-	318	1441	1.14838090125491	-	-
3-phenyllactic acid	-	2.3889	1.2563	0.0074442	2.1282	1.6929	0.75953	0.12625	0.89876	0.79271	-0.33513	0.51841	0.28533	0.96533	-0.050912	0.88085	0.0551	-	-	-	-	-	-
3,4-dihydroxyhydrocinnamic acid NIST	C10447	2.3584	1.2378	0.079387	1.1002	4.8	2.263	0.0088766	2.0518	0.758	-0.39973	0.73546	0.13344	0.78811	-0.34354	0.47275	0.32537	polyphenol breakdown	247	1189	1.82939451744032	-	x
N-acetylaspartic acid	C01042	2.3487	1.2319	0.011849	1.9263	1.3443	0.42682	0.14617	0.83514	0.2971	-1.751	0.017948	1.746	0.88122	-0.18242	0.70677	0.15072	-	227	1037	0.610877950026271	-	-
2-isopropylmalic acid	C02504	2.3252	1.2174	0.017757	1.7506	10.441	3.3842	8.25e-06	5.0838	0.89902	-0.15358	0.47991	0.31884	0.78191	-0.35493	0.061374	1.212	-	232	1066	2.01539518195461	x	x
alanine-alanine	-	2.2956	1.1989	0.0018833	2.7251	2.6792	1.4218	3.66e-05	4.4366	0.58476	-0.77409	0.03615	1.4419	0.7981	-0.32537	0.28367	0.54718	-	-	-	-	-	-
piperidone	-	2.2879	1.194	0.0077489	2.1108	4.0638	2.0228	0.00034368	3.4638	0.8334	-0.26291	0.19368	0.71292	0.7587	-0.39839	0.21093	0.67587	-	-	-	-	-	-
galactitol	C01507	2.2326	1.1587	0.92091	0.035783	0.34872	-1.5199	0.021963	1.6583	3.021	1.595	6.2932e-05	4.2011	1.6883	0.75558	0.073541	1.1335	-	248	1195	-0.316654996567631	-	-
taurine	C00245	2.2323	1.1585	0.0022353	2.6507	4.0893	2.0318	0.0053306	2.2732	1.6729	0.74236	0.23502	0.6289	1.3073	0.38656	0.084557	1.0728	-	81	294	0.16516128453245	-	-
beta-alanine	C00099	2.148	1.103	0.00011394	3.9433	3.2034	1.6796	4.58e-07	6.3393	2.7242	1.4458	0.00014344	3.8433	1.5564	0.63821	0.014257	1.846	-	25	83	-0.0618627433245267	-	-
methyl O-D-galactopyranoside	C03619	2.1432	1.0998	0.022023	1.6571	0.13247	-2.9162	0.072601	1.1391	0.59364	-0.75234	0.44959	0.34718	1.6146	0.69119	0.12248	0.91193	-	294	1363	-1.47347653084921	-	x
indole-3-acetate	C00954	2.1261	1.0882	0.03034	1.518	3.5132	1.8128	0.00039055	3.4083	0.76133	-0.39341	0.066204	1.1791	1.1596	0.21366	0.12896	0.88955	-	228	1040	0.16854498836516	-	-
xanthine	C00385	2.1141	1.0801	0.017063	1.7679	1.8322	0.8736	0.11621	0.93475	0.83182	-0.26566	0.32558	0.48734	0.96651	-0.049139	0.59934	0.22233	-	150	681	0.477590695576794	-	-
2,5-dihydroxypyrazine NIST	-	2.0831	1.0587	0.19655	0.70652	0.94418	-0.082868	0.9569	0.019132	0.62027	-0.68904	0.091343	1.0393	1.3045	0.38355	0.032308	1.4907	-	-	-	-	-	-
uridine	C00299	2.0252	1.0181	0.010562	1.9762	1.0308	0.043699	0.84645	0.072399	2.0846	1.0598	0.0013461	2.8709	1.1348	0.18246	0.46044	0.33682	-	432	1782	-1.04421664186408	-	-
2-ketoadipic acid	-	2.0013	1.0009	0.29571	0.52914	0.66658	-0.58515	0.33014	0.4813	0.82064	-0.28518	0.92738	0.032745	2.1321	1.0923	0.28988	0.53778	-	-	-	-	-	-
tartaric acid	C00898	1.9981	0.99864	0.0033732	2.472	1.0472	0.06657	0.76018	0.11908	1.2065	0.27088	0.3421	0.46584	1.059	0.082728	0.55816	0.25324	-	-	-	-	-	-
lactic acid	C01432	1.9907	0.99331	0.22479	0.64822	0.65097	-0.61934	0.58436	0.23332	1.0714	0.099531	0.75647	0.12121	1.2085	0.27324	0.26703	0.57344	-	27	97	-0.0927843135625208	-	-
kynurenic acid	-	1.9429	0.95823	0.020762	1.6827	3.7436	1.9044	0.0011123	2.9538	0.51546	-0.95608	0.11502	0.93924	1.3637	0.44755	0.045637	1.3407	-	-	-	-	-	-
succinic acid	C00042	1.941	0.95682	0.00099454	3.0024	2.6943	1.4299	0.02031	1.6923	0.63933	-0.64537	0.14512	0.83828	0.96868	-0.045901	0.88016	0.055441	organic acid	67	245	2.48415912505384	-	-
enolpyruvate NIST	C00074	1.9238	0.94398	0.054125	1.2666	0.70832	-0.49752	0.34026	0.46819	1.0823	0.11407	0.76917	0.11398	1.0032	0.0045443	0.91957	0.036415	-	-	-	-	-	-
fumaric acid	C00122	1.9207	0.94165	0.010558	1.9764	0.81091	-0.30238	0.34976	0.45622	1.1737	0.23109	0.29341	0.53253	0.90003	-0.15195	0.5128	0.29005	organic acid	61	217	-1.29827296352871	-	-
valine	C00183	1.8442	0.88298	0.0029334	2.5326	3.379	1.7566	0.0036496	2.4378	0.94141	-0.087102	0.69959	0.15516	2.5908	1.3734	2.4743e-05	4.6065	-	66	235	-0.351720692863398	-	-
cerotinic acid	-	1.8411	0.88055	0.001254	2.9017	1.3747	0.4591	0.13165	0.88056	0.72929	-0.45544	0.0064913	2.1877	1.202	0.26544	0.19064	0.71979	-	-	-	-	-	-
tyrosine	C00082	1.837	0.87731	0.011896	1.9246	4.758	2.2504	0.0002102	3.6774	0.8416	-0.2488	0.11006	0.95837	0.87798	-0.18774	0.88566	0.052734	-	245	1174	-0.0350313214582331	-	-
malic acid	C00711	1.8132	0.85854	0.0084626	2.0725	0.19371	-2.368	0.036681	1.4356	1.1258	0.17094	0.37126	0.43032	0.92071	-0.11918	0.54058	0.26714	organic acid	111	438	-1.61166289435509	-	x
adenosine	C00212	1.8002	0.84815	0.10373	0.98408	1.5572	0.63893	0.020255	1.6935	17.506	4.1298	2.6415e-06	5.5781	1.0494	0.069502	0.83082	0.080495	nucleoside	495	1973	-1.89314284064195	-	-
urea	C00086	1.7424	0.80106	0.0031811	2.4974	1.3146	0.39461	0.2542	0.59482	1.6673	0.7375	0.0041124	2.3859	1.7213	0.78351	0.67876	0.16828	-	-	-	-	-	-
beta-sitosterol	C01753	1.7344	0.79447	0.0051946	2.2844	4.5884	2.198	7.7e-06	5.1132	1.191	0.25218	0.24946	0.603	0.12784	-2.9675	0.6669	0.17594	-	-	-	-	-	-
sophorose	C08250	1.718	0.7807	0.033179	1.4791	0.344	-1.5395	0.11831	0.92698	0.52613	-0.9265	0.66448	0.17752	1.8164	0.86106	0.077354	1.1115	-	690	2549	0.000917590756525285	-	-
pyrophosphate	C00013	1.7152	0.77834	0.0078736	2.1038	0.55746	-0.84307	0.6713	0.17308	1.186	0.24611	0.29085	0.53633	0.51385	-0.96058	0.42777	0.36879	-	-	-	-	-	-
melibiose	C05402	1.6809	0.7492	0.091513	1.0385	0.31856	-1.6504	0.0033182	2.4791	1.0513	0.072205	0.91038	0.040779	11.497	3.5232	0.26821	0.57153	-	690	2544	0.000917590756525285	-	-
palatinitol	-	1.6792	0.74776	0.030516	1.5155	0.48004	-1.0588	0.00032818	3.4839	0.69274	-0.52962	0.19183	0.71708	1.2673	0.34172	0.062552	1.2038	-	-	-	-	-	-
adenosine-5-monophosphate	C00020	1.6346	0.70898	0.031016	1.5084	0.54361	-0.87936	0.012616	1.8991	0.73741	-0.43945	0.17193	0.76464	0.41554	-1.2669	0.050931	1.293	-	698	2610	0.0870618454936429	-	-
2,4,7-trihydroxypteridine	-	1.6335	0.70798	0.25651	0.59089	1.3691	0.45323	0.65926	0.18095	0.38487	-1.3776	2.7303e-05	4.5638	0.73274	-0.44862	0.059822	1.2231	-	-	-	-	-	-
adipic acid	C06104	1.6054	0.68294	0.10204	0.99121	3.3509	1.7446	0.00054613	3.2627	1.0142	0.020285	0.86355	0.063713	0.91879	-0.12219	0.6309	0.20004	-	134	540	0.503277920110447	-	x
uric acid	C00366	1.5987	0.67691	0.096762	1.0143	0.76386	-0.38862	0.29012	0.53743	0.70448	-0.50536	0.13098	0.88279	1.0119	0.017091	0.90619	0.042782	-	202	934	0.129622285838248	-	-
2-hydroxyhexanoic acid	-	1.5962	0.67462	0.050502	1.2967	1.543	0.62571	0.23789	0.62362	0.7985	-0.32464	0.27446	0.56153	0.98392	-0.023385	0.66584	0.17663	-	-	-	-	-	-
tryptophan	C00078	1.568	0.64895	0.0055368	2.2567	4.5886	2.1981	3.79e-05	4.4219	0.73401	-0.44614	0.093271	1.0303	1.3908	0.47591	0.019894	1.7013	-	315	1431	0.189613740038054	-	-
methionine	C00073	1.5647	0.64585	0.033555	1.4742	2.2104	1.1443	0.023653	1.6261	0.7059	-0.50247	0.16183	0.79094	2.3315	1.2213	0.027963	1.5534	-	-	-	-	-	-
pantothenic acid	C12276	1.5523	0.63444	0.13797	0.86021	0.12544	-2.9949	0.00038767	3.4115	0.17598	-2.5065	0.010098	1.9957	1.2308	0.29964	0.20369	0.69102	-	-	-	-	-	-
isoxanthopterin	C03975	1.5214	0.60543	0.14366	0.84268	0.2552	-1.9703	0.041043	1.3868	0.96823	-0.046585	0.4835	0.3156	1.1951	0.25711	0.12229	0.91259	-	239	1113	-0.280996808784211	-	-
glutamine	C00064	1.5203	0.60436	0.04589	1.3383	1.4955	0.58062	0.064636	1.1895	0.60494	-0.72513	0.041191	1.3852	0.75185	-0.41147	0.14487	0.83901	-	135	545	-0.805969064368277	-	-
2-hydroxyvaleric acid	-	1.5147	0.599	0.043989	1.3567	2.0163	1.0117	0.024582	1.6094	1.2784	0.35429	0.58949	0.22952	1.1705	0.22718	0.32662	0.48596	-	-	-	-	-	-
octadecanol	-	1.5126	0.59703	0.12891	0.88971	4.475	2.1619	1.21e-05	4.9163	0.73092	-0.45222	0.031222	1.5055	1.1242	0.16893	0.3516	0.45395	-	-	-	-	-	-
2-hydroxyglutaric acid	C02630	1.4926	0.57782	0.060174	1.2206	7.0886	2.8255	0.0023053	2.6373	0.70199	-0.51048	0.17513	0.75664	0.88467	-0.17679	0.40068	0.39721	-	139	581	2.2445882333849	-	x
acetophenone NIST	C07113	1.471	0.55683	0.29441	0.53105	0.67558	-0.56581	0.049638	1.3042	1.0213	0.030453	0.8114	0.090763	0.88073	-0.18323	0.28864	0.53964	-	72	267	-1.20682066566835	-	-
cellobiose	C01971	1.4707	0.55652	0.34913	0.45701	0.28315	-1.8203	0.042095	1.3758	1.4896	0.57491	0.023494	1.6291	0.88197	-0.18119	0.44053	0.35603	-	690	2537	0.000917590756525285	-	-
citramalic acid	C00815	1.4662	0.5521	0.081962	1.0864	5.9285	2.5677	6e-06	5.2216	0.87711	-0.18917	0.60641	0.21724	0.98353	-0.023957	0.97193	0.012365	-	139	575	2.2445882333849	-	x
pipecolinic acid	-	1.434	0.52008	0.25452	0.59428	3.7085	1.8908	0.00073642	3.1329	0.49489	-1.0148	0.0076256	2.1177	0.70075	-0.51302	0.11848	0.92636	-	-	-	-	-	-
2-ketobutyric acid	C00109	1.4178	0.50368	0.21939	0.65878	0.60429	-0.72668	0.04989	1.302	0.60773	-0.71849	0.12741	0.8948	1.4578	0.5438	0.10865	0.96396	-	34	123	-0.557418250539297	-	-
aspartic acid	C00049	1.4165	0.50231	0.03542	1.4508	0.5068	-0.98052	0.021315	1.6713	0.65158	-0.61798	0.020569	1.6868	1.2845	0.36118	0.11442	0.94151	-	109	431	-1.42905975593922	-	-
adenine	C00147	1.4015	0.48694	0.092791	1.0325	2.1085	1.0762	0.0025234	2.598	0.58609	-0.7708	0.0022474	2.6483	0.058339	-4.0994	0.00090869	3.0416	-	-	-	-	-	-
4-aminobutyric acid	C00334	1.3748	0.45925	0.1732	0.76145	3.1317	1.647	0.0012225	2.9128	0.56486	-0.82403	0.5003	0.30077	1.1286	0.17456	0.33887	0.46996	-	37	132	0.0490336102176972	-	-
n-acetylglutamate	C00624	1.3746	0.45897	0.31377	0.50338	0.81101	-0.30222	0.79978	0.097029	0.91054	-0.1352	0.61169	0.21347	0.7659	-0.38476	0.37736	0.42324	-	273	1274	0.890185486379896	-	-
1-hexadecanol	C00823	1.3709	0.45517	0.10509	0.97844	0.72314	-0.46766	0.11604	0.93539	0.9163	-0.12611	0.43366	0.36285	1.1273	0.17286	0.43871	0.35782	-	-	-	-	-	-
cyclohexylamine	C00571	1.3704	0.45465	0.53267	0.27354	1.4406	0.52665	0.99334	0.0029016	0.82728	-0.27354	0.18789	0.72609	0.53829	-0.89354	0.12546	0.90151	-	-	-	-	-	-
hexose	C00738	1.3548	0.43806	0.48935	0.31038	0.082543	-3.5987	0.0091118	2.0404	1.246	0.31732	0.2041	0.69016	1.1032	0.14172	0.090356	1.044	-	243	1142	0.160873698295174	-	-
gluconic acid	C00800	1.3536	0.43677	0.12828	0.89185	0.033143	-4.9151	2.16e-05	4.6646	0.18997	-2.3962	0.0020045	2.698	1.1914	0.25264	0.30074	0.52181	-	300	1391	-2.05430303584538	x	x
phosphoethanolamine	C00346	1.3463	0.42897	0.054234	1.2657	2.8904	1.5313	0.010881	1.9633	1.8262	0.86884	0.044976	1.347	1.1839	0.24357	0.21792	0.6617	-	118	480	0.198389847224214	-	-
5-hydroxymethyl-2-furoic acid NIST	C20448	1.3316	0.41311	0.09417	1.0261	1.2504	0.3224	0.314	0.50307	0.71319	-0.48763	0.12176	0.9145	0.92643	-0.11025	0.56629	0.24696	-	-	-	-	-	-
3-ureidopropionate	-	1.3122	0.392	0.34523	0.46189	1.16	0.21407	0.58505	0.23281	0.95076	-0.072853	0.5939	0.22629	1.2783	0.35424	0.082182	1.0852	-	-	-	-	-	-
hexadecane	-	1.3065	0.38574	0.2384	0.6227	1.0569	0.079792	0.80591	0.093715	0.71263	-0.48878	0.25271	0.59737	0.97937	-0.030071	0.85795	0.066538	-	-	-	-	-	-
4-hydroxybenzoate	C00156	1.2855	0.36238	0.16879	0.77265	1.4335	0.51951	0.18556	0.73151	0.75682	-0.40198	0.14446	0.84026	1.5295	0.61306	0.037009	1.4317	-	-	-	-	-	-
homoserine	C00263	1.2851	0.36188	0.12575	0.90049	1.5727	0.65322	0.05557	1.2552	1.0791	0.10977	0.72431	0.14008	1.1801	0.23888	0.053927	1.2682	-	69	251	0.0916300336403696	-	-
capric acid	C01571	1.2695	0.34431	0.43367	0.36284	0.81103	-0.30217	0.17796	0.74969	1.0725	0.10095	0.79928	0.0973	1.3358	0.41772	0.18873	0.72417	-	215	1001	0.0814065520985801	-	-
phytosphingosine	C12144	1.267	0.34139	0.42176	0.37494	1.354	0.43722	0.56066	0.2513	0.061083	-4.0331	0.0033429	2.4759	0.38794	-1.3661	0.22247	0.65273	-	-	-	-	-	-
benzoic acid	C00180	1.253	0.32544	0.22841	0.64129	1.0863	0.1194	0.6183	0.2088	0.93184	-0.10184	0.41615	0.38075	0.9663	-0.049451	0.68369	0.16514	-	76	277	0.790795792225547	-	-
methanolphosphate	-	1.2274	0.29561	0.84184	0.07477	2.4628	1.3003	0.009898	2.0045	0.33669	-1.5705	0.013447	1.8714	0.72118	-0.47157	0.3621	0.44117	-	-	-	-	-	-
leucine	C00123	1.2245	0.29219	0.21501	0.66755	4.2118	2.0744	0.00354	2.451	0.62931	-0.66817	0.053565	1.2711	1.5046	0.58936	0.025753	1.5892	-	103	391	0.0228215481587606	-	-
4-hydroxybutyric acid	C00989	1.2196	0.28635	0.21131	0.67509	1.1845	0.24423	0.10369	0.98424	1.008	0.011544	0.85718	0.066926	1.0872	0.12063	0.2398	0.62015	-	38	144	0.649019742961864	-	-
hydroquinone	C00530	1.2082	0.2728	0.2959	0.52885	1.2818	0.35816	0.26829	0.57139	1.024	0.0342	0.59085	0.22852	0.99246	-0.010923	0.9141	0.039007	-	46	172	-0.397921230433979	-	-
3-hydroxy-3-methylglutaric acid	C03761	1.1976	0.26011	0.28115	0.55105	1.5146	0.59895	0.35105	0.45463	1.0294	0.041867	0.96979	0.013323	1.2304	0.29908	0.2598	0.58536	-	189	846	-0.774856975818075	-	-
erythritol	C00503	1.1953	0.25743	0.25134	0.59973	0.64107	-0.64145	0.058713	1.2313	1.9598	0.97067	0.0095779	2.0187	1.3368	0.41881	0.017973	1.7454	-	78	286	0.282201484971094	-	-
pelargonic acid	C01601	1.1815	0.24062	0.5962	0.22461	0.66455	-0.58955	0.18074	0.74293	0.78255	-0.35375	0.1433	0.84376	1.1236	0.1681	0.60713	0.21672	-	178	789	0.179166034899383	-	-
propane-1,3-diol NIST	C02457	1.1733	0.23055	0.54071	0.26704	0.92858	-0.1069	0.47341	0.32477	0.85835	-0.22036	0.18057	0.74335	1.1835	0.24302	0.20214	0.69434	-	-	-	-	-	-
digalacturonic acid	C02273	1.1629	0.21778	0.53024	0.27553	0.36963	-1.4359	0.016462	1.7835	1.0384	0.054329	0.91053	0.040706	0.97374	-0.038397	0.99221	0.0033961	-	735	2707	-0.619211773661901	-	-
myristic acid	C06424	1.1608	0.21506	0.43112	0.3654	0.64591	-0.63059	0.025142	1.5996	0.78302	-0.35288	0.033477	1.4753	0.85989	-0.21777	0.33085	0.48038	-	-	-	-	-	-
proline	C00148	1.1489	0.20019	0.61475	0.2113	2.3832	1.2529	0.0064354	2.1914	1.131	0.1776	0.53998	0.26762	1.1042	0.14296	0.44225	0.35433	-	60	213	0.14471151432004	-	-
glycine	C00037	1.1337	0.18109	0.45031	0.34649	1.1476	0.19867	0.60237	0.22014	0.663	-0.59292	0.093625	1.0286	0.98077	-0.028015	0.81989	0.086246	-	15	42	-0.327662125626883	-	-
phenol	C00146	1.1304	0.17688	0.66901	0.17457	0.64567	-0.63113	0.008565	2.0673	0.87604	-0.19093	0.22871	0.64071	1.1189	0.16205	0.33035	0.48102	-	28	100	0.316086435206643	-	-
glycyl-proline	-	1.1266	0.17201	0.29487	0.53038	0.4383	-1.19	0.0078612	2.1045	0.6632	-0.59247	0.019927	1.7006	1.0481	0.067843	0.60514	0.21815	-	-	-	-	-	-
oxoproline	C01879	1.1015	0.13947	0.41087	0.38629	3.0781	1.622	6.06e-05	4.2176	1.079	0.10963	0.77486	0.11078	1.1488	0.20008	0.087636	1.0573	-	95	343	-0.547131882550033	-	-
trehalose	-	1.0894	0.12349	0.67075	0.17344	3.3226	1.7323	0.00061964	3.2079	4.5288	2.1791	0.00024972	3.6026	0.77114	-0.37494	0.16432	0.78431	-	-	-	-	-	-
pimelic acid	C02656	1.0781	0.10849	0.79257	0.10096	1.3206	0.40123	0.41693	0.37993	0.82886	-0.27079	0.5726	0.24215	0.9836	-0.023854	0.79951	0.097176	-	183	806	3.27435623987193	-	-
nicotinic acid	C00253	1.0467	0.065814	0.27557	0.55976	2.8679	1.52	0.1067	0.97183	1.308	0.38734	0.43145	0.36507	0.98861	-0.01653	0.955	0.019995	-	79	288	0.0763719894640444	-	-
phosphate	C00009	1.0338	0.048012	0.91698	0.037638	0.68466	-0.54653	0.0020453	2.6892	0.66398	-0.59078	0.0010482	2.9796	0.91639	-0.12596	0.4625	0.33489	-	-	-	-	-	-
phenylalanine	C00079	1.0069	0.0098706	0.63825	0.19501	3.8581	1.9479	0.00020707	3.6839	0.59498	-0.74909	0.0023918	2.6213	1.9816	0.98664	2.9022e-05	4.5373	-	198	905	-0.0987354506085124	-	-
homocystine	C01817	1.0053	0.0075851	0.2051	0.68803	0.5679	-0.8163	0.66515	0.17708	0.24125	-2.0514	4.1421e-05	4.3828	0.5208	-0.9412	0.23146	0.63552	-	-	-	-	-	-
butyrolactam NIST	-	0.98802	-0.017391	0.80829	0.092435	0.60627	-0.72196	0.081347	1.0897	1.1193	0.16263	0.89408	0.048623	1.309	0.38844	0.0069263	2.1595	-	-	-	-	-	-
3-aminoisobutyric acid	C05145	0.98621	-0.020037	0.96	0.017727	0.64824	-0.6254	0.052282	1.2816	1.0138	0.019736	0.90627	0.042741	1.1214	0.16534	0.70605	0.15116	-	37	140	0.0490336102176972	-	-
fructose	C02336	0.98606	-0.020248	0.52688	0.27829	1.005	0.007137	0.59085	0.22852	0.81049	-0.30314	0.25705	0.58998	1.0434	0.061346	0.71854	0.14355	-	243	1158	0.160873698295174	-	-
maleimide	C07272	0.97141	-0.041854	0.75662	0.12112	1.2481	0.31976	0.35641	0.44805	0.71304	-0.48794	0.26709	0.57335	0.83226	-0.2649	0.31383	0.50331	-	-	-	-	-	-
tyrosol	C06044	0.95752	-0.062627	0.56522	0.24778	0.80817	-0.30727	0.28338	0.54763	0.75799	-0.39975	0.13707	0.86305	0.76495	-0.38656	0.7018	0.15379	-	-	-	-	-	-
glutamic acid	C00025	0.95373	-0.068344	0.67978	0.16763	4.308	2.107	1.8e-05	4.7451	0.78526	-0.34877	0.13439	0.87164	0.5306	-0.9143	0.00032373	3.4898	-	137	557	0.144954313768686	-	-
arachidic acid	C06425	0.94836	-0.076486	0.77998	0.10792	1.3452	0.42783	0.12098	0.91728	0.6137	-0.70439	0.03316	1.4794	0.98669	-0.019334	0.85239	0.06936	-	-	-	-	-	-
uracil	C00106	0.9479	-0.077189	0.71673	0.14464	2.2535	1.1722	0.0086249	2.0642	1.3986	0.48397	0.48154	0.31737	0.50083	-0.99762	0.010606	1.9745	-	51	186	-1.41033989340635	-	-
isoleucine	C00407	0.94776	-0.0774	0.7106	0.14838	3.7927	1.9232	0.0014333	2.8437	0.68809	-0.53933	0.03049	1.5158	0.9585	-0.06115	0.66488	0.17725	-	103	392	0.0228215481587606	-	-
stearic acid	C01530	0.9383	-0.091873	0.5701	0.24405	0.99722	-0.0040213	0.97091	0.012819	0.69393	-0.52715	0.00024893	3.6039	0.94392	-0.083259	0.63946	0.19418	-	-	-	-	-	-
isomaltose	C00252	0.93212	-0.10142	0.46829	0.32948	0.9745	-0.037267	0.92305	0.034774	0.54562	-0.87404	0.99077	0.004028	1.4875	0.57286	0.14878	0.82745	-	690	2527	0.000917590756525285	-	-
nonadecanoic acid	C16535	0.92657	-0.11002	0.80084	0.096452	1.0052	0.0075035	0.67947	0.16783	0.3132	-1.6749	0.00051354	3.2894	1.2183	0.28485	0.3118	0.50612	-	-	-	-	-	-
alanine	C00041	0.91871	-0.12232	0.50625	0.29563	5.1715	2.3706	5.05e-06	5.2966	0.77984	-0.35874	0.27808	0.55583	0.96452	-0.052109	0.70085	0.15437	-	25	82	-0.0618627433245267	-	-
heptadecanoic acid	-	0.91677	-0.12536	0.64947	0.18744	0.59275	-0.75451	0.0042891	2.3676	0.58419	-0.7755	0.0036243	2.4408	0.99401	-0.0086732	0.95033	0.022124	-	-	-	-	-	-
2-deoxytetronic acid	-	0.91333	-0.1308	0.93122	0.030946	0.93947	-0.090087	0.64251	0.19212	2.8513	1.5116	0.16006	0.79571	1.9561	0.96798	0.026576	1.5755	-	-	-	-	-	-
lysine	C00047	0.91319	-0.13101	0.64208	0.19241	2.9407	1.5562	0.0037024	2.4315	0.63448	-0.65635	0.13192	0.87971	1.6597	0.73094	0.0020866	2.6806	-	136	550	0.563260362685288	-	-
trehalose-6-phosphate	-	0.90358	-0.14628	0.43553	0.36098	0.96346	-0.053699	0.80116	0.096279	0.68663	-0.54239	0.094371	1.0252	0.95033	-0.073492	0.73463	0.13393	-	-	-	-	-	-
serine	C00065	0.87956	-0.18515	0.48798	0.3116	1.0078	0.01115	0.90825	0.041796	0.74647	-0.42185	0.056896	1.2449	1.0479	0.067477	0.52746	0.27781	-	39	152	-0.0406052098234826	-	-
N-acetylglycine NIST	-	0.87703	-0.1893	0.81015	0.091437	2.6099	1.384	0.0004156	3.3813	0.68593	-0.54388	0.13761	0.86134	0.74384	-0.42693	0.070222	1.1535	-	-	-	-	-	-
UDP-N-acetylglucosamine	C00043	0.84345	-0.24563	0.51846	0.28528	0.67133	-0.5749	0.021656	1.6644	1.0121	0.017371	0.9344	0.029467	0.93879	-0.091125	0.48547	0.31384	-	992	3151	0.2429789576794	-	-
isoribose	-	0.8416	-0.2488	0.47655	0.32189	0.87154	-0.19835	0.49923	0.3017	0.71919	-0.47556	0.017942	1.7461	1.2693	0.34399	0.038209	1.4178	-	-	-	-	-	-
pyrrole-2-carboxylic acid	C05942	0.83885	-0.25352	0.65577	0.18325	1.08	0.111	0.6346	0.1975	1.2937	0.37154	0.53458	0.27199	1.7504	0.80771	0.03835	1.4162	-	48	183	0.178247569528859	-	-
N-acetylputrescine	C02714	0.83315	-0.26336	0.99402	0.002607	3.3112	1.7273	2.52e-05	4.5978	0.92448	-0.11328	0.88078	0.055131	0.59411	-0.75119	0.22071	0.65618	-	101	377	0.366166323728022	-	-
tocopherol gamma-	C02483	0.82628	-0.27529	0.27191	0.56558	1.8035	0.85083	0.14197	0.8478	0.71534	-0.4833	0.10017	0.99927	1.3709	0.45508	0.012489	1.9035	-	-	-	-	-	-
ornithine	C00077	0.82572	-0.27628	0.18608	0.7303	0.8683	-0.20373	0.97361	0.011617	0.60081	-0.73501	0.051903	1.2848	0.99932	-0.00098228	0.99223	0.0033891	-	108	426	0.174504271316508	-	-
octadecylglycerol	-	0.81877	-0.28847	0.35353	0.45158	2.541	1.3454	0.00012255	3.9117	2.4376	1.2854	0.0049162	2.3084	1.4795	0.56508	0.045143	1.3454	-	-	-	-	-	-
putrescine	C00138	0.8115	-0.30133	0.15156	0.81943	5.1805	2.3731	8.38e-07	6.0767	0.53503	-0.90232	0.00033713	3.4722	1.0608	0.085171	0.4814	0.3175	-	-	-	-	-	-
behenic acid	C08281	0.80871	-0.30631	0.27331	0.56334	1.4654	0.55126	0.059258	1.2273	1.5687	0.6496	0.029444	1.531	0.020608	-5.6007	0.15151	0.81955	-	687	2518	-2.71761347690979	-	-
inositol-4-monophosphate	C03546	0.80434	-0.31412	0.80913	0.091983	1.4857	0.57115	0.079929	1.0973	0.71904	-0.47585	0.1145	0.94121	0.84362	-0.24533	0.29785	0.526	-	476	1907	-1.15190100342353	-	-
glycolic acid	C00160	0.80274	-0.317	0.33459	0.47548	0.78186	-0.35501	0.7165	0.14479	1.4529	0.5389	0.11738	0.9304	1.8604	0.89564	0.008883	2.0514	-	16	46	0.0527794006155312	-	-
hydroxylamine	C00192	0.78999	-0.34009	0.18581	0.73094	0.86803	-0.20418	0.46433	0.33317	0.86421	-0.21055	0.46985	0.32804	1.0087	0.012513	0.33838	0.4706	-	-	-	-	-	-
lignoceric acid	C08320	0.78652	-0.34644	0.26789	0.57204	1.2287	0.29719	0.2976	0.52637	0.63634	-0.65213	0.14337	0.84355	0.55892	-0.8393	0.26491	0.5769	-	734	2706	-2.40984783707332	-	-
glucose	C00221	0.77909	-0.36014	0.1723	0.76372	0.092295	-3.4376	0.0051636	2.2871	1.2003	0.2634	0.23093	0.63652	1.3385	0.42062	0.10209	0.99102	-	243	1138	0.160873698295174	-	-
D-erythro-sphingosine	C00319	0.77838	-0.36145	0.58343	0.23401	0.74708	-0.42067	0.27704	0.55746	0.79955	-0.32274	0.41866	0.37814	1.2301	0.29877	0.59943	0.22226	-	583	2239	-1.76100636763014	-	-
citric acid	C00158	0.77515	-0.36746	0.19741	0.70464	0.21147	-2.2415	0.13813	0.85971	0.89417	-0.16138	0.39089	0.40795	0.93252	-0.10079	0.54283	0.26533	organic acid	285	1306	-3.02343705436333	-	x
asparagine	C00152	0.7746	-0.36847	0.19429	0.71154	0.88996	-0.16819	0.80046	0.096661	0.60743	-0.7192	0.11569	0.9367	0.79815	-0.32527	0.071226	1.1474	-	106	414	-0.929574218698526	-	-
quinic acid	C00296	0.77214	-0.37306	0.7267	0.13865	0.056388	-4.1485	0.00051926	3.2846	3.2187	1.6865	0.61882	0.20844	0.94632	-0.079604	0.61282	0.21267	-	286	1316	-3.54377076789252	x	x
aminomalonate	C00872	0.77009	-0.3769	0.25406	0.59507	1.6177	0.69397	0.090594	1.0429	0.80135	-0.3195	0.19943	0.70022	2.1055	1.0742	0.0052438	2.2804	-	-	-	-	-	-
isothreitol	C16884	0.76763	-0.38151	0.56218	0.25013	0.12714	-2.9755	0.0002377	3.624	1.7543	0.81088	0.048961	1.3101	1.2787	0.35466	0.020375	1.6909	-	78	287	0.282201484971094	-	-
nicotianamine	C05324	0.75086	-0.41339	0.33668	0.47278	1.4816	0.56712	0.057677	1.239	0.20047	-2.3185	0.00098438	3.0068	0.97464	-0.037058	0.6889	0.16184	-	591	2266	-0.197158380361142	-	-
histidine	C00135	0.74265	-0.42925	0.050696	1.295	0.18908	-2.4029	2.59e-05	4.5874	0.74662	-0.42156	0.27897	0.55445	1.1265	0.17186	0.22886	0.64043	-	163	730	0.311917896649189	-	-
myo-inositol	C00137	0.73995	-0.4345	0.14878	0.82746	0.0064562	-7.2751	3.4e-12	11.469	0.58122	-0.78283	0.43706	0.35946	0.71091	-0.49227	0.13734	0.86219	-	243	1136	0.160873698295174	-	-
cysteine	C00097	0.73395	-0.44624	0.1207	0.91829	0.71284	-0.48835	0.19249	0.7156	0.67746	-0.56178	0.52226	0.28211	0.86937	-0.20196	0.49926	0.30168	-	73	271	0.170020096724132	-	-
aconitic acid	C00417	0.71671	-0.48054	0.2115	0.67469	0.40425	-1.3067	0.43647	0.36005	0.81792	-0.28997	0.2718	0.56575	0.6014	-0.7336	0.0612	1.2132	-	220	1016	-1.30312002124558	-	-
glycerol-alpha-phosphate	C03189	0.70123	-0.51203	0.071973	1.1428	2.6469	1.4043	0.0012188	2.9141	1.18	0.23881	0.28619	0.54334	0.63817	-0.64798	0.010154	1.9933	-	211	989	0.18713763390582	-	-
galactose	C00984	0.6957	-0.52346	0.095508	1.02	0.36507	-1.4538	0.99824	0.0007668	0.81275	-0.29912	0.094659	1.0238	1.4479	0.53396	0.16327	0.78708	-	243	1147	0.160873698295174	-	-
L-DOPA	-	0.69382	-0.52737	0.12829	0.89182	0.11799	-3.0832	9.21e-07	6.0359	0.41304	-1.2757	0.063661	1.1961	1.0655	0.091471	0.51264	0.29018	-	-	-	-	-	-
alpha-aminoadipic acid	-	0.69138	-0.53245	0.3436	0.46395	1.8211	0.86484	0.082226	1.085	0.38461	-1.3785	0.00028162	3.5503	0.84131	-0.2493	0.11828	0.92708	-	-	-	-	-	-
spermidine	C00315	0.68491	-0.54602	0.016884	1.7725	2.8833	1.5277	0.0067934	2.1679	0.68144	-0.55334	0.1161	0.93519	1.3577	0.44114	0.10029	0.99875	-	-	-	-	-	-
guanosine	C00387	0.67436	-0.56841	0.36954	0.43234	0.098617	-3.342	0.0023285	2.6329	0.50075	-0.99784	0.0031181	2.5061	1.0896	0.12381	0.30325	0.51819	nucleoside	536	2087	-0.805043028605234	-	x
n-epsilon-trimethyllysine	-	0.64074	-0.64219	0.012137	1.9159	0.4775	-1.0664	0.034259	1.4652	0.3643	-1.4568	1.9887e-05	4.7014	1.0493	0.069488	0.69074	0.16069	-	-	-	-	-	-
palmitic acid	C00249	0.62954	-0.66764	0.075023	1.1248	0.3204	-1.642	3.59e-05	4.4444	0.71262	-0.4888	8.1326e-05	4.0898	0.97962	-0.029708	0.89134	0.049958	-	-	-	-	-	-
n-acetyl-d-hexosamine	C03878	0.62578	-0.67627	0.1208	0.91793	0.0764	-3.7103	3.31e-06	5.4802	3.1679	1.6635	0.065012	1.187	2.384	1.2534	0.005092	2.2931	-	370	1567	-0.794923843497286	-	x
hexuronic acid	-	0.6068	-0.72071	0.016233	1.7896	0.051393	-4.2823	3.78e-08	7.4226	1.4267	0.51269	0.00013544	3.8683	0.69909	-0.51644	0.0011904	2.9243	-	-	-	-	-	-
1,2-cyclohexanedione	C06105	0.60556	-0.72366	0.031568	1.5008	0.71957	-0.4748	0.17216	0.76406	0.69801	-0.51867	0.10513	0.97828	0.15391	-2.6999	0.035505	1.4497	-	52	191	-0.191765593362099	-	-
maltotriitol	-	0.60553	-0.72372	0.62497	0.20414	1.1507	0.2025	0.69725	0.15661	0.74408	-0.42647	0.47041	0.32752	1.1217	0.16567	0.54643	0.26247	-	-	-	-	-	-
2-deoxyerythritol	-	0.58397	-0.77603	0.21596	0.66563	0.68942	-0.53655	0.1125	0.94883	20.436	4.353	0.31982	0.49509	0.077985	-3.6807	0.52121	0.28299	-	-	-	-	-	-
kynurenine	C01718	0.57258	-0.80444	0.24919	0.60347	0.11176	-3.1615	7.53e-05	4.1233	1.059	0.082696	0.73532	0.13353	1.5034	0.58826	0.62563	0.20368	-	328	1477	-1.42239189104139	x	x
gluconic acid lactone	C00198	0.5654	-0.82264	0.012711	1.8958	0.035444	-4.8183	5.6e-06	5.2522	0.21698	-2.2043	0.0026398	2.5784	1.3272	0.40841	0.10421	0.98208	-	235	1075	-0.177680420898702	-	-
glucose-6-phosphate	C00092	0.56127	-0.83324	0.054985	1.2598	0.81711	-0.29139	0.6124	0.21297	1.2828	0.35931	0.49703	0.30362	0.98686	-0.019086	0.97548	0.010782	-	476	1887	-1.15190100342353	-	-
orotic acid	C00295	0.54062	-0.88731	0.016197	1.7906	0.26881	-1.8953	0.0053417	2.2723	0.75631	-0.40295	0.067925	1.168	0.25343	-1.9803	0.50738	0.29467	-	166	739	-1.70484190749555	-	x
erythrose	C01796	0.53685	-0.89741	0.11175	0.95175	0.83047	-0.268	0.49361	0.30662	0.34223	-1.547	0.0025492	2.5936	0.77605	-0.36577	0.1066	0.97226	-	71	259	-0.222320212461623	-	-
threonine	C00188	0.53611	-0.89939	0.0045877	2.3384	2.9675	1.5693	0.00011085	3.9553	0.5685	-0.81477	0.0036519	2.4375	0.38414	-1.3803	5.6599e-06	5.2472	-	69	250	0.0916300336403696	-	-
3-hydroxybutyric acid	C01089	0.53149	-0.91189	0.01942	1.7117	0.22415	-2.1575	0.00024772	3.606	1.3128	0.39268	0.69123	0.16038	1.5226	0.60658	0.0048306	2.316	-	38	145	0.649019742961864	-	x
inosine	C00294	0.52194	-0.93804	0.029268	1.5336	0.032906	-4.9255	9.09e-05	4.0412	0.56745	-0.81743	0.0045596	2.3411	1.5816	0.66139	0.015411	1.8122	nucleoside	496	1977	-1.97305717425918	x	x
thymidine	C00214	0.51253	-0.9643	0.53821	0.26905	0.015609	-6.0014	0.00046647	3.3312	0.2423	-2.0451	0.13698	0.86335	1.2577	0.3308	0.10367	0.98434	nucleoside	429	1775	-2.57133164464145	x	x
methionine sulfoxide	C02989	0.51216	-0.96532	0.0013832	2.8591	1.281	0.35724	0.14477	0.83933	0.64614	-0.63008	8.7689e-05	4.0571	0.78531	-0.34867	0.092561	1.0336	-	196	898	-0.2142463365396	-	-
glycerol	C00116	0.50986	-0.97181	0.12566	0.90082	0.097516	-3.3582	0.077938	1.1082	0.70557	-0.50314	0.44832	0.34841	0.30861	-1.6961	0.044117	1.3554	-	-	-	-	-	-
7-methylguanine NIST	-	0.49588	-1.0119	0.0032544	2.4875	0.37105	-1.4303	0.00012469	3.9042	0.38669	-1.3707	0.00034722	3.4594	1.0262	0.037275	0.79272	0.10088	-	-	-	-	-	-
threonic acid	C01620	0.48615	-1.0405	0.4016	0.39621	0.12662	-2.9814	4.35e-06	5.3614	1.7114	0.77519	0.00069644	3.1571	1.6592	0.73049	0.0023466	2.6296	-	113	447	0.365987185327284	-	-
cystine	C01420	0.47708	-1.0677	0.027599	1.5591	0.28783	-1.7967	0.0015561	2.808	0.2584	-1.9523	0.00066256	3.1788	0.94304	-0.084616	0.87079	0.060085	-	-	-	-	-	-
galactinol	C01235	0.46171	-1.1149	0.022594	1.646	0.1099	-3.1858	2.69e-08	7.5702	0.2858	-1.8069	0.0079599	2.0991	0.55428	-0.8513	0.014565	1.8367	-	690	2530	0.000917590756525285	-	-
hexose-6-phosphate	C02965	0.44014	-1.184	0.00051873	3.2851	0.14667	-2.7693	0.022221	1.6532	0.47089	-1.0865	0.073657	1.1328	3.5837	1.8415	0.28392	0.54681	-	476	1903	-1.15190100342353	-	x
hexadecylglycerol NIST	-	0.43702	-1.1942	0.00031457	3.5023	0.41463	-1.2701	0.016355	1.7864	0.39621	-1.3357	0.015148	1.8196	1.2246	0.29231	0.062075	1.2071	-	-	-	-	-	-
urocanic acid	-	0.43467	-1.202	0.038548	1.414	0.30742	-1.7017	0.00041343	3.3836	0.33411	-1.5816	0.0048634	2.3131	1.3693	0.45341	0.070304	1.153	-	-	-	-	-	-
2,3-dihydroxybutanoic acid NIST	-	0.42621	-1.2304	0.0075379	2.1228	0.14423	-2.7936	1.46e-06	5.836	0.80569	-0.3117	0.32554	0.48739	0.87312	-0.19574	0.19726	0.70495	-	-	-	-	-	-
cis-gondoic acid	C16526	0.41965	-1.2527	0.14005	0.85371	0.65665	-0.6068	0.14819	0.82919	0.64282	-0.63751	0.021273	1.6722	0.89285	-0.16351	0.13045	0.88455	-	613	2335	-1.26657686965393	-	-
beta-gentiobiose	C08240	0.40921	-1.2891	0.60227	0.22021	0.065994	-3.9215	3.01e-05	4.5219	0.20402	-2.2932	0.042455	1.3721	1.479	0.56466	0.14636	0.83459	-	690	2548	0.000917590756525285	-	-
cholesterol	C00187	0.40715	-1.2964	0.42039	0.37635	0.764	-0.38836	0.42027	0.37647	4.1247	2.0443	0.83566	0.077971	1.6799	0.74835	0.0023247	2.6336	-	-	-	-	-	-
p-hydroxylphenyllactic acid	C03672	0.39543	-1.3385	0.67839	0.16852	2.2136	1.1464	0.026524	1.5764	10.674	3.416	0.054197	1.266	0.9621	-0.055734	0.74702	0.12667	polyphenol breakdown	247	1184	1.82939451744032	-	-
6-deoxyhexitol NIST	-	0.38804	-1.3657	0.056693	1.2465	0.15554	-2.6846	2.48e-05	4.6048	0.85728	-0.22217	0.46656	0.33109	0.66171	-0.59574	0.31686	0.49914	-	-	-	-	-	-
ethanolamine	-	0.37498	-1.4151	0.020936	1.6791	0.31081	-1.6859	0.00068366	3.1652	0.35808	-1.4817	0.001097	2.9598	1.3064	0.38565	0.51622	0.28716	-	-	-	-	-	-
xylonic acid isomer	C02341	0.37365	-1.4202	0.011836	1.9268	0.62847	-0.67009	0.0086605	2.0625	1.0983	0.13521	0.91166	0.040167	0.53212	-0.91017	0.09303	1.0314	-	220	1017	-1.30312002124558	-	-
malonic acid	C00383	0.35232	-1.505	0.14688	0.83304	0.04308	-4.5368	7.19e-06	5.1434	0.18899	-2.4036	0.04409	1.3557	1.1554	0.20842	0.40005	0.39788	-	-	-	-	-	-
trans-4-hydroxyproline	C01157	0.33698	-1.5693	0.098716	1.0056	0.44117	-1.1806	0.00093406	3.0296	0.27354	-1.8702	0.018255	1.7386	0.74752	-0.41982	0.09033	1.0442	-	102	383	0.367532730186963	-	-
ribose	C00121	0.33515	-1.5771	0.0036985	2.432	0.081934	-3.6094	4.53e-06	5.344	0.47515	-1.0735	0.055855	1.2529	2.715	1.4409	0.10257	0.98897	-	146	615	0.394993623323687	-	-
3,6-anhydro-D-galactose	C06474	0.32496	-1.6217	0.00014695	3.8328	0.091179	-3.4552	0.0023007	2.6381	0.28653	-1.8032	0.00019986	3.6993	1.1111	0.15202	0.42496	0.37165	-	189	851	-0.774856975818075	-	x
arabinose	C00216	0.31744	-1.6554	0.1647	0.78331	0.098251	-3.3474	7.43e-05	4.129	0.43014	-1.2171	0.0050235	2.299	3.4413	1.7829	0.038633	1.413	-	146	617	0.394993623323687	-	-
alpha-ketoglutarate	C00026	0.30975	-1.6908	0.0054449	2.264	0.39152	-1.3528	0.45891	0.33827	1.0899	0.12421	0.76761	0.11486	0.72288	-0.46818	0.041203	1.3851	-	131	527	-0.936117843739362	-	-
ribitol	C00474	0.3091	-1.6939	0.0076855	2.1143	0.027787	-5.1694	1.48e-06	5.8312	2.2811	1.1897	0.023781	1.6238	2.7957	1.4832	0.047354	1.3246	-	152	706	0.360981811593821	-	-
thymine	C00178	0.30735	-1.7021	0.7976	0.098216	0.42331	-1.2402	0.11637	0.93416	0.79024	-0.33963	0.040876	1.3885	1.1479	0.19897	0.48668	0.31276	-	84	305	1.24333844542462	-	-
pseudo uridine	C02067	0.29895	-1.742	0.0046249	2.3349	0.23254	-2.1045	0.0016787	2.775	0.082203	-3.6047	4.0673e-06	5.3907	1.3175	0.39784	0.077096	1.113	-	432	1783	-1.04421664186408	-	x
pyruvic acid	C00022	0.29555	-1.7585	0.0083247	2.0796	0.19689	-2.3445	0.058935	1.2296	0.72496	-0.46403	0.35121	0.45443	0.52148	-0.93931	0.03446	1.4627	organic acid	23	71	-1.5192005572597	-	x
isothreonic acid	C00639	0.28773	-1.7972	0.00013408	3.8726	0.11718	-3.0932	4.13e-05	4.3843	0.64208	-0.63917	0.18085	0.74269	1.6986	0.76434	0.0033553	2.4743	-	709	2644	0.913248220806392	-	x
oleic acid	C00712	0.25552	-1.9685	0.0044964	2.3471	0.64676	-0.6287	0.13683	0.8638	0.28306	-1.8208	0.057186	1.2427	0.92818	-0.10752	0.74924	0.12538	-	-	-	-	-	-
2,8-dihydroxyquinoline	C06342	0.25216	-1.9876	2.46e-06	5.6093	0.02211	-5.4992	1.22e-07	6.9154	0.44423	-1.1706	0.00012875	3.8903	0.89076	-0.1669	0.30014	0.52268	-	186	824	0.467519686825538	-	x
xylulose NIST	C00312	0.24939	-2.0035	0.0001749	3.7572	0.085609	-3.5461	0.0023027	2.6378	0.92547	-0.11174	0.9739	0.011485	1.2128	0.27837	0.88418	0.053457	-	146	621	0.394993623323687	-	-
hexitol	C00392	0.23955	-2.0616	0.072862	1.1375	0.062971	-3.9892	3.85e-05	4.415	0.52431	-0.93151	0.83199	0.079881	0.52278	-0.93574	0.0036203	2.4413	-	248	1192	-0.316654996567631	-	-
glyceric acid	C00258	0.22511	-2.1513	2.39e-05	4.622	0.13697	-2.868	1.19e-05	4.923	0.51985	-0.94382	0.031868	1.4966	1.2695	0.34429	0.041879	1.378	-	40	155	-0.764092028635223	-	x
N-acetyl-D-mannosamine	-	0.22479	-2.1534	0.014071	1.8517	0.21206	-2.2375	0.011082	1.9554	0.86735	-0.20531	0.2768	0.55784	0.43409	-1.2039	0.65541	0.18349	-	-	-	-	-	-
tocopherol alpha-	C00376	0.19481	-2.3598	0.0040817	2.3892	0.33078	-1.5961	0.0046366	2.3338	0.3371	-1.5688	0.045491	1.3421	0.98229	-0.025786	0.80451	0.094471	-	-	-	-	-	-
ribonic acid	C01685	0.17856	-2.4855	0.013982	1.8544	0.16651	-2.5863	0.00019931	3.7005	0.86403	-0.21084	0.81007	0.091479	1.5856	0.66506	0.16391	0.7854	-	199	918	0.910069515197713	-	x
fucose	C02095	0.17254	-2.535	0.0088388	2.0536	0.18443	-2.4389	0.00010363	3.9845	1.0736	0.1025	0.44413	0.35249	1.4917	0.57696	0.020872	1.6804	-	195	885	0.471716108726098	-	x
xylitol	C00379	0.17189	-2.5404	0.00010331	3.9859	0.35076	-1.5114	0.0002317	3.6351	0.35146	-1.5086	0.0051121	2.2914	0.67485	-0.56737	0.24027	0.6193	-	152	705	0.360981811593821	-	-
mucic acid	C00879	0.16981	-2.558	4.84e-05	4.3155	0.062387	-4.0026	1.41e-05	4.8518	0.12183	-3.0371	2.2621e-05	4.6455	1.0611	0.085559	0.50174	0.29952	-	332	1485	-0.467409287725263	-	x
saccharic acid	C00818	0.13503	-2.8887	0.0010487	2.9793	0.049463	-4.3375	1.65e-05	4.7815	12.579	3.6529	0.80306	0.09525	0.82824	-0.27188	0.68164	0.16644	-	332	1484	-0.467409287725263	-	x
2'-deoxyguanosine	-	0.11051	-3.1777	0.00070507	3.1518	0.012104	-6.3684	1.06e-05	4.9758	0.2835	-1.8186	0.00070089	3.1544	1.3193	0.39978	0.15762	0.80238	nucleoside	-	-	-	-	-
glycerol-3-galactoside	C05401	0.10492	-3.2526	0.0040063	2.3973	0.05274	-4.245	8.42e-08	7.0749	0.077773	-3.6846	0.0070263	2.1533	0.50632	-0.98187	0.026903	1.5702	-	463	1847	-0.78397691326806	-	x
linoleic acid	C01595	0.10489	-3.253	0.00034638	3.4604	0.088441	-3.4991	0.00039745	3.4007	0.31542	-1.6646	0.10037	0.99842	0.92371	-0.11449	0.54981	0.25979	-	528	2073	-3.29704771912119	x	x
pentitol	D00061	0.10148	-3.3008	0.023336	1.632	0.12002	-3.0586	0.0004064	3.3911	0.7149	-0.48418	0.163	0.78781	0.86296	-0.21263	0.23424	0.63034	-	-	-	-	-	-
N-acetylmannosamine	C00645	0.077546	-3.6888	0.0078891	2.103	0.060587	-4.0448	0.00073344	3.1346	0.35827	-1.4809	0.091246	1.0398	1.0738	0.10276	0.70219	0.15355	-	370	1563	-0.794923843497286	-	x
linolenic acid	C06427	0.062992	-3.9887	7.99e-05	4.0975	0.074454	-3.7475	1.21e-05	4.9158	0.099809	-3.3247	0.00013608	3.8662	0.87714	-0.18912	0.49687	0.30376	-	526	2067	-3.08396475659715	x	x
lyxitol	C00532	0.060089	-4.0568	3.64e-05	4.4385	0.0074033	-7.0776	5.59e-07	6.2522	1.1299	0.17615	0.70293	0.15309	1.3509	0.43394	0.45369	0.34324	-	152	707	0.360981811593821	-	-
fructose-6-phosphate	C05345	0.051469	-4.2801	0.0053424	2.2723	0.76031	-0.39534	0.028048	1.5521	1.2829	0.35939	0.16565	0.78082	0.8278	-0.27265	0.49633	0.30423	-	476	1914	-1.15190100342353	-	-
phenylethylamine	C05332	0.043658	-4.5176	0.00010404	3.9828	0.031466	-4.9901	1.6e-07	6.7949	0.17154	-2.5434	0.1713	0.76625	2.1446	1.1007	0.040485	1.3927	-	-	-	-	-	-
pinitol	C03844	0.042182	-4.5672	0.01352	1.869	0.0018248	-9.098	1.09e-06	5.9613	0.074691	-3.7429	0.015713	1.8037	0.45002	-1.1519	0.081139	1.0908	-	294	1366	-1.47347653084921	x	x
xylose	C00181	0.033004	-4.9212	8.39e-05	4.076	0.020152	-5.6329	2.64e-05	4.5786	0.073806	-3.7601	4.577e-06	5.3394	0.73296	-0.44819	0.65982	0.18057	-	146	616	0.394993623323687	-	-
N-acetyl-D-galactosamine	-	0.024423	-5.3556	0.0001675	3.776	0.002057	-8.9252	0.00026507	3.5766	0.2627	-1.9285	6.4587e-06	5.1899	1.013	0.018699	0.99059	0.0041064	-	-	-	-	-	-
fructose-1-phosphate	C01094	0.022231	-5.4913	0.00065153	3.1861	0.9304	-0.10408	0.83926	0.076104	0.15127	-2.7248	0.0055378	2.2567	1.3463	0.42896	0.041223	1.3849	-	476	1895	-1.15190100342353	-	-
conduritol-beta-epoxide	-	0.009408	-6.7319	0.00031405	3.503	0.024787	-5.3342	1.76e-05	4.7553	0.0067966	-7.201	0.00032112	3.4933	0.02911	-5.1023	6.4099e-07	6.1931	-	-	-	-	-	-
