# Supplementary material for: Disentangling metabolic functions of bacteria in the honey bee gut
Source: PLoS Biol. 2017 Dec 12;15(12):e2003467. doi: 10.1371/journal.pbio.2003467 (PMC5726620; doi:10.1371/journal.pbio.2003467)
Supplement: S6 Data — (XLSX) [file pbio.2003467.s006.xlsx]

## Sheet: S6_data
groups	arginine	asparagine	glutamine	hexoses	disaccharides	tyrosine	adenine	phenylalanine	aspartate	glutamate	glucuronate	lactate	tryptophane	pyruvate	succinate	malate	fumarate
CL	103.899	9.30537	56.9392	209.03	12.5909	25.4052	2.65094	45.6935	11.8163	59.7403	14.8974	5.20971	21.4855	1.63919	90.1191	17.238	0
CL	92.4958	3.96118	45.0414	196.242	11.1836	18.4013	2.65328	36.8115	28.8522	58.1329	21.8024	7.42522	15.5986	2.01223	149.271	25.4994	1.18824
CL	81.4384	5.21137	47.0883	219.654	12.0814	35.8732	1.711	48.1087	40.9983	94.8401	17.7098	9.38011	37.5235	4.79541	164.073	29.8721	3.20915
MD	89.6631	17.8291	35.5705	400.901	10.4755	32.6828	12.7097	41.2509	61.4804	86.0618	21.461	8.76099	27.1872	18.6086	29.4259	56.7583	8.98705
CL	97.0338	5.19383	39.7278	184.454	8.86696	32.428	1.17819	51.365	33.9342	88.6479	16.7478	9.2011	27.1055	2.92641	165.354	29.8558	1.54268
Pollen	31.5048	248.814	28.7309	308.463	31.2911	5.11194	19.3091	22.1989	38.7636	23.9394	6.8305	45.0114	45.5088	5.25718	40.0709	62.7413	5.55905
Pollen	29.2219	214.793	25.3858	203.298	33.6137	7.53664	26.8853	26.6465	46.0603	32.1374	8.49049	60.4063	64.2074	8.01843	47.1932	85.521	6.97912
Pollen	30.5916	249.493	28.9943	444.882	31.1931	5.71255	22.0937	24.8098	41.2832	26.5393	7.32587	46.8628	52.4599	6.82071	40.4465	66.0896	5.59995
Water	0	0	0	0	0	0	0	0	0	0	0	0	0	0	0	0	0
Water	0	0	0	0	0	0	0	0	0	0	0	6.75373	0	0	0	0.762065	0
Water	0	0	0	0	0	0	0	0	0	0	0	0	0	0	0	1.4499	0
MD	72.388	12.0411	32.6435	253.855	9.30031	17.7081	8.52941	28.4342	37.8312	56.2567	11.6174	5.70277	9.20417	20.7739	31.7144	49.8658	9.11701
MD	98.1819	27.3245	72.1157	386.661	12.4969	40.2443	11.5415	47.417	63.7999	96.5739	21.3244	10.2294	38.0496	4.47712	33.767	65.2449	13.3693
MD	73.7773	12.1149	37.3824	255.581	9.56565	19.7391	10.4822	32.3123	48.5172	70.0615	20.694	10.4092	16.0723	26.865	31.6376	60.0495	12.1832
MD	69.9742	12.114	42.5814	356.656	14.9098	18.8926	10.5904	25.5216	42.0494	62.4944	17.4623	6.11871	11.4889	29.7694	33.0247	59.502	11.8137
CL	58.4364	3.78455	55.6905	111.349	7.08921	20.3649	3.10877	39.7136	11.1964	72.9772	8.12802	2.5878	19.7805	1.34691	125.671	15.6181	0
