# Supplementary material for: Disentangling metabolic functions of bacteria in the honey bee gut
Source: PLoS Biol. 2017 Dec 12;15(12):e2003467. doi: 10.1371/journal.pbio.2003467 (PMC5726620; doi:10.1371/journal.pbio.2003467)
Supplement: S7 Data — (ZIP) [file pbio.2003467.s007.zip]

Archive with 8 entries (5 files):
- S7_Data/
- S7_Data/Dataset_S7.R
- __MACOSX/
- __MACOSX/S7_Data/
- __MACOSX/S7_Data/._Dataset_S7.R
- S7_Data/readme_Dataset_S7.txt
- __MACOSX/S7_Data/._readme_Dataset_S7.txt
- __MACOSX/._S7_Data
