# Supplementary material for: Disentangling metabolic functions of bacteria in the honey bee gut
Source: PLoS Biol. 2017 Dec 12;15(12):e2003467. doi: 10.1371/journal.pbio.2003467 (PMC5726620; doi:10.1371/journal.pbio.2003467)
Supplement: S7 Data — (ZIP) [file pbio.2003467.s007.zip › S7_Data/readme_Dataset_S7.txt]

#place in R working directory
load("Dataset_S7.R")
anova_res_list[[1]] #results for the ion with ion_ID 1. Ion and annotation info to be found in Dataset S1A.
#be mindful of the order of comparisons, e.g. S vs MF, vs MF vs S.
#MF=MD, microbiota-depleted
