# Supplementary material for: Disentangling metabolic functions of bacteria in the honey bee gut
Source: PLoS Biol. 2017 Dec 12;15(12):e2003467. doi: 10.1371/journal.pbio.2003467 (PMC5726620; doi:10.1371/journal.pbio.2003467)
Supplement: S8 Data — (ZIP) [file pbio.2003467.s008.zip]

Archive with 752 entries (749 files):
- plot_data_explained
- __MACOSX/
- __MACOSX/._plot_data_explained
- readme_plot_data_explained.txt
- __MACOSX/._readme_plot_data_explained.txt
- Z-score_plots/
- Z-score_plots/1001  microbial substrate  Delphinidin 3-O-(6-caffeoyl-beta-D-glucoside).pdf
- __MACOSX/Z-score_plots/
- __MACOSX/Z-score_plots/._1001  microbial substrate  Delphinidin 3-O-(6-caffeoyl-beta-D-glucoside).pdf
- Z-score_plots/1002  microbial substrate  Prebetanin.pdf
- __MACOSX/Z-score_plots/._1002  microbial substrate  Prebetanin.pdf
- Z-score_plots/1003  microbial substrate  N1,N5,N10-Tricaffeoyl spermidine.pdf
- __MACOSX/Z-score_plots/._1003  microbial substrate  N1,N5,N10-Tricaffeoyl spermidine.pdf
- Z-score_plots/1005  microbial substrate  Actinorhodin.pdf
- __MACOSX/Z-score_plots/._1005  microbial substrate  Actinorhodin.pdf
- Z-score_plots/1006  microbial product  Kanokoside C.pdf
- __MACOSX/Z-score_plots/._1006  microbial product  Kanokoside C.pdf
- Z-score_plots/1008  microbial substrate  CMP-pseudaminic acid.pdf
- __MACOSX/Z-score_plots/._1008  microbial substrate  CMP-pseudaminic acid.pdf
- Z-score_plots/1009  microbial product  Demethyl-desacetyl-rifamycin S.pdf
- __MACOSX/Z-score_plots/._1009  microbial product  Demethyl-desacetyl-rifamycin S.pdf
- Z-score_plots/1012  microbial product  17alpha-(N-Acetyl-D-glucosaminyl)-estradiol 3-D-glucuronoside.pdf
- __MACOSX/Z-score_plots/._1012  microbial product  17alpha-(N-Acetyl-D-glucosaminyl)-estradiol 3-D-glucuronoside.pdf
- Z-score_plots/1014  microbial product  A 80987.pdf
- __MACOSX/Z-score_plots/._1014  microbial product  A 80987.pdf
- Z-score_plots/1015  microbial substrate  Teniposide.pdf
- __MACOSX/Z-score_plots/._1015  microbial substrate  Teniposide.pdf
- Z-score_plots/102  microbial product  5-Aminolevulinate.pdf
- __MACOSX/Z-score_plots/._102  microbial product  5-Aminolevulinate.pdf
- Z-score_plots/1023  microbial substrate  1-Hexadecanoyl-2-(9Z-octadecenoyl)-sn-glycero-3-phosphate.pdf
- __MACOSX/Z-score_plots/._1023  microbial substrate  1-Hexadecanoyl-2-(9Z-octadecenoyl)-sn-glycero-3-phosphate.pdf
- Z-score_plots/1029  microbial product  Rifamycin S.pdf
- __MACOSX/Z-score_plots/._1029  microbial product  Rifamycin S.pdf
- Z-score_plots/1032  microbial substrate  1-Hexadecanoyl-2-(9Z-octadecenoyl)-sn-glycero-3-phosphonoethanolamine.pdf
- __MACOSX/Z-score_plots/._1032  microbial substrate  1-Hexadecanoyl-2-(9Z-octadecenoyl)-sn-glycero-3-phosphonoethanolamine.pdf
- Z-score_plots/1035  microbial substrate  1-Hexadecanoyl-2-(9Z-octadecenoyl)-sn-glycero-3-phosphoethanolamine.pdf
- __MACOSX/Z-score_plots/._1035  microbial substrate  1-Hexadecanoyl-2-(9Z-octadecenoyl)-sn-glycero-3-phosphoethanolamine.pdf
- Z-score_plots/1038  microbial substrate  Robinin.pdf
- __MACOSX/Z-score_plots/._1038  microbial substrate  Robinin.pdf
- Z-score_plots/1044  microbial substrate  1-Hexadecanoyl-2-(9Z-octadecenoyl)-sn-glycero-3-phosphocholine.pdf
- __MACOSX/Z-score_plots/._1044  microbial substrate  1-Hexadecanoyl-2-(9Z-octadecenoyl)-sn-glycero-3-phosphocholine.pdf
- Z-score_plots/1045  microbial substrate  1-Hexadecanoyl-2-(9Z-octadecenoyl)-sn-glycero-3-phosphoserine.pdf
- __MACOSX/Z-score_plots/._1045  microbial substrate  1-Hexadecanoyl-2-(9Z-octadecenoyl)-sn-glycero-3-phosphoserine.pdf
- Z-score_plots/1048  microbial substrate  Kaempferol 3-sophorotrioside.pdf
- __MACOSX/Z-score_plots/._1048  microbial substrate  Kaempferol 3-sophorotrioside.pdf
- Z-score_plots/105  microbial product  Glutarate.pdf
- __MACOSX/Z-score_plots/._105  microbial product  Glutarate.pdf
- Z-score_plots/1051  microbial substrate  3-Demethylubiquinone-9.pdf
- __MACOSX/Z-score_plots/._1051  microbial substrate  3-Demethylubiquinone-9.pdf
- Z-score_plots/1053  microbial substrate  6''-Feruloylspinosin.pdf
- __MACOSX/Z-score_plots/._1053  microbial substrate  6''-Feruloylspinosin.pdf
- Z-score_plots/106  microbial substrate  Asparagine.pdf
- __MACOSX/Z-score_plots/._106  microbial substrate  Asparagine.pdf
- Z-score_plots/111  microbial substrate  Malate.pdf
- __MACOSX/Z-score_plots/._111  microbial substrate  Malate.pdf
- Z-score_plots/112  microbial product  Deoxyribose.pdf
- __MACOSX/Z-score_plots/._112  microbial product  Deoxyribose.pdf
- Z-score_plots/114  microbial substrate  Phenyl acetate.pdf
- __MACOSX/Z-score_plots/._114  microbial substrate  Phenyl acetate.pdf
- Z-score_plots/115  microbial product  2-Aminobenzoate.pdf
- __MACOSX/Z-score_plots/._115  microbial product  2-Aminobenzoate.pdf
- Z-score_plots/116  microbial product  Tyramine.pdf
- __MACOSX/Z-score_plots/._116  microbial product  Tyramine.pdf
- Z-score_plots/119  microbial substrate  Ethosuximide.pdf
- __MACOSX/Z-score_plots/._119  microbial substrate  Ethosuximide.pdf
- Z-score_plots/12  microbial product  Butanal.pdf
- __MACOSX/Z-score_plots/._12  microbial product  Butanal.pdf
- Z-score_plots/120  microbial substrate  Tropine.pdf
- __MACOSX/Z-score_plots/._120  microbial substrate  Tropine.pdf
- Z-score_plots/121  microbial product  4-Oxocyclohexanecarboxylate.pdf
- __MACOSX/Z-score_plots/._121  microbial product  4-Oxocyclohexanecarboxylate.pdf
- Z-score_plots/123  microbial product  Cycloheptanecarboxylic acid.pdf
- __MACOSX/Z-score_plots/._123  microbial product  Cycloheptanecarboxylic acid.pdf
- Z-score_plots/127  microbial product  trans-4-Hydroxycyclohexanecarboxylate.pdf
- __MACOSX/Z-score_plots/._127  microbial product  trans-4-Hydroxycyclohexanecarboxylate.pdf
- Z-score_plots/128  microbial product  Octanoic acid.pdf
- __MACOSX/Z-score_plots/._128  microbial product  Octanoic acid.pdf
- Z-score_plots/131  microbial substrate  alpha-ketoglutarate.pdf
- __MACOSX/Z-score_plots/._131  microbial substrate  alpha-ketoglutarate.pdf
- Z-score_plots/138  microbial substrate  5-Methylthiopentanaldoxime.pdf
- __MACOSX/Z-score_plots/._138  microbial substrate  5-Methylthiopentanaldoxime.pdf
- Z-score_plots/139  microbial product  2-hydroxyglutarate.pdf
- __MACOSX/Z-score_plots/._139  microbial product  2-hydroxyglutarate.pdf
- Z-score_plots/140  microbial product  Cinnamic acid.pdf
- __MACOSX/Z-score_plots/._140  microbial product  Cinnamic acid.pdf
- Z-score_plots/146  microbial product  Xylose.pdf
- __MACOSX/Z-score_plots/._146  microbial product  Xylose.pdf
- Z-score_plots/149  microbial product  Methyl-4-aminobenzoate.pdf
- __MACOSX/Z-score_plots/._149  microbial product  Methyl-4-aminobenzoate.pdf
- Z-score_plots/15  microbial substrate  Glycine.pdf
- __MACOSX/Z-score_plots/._15  microbial substrate  Glycine.pdf
- Z-score_plots/156  microbial product  1,2-Diamino-4-nitrobenzene.pdf
- __MACOSX/Z-score_plots/._156  microbial product  1,2-Diamino-4-nitrobenzene.pdf
- Z-score_plots/159  microbial product  Propanoyl phosphate.pdf
- __MACOSX/Z-score_plots/._159  microbial product  Propanoyl phosphate.pdf
- Z-score_plots/161  microbial product  Vanillyl alcohol.pdf
- __MACOSX/Z-score_plots/._161  microbial product  Vanillyl alcohol.pdf
- Z-score_plots/166  microbial substrate  Orotate.pdf
- __MACOSX/Z-score_plots/._166  microbial substrate  Orotate.pdf
- Z-score_plots/167  microbial product  3-Methyl-cis,cis-muconate.pdf
- __MACOSX/Z-score_plots/._167  microbial product  3-Methyl-cis,cis-muconate.pdf
- Z-score_plots/168  microbial product  4-Imidazolone-5-propanoate.pdf
- __MACOSX/Z-score_plots/._168  microbial product  4-Imidazolone-5-propanoate.pdf
- Z-score_plots/169  microbial substrate  Nonane-4,6-dione.pdf
- __MACOSX/Z-score_plots/._169  microbial substrate  Nonane-4,6-dione.pdf
- Z-score_plots/171  microbial product  2-Aminomuconate.pdf
- __MACOSX/Z-score_plots/._171  microbial product  2-Aminomuconate.pdf
- Z-score_plots/173  microbial substrate  Homostachydrine.pdf
- __MACOSX/Z-score_plots/._173  microbial substrate  Homostachydrine.pdf
- Z-score_plots/174  microbial product  2-Maleylacetate.pdf
- __MACOSX/Z-score_plots/._174  microbial product  2-Maleylacetate.pdf
- Z-score_plots/175  microbial product  Allantoin.pdf
- __MACOSX/Z-score_plots/._175  microbial product  Allantoin.pdf
- Z-score_plots/176  microbial product  2-Isopropylmaleate.pdf
- __MACOSX/Z-score_plots/._176  microbial product  2-Isopropylmaleate.pdf
- Z-score_plots/177  microbial product  Ethyl 3-oxohexanoate.pdf
- __MACOSX/Z-score_plots/._177  microbial product  Ethyl 3-oxohexanoate.pdf
- Z-score_plots/179  microbial product  4-Methylene-L-glutamate.pdf
- __MACOSX/Z-score_plots/._179  microbial product  4-Methylene-L-glutamate.pdf
- Z-score_plots/183  microbial product  Pimelate.pdf
- __MACOSX/Z-score_plots/._183  microbial product  Pimelate.pdf
- Z-score_plots/184  microbial product  D-Alanyl-D-alanine.pdf
- __MACOSX/Z-score_plots/._184  microbial product  D-Alanyl-D-alanine.pdf
- Z-score_plots/187  microbial product  L-2-Aminoadipate.pdf
- __MACOSX/Z-score_plots/._187  microbial product  L-2-Aminoadipate.pdf
- Z-score_plots/188  microbial product  Indole-3-ethanol.pdf
- __MACOSX/Z-score_plots/._188  microbial product  Indole-3-ethanol.pdf
- Z-score_plots/189  microbial substrate  Anhydrogalactose.pdf
- __MACOSX/Z-score_plots/._189  microbial substrate  Anhydrogalactose.pdf
- Z-score_plots/194  microbial substrate  p-coumarate.pdf
- __MACOSX/Z-score_plots/._194  microbial substrate  p-coumarate.pdf
- Z-score_plots/199  microbial product  Ribonate.pdf
- __MACOSX/Z-score_plots/._199  microbial product  Ribonate.pdf
- Z-score_plots/200  microbial product  3-(2-Hydroxyphenyl)propanoate.pdf
- __MACOSX/Z-score_plots/._200  microbial product  3-(2-Hydroxyphenyl)propanoate.pdf
- Z-score_plots/206  microbial product  6-endo-Hydroxycineole.pdf
- __MACOSX/Z-score_plots/._206  microbial product  6-endo-Hydroxycineole.pdf
- Z-score_plots/209  microbial product  Metronidazole.pdf
- __MACOSX/Z-score_plots/._209  microbial product  Metronidazole.pdf
- Z-score_plots/213  microbial product  Hydantoin-5-propionate.pdf
- __MACOSX/Z-score_plots/._213  microbial product  Hydantoin-5-propionate.pdf
- Z-score_plots/220  microbial substrate  cis-Aconitate.pdf
- __MACOSX/Z-score_plots/._220  microbial substrate  cis-Aconitate.pdf
- Z-score_plots/221  microbial substrate  Quinoxaline-2-carboxylic acid.pdf
- __MACOSX/Z-score_plots/._221  microbial substrate  Quinoxaline-2-carboxylic acid.pdf
- Z-score_plots/224  microbial product  Suberic acid.pdf
- __MACOSX/Z-score_plots/._224  microbial product  Suberic acid.pdf
- Z-score_plots/227  microbial product  N-Acetyl-L-aspartate.pdf
- __MACOSX/Z-score_plots/._227  microbial product  N-Acetyl-L-aspartate.pdf
- Z-score_plots/229  microbial substrate  Calystegin B2.pdf
- __MACOSX/Z-score_plots/._229  microbial substrate  Calystegin B2.pdf
- Z-score_plots/23  microbial substrate  Pyruvate.pdf
- __MACOSX/Z-score_plots/._23  microbial substrate  Pyruvate.pdf
- Z-score_plots/230  microbial product  2-Hydroxy-3-oxoadipate.pdf
- __MACOSX/Z-score_plots/._230  microbial product  2-Hydroxy-3-oxoadipate.pdf
- Z-score_plots/231  microbial product  4-Hydroxyaminoquinoline N-oxide.pdf
- __MACOSX/Z-score_plots/._231  microbial product  4-Hydroxyaminoquinoline N-oxide.pdf
- Z-score_plots/238  microbial product  Propofol.pdf
- __MACOSX/Z-score_plots/._238  microbial product  Propofol.pdf
- Z-score_plots/24  microbial product  Butanoic acid.pdf
- __MACOSX/Z-score_plots/._24  microbial product  Butanoic acid.pdf
- Z-score_plots/242  microbial substrate  3-(4-Hydroxyphenyl)pyruvate.pdf
- __MACOSX/Z-score_plots/._242  microbial substrate  3-(4-Hydroxyphenyl)pyruvate.pdf
- Z-score_plots/247  microbial product  3-(3,4-Dihydroxyphenyl)propanoate.pdf
- __MACOSX/Z-score_plots/._247  microbial product  3-(3,4-Dihydroxyphenyl)propanoate.pdf
- Z-score_plots/249  microbial product  4-Amino-2-hydroxylamino-6-nitrotoluene.pdf
- __MACOSX/Z-score_plots/._249  microbial product  4-Amino-2-hydroxylamino-6-nitrotoluene.pdf
- Z-score_plots/252  microbial product  3,4-Dihydroxymandelate.pdf
- __MACOSX/Z-score_plots/._252  microbial product  3,4-Dihydroxymandelate.pdf
- Z-score_plots/253  microbial product  Fuberidazole.pdf
- __MACOSX/Z-score_plots/._253  microbial product  Fuberidazole.pdf
- Z-score_plots/254  microbial product  5-exo-Hydroxy-1,2-campholide.pdf
- __MACOSX/Z-score_plots/._254  microbial product  5-exo-Hydroxy-1,2-campholide.pdf
- Z-score_plots/255  microbial product  Citronellyl formate.pdf
- __MACOSX/Z-score_plots/._255  microbial product  Citronellyl formate.pdf
- Z-score_plots/259  microbial product  Isocarbamid.pdf
- __MACOSX/Z-score_plots/._259  microbial product  Isocarbamid.pdf
- Z-score_plots/260  microbial substrate  AMPA.pdf
- __MACOSX/Z-score_plots/._260  microbial substrate  AMPA.pdf
- Z-score_plots/261  microbial product  cis-2-Carboxycyclohexyl-acetic acid.pdf
- __MACOSX/Z-score_plots/._261  microbial product  cis-2-Carboxycyclohexyl-acetic acid.pdf
- Z-score_plots/262  microbial product  10-Oxodecanoate.pdf
- __MACOSX/Z-score_plots/._262  microbial product  10-Oxodecanoate.pdf
- Z-score_plots/264  microbial substrate  6-Acetamido-3-oxohexanoate.pdf
- __MACOSX/Z-score_plots/._264  microbial substrate  6-Acetamido-3-oxohexanoate.pdf
- Z-score_plots/266  microbial product  (Z)-But-1-ene-1,2,4-tricarboxylate.pdf
- __MACOSX/Z-score_plots/._266  microbial product  (Z)-But-1-ene-1,2,4-tricarboxylate.pdf
- Z-score_plots/268  microbial product  Azelaic acid.pdf
- __MACOSX/Z-score_plots/._268  microbial product  Azelaic acid.pdf
- Z-score_plots/269  microbial substrate  Glycyl-leucine.pdf
- __MACOSX/Z-score_plots/._269  microbial substrate  Glycyl-leucine.pdf
- Z-score_plots/271  microbial product  2-Pyridyl hydroxymethane sulfonic acid.pdf
- __MACOSX/Z-score_plots/._271  microbial product  2-Pyridyl hydroxymethane sulfonic acid.pdf
- Z-score_plots/272  microbial product  4-Hydroxy-2-quinolinecarboxylic acid.pdf
- __MACOSX/Z-score_plots/._272  microbial product  4-Hydroxy-2-quinolinecarboxylic acid.pdf
- Z-score_plots/273  microbial product  N-Acetyl-L-glutamate.pdf
- __MACOSX/Z-score_plots/._273  microbial product  N-Acetyl-L-glutamate.pdf
- Z-score_plots/275  microbial substrate  Castanospermine.pdf
- __MACOSX/Z-score_plots/._275  microbial substrate  Castanospermine.pdf
- Z-score_plots/276  microbial substrate  EPTC.pdf
- __MACOSX/Z-score_plots/._276  microbial substrate  EPTC.pdf
- Z-score_plots/277  microbial product  3-Sulfocatechol.pdf
- __MACOSX/Z-score_plots/._277  microbial product  3-Sulfocatechol.pdf
- Z-score_plots/279  microbial product  2-Oxo-7-methylthioheptanoic acid.pdf
- __MACOSX/Z-score_plots/._279  microbial product  2-Oxo-7-methylthioheptanoic acid.pdf
- Z-score_plots/282  microbial substrate  5-Hydroxyindoleacetate.pdf
- __MACOSX/Z-score_plots/._282  microbial substrate  5-Hydroxyindoleacetate.pdf
- Z-score_plots/285  microbial substrate  Citrate.pdf
- __MACOSX/Z-score_plots/._285  microbial substrate  Citrate.pdf
- Z-score_plots/286  microbial substrate  Quinate.pdf
- __MACOSX/Z-score_plots/._286  microbial substrate  Quinate.pdf
- Z-score_plots/287  microbial substrate  D-Mycinose.pdf
- __MACOSX/Z-score_plots/._287  microbial substrate  D-Mycinose.pdf
- Z-score_plots/293  microbial substrate  Scytalone.pdf
- __MACOSX/Z-score_plots/._293  microbial substrate  Scytalone.pdf
- Z-score_plots/294  microbial substrate  5-O-Methyl-myo-inositol.pdf
- __MACOSX/Z-score_plots/._294  microbial substrate  5-O-Methyl-myo-inositol.pdf
- Z-score_plots/297  microbial product  L-Tyrosine methyl ester.pdf
- __MACOSX/Z-score_plots/._297  microbial product  L-Tyrosine methyl ester.pdf
- Z-score_plots/300  microbial substrate  D-Gluconic acid.pdf
- __MACOSX/Z-score_plots/._300  microbial substrate  D-Gluconic acid.pdf
- Z-score_plots/302  microbial product  O-Phospho-L-homoserine.pdf
- __MACOSX/Z-score_plots/._302  microbial product  O-Phospho-L-homoserine.pdf
- Z-score_plots/303  microbial product  Clavulanic acid.pdf
- __MACOSX/Z-score_plots/._303  microbial product  Clavulanic acid.pdf
- Z-score_plots/310  microbial product  2,2',3-Trihydroxybiphenyl.pdf
- __MACOSX/Z-score_plots/._310  microbial product  2,2',3-Trihydroxybiphenyl.pdf
- Z-score_plots/311  microbial product  Metamitron.pdf
- __MACOSX/Z-score_plots/._311  microbial product  Metamitron.pdf
- Z-score_plots/312  microbial product  Proclavaminic acid.pdf
- __MACOSX/Z-score_plots/._312  microbial product  Proclavaminic acid.pdf
- Z-score_plots/313  microbial product  Sebacic acid.pdf
- __MACOSX/Z-score_plots/._313  microbial product  Sebacic acid.pdf
- Z-score_plots/316  microbial product  Xanthurenic acid.pdf
- __MACOSX/Z-score_plots/._316  microbial product  Xanthurenic acid.pdf
- Z-score_plots/319  microbial substrate  N-Acetyl-D-fucosamine.pdf
- __MACOSX/Z-score_plots/._319  microbial substrate  N-Acetyl-D-fucosamine.pdf
- Z-score_plots/32  microbial substrate  1-Aminocyclopropane-1-carboxylate.pdf
- __MACOSX/Z-score_plots/._32  microbial substrate  1-Aminocyclopropane-1-carboxylate.pdf
- Z-score_plots/327  microbial product  2-(2'-Methylthio)ethylmalic acid.pdf
- __MACOSX/Z-score_plots/._327  microbial product  2-(2'-Methylthio)ethylmalic acid.pdf
- Z-score_plots/328  microbial substrate  L-Kynurenine.pdf
- __MACOSX/Z-score_plots/._328  microbial substrate  L-Kynurenine.pdf
- Z-score_plots/333  microbial substrate  Sedoheptulose.pdf
- __MACOSX/Z-score_plots/._333  microbial substrate  Sedoheptulose.pdf
- Z-score_plots/334  microbial substrate  Sinapyl alcohol.pdf
- __MACOSX/Z-score_plots/._334  microbial substrate  Sinapyl alcohol.pdf
- Z-score_plots/336  microbial substrate  6-Carboxy-5,6,7,8-tetrahydropterin.pdf
- __MACOSX/Z-score_plots/._336  microbial substrate  6-Carboxy-5,6,7,8-tetrahydropterin.pdf
- Z-score_plots/337  microbial product  Mescaline.pdf
- __MACOSX/Z-score_plots/._337  microbial product  Mescaline.pdf
- Z-score_plots/338  microbial substrate  Elaeokanine C.pdf
- __MACOSX/Z-score_plots/._338  microbial substrate  Elaeokanine C.pdf
- Z-score_plots/34  microbial substrate  2-Oxobutanoate.pdf
- __MACOSX/Z-score_plots/._34  microbial substrate  2-Oxobutanoate.pdf
- Z-score_plots/349  microbial substrate  Dethiobiotin.pdf
- __MACOSX/Z-score_plots/._349  microbial substrate  Dethiobiotin.pdf
- Z-score_plots/35  microbial product  Valerate.pdf
- __MACOSX/Z-score_plots/._35  microbial product  Valerate.pdf
- Z-score_plots/350  microbial product  3-Oxododecanoic acid.pdf
- __MACOSX/Z-score_plots/._350  microbial product  3-Oxododecanoic acid.pdf
- Z-score_plots/353  microbial substrate  2-Amino-9,10-epoxy-8-oxodecanoic acid.pdf
- __MACOSX/Z-score_plots/._353  microbial substrate  2-Amino-9,10-epoxy-8-oxodecanoic acid.pdf
- Z-score_plots/356  microbial substrate  12-Hydroxydodecanoic acid.pdf
- __MACOSX/Z-score_plots/._356  microbial substrate  12-Hydroxydodecanoic acid.pdf
- Z-score_plots/357  microbial product  2-(Hydroxymethyl)-3-(acetamidomethylene)succinate.pdf
- __MACOSX/Z-score_plots/._357  microbial product  2-(Hydroxymethyl)-3-(acetamidomethylene)succinate.pdf
- Z-score_plots/358  microbial product  (S)-beta-Methylindolepyruvate.pdf
- __MACOSX/Z-score_plots/._358  microbial product  (S)-beta-Methylindolepyruvate.pdf
- Z-score_plots/360  microbial substrate  O-Propanoylcarnitine.pdf
- __MACOSX/Z-score_plots/._360  microbial substrate  O-Propanoylcarnitine.pdf
- Z-score_plots/363  microbial product  N-Acetylserotonin.pdf
- __MACOSX/Z-score_plots/._363  microbial product  N-Acetylserotonin.pdf
- Z-score_plots/364  microbial substrate  D-Lysopine.pdf
- __MACOSX/Z-score_plots/._364  microbial substrate  D-Lysopine.pdf
- Z-score_plots/365  microbial substrate  Pantothenate.pdf
- __MACOSX/Z-score_plots/._365  microbial substrate  Pantothenate.pdf
- Z-score_plots/366  microbial substrate  Pentahomomethionine.pdf
- __MACOSX/Z-score_plots/._366  microbial substrate  Pentahomomethionine.pdf
- Z-score_plots/367  microbial product  5-Hydroxy-L-tryptophan.pdf
- __MACOSX/Z-score_plots/._367  microbial product  5-Hydroxy-L-tryptophan.pdf
- Z-score_plots/370  microbial substrate  N-Acetyl-D-glucosamine.pdf
- __MACOSX/Z-score_plots/._370  microbial substrate  N-Acetyl-D-glucosamine.pdf
- Z-score_plots/371  microbial substrate  Formetanate.pdf
- __MACOSX/Z-score_plots/._371  microbial substrate  Formetanate.pdf
- Z-score_plots/374  microbial substrate  Dehydrovomifoliol.pdf
- __MACOSX/Z-score_plots/._374  microbial substrate  Dehydrovomifoliol.pdf
- Z-score_plots/375  microbial substrate  Rishitin.pdf
- __MACOSX/Z-score_plots/._375  microbial substrate  Rishitin.pdf
- Z-score_plots/38  microbial product  4-Hydroxybutyric acid.pdf
- __MACOSX/Z-score_plots/._38  microbial product  4-Hydroxybutyric acid.pdf
- Z-score_plots/380  microbial product  1-(Methylnitrosoamino)-4-(3-pyridinyl)-1,4-butanediol.pdf
- __MACOSX/Z-score_plots/._380  microbial product  1-(Methylnitrosoamino)-4-(3-pyridinyl)-1,4-butanediol.pdf
- Z-score_plots/385  microbial substrate  Pentadecanal.pdf
- __MACOSX/Z-score_plots/._385  microbial substrate  Pentadecanal.pdf
- Z-score_plots/387  microbial substrate  Deoxycytidine.pdf
- __MACOSX/Z-score_plots/._387  microbial substrate  Deoxycytidine.pdf
- Z-score_plots/388  microbial substrate  Euxanthone.pdf
- __MACOSX/Z-score_plots/._388  microbial substrate  Euxanthone.pdf
- Z-score_plots/389  microbial substrate  Deoxyuridine.pdf
[truncated: 452 more entries]
