# Supplementary material for: Disentangling metabolic functions of bacteria in the honey bee gut
Source: PLoS Biol. 2017 Dec 12;15(12):e2003467. doi: 10.1371/journal.pbio.2003467 (PMC5726620; doi:10.1371/journal.pbio.2003467)
Supplement: S8 Data — (ZIP) [file pbio.2003467.s008.zip › readme_plot_data_explained.txt]

#load plot data
#place plot_data_explained file in R working directory. Load the file by entering
#list names are the significant ion ids


load("plot_data_explained")
length(plot_data_explained) #372 significicant ions

plot_data_explained$'23' #gives Z-score data for ionIdx 23
