# Supplementary material for: Disentangling metabolic functions of bacteria in the honey bee gut
Source: PLoS Biol. 2017 Dec 12;15(12):e2003467. doi: 10.1371/journal.pbio.2003467 (PMC5726620; doi:10.1371/journal.pbio.2003467)
Supplement: S11 Data — (ZIP) [file pbio.2003467.s011.zip]

Archive with 76 entries (73 files):
- 170520_Reannotation_372ionChanges_Philipp_RM.xlsx
- __MACOSX/
- __MACOSX/._170520_Reannotation_372ionChanges_Philipp_RM.xlsx
- bee microbiota metabolomics data cross feeding.xlsx
- __MACOSX/._bee microbiota metabolomics data cross feeding.xlsx
- bee microbiota metabolomics data in vitro.xlsx
- __MACOSX/._bee microbiota metabolomics data in vitro.xlsx
- bee microbiota metabolomics data in vivo.xlsx
- __MACOSX/._bee microbiota metabolomics data in vivo.xlsx
- Cacids_Kacids_suppl_fig.xlsx
- __MACOSX/._Cacids_Kacids_suppl_fig.xlsx
- compute_fishers_enrichment_v2.R
- __MACOSX/._compute_fishers_enrichment_v2.R
- Dataset3_invitro_plotting_1.xlsx
- __MACOSX/._Dataset3_invitro_plotting_1.xlsx
- expectedResults/
- expectedResults/bee microbiota in vitro patterns categories cutoff colored.pdf
- expectedResults/bee microbiota in vivo in vitro explained volcano names.pdf
- expectedResults/cond_allsubs_inVitro_list
- __MACOSX/expectedResults/
- __MACOSX/expectedResults/._cond_allsubs_inVitro_list
- expectedResults/cond_pollen_inVitro_list
- __MACOSX/expectedResults/._cond_pollen_inVitro_list
- expectedResults/cond_pollen_inVitro_prod_list
- __MACOSX/expectedResults/._cond_pollen_inVitro_prod_list
- expectedResults/cross fed all.tsv
- __MACOSX/expectedResults/._cross fed all.tsv
- expectedResults/exchanged G S 1 log2 microaerobic_one panel.pdf
- expectedResults/heatmap and barplot selected cats v3.pdf
- expectedResults/ions in pollen and substrate group 20170302.tsv
- __MACOSX/expectedResults/._ions in pollen and substrate group 20170302.tsv
- expectedResults/monocol_ions_list
- __MACOSX/expectedResults/._monocol_ions_list
- expectedResults/oplsda fall only v5.pdf
- expectedResults/oplsda gut plot ion names.pdf
- expectedResults/overlap untargeted and targeted v2.pdf
- expectedResults/overlap_in_vivo_in_vitro_all_substrates.csv
- __MACOSX/expectedResults/._overlap_in_vivo_in_vitro_all_substrates.csv
- expectedResults/overlap_in_vivo_in_vitro_products_v2.csv
- __MACOSX/expectedResults/._overlap_in_vivo_in_vitro_products_v2.csv
- expectedResults/overlap_in_vivo_in_vitro_substratesv2.csv
- __MACOSX/expectedResults/._overlap_in_vivo_in_vitro_substratesv2.csv
- expectedResults/pca four types.pdf
- expectedResults/phyla colors legend.pdf
- expectedResults/pollen ions volcano seasonal v2.pdf
- expectedResults/supplement_v3_acids.pdf
- expectedResults/supplement_v3_flavonoids.pdf
- expectedResults/supplement_v3_host compounds.pdf
- expectedResults/supplement_v3_nucleosides.pdf
- expectedResults/supplement_v3_pollen.pdf
- flavonoids_suppl_fig2.xlsx
- __MACOSX/._flavonoids_suppl_fig2.xlsx
- initiate_enrichment_analyses_v2.R
- __MACOSX/._initiate_enrichment_analyses_v2.R
- interpolated_mm_gram_comparison_df
- __MACOSX/._interpolated_mm_gram_comparison_df
- kegg_category_Feb2017.csv
- __MACOSX/._kegg_category_Feb2017.csv
- Kesnerova_et_al_R_cross_feeding.R
- __MACOSX/._Kesnerova_et_al_R_cross_feeding.R
- Kesnerova_et_al_R_in_vitro.R
- __MACOSX/._Kesnerova_et_al_R_in_vitro.R
- Kesnerova_et_al_R_main.R
- __MACOSX/._Kesnerova_et_al_R_main.R
- Nucleosides_suppl_fig2.xlsx
- __MACOSX/._Nucleosides_suppl_fig2.xlsx
- oplsda S plot.R
- __MACOSX/._oplsda S plot.R
- PG_JH_suppl_fig2.xlsx
- __MACOSX/._PG_JH_suppl_fig2.xlsx
- pollen_suppl_fig.xlsx
- __MACOSX/._pollen_suppl_fig.xlsx
- README_Kesnerova_et_al_2017.txt
- __MACOSX/._README_Kesnerova_et_al_2017.txt
- solve readxl issue.R
- __MACOSX/._solve readxl issue.R
