# Supplementary material for: Disentangling metabolic functions of bacteria in the honey bee gut
Source: PLoS Biol. 2017 Dec 12;15(12):e2003467. doi: 10.1371/journal.pbio.2003467 (PMC5726620; doi:10.1371/journal.pbio.2003467)
Supplement: S11 Data — (ZIP) [file pbio.2003467.s011.zip › 170520_Reannotation_372ionChanges_Philipp_RM.xlsx]

## Sheet: Sheet1
ionIdx	ionMz	Top annotation name	Final primary annotation	First (F) or Alternative annotation (A)	Reason for name change	More comments	ionActive	Top annotation ids
4	58.0294	Acetamide; Aminoacetaldehyde; NMF	Aminoacetaldehyde	A	Taurine degradation product		1	C06244; C06735; C11489
8	67.0186	3-Butyn-1-al; Furan	3-Butyn-1-al	F			1	C06145; C14275
9	69.0342	3-Butyn-1-ol; Vinyl ether; Crotonaldehyde; But-3-en-2-one	3-Butyn-1-ol	F			1	C06146; C17721; C19377; C20701
12	71.0498	Butanal; Methyl ethyl ketone; 1,2-Epoxybutane	Butanal	F			1	C01412; C02845; C19237
15	74.0243	Glycine; Nitroethane; Acetohydroxamic acid; Methyl carbamate	Glycine	F		Zheng	1	C00037; C01837; C06808; C19445
23	87.0086	Pyruvate; 3-Oxopropanoate; 3-Hydroxypropenoate; Ethylene carbonate	Pyruvate	F		Zheng	1	C00022; C00222; C12069; C20363
24	87.0449	Butanoic acid; Acetoin; (R)-Acetoin; Ethyl acetate; (S)-Acetoin; 2-Methylpr...	Butanoic acid	F	Fermentation product	prodcut of phloroglucinol degradation	1	C00246; C00466; C00810; C00849; C01769; C02632; C14440
32	100.04	1-Aminocyclopropane-1-carboxylate; Homoserine lactone; Diacetylmonoxime; L-...	1-Aminocyclopropane-1-carboxylate	F			1	C01234; C02926; C07509; C08267; C11106; C17234; C19456; C19777
34	101.024	2-Oxobutanoate; Acetoacetate; Succinate semialdehyde; 2-Methyl-3-oxopropano...	2-Oxobutanoate	F		Zheng	1	C00109; C00164; C00232; C00349; C06002
35	101.061	Pentanoate; 3-Methylbutanoic acid; 2-Methylbutyrate	Valerate	A	Pentanoate=valerateFermentation product valeric acid		1	C00803; C08262; C18319
38	103.04	4-Hydroxybutanoic acid; (R)-3-Hydroxybutanoate; 3-Hydroxy-2-methylpropanoat...	4-Hydroxybutyric acid	A		Zheng	1	C00989; C01089; C01188; C01991; C03197; C05984; C06001; C14601
43	107.05	Benzyl alcohol; Anisole; 3-Cresol; 4-Cresol; o-Cresol; Aromatic primary alc...	Benzyl alcohol	F			1	C00556; C01403; C01467; C01468; C01542; C03485
50	111.009	2-Furoate	2-Furoate	F			1	C01546
51	111.019	Uracil; Maleic hydrazide	Uracil	F		Zheng, different trend	1	C00106; C18474
56	113.035	5,6-Dihydrouracil; 3-Cyano-L-alanine; N-Methylhydantoin; 2,5-Dioxopiperazin...	5,6-Dihydrouracil	F			1	C00429; C02512; C02565; C02777; C08311
57	113.061	2-Hydroxycyclohexan-1-one; epsilon-Caprolactone; 3-Hydroxycyclohexanone	2-Hydroxycyclohexan-1-one	F			1	C01147; C01880; C03228
58	113.097	2-Heptanone; Heptanal	2-Heptanone	F			1	C08380; C14390
61	115.004	Fumarate; Maleic acid; Formylpyruvate	Fumarate	F		Zheng, different trend	1	C00122; C01384; C02150
63	115.076	Hexanoic acid; 4-Hydroxyhexan-3-one; trans-1,2-Cyclohexanediol; Isoamyl for...	Hexanoic acid	F			1	C01585; C02948; C03739; C12293; C12304; C12313
67	117.019	Succinate; Methylmalonate; Methyl oxalate	Succinate	F	Fermentation product	Zheng	1	C00042; C02170; C10900
68	117.055	5-Hydroxypentanoate; 3-Hydroxyisovalerate	5-Hydroxypentanoate	F			1	C02804; C20827
72	119.05	Phenylacetaldehyde; Styrene oxide; 4-Hydroxystyrene; p-Tolualdehyde; Acetop...	Phenylacetaldehyde	F		Zheng	1	C00601; C02083; C05627; C06758; C07113; C07209; C07214; C20782
74	120.045	Benzamide	Benzamide	F			1	C09815
76	121.029	Benzoate; Aromatic acid; 4-Hydroxybenzaldehyde; 3-Hydroxybenzaldehyde; Sali...	Benzoate	F		Zheng	1	C00180; C00539; C00633; C03067; C06202; C15474
77	121.04	Nicotinamide; Picolinamide; Isonicotineamide	Nicotinamide	F			1	C00153; C01950; C02421
84	125.036	Thymine; Imidazole-4-acetate	Thymine	F		Zheng different trend	1	C00178; C02835
85	125.061	Toluene-cis-dihydrodiol; 1-Cyclohexenecarboxylic acid	Toluene-cis-dihydrodiol	F			1	C04592; C12101
86	126.019	2,3,6-Trihydroxypyridine; 5-Hydroxypyrrole-2-carboxylate	2,3,6-Trihydroxypyridine	F			1	C03458; C19721
88	126.092	N-Cyclohexylformamide	N-Cyclohexylformamide	F			1	C11519
102	130.051	5-Aminolevulinate; cis-4-Hydroxy-L-proline; N-Acetyl-beta-alanine; 5-Amino-...	5-Aminolevulinate	F			1	C00430; C01015; C01073; C01110; C01157; C01165; C03341; C03440; C03651; C03741; C05147; C19706
105	131.035	Glutarate; 2-Acetolactate; Deoxyribonolactone; 4-Hydroxy-2-oxopentanoate; 2...	Glutarate	F		Zheng	1	C00489; C00900; C02674; C03589; C04106; C04181; C06010; C11838
106	131.046	L-Asparagine; N-Carbamoylsarcosine; D-Asparagine; Glycylglycine; 3-Ureidopr...	Asparagine	F			1	C00152; C01043; C01905; C02037; C02642; C16438; C19258; C19301
111	133.014	(S)-Malate; (R)-Malate; Malate; 3-Dehydro-L-threonate	Malate	F		Zheng	1	C00149; C00497; C00711; C03064
112	133.051	Deoxyribose; 2-Deoxy-L-arabinose; 2,3-Dihydroxy-3-methylbutanoate; (R)-2,3-...	Deoxyribose	F			1	C01801; C02783; C04039; C04272; C06257; C08347
114	135.045	Phenyl acetate; Toluate; 4-Hydroxyphenylacetaldehyde; Benzylformate; 3,4-Di...	Phenyl acetate	F			1	C00548; C01454; C03765; C05613; C06224; C07085; C07086; C07189; C07211; C07215; C10700; C10761; C14087; C15583; C20645
115	136.04	Anthranilate; 4-Aminobenzoate; N-Methylnicotinate; 4-Nitrotoluene; 3-Nitrot...	2-Aminobenzoate	A	Synonym of antranilate, easier to understand		1	C00108; C00568; C01004; C14394; C19486; C19597
116	136.077	Tyramine; N,N-Dimethylaniline N-oxide; Phenylethanolamine; 1-(p-Hydroxyphen...	Tyramine	F		Could be a derivative of caffeoyl-spermidine degradation	1	C00483; C01183; C02735; C03473; C16570; C18396; C19216; C19376
119	140.072	Ethosuximide; Hypoglycin; Arecaidine; Guvacoline	Ethosuximide	F			1	C07505; C08287; C10128; C16821
120	140.108	Tropine; Pseudotropine; Hygrine; Pelletierine; Physoperuvine; (-)-Hygrine; ...	Tropine	F			1	C00729; C02066; C06179; C06182; C10864; C11359; C12440
121	141.055	4-Oxocyclohexanecarboxylate	4-Oxocyclohexanecarboxylate	F			1	C03767
123	141.092	Cycloheptanecarboxylic acid; Cyclohexyl acetate; 2-n-Propyl-4-pentenoic aci...	Cycloheptanecarboxylic acid	F			1	C12104; C12297; C16648; C16653; C16654; C19318; C19757
127	143.071	trans-4-Hydroxycyclohexanecarboxylate; 7-Oxoheptanoic acid	trans-4-Hydroxycyclohexanecarboxylate	F			1	C04404; C16590
128	143.108	Octanoic acid; Valproic acid	Octanoic acid	F			1	C06423; C07185
131	145.014	2-Oxoglutarate; Oxaloacetate 4-methyl ester; 5-Hydroxy-2,4-dioxopentanoate;...	alpha-ketoglutarate	A	Synonym of 2-oxoglutarate		1	C00026; C03716; C05406; C06030; C06316
138	146.064	5-Methylthiopentanaldoxime	5-Methylthiopentanaldoxime	F			1	C17245
139	147.03	D-Arabinono-1,4-lactone; 2-Dehydro-3-deoxy-L-arabinonate; Citramalate; (R)-...	2-hydroxyglutarate	A	Zheng has two metabolites correspoding to ion 139: 2-hydorxyglutarate and citramalate	Zheng	1	C00652; C00684; C00815; C01087; C01114; C02266; C02612; C02614; C02630; C02753; C02994; C03196; C03826; C05405; C06029; C06031; C06032
140	147.045	trans-Cinnamate; Dihydrocoumarin; 4-Hydroxycinnamyl aldehyde; 3-Hydroxy-1-i...	Cinnamic acid	F	could be phenolamide/flavonoid degradation product		1	C00423; C02274; C05608; C07720; C07728; C10438; C17268
146	149.045	D-Ribose; D-Xylose; D-Arabinose; L-Arabinose; D-Ribulose; D-Xylulose; L-Xyl...	Xylose	A	Zheng has three metabolites that correspond to this ion: Xylose, xylulose, arabionse; xylose shows higher fold change in rectum, so I decided to take this as best annotation		1	C00121; C00181; C00216; C00259; C00309; C00310; C00312; C00476; C00508; C01394; C01488; C01508; C01510; C02096; C02204; C02205; C02479; C02604; C05052; C06115; C08346; C08353; C08354; C11476; C16639; C20569
149	150.056	N-(Acetyloxy)benzenamine; N-Methylanthranilate; N-Methyl-4-aminobenzoate; (...	Methyl-4-aminobenzoate	A	Consistent with ion 115		1	C02709; C03005; C03522; C04350; C04353; C06804; C07301; C16571; C17755; C17756; C18623; C20634
156	152.046	1,2-Diamino-4-nitrobenzene; 1,4-Diamino-2-nitrobenzene	1,2-Diamino-4-nitrobenzene	F			1	C19384; C19385
159	152.996	Propanoyl phosphate; Hydroxyacetone phosphate; Glycerol 1,2-cyclic phosphate	Propanoyl phosphate	F			1	C02876; C03505; C03947
161	153.055	Vanillyl alcohol; 2,6-Dimethoxyphenol	Vanillyl alcohol	F			1	C06317; C10787
166	155.009	Orotate; Uracil 5-carboxylate	Orotate	F		Zheng	1	C00295; C03030
167	155.035	3-Methyl-cis,cis-hexadienedioate; (2S,3S)-2,3-Dihydro-2,3-dihydroxybenzoate...	3-Methyl-cis,cis-muconate	A	Synonym of 3-M-hexadienedioate	Aromatic breakdown	1	C04112; C04171; C04558; C04559; C04634; C06210; C06321; C06760; C18311; C20710
168	155.046	4-Imidazolone-5-propanoate; (S)-3-(Imidazol-5-yl)lactate; Imidazole lactate...	4-Imidazolone-5-propanoate	F		Intermediate of aa metabolism	1	C03680; C03817; C05568; C19481
169	155.108	Nonane-4,6-dione; Chalcogran; gamma-Nonalactone	Nonane-4,6-dione	F			1	C02445; C08471; C08501
171	156.03	2-Aminomuconate; 5-Nitro-2-furfuryl methyl ether; Clavam-2-carboxylate	2-Aminomuconate	F			1	C02220; C14293; C17358
173	156.103	Homostachydrine; Lentiginosine; Tranexamic acid	Homostachydrine	F			1	C08283; C10155; C12535
174	157.014	2-Maleylacetate; 2-Hydroxymuconate; gamma-Oxalocrotonate; 3-Hydroxy-cis,cis...	2-Maleylacetate	F			1	C02222; C02501; C03453; C03676; C06035
175	157.037	Allantoin; (R)(-)-Allantoin; (S)-Allantoin	Allantoin	F			1	C01551; C02348; C02350
176	157.051	2-Isopropylmaleate; (1S,4S)-4-Hydroxy-3-oxocyclohexane-1-carboxylate; 5-D-(...	2-Isopropylmaleate	F			1	C02631; C04670; C04815; C05126
177	157.087	Ethyl 3-oxohexanoate; 3-Oxovalproic acid; 2-n-Propyl-4-oxopentanoic acid	Ethyl 3-oxohexanoate	F			1	C02975; C16652; C16655
179	158.046	4-Methylene-L-glutamate; N-Methyl-2-oxoglutaramate	4-Methylene-L-glutamate	F			1	C00651; C03623
183	159.066	Pimelate; (1S,3R,4S)-3,4-Dihydroxycyclohexane-1-carboxylate; 2-Propylsuccin...	Pimelate	F		Zheng	1	C02656; C04687; C16657
184	159.077	D-Alanyl-D-alanine; N5-Methyl-L-glutamine; N(gamma)-Acetyldiaminobutyrate; ...	D-Alanyl-D-alanine	F			1	C00993; C03153; C06442; C10996; C19929
187	160.061	L-2-Aminoadipate; N-Methyl-L-glutamate; O-Acetyl-L-homoserine; beta-Alanopi...	L-2-Aminoadipate	F			1	C00956; C01046; C01077; C02207; C03210; C05016; C06234; C17581; C19694
188	160.077	Indole-3-ethanol; Boschniakine	Indole-3-ethanol	F			1	C00955; C09915
189	161.045	Lichenin; (R)-3,3-Dimethylmalate; 3-Ethylmalate; 2-Hydroxyadipate; (R)-2-Et...	Anhydrogalactose	A	Zheng has two metabolites, one oging down, the other one ging up. So, I took the annotation from the ion going down	Zheng	1	C00478; C01088; C01989; C02360; C02488; C02991; C03652; C03761; C03827; C03979; C06158; C06159; C06474; C06478; C06485; C11592; C16390; C17209; C18028
194	163.04	Phenylpyruvate; 4-Coumarate; trans-2-Hydroxycinnamate; 2-Hydroxy-3-phenylpr...	p-coumarate	A	Abundant in pollen and honey		1	C00166; C00811; C01772; C02763; C05838; C06738; C07114; C10945; C12621
199	165.04	D-Xylonate; L-Arabinonate; D-Arabinonate; D-Ribonate; L-Xylonate; L-Lyxonate	Ribonate	A		Zheng	1	C00502; C00545; C00878; C01685; C05411; C05412
200	165.055	3-(2-Hydroxyphenyl)propanoate; Tropate; Phloretate; Veratraldehyde; 3-Ethox...	3-(2-Hydroxyphenyl)propanoate	F	could be a flavonoid degradation product		1	C01198; C01456; C01744; C02201; C02363; C03080; C05581; C05607; C10712; C11380; C11457; C12206
206	169.123	6-endo-Hydroxycineole; (E)-3,7-Dimethylocta-1,6-diene-3,8-diol; Limonene-1,...	6-endo-Hydroxycineole	F			1	C03092; C04433; C07276; C09790; C16462; C17621; C18020; C18027; C18066; C18202; C19082; C20326
209	170.057	Metronidazole	Metronidazole	F			1	C07203
213	171.041	Hydantoin-5-propionate; (R)-AMAA	Hydantoin-5-propionate	F			1	C05565; C13739
220	173.009	cis-Aconitate; trans-Aconitate; Dehydroascorbate	cis-Aconitate	F			1	C00417; C02341; C05422
221	173.035	Quinoxaline-2-carboxylic acid; Toluene diisocyanates	Quinoxaline-2-carboxylic acid	F			1	C18624; C19560
224	173.082	Suberic acid; Dimethyl adipate; 2-Propylglutaric acid; Dimethoxane	Suberic acid	F			1	C08278; C14570; C16658; C19402
227	174.041	N-Acetyl-L-aspartate; N-Formyl-L-glutamate; 2-Amino-3-oxoadipate	N-Acetyl-L-aspartate	F		Zheng	1	C01042; C01045; C05520
229	174.077	Calystegin B2	Calystegin B2	F			1	C10851
230	175.025	Ascorbate; D-Glucuronolactone; 2-Hydroxy-3-oxoadipate; L-xylo-Hexulonolacto...	2-Hydroxy-3-oxoadipate	A	product of 2-maleylacetate reductase		1	C00072; C02670; C03217; C03289; C03387; C04053; C04349; C04471; C06033; C06430; C06440; C19806; C20364
231	175.051	4-Hydroxyaminoquinoline N-oxide; Pemoline	4-Hydroxyaminoquinoline N-oxide	F			1	C04050; C07899
238	177.128	Propofol; 4-n-Hexylphenol	Propofol	F			1	C07523; C14465
242	179.035	3-(4-Hydroxyphenyl)pyruvate; Caffeate; Aspirin; Caffeate; 2-Hydroxy-3-(4-hy...	3-(4-Hydroxyphenyl)pyruvate	F			1	C01179; C01197; C01405; C01481; C05350; C12623; C13400
247	181.05	3-(4-Hydroxyphenyl)lactate; (R)-3-(4-Hydroxyphenyl)lactate; 3-(2,3-Dihydrox...	3-(3,4-Dihydroxyphenyl)propanoate	A	C10447 is misannotated in Zheng et al, it corresponds to dihydroxyphenylpropanoate and is also accumulated in Zheng et al; could be a flavonoid degradation product	Zheng	1	C03672; C03964; C04044; C05582; C05583; C10447; C10680; C12622
249	182.057	4-Amino-2-hydroxylamino-6-nitrotoluene	4-Amino-2-hydroxylamino-6-nitrotoluene	F			1	C16403
252	183.029	3,4-Dihydroxymandelate; 3-O-Methylgallate; Endothal-disodium	3,4-Dihydroxymandelate				1	C05580; C05616; C18724
253	183.056	Fuberidazole	Fuberidazole	F			1	C18737
254	183.103	5-exo-Hydroxy-1,2-campholide; 1,6,6-Trimethyl-2,7-dioxabicyclo[3.2.2]nonan-...	5-exo-Hydroxy-1,2-campholide	F			1	C03843; C04718; C06066; C11405; C11419; C19079; C19084; C20324
255	183.139	Citronellyl formate; 11-Undecanolactone; Undecylenic acid; 2-Ethylhexyl acr...	Citronellyl formate	F			1	C12295; C13823; C13910; C19420
259	184.108	Isocarbamid	Isocarbamid	F			1	C19047
260	185.056	AMPA	AMPA				1	C13672
261	185.083	cis-2-Carboxycyclohexyl-acetic acid	cis-2-Carboxycyclohexyl-acetic acid	F			1	C14112
262	185.119	10-Oxodecanoate; (3R)-6-Hydroxy-3-isopropenyl-heptanoate; (5R)-6-Hydroxy-5-...	10-Oxodecanoate	F			1	C02217; C11404; C11406; C11417; C11420; C13945; C17620; C20714
264	186.077	6-Acetamido-3-oxohexanoate; 6-Acetamido-2-oxohexanoate; N-(3-(S)-Hydroxybut...	6-Acetamido-3-oxohexanoate	F			1	C03682; C05548; C11842; C12988
266	187.025	(Z)-But-1-ene-1,2,4-tricarboxylate; (Z)-But-2-ene-1,2,3-tricarboxylate; (E)...	(Z)-But-1-ene-1,2,4-tricarboxylate	F			1	C04002; C04225; C11514; C11515; C16579
268	187.098	Azelaic acid; Eucommiol	Azelaic acid	F			1	C08261; C17878
269	187.109	Glycyl-leucine; N6-Acetyl-L-lysine; 6-Acetamido-3-aminohexanoate; N2-Acetyl...	Glycyl-leucine	F			1	C02155; C02727; C03846; C12989
271	188.001	2-Pyridyl hydroxymethane sulfonic acid	2-Pyridyl hydroxymethane sulfonic acid	F			1	C11327
272	188.035	4-Hydroxy-2-quinolinecarboxylic acid; N-Acetylisatin; 1-Nitronaphthalene-5,...	4-Hydroxy-2-quinolinecarboxylic acid	F			1	C01717; C02172; C14800; C14802; C16715; C18621
273	188.057	N-Acetyl-L-glutamate; L-2-Amino-6-oxoheptanedioate; AminoDHQ	N-Acetyl-L-glutamate	F		zheng	1	C00624; C03871; C12109
275	188.093	Castanospermine; (2S)-2-{[1-(R)-Carboxyethyl]amino}pentanoate; Alexine; Aus...	Castanospermine	F			1	C02256; C06326; C10124; C10132; C11843
276	188.111	EPTC; 8-Methylthiooctanaldoxime	EPTC	F			1	C11081; C17251
277	188.986	3-Sulfocatechol; 4-Sulfocatechol	3-Sulfocatechol	F			1	C06336; C06674
279	189.06	2-Oxo-7-methylthioheptanoic acid	2-Oxo-7-methylthioheptanoic acid	F			1	C17220
282	190.051	5-Hydroxyindoleacetate; 5,6-Dihydroxy-3-methyl-2-oxo-1,2-dihydroquinoline; ...	5-Hydroxyindoleacetate	F			1	C05635; C06725; C16596
285	191.02	Citrate; Isocitrate; (1R,2S)-1-Hydroxypropane-1,2,3-tricarboxylate; 5-Dehyd...	Citrate	F		zheng	1	C00158; C00311; C00451; C00679; C02780; C03600; C03921; C04575; C04617; C12649
286	191.056	Quinate; 2D-5-O-Methyl-2,3,5/4,6-pentahydroxycyclohexanone; Valiolone	Quinate	F		zheng	1	C00296; C01295; C12113
287	191.092	D-Mycinose	D-Mycinose	F			1	C11913
293	193.051	Scytalone; Ferulate; 6-Hydroxymellein; 2,4,8-Trihydroxy-1-tetralone; Isofer...	Scytalone	F			1	C00779; C01494; C02379; C09974; C10470; C10477; C11233; C12204; C16982
294	193.072	5-O-Methyl-myo-inositol; Methyl beta-D-galactoside; 1-O-Methyl-myo-inositol...	5-O-Methyl-myo-inositol	F			1	C03365; C03619; C03659; C03660; C03844; C05163; C06352; C06353; C08257
297	194.082	L-Tyrosine methyl ester; Metyrosine; Damascenine; alpha-Methyl-m-tyrosine; ...	L-Tyrosine methyl ester	F			1	C03404; C07921; C10588; C11820; C16586; C18622; C20800
300	195.051	D-Gluconic acid; D-Mannonate; L-Idonate; L-Gulonate; D-Altronate; D-Galacto...	D-Gluconic acid	F		zheng	1	C00257; C00514; C00770; C00800; C00817; C00880; C03215; C15930; C16356; C16360
302	198.018	O-Phospho-L-homoserine; O-Phosphorylhomoserine; L-Threonine O-3-phosphate; ...	O-Phospho-L-homoserine	F			1	C01102; C05702; C12147; C12215
303	198.04	Clavulanic acid; Isoclavulanic acid	Clavulanic acid	F			1	C06662; C11833
310	201.055	2,2',3-Trihydroxybiphenyl; 2-Napthyloxyacetic acid; 3-Hydroxy-5-methyl-1-na...	2,2',3-Trihydroxybiphenyl	F			1	C03569; C18750; C20805; C20856
311	201.078	Metamitron	Metamitron	F			1	C10930
312	201.089	Proclavaminic acid; Coprine	Proclavaminic acid	F			1	C06658; C08271
313	201.113	Sebacic acid; Diethyl adipate; Dimethyl suberate	Sebacic acid	F			1	C08277; C14566; C17803
316	204.031	Xanthurenic acid; 6-Hydroxykynurenate; 6-Hydroxykynurenic acid	Xanthurenic acid	F			1	C02470; C05663; C08480
319	204.086	N-Acetyl-D-fucosamine; N-Acetyl-D-quinovosamine	N-Acetyl-D-fucosamine	F			1	C15480; C15481
327	207.033	2-(2'-Methylthio)ethylmalic acid; 3-(2'-Methylthio)ethylmalic acid	2-(2'-Methylthio)ethylmalic acid	F			1	C17210; C17212
328	207.078	L-Kynurenine; Kynurenine; Formyl-5-hydroxykynurenamine	L-Kynurenine	F	Tryptophan metabolism	zheng	1	C00328; C01718; C05647
333	209.067	Sedoheptulose; alpha-D-Mannoheptulopyranose; beta-D-Sedoheptulopyranose; Co...	Sedoheptulose	F	monosaccharide		1	C02076; C08236; C08355; C19612
334	209.082	Sinapyl alcohol; Phlorisovalerophenone; Multifidol	Sinapyl alcohol	F	Phenlypropanoid biosynthesis, cinammic acid, phytocehmical compound, lignin precursor		1	C02325; C07350; C10709
336	210.063	6-Carboxy-5,6,7,8-tetrahydropterin	6-Carboxy-5,6,7,8-tetrahydropterin	F	Folate biosynthesis		1	C20239
337	210.114	Mescaline; Isoproterenol; Metaproterenol; Methoxamine; L-Isoprenaline	Mescaline	F			1	C06546; C07056; C07144; C07513; C11703
338	210.15	Elaeokanine C	Elaeokanine C	F	Alkaloid derived from lysine		1	C10592
349	213.124	Dethiobiotin	Dethiobiotin	F	Biotin precursor		1	C01909
350	213.15	3-Oxododecanoic acid	3-Oxododecanoic acid	F			1	C02367
353	214.109	2-Amino-9,10-epoxy-8-oxodecanoic acid	2-Amino-9,10-epoxy-8-oxodecanoic acid	F	Fatty acid		1	C12027
356	215.166	12-Hydroxydodecanoic acid	12-Hydroxydodecanoic acid	F	ω-FA		1	C08317
357	216.051	2-(Hydroxymethyl)-3-(acetamidomethylene)succinate	2-(Hydroxymethyl)-3-(acetamidomethylene)succinate	F			1	C04690
358	216.067	(S)-beta-Methylindolepyruvate; 3-Methylindolepyruvate	(S)-beta-Methylindolepyruvate	F			1	C03914; C05644
360	216.124	O-Propanoylcarnitine	O-Propanoylcarnitine	F	fatty esters		1	C03017
363	217.1	N-Acetylserotonin; Abrine; Primidone; L-2-Methyltryptophan; (S)-Mephenytoin	N-Acetylserotonin				1	C00978; C02983; C07371; C16831; C20130
364	217.119	D-Lysopine	D-Lysopine	F	Lysine derivative		1	C04020
365	218.104	Pantothenate	Pantothenate	F	Vitamin		1	C00864
366	218.122	Pentahomomethionine	Pentahomomethionine	F	intermediate of glusosinolate biosynthesis (i.e. plant sec. metabolites)		1	C17229
367	219.078	5-Hydroxy-L-tryptophan; 5-Hydroxytryptophan; Jasminine; N-Hydroxy-L-tryptophan	5-Hydroxy-L-tryptophan	F			1	C00643; C01017; C09985; C19716
370	220.083	N-Acetyl-D-glucosamine; N-Acetyl-D-mannosamine; N-Acetyl-D-galactosamine; N...	N-Acetyl-D-glucosamine	F	amino sugar or filate biosynthesis (not clear)		1	C00140; C00645; C01132; C02587; C02711; C03136; C03878; C05021; C20328
371	220.109	Formetanate	Formetanate	F	insecticide		1	C18668
374	221.119	Dehydrovomifoliol; (+/-)-6-Hydroxy-3-oxo-alpha-ionone	Dehydrovomifoliol	F	Isoprenoids		1	C02533; C04223
375	221.155	Rishitin; Isokobusone; Kobusone	Rishitin	F	Sesquiterpenoids assembled from three isoprenoids units		1	C09715; C16977; C16983
380	224.104	1-(Methylnitrosoamino)-4-(3-pyridinyl)-1,4-butanediol; alpha-[3-[(Hydroxyme...	1-(Methylnitrosoamino)-4-(3-pyridinyl)-1,4-butanediol	F			1	C19577; C19580; C19603
385	225.222	Pentadecanal	Pentadecanal	F	Fatty aldehyde		1	C01948
387	226.084	Deoxycytidine	Deoxycytidine	F	Nucleosides		1	C00881
388	227.035	Euxanthone	Euxanthone	F	flavonoid aglycone		1	C10061
389	227.068	Deoxyuridine	Deoxyuridine	F	Nucleosides		1	C00526
390	227.071	Resveratrol; Seselin; Trioxsalen; Xanthyletin; 5,6-Dehydrokawain; 2-Hydroxy...	Trioxsalen	A	Phenylpropanoids, coumarin		1	C03582; C09312; C09314; C09317; C09925; C14285; C14393; C15196; C19538
391	227.129	Traumatic acid	Traumatic acid	F			1	C16308
394	229.011	D-Ribose 5-phosphate; D-Ribulose 5-phosphate; D-Xylulose 5-phosphate; alpha...	D-Ribose 5-phosphate	F			1	C00117; C00199; C00231; C00620; C01101; C01112; C03291; C03736; C03737; C03906; C06238; C06239; C06441; C06814
396	229.145	Dodecanedioic acid; Diisopropyl adipate; Dibutyl succinate	Dodecanedioic acid	F			1	C02678; C14523; C19143
397	230	N-Phosphohypotaurocyamine	N-Phosphohypotaurocyamine	F			1	C03624
398	230.067	N-Acetyl-L-2-amino-6-oxopimelate; N-Succinyl-L-glutamate 5-semialdehyde	N-Acetyl-L-2-amino-6-oxopimelate	F			1	C05539; C05932
399	230.14	O-Butanoylcarnitine; N(alpha)-t-Butoxycarbonyl-L-leucine	O-Butanoylcarnitine	F	Fatty esters		1	C02862; C04301
405	233.13	Lenacil; p-Coumaroylputrescine	p-Coumaroylputrescine	A	polyamine, HCAA related, pollen coat		1	C11200; C18326
411	235.028	2-Imino-3-(7-chloroindol-3-yl)propanoate	2-Imino-3-(7-chloroindol-3-yl)propanoate	F	antibiotic synthesis		1	C19688
416	235.145	Procaine; Procaine hydrochloride; Metabutethamine	Procaine	F			1	C07375; C07894; C17723
418	236.078	N-Acetyl-D-glucosaminate; N-Glycolyl-D-glucosamine; Glycolyl-D-mannosamine;...	N-Acetyl-D-glucosaminate	F	sugar derivative		1	C00835; C01133; C03146; C03521; C03684; C06313
419	237.026	Nitrofurantoin	Nitrofurantoin	F	antibioticum		1	C07268
420	237.063	Xanthopterin-B2	Xanthopterin-B2	F	converted by bacteria into folate		1	C02333
422	237.111	3-[(3aS,4S,7aS)-7a-Methyl-1,5-dioxo-octahydro-1H-inden-4-yl]propanoate	3-[(3aS,4S,7aS)-7a-Methyl-1,5-dioxo-octahydro-1H-inden-4-yl]propanoate	F			1	C20199
426	240.124	N-(3-Oxooctanoyl)homoserine lactone	N-(3-Oxooctanoyl)homoserine lactone	F	bacterial signalling molecule, quorum sensing		1	C11841
427	241.013	D-myo-Inositol 1,2-cyclic phosphate; 6-Deoxy-5-ketofructose 1-phosphate	D-myo-Inositol 1,2-cyclic phosphate	F			1	C04299; C16848
429	241.083	Thymidine; HC Yellow No. 4	Thymidine	F	Nucleosides	zheng	1	C00214; C19431
430	241.108	Diphenylcarbazide	Diphenylcarbazide	F			1	C11232
432	243.062	Uridine; Pseudouridine; Spongouridine	Uridine	F	Nucleosides	Zheng	1	C00299; C02067; C16745
434	243.196	2S-Hydroxytetradecanoic acid	2S-Hydroxytetradecanoic acid	F	Fatty acid		1	C13790
436	244.155	Isovalerylcarnitine	Isovalerylcarnitine	F			1	C20826
437	245.043	Glycerophosphoglycerol	Glycerophosphoglycerol	F			1	C03274
444	248.071	Dubamine	Dubamine	F			1	C10661
447	249.112	Diisopropyl phthalate; Di-n-propylphthalate	Diisopropyl phthalate	F			1	C14468; C14469
448	249.125	N-Caffeoylputrescine; Heptabarbital	N-Caffeoylputrescine	F	polyamine, HCAA related, pollen coat		1	C03002; C17725
452	250.093	Muramic acid	Muramic acid	F			1	C06470
454	250.128	Prosulfocarb	Prosulfocarb	F			1	C18760
455	251.079	Nebularine; Deoxyinosine; N-D-Ribosylpurine	Nebularine	F			1	C01736; C05512; C15586
462	253.084	2-Hydroxyfelbamate; p-Hydroxyfelbamate	2-Hydroxyfelbamate	F			1	C16582; C16584
463	253.093	3-beta-D-Galactosyl-sn-glycerol; 2-(beta-D-Glucosyl)-sn-glycerol	3-beta-D-Galactosyl-sn-glycerol	F			1	C05401; C11546
465	253.181	Kikkanol A; Kikkanol D; Kikkanol F; Chrysanthetriol; Prohydrojasmon	Kikkanol A	F			1	C17603; C17606; C17608; C17610; C18538
467	254.104	N-D-Glucosylarylamine	N-D-Glucosylarylamine	F			1	C03142
469	255.031	Anthragallol; Purpurin	Anthragallol	F			1	C10297; C10395
472	255.092	Buthidazole	Buthidazole	F			1	C19112
473	257.078	(1-Ribosylimidazole)-4-acetate; Spongothymidine	(1-Ribosylimidazole)-4-acetate	F			1	C05131; C16744
476	259.023	D-Fructose 6-phosphate; D-Glucose 6-phosphate; D-Glucose 1-phosphate; D-Man...	D-Fructose 6-phosphate	F		Zheng	1	C00085; C00092; C00103; C00275; C00446; C00636; C00663; C00668; C01002; C01094; C01097; C01113; C01171; C01172; C01177; C02888; C02962; C02965; C03251; C03267; C03384; C03546; C03606; C03654; C03735; C03811; C04006; C05001; C05345; C06019; C06155; C06312; C15924; C15926; C18096
486	263.202	Heptadecatrienoic acid	Heptadecatrienoic acid	F			1	C16344
491	265.057	5'-Oxoinosine	5'-Oxoinosine	F			1	C01993
495	266.089	Adenosine; Deoxyguanosine; Vidarabine; Zidovudine	Deoxyguanosine	F		Zheng, different trend	1	C00212; C00330; C07195; C07210
496	267.074	Inosine	Inosine	F		Zheng	1	C00294
499	267.233	omega-Cyclohexylundecanoic acid; 9E-Heptadecenoic acid	omega-Cyclohexylundecanoic acid	F			1	C12100; C16536
500	267.269	Octadecanal	Octadecanal	F			1	C01838
502	269.018	Sulfamethizole	Sulfamethizole	F			1	C08050
503	269.046	Apigenin; 2'-Hydroxydaidzein; Genistein; Sulphuretin; Baicalein; Resokaemph...	Apigenin	F			1	C01477; C02495; C06563; C08730; C10023; C10037; C10044; C10113; C10294; C10343; C10369; C10376; C10379; C10397; C14313; C14314; C15222; C16796
506	269.156	Estrone; Hexestrol; Trenbolone; 17beta-Dihydroequilin; Estra-1,3,5(10),6-te...	Estrone	F			1	C00468; C13101; C14261; C14485; C14590; C15215
507	269.176	(10S)-Juvenile hormone III acid diol	(10S)-Juvenile hormone III acid diol	F			1	C16506
508	269.212	16-Oxo-palmitate	16-Oxo-palmitate	F			1	C19614
510	271.228	16-Hydroxypalmitate	16-Hydroxypalmitate	F			1	C18218
514	273.091	2,3-Dihydrothienamycin	2,3-Dihydrothienamycin	F			1	C20820
515	274.093	Cardiospermin; 1,6-Anhydro-N-acetyl-beta-muramate	1,6-Anhydro-N-acetyl-beta-muramate	A	part of the bacterial PGN		1	C08328; C19769
517	275.07	Biotin sulfone	Biotin sulfone	F			1	C20387
518	275.088	Glutamyl-glutamic acid; (5-L-Glutamyl)-L-glutamate	Glutamyl-glutamic acid	F			1	C01425; C05282
520	275.165	Buddledin A; [6]-Shogaol; Sugeonyl acetate; Onchidal	Buddledin A	F			1	C09623; C10494; C17506; C20000
521	275.202	Stearidonic acid; Kinoprene	Stearidonic acid	F			1	C16300; C19042
522	276.073	trans-2-[(Dimethylamino)methylimino]-5-[2-(5-nitro-2- furyl)-vinyl]-1,3,4-o...	trans-2-[(Dimethylamino)methylimino]-5-[2-(5-nitro-2- furyl)-vinyl]-1,3,4-o...	F			1	C19232
523	276.109	S-(2-Methylpropanoyl)-dihydrolipoamide	S-(2-Methylpropanoyl)-dihydrolipoamide	F			1	C04424
524	277.12	alpha-Ribazole; Oxadixyl	alpha-Ribazole	F			1	C05775; C18753
531	281.089	8-Oxocoformycin	8-Oxocoformycin	F			1	C02243
532	281.176	12-trans-Hydroxy juvenile hormone III	12-trans-Hydroxy juvenile hormone III	F			1	C16508
536	282.085	Guanosine; Isoguanosine	Guanosine	F		Zheng	1	C00387; C08432
537	283.068	Xanthosine	Xanthosine	F			1	C01762
538	283.105	Coformycin	Coformycin	F			1	C01677
540	283.192	(10S)-Juvenile hormone III diol	(10S)-Juvenile hormone III diol	F			1	C16505
542	284.032	Riccionidin A	Riccionidin A	F			1	C08728
551	287.02	2-Dehydro-3-deoxy-D-arabino-heptonate 7-phosphate	2-Dehydro-3-deoxy-D-arabino-heptonate 7-phosphate	F			1	C04691
555	289.058	Isoprothiolane	Isoprothiolane	F			1	C11111
563	293.031	Tricrozarin A	Tricrozarin A	F			1	C10406
565	293.081	Dehydrocycloguanandin	Dehydrocycloguanandin	F			1	C10055
566	293.099	N-Glycosyl-L-asparagine	N-Glycosyl-L-asparagine	F			1	C03411
568	293.212	(9Z)-(13S)-12,13-Epoxyoctadeca-9,11-dienoic acid; 8-[(1R,2R)-3-Oxo-2-{(Z)-p...	(9Z)-(13S)-12,13-Epoxyoctadeca-9,11-dienoic acid	F			1	C04594; C04780; C13798; C14765; C14766; C16316; C16326; C16342; C16346; C19613; C19827
574	295.228	(9Z,12Z)-(8R)-Hydroxyoctadeca-9,12-dienoic acid; Vernolic acid; 13(S)-HODE;...	(9Z,12Z)-(8R)-Hydroxyoctadeca-9,12-dienoic acid	F			1	C08318; C08368; C14762; C14767; C14825; C14826; C19617
575	296.072	6-Nitrobenzo[a]pyrene; 3-Nitroperylene	6-Nitrobenzo[a]pyrene	F			1	C19472; C19475
578	297.062	D-Prephenyllactate	D-Prephenyllactate	F			1	C00994
580	297.207	Plakortic acid	Plakortic acid	F			1	C17158
582	298.166	Indicine; Intermedine; Isolycopsamine; Lycopsamine; Rinderine	Indicine	F			1	C10326; C10330; C10336; C10347; C10378
584	299.02	Pseudopurpurin	Pseudopurpurin	F			1	C10394
585	299.077	4-(beta-D-Glucosyloxy)benzoate	4-(beta-D-Glucosyloxy)benzoate	F			1	C03993
586	300.049	N-Acetyl-D-glucosamine 6-phosphate; N-Acetyl-D-glucosamine 1-phosphate; N-A...	N-Acetyl-D-glucosamine 6-phosphate	F			1	C00357; C04256; C04257; C04501; C06376; C18055; C18060
590	301.166	Tributyrin	Tributyrin	F			1	C13870
594	303.197	16alpha-Hydroxydehydroepiandrosterone; 7alpha-Hydroxytestosterone; 19-Hydro...	16alpha-Hydroxydehydroepiandrosterone	F			1	C05139; C05291; C05294; C14497; C14552; C14600; C14627; C14649; C14671; C14912; C15144; C15286; C15306; C15332; C15416; C18045; C18075
595	304.034	3',5'-Cyclic CMP; 2',3'-Cyclic CMP	3',5'-Cyclic CMP	F			1	C00941; C02354
597	305.045	Kinobscurinone	Kinobscurinone	F			1	C12391
600	305.249	(8Z,11Z,14Z)-Icosatrienoic acid; 2,7,11-Cembratrien-4,6-diol; Plaunotol; 2a...	(8Z,11Z,14Z)-Icosatrienoic acid	F			1	C03242; C09072; C13273; C14882; C15058; C15376; C15399; C16522
604	307.098	Warfarin; Bisdemethoxycurcumin; (S)-Warfarin	Warfarin	F			1	C01541; C17743; C20129
605	307.151	Fructoselysine	Fructoselysine	F			1	C16488
606	307.156	Inulicin; Cinnamodial	Inulicin	F			1	C09483; C09638
607	307.191	5-O-Methylembelin; Soraphen O	5-O-Methylembelin	F			1	C10373; C15818
608	307.264	Sclareol; Icosadienoic acid	Sclareol	F			1	C09183; C16525
609	308.099	N-Acetylneuraminate; O-Acetylneuraminic acid; N-Acetyl-alpha-neuraminate; N...	N-Acetylneuraminate	F			1	C00270; C03525; C19909; C19910
615	311.187	Granisetron	Granisetron	F			1	C07023
617	312.036	Isazofos	Isazofos	F			1	C19001
619	312.182	Heliotrine	Heliotrine	F			1	C10324
621	313.036	Wedelolactone	Wedelolactone	F			1	C10541
623	313.087	Epithienamycin A; N-Acetylthienamycin; Epithienamycin C	Epithienamycin A	F			1	C17372; C17377; C17397
624	313.239	(9Z)-(7S,8S)-Dihydroxyoctadecenoic acid; 9,10-DHOME; 12,13-DHOME; 9,10-Epox...	9,10-Epoxy-18-hydroxystearate	A	omega hydroxy acid		1	C07355; C14828; C14829; C19620; C20702
626	315.085	SC-57666	SC-57666	F			1	C11706
627	315.254	(9R,10R)-Dihydroxyoctadecanoic acid; (9S,10S)-9,10-Dihydroxyoctadecanoate; ...	9,10-Dihydroxystearate	A	omega hydroxy acid		1	C08314; C15988; C19622
632	319.148	11beta-Chloromethylestradiol; 16beta-Chloroandrost-4-ene-3,17-dione	11beta-Chloromethylestradiol	F			1	C14307; C15010
636	321.171	alpha-Zearalanol; beta-Zearalanol	alpha-Zearalanol	F			1	C14752; C14753
639	322.129	Acremoauxin A	Acremoauxin A	F			1	C08468
646	325.114	2-O-alpha-L-Rhamnopyranosyl-D-glucopyranose; Robinobiose; Rutinose; Scillab...	2-O-alpha-L-Rhamnopyranosyl-D-glucopyranose	F			1	C08244; C08246; C08247; C19635; C19758; C20354
648	325.202	2,3-Dinor-8-iso prostaglandin F2alpha	2,3-Dinor-8-iso prostaglandin F2alpha	F			1	C14794
649	327.093	7-Hydroxy-6-methyl-8-ribityl lumazine	7-Hydroxy-6-methyl-8-ribityl lumazine	F			1	C05995
650	327.109	Anisatin; Paeonoside	Anisatin	F			1	C09294; C10717
651	327.128	Pencycuron	Pencycuron	F			1	C11012
654	327.218	2,3-Dinor-8-iso prostaglandin F1alpha	2,3-Dinor-8-iso prostaglandin F1alpha	F			1	C14795
658	329.067	3,7-Di-O-methylquercetin; (+)-Bisdechlorogeodin; (-)-Bisdechlorogeodin; Cir...	3,7-Di-O-methylquercetin	F			1	C01265; C03036; C03040; C10033; C10193; C10424; C16754; C17670
666	331.249	9,10,18-Trihydroxystearate	9,10,18-Trihydroxystearate	F	omega hydroxy acid		1	C19621
667	332.012	Glucocapparin	Glucocapparin	F			1	C08404
669	333.027	5-(3,4-Diacetoxybut-1-ynyl)-2,2'-bithiophene	5-(3,4-Diacetoxybut-1-ynyl)-2,2'-bithiophene	F			1	C04606
671	333.094	Aramite	Aramite	F			1	C19019
673	335.295	13,16-Docosadienoic acid	13,16-Docosadienoic acid	F			1	C16533
677	337.094	1-Caffeoyl-4-deoxyquinic acid; 4-p-Coumaroylquinic acid; p-Coumaroyl quinic...	1-Caffeoyl-4-deoxyquinic acid	F	could be phenolamide degradation product		1	C10432; C10441; C12208
686	339.218	3alpha-Hydroxy-3,5-dihydromonacolin L acid	3alpha-Hydroxy-3,5-dihydromonacolin L acid	F			1	C20852
687	339.327	Behenic acid	Behenic acid	F			1	C08281
688	340.047	Aristolochic acid	Aristolochic acid	F			1	C08469
691	343.065	Bluensidine 6-phosphate	Bluensidine 6-phosphate	F			1	C17572
692	343.167	Formoterol	Formoterol	F			1	C07805
693	344.04	3',5'-Cyclic GMP; 2',3'-Cyclic GMP; 3'-Keto-3'-deoxy-AMP; Adenosine 5'-phos...	3',5'-Cyclic GMP	F			1	C00942; C06194; C07025; C18344
695	345.062	Tomentin; Taxifolin 3-O-acetate; Axillarin; Syringetin; Eupatolitin; Aflato...	Tomentin	F			1	C04581; C09967; C10021; C11620; C17788; C19588; C19589
701	347.172	Schizonepetoside E	Schizonepetoside E	F			1	C17638
709	353.233	Prostaglandin F2alpha; Prostaglandin F2beta; Alprostadil; (5Z,9E,14Z)-(8xi,...	Prostaglandin F2alpha	F			1	C00639; C02314; C04741; C04843; C05959; C06438; C12786; C13809; C14782; C14809; C14811; C14814
710	353.307	22-Oxo-docosanoate	22-Oxo-docosanoate	F			1	C19624
711	355.25	Prostaglandin F1alpha	Prostaglandin F1alpha	F			1	C06475
712	355.322	13-Hydroxydocosanoic acid; 22-Hydroxydocosanoate	13-Hydroxydocosanoic acid	F			1	C03049; C19623
713	356.022	Chlorsulfuron	Chlorsulfuron	F			1	C05071
714	356.136	Bakankoside	Bakankoside	F			1	C09914
718	358.108	Isopenicillin N; Penicillin N; Crinasiatine	Isopenicillin N	F			1	C05557; C06564; C10584
722	359.076	Nitrovin	Nitrovin	F			1	C19487
727	363.035	Xanthosine 5'-phosphate	Xanthosine 5'-phosphate	F			1	C00655
730	365.343	(15Z)-Tetracosenoic acid; 10,13-Dimethyl-11-docosyne-10,13-diol	(15Z)-Tetracosenoic acid	F			1	C08323; C15398
734	367.358	Tetracosanoic acid	Lignoceric acid	A	synonym to make consistent with Zheng		1	C08320
736	369.229	6-Keto-prostaglandin F1alpha; Thromboxane B2	6-Keto-prostaglandin F1alpha	F			1	C05961; C05963
737	369.301	Di(2-ethylhexyl) adipate; Docosanedioate	Di(2-ethylhexyl) adipate	F			1	C14240; C19625
738	371.063	2-O-Caffeoylglucarate	2-O-Caffeoylglucarate	F			1	C03062
741	373.151	Deoxyloganin; 8-Epideoxyloganin	Deoxyloganin	F			1	C06071; C11648
750	381.021	Ceftizoxime sodium	Ceftizoxime sodium	F			1	C08118
754	382.055	Brinzolamide	Brinzolamide	F			1	C07760
755	382.136	N-Acetyllactosamine; Lacto-N-biose; beta-D-Galactosyl-(1->3)-N-acetyl-D-gal...	N-Acetyllactosamine	F			1	C00611; C06372; C07278; C19784
757	383.119	Acetyl-maltose	Acetyl-maltose	F			1	C02130
759	383.353	2-Hydroxytetracosanoic acid	2-Hydroxytetracosanoic acid	F			1	C17873
761	384.24	Buspirone	Buspirone	F			1	C06861
763	385.164	Burseran; (+)-Eudesmin	Burseran	F			1	C10547; C10561
764	385.224	Oleandolide	Oleandolide	F			1	C11990
765	385.26	6-Deoxyerythronolide B	6-Deoxyerythronolide B	F			1	C03240
773	388.098	Cefprozil	Cefprozil	F			1	C06888
776	390.992	Aurothioglucose	Aurothioglucose	F			1	C08193
778	395.188	9alpha-Fluoro-11beta,16alpha,17alpha,21-tetrahydroxypregn-4-ene-3,20-dione	9alpha-Fluoro-11beta,16alpha,17alpha,21-tetrahydroxypregn-4-ene-3,20-dione	F			1	C14638
783	398.131	Oxmetidine	Oxmetidine	F			1	C11803
784	399.193	11-O-Demethyl-17-O-deacetylvindoline	11-O-Demethyl-17-O-deacetylvindoline	F			1	C04318
794	409.149	Bruceine D	Bruceine D	F			1	C08752
796	410.155	Ro 18-5364	Ro 18-5364	F			1	C15665
799	413.111	Futalosine	Futalosine	F			1	C16999
808	421.405	Decyl oleate	Decyl oleate	F			1	C20365
810	422.058	Gluconasturtiin	Gluconasturtiin	F			1	C08417
813	424.04	Sinalbin	Sinalbin	F			1	C08426
817	427.177	Pseudorhodomyrtoxin	Pseudorhodomyrtoxin	F			1	C08951
820	430.182	Glenvastatin	Glenvastatin	F			1	C11699
821	431.099	Vitexin; Isovitexin; Apigenin 7-O-beta-D-glucoside; Genistein 7-O-beta-D-gl...	Afzelin	A	fragmentation		1	C01460; C01714; C04608; C09126; C10345; C10420; C16911
825	435.13	Phlorizin	Phlorizin	F			1	C01604
828	436.224	Lunarine	Lunarine	F			1	C10603
834	445.08	Paederoside	Paederoside	F			1	C09795
835	447.093	Quercitrin; Isoorientin; Luteolin 7-O-beta-D-glucoside; Carthamone; Fisetin...	Quercitrin	F			1	C01750; C01821; C03951; C08598; C10042; C10114; C12249; C12626; C16409; C17056
840	449.363	6-Deoxocastasterone	6-Deoxocastasterone	F			1	C15802
841	450.082	5'-Benzoylphosphoadenosine	5'-Benzoylphosphoadenosine	F			1	C06433
843	452.014	Cefazolin sodium	Cefazolin sodium	F			1	C08098
844	452.037	Glucoerysolin	Glucoerysolin	F			1	C08410
848	455.353	Betulinic acid; alpha-Elemolic acid; Ursolic acid; Oleanolic acid; Soyasapo...	Betulinic acid	F			1	C08619; C08623; C08988; C17148; C17420; C20510
853	461.109	Isoscoparine; 6-Methoxyluteolin 7-rhamnoside; Swertiajaponin; Tectoridin; H...	Methoxyluteolin-rhamnoside	A	fragmentation		1	C05990; C10104; C10187; C10533; C17762
855	463.088	Quercetin 3-O-glucoside; Gossypetin 8-rhamnoside; Hyperin; Myricitrin; Quer...	Quercetin 3-O-glucoside	F			1	C05623; C10050; C10073; C10108; C12639; C16410; C17763
856	463.124	Hesperetin 7-O-glucoside	Hesperetin 7-O-glucoside	F			1	C16422
862	467.134	104-1; 104-2; 8-D-Olivosyl-landomycin	104-1	F			1	C12403; C12407; C18778
865	471.093	Tetracenomycin C	Tetracenomycin C	F			1	C06801
866	471.166	C1'-C9-Glycosylated UWM6	C1'-C9-Glycosylated UWM6	F			1	C18681
874	476.184	19-Chloroproansamitocin	19-Chloroproansamitocin	F			1	C20134
875	477.065	4-Methoxyglucobrassicin; Neoglucobrassicin	4-Methoxyglucobrassicin	F			1	C08423; C08424
879	479.12	Cefepime	Cefepime	F			1	C08111
880	479.483	1-Hexadecyl hexadecanoate	1-Hexadecyl hexadecanoate	F			1	C13821
881	480.111	Yersiniabactin	Yersiniabactin	F			1	C12038
890	491.081	Carmine	Carmine	F			1	C11254
895	492.316	Tiamulin	Tiamulin	F			1	C12065
898	495.478	Corynomycolic acid	Corynomycolic acid	F			1	C16793
902	501.145	alpha-L-Rhamnopyranosyl-(1->2)-beta-D-galactopyranosyl-(1->2)-beta-D-glucur...	alpha-L-Rhamnopyranosyl-(1->2)-beta-D-galactopyranosyl-(1->2)-beta-D-glucur...	F			1	C12082
905	503.078	Hypericin	Hypericin	F			1	C07606
909	508.475	N-(Tetradecanoyl)-sphing-4-enine	N-(Tetradecanoyl)-sphing-4-enine	F			1	C13916
910	509.091	2-O-[2-O-(alpha-D-Mannopyranosyl)-alpha-D-glucopyranosyl]-3-phospho-D-glyce...	2-O-[2-O-(alpha-D-Mannopyranosyl)-alpha-D-glucopyranosyl]-3-phospho-D-glyce...	F			1	C19793
913	512.249	DAMGO	DAMGO	F			1	C11318
918	517.375	13-beta-D-Glucosyloxydocosanoate	13-beta-D-Glucosyloxydocosanoate	F			1	C04103
933	533.315	Integerrenine	Integerrenine	F			1	C10005
937	541.026	Cefonicid	Cefonicid	F			1	C06882
938	542.156	Patent blue	Patent blue	F			1	C13725
954	560.106	dTDP-4-amino-4,6-dideoxy-5-C-methyl-L-mannose	dTDP-4-amino-4,6-dideoxy-5-C-methyl-L-mannose	F			1	C11461
966	571.98	Cefotetan disodium	Cefotetan disodium	F			1	C14007
973	577.156	Violanthin; Apigenin 7-O-neohesperidoside; Vitexin 2''-O-beta-L-rhamnoside;...	Violanthin	F			1	C10196; C12627; C12628; C16802; C16981
976	579.173	Naringin; Narirutin; Cascaroside A; Naringin chalcone; Cascaroside B	Naringin	F			1	C09789; C09793; C10307; C16423; C16799
977	579.462	Giganin	Giganin	F			1	C08488
978	582.261	N1,N5,N10-Tricoumaroyl spermidine	N1,N5,N10-Tricoumaroyl spermidine	F			1	C18069
981	593.151	Isoorientin 2''-O-rhamnoside; Vitexin 2''-O-beta-D-glucoside; Isovitexin 2'...	Scolymoside	F			1	C03870; C04024; C04199; C08064; C10195; C10513; C12630; C17600
983	595.13	Quercetin 3-O-[beta-D-xylosyl-(1->2)-beta-D-glucoside]	Quercetin 3-O-[beta-D-xylosyl-(1->2)-beta-D-glucoside]	F			1	C12637
984	595.283	Berbamunine; Guattegaumerine; Magnoline	Berbamunine	F			1	C05177; C06511; C06515
985	597.181	Geniposide pentaacetate	Geniposide pentaacetate	F			1	C11639
993	607.167	Diosmin; Physcion 8-gentiobioside; Spinosin; Isospinosin	Diosmin	F			1	C10039; C10382; C17834; C17837
995	609.146	Rutin; Lucenin-2; Kaempferol 3-O-beta-D-glucosyl-(1->2)-beta-D-glucoside; K...	Rutin	F			1	C05625; C10102; C12634; C16490; C17563; C19796
999	625.141	Quercetin 3-O-beta-D-glucosyl-(1->2)-beta-D-glucoside	Quercetin 3-O-beta-D-glucosyl-(1->2)-beta-D-glucoside	F			1	C12667
1001	626.128	Delphinidin 3-O-(6-caffeoyl-beta-D-glucoside)	Delphinidin 3-O-(6-caffeoyl-beta-D-glucoside)	F			1	C16367
1002	629.095	Prebetanin	Prebetanin	F			1	C08567
1003	630.245	N1,N5,N10-Tricaffeoyl spermidine	N1,N5,N10-Tricaffeoyl spermidine	F			1	C18070
1005	633.126	Actinorhodin	Actinorhodin	F			1	C06691
1006	637.236	Kanokoside C	Kanokoside C	F			1	C17430
1008	638.17	CMP-pseudaminic acid; CMP-N,N'-diacetyllegionaminate	CMP-pseudaminic acid	F			1	C20083; C20419
1009	638.26	Demethyl-desacetyl-rifamycin S	Demethyl-desacetyl-rifamycin S	F			1	C14724
1012	650.281	17alpha-(N-Acetyl-D-glucosaminyl)-estradiol 3-D-glucuronoside	17alpha-(N-Acetyl-D-glucosaminyl)-estradiol 3-D-glucuronoside	F			1	C04806
1014	652.313	A 80987	A 80987	F			1	C15661
1015	655.15	Teniposide	Teniposide	F			1	C11153
1023	673.481	1-Hexadecanoyl-2-(9Z-octadecenoyl)-sn-glycero-3-phosphate	1-Hexadecanoyl-2-(9Z-octadecenoyl)-sn-glycero-3-phosphate	F			1	C13889
1029	694.288	Rifamycin S	Rifamycin S	F			1	C14540
1032	700.527	1-Hexadecanoyl-2-(9Z-octadecenoyl)-sn-glycero-3-phosphonoethanolamine	1-Hexadecanoyl-2-(9Z-octadecenoyl)-sn-glycero-3-phosphonoethanolamine	F			1	C13878
1035	716.522	1-Hexadecanoyl-2-(9Z-octadecenoyl)-sn-glycero-3-phosphoethanolamine	1-Hexadecanoyl-2-(9Z-octadecenoyl)-sn-glycero-3-phosphoethanolamine	F			1	C13877
1038	739.208	Robinin	Robinin	F			1	C10178
1044	759.577	1-Hexadecanoyl-2-(9Z-octadecenoyl)-sn-glycero-3-phosphocholine	1-Hexadecanoyl-2-(9Z-octadecenoyl)-sn-glycero-3-phosphocholine	F			1	C13875
1045	760.512	1-Hexadecanoyl-2-(9Z-octadecenoyl)-sn-glycero-3-phosphoserine	1-Hexadecanoyl-2-(9Z-octadecenoyl)-sn-glycero-3-phosphoserine	F			1	C13880
1048	771.198	Kaempferol 3-sophorotrioside	Kaempferol 3-sophorotrioside	F			1	C12635
1051	779.6	3-Demethylubiquinone-9	3-Demethylubiquinone-9	F			1	C03226
1053	783.214	6''-Feruloylspinosin	6''-Feruloylspinosin	F			1	C17836
