# Supplementary material for: Disentangling metabolic functions of bacteria in the honey bee gut
Source: PLoS Biol. 2017 Dec 12;15(12):e2003467. doi: 10.1371/journal.pbio.2003467 (PMC5726620; doi:10.1371/journal.pbio.2003467)
Supplement: S11 Data — (ZIP) [file pbio.2003467.s011.zip › bee microbiota metabolomics data in vitro.xlsx]

## Sheet: ions
ionIdx	ionMz	ionActive	ionAverageInt	ionQualTIC	Top annotation name	Top annotation ids	Top annotation formula	Top annotation ion	Top annotation score
1	59.0134	1	7570.46	0.180709	Acetate; Glycolaldehyde	C00033; C00266	C2H4O2	-H(-)	100
2	70.0297	1	14404.8	-0.335904	Acrylamide	C01659	C3H5NO	-H(-)	100
3	71.0137	1	32652.2	-0.323022	Acrylic acid; Methylglyoxal; Glycidaldehyde; Propiolactone; Malonaldehyde	C00511; C00546; C19246; C19297; C19440	C3H4O2	-H(-)	100
4	71.05	1	1513.4	-0.211859	Butanal; Methyl ethyl ketone; 1,2-Epoxybutane	C01412; C02845; C19237	C4H8O	-H(-)	100
5	72.009	1	3240.38	-0.0349234	Iminoglycine	C15809	C2H3NO2	-H(-)	100
6	73.0291	1	5025.24	0.364217	Propanoate; (S)-Lactaldehyde; (R)-Lactaldehyde; 3-Hydroxypropanal; Hydroxya...	C00163; C00424; C00937; C00969; C05235; C05999; C10920; C17530	C3H6O2	-H(-)	100
7	74.0244	1	40039.6	0.266939	Glycine; Nitroethane; Acetohydroxamic acid; Methyl carbamate	C00037; C01837; C06808; C19445	C2H5NO2	-H(-)	100
8	75.0085	1	2353.9	0.140851	Glycolate	C00160	C2H4O3	-H(-)	100
9	85.0294	1	9001.65	0.374966	Diacetyl; gamma-Butyrolactone; 2-Butenoate; 2-Butyne-1,4-diol; Cyclopropane...	C00741; C01770; C01771; C02497; C16267; C16835; C19201; C19309; C19443	C4H6O2	-H(-)	100
10	87.0088	1	10373.9	0.308764	Pyruvate; 3-Oxopropanoate; 3-Hydroxypropenoate; Ethylene carbonate	C00022; C00222; C12069; C20363	C3H4O3	-H(-)	100
11	88.0404	1	57181.3	-0.293043	L-Alanine; beta-Alanine; D-Alanine; Sarcosine; Alanine; Urethane; 2-Nitropr...	C00041; C00099; C00133; C00213; C01401; C01537; C02116; C11488	C3H7NO2	-H(-)	100
12	89.0242	1	1781.71	0.0120735	Glycerone; (S)-Lactate; (R)-Lactate; D-Glyceraldehyde; 3-Hydroxypropanoate;...	C00184; C00186; C00256; C00577; C01013; C01432; C02154; C02426	C3H6O3	-H(-)	100
13	94.9805	1	3670.7	0.569107	Methanesulfonic acid	C11145	CH4SO3	-H(-)	100
14	94.9907	1	2069.37	0.567333	Methylphosphonate	C20396	CH5O3P	-H(-)	100
15	95.0138	1	35320.8	0.50886	Protoanemonin; Furfural	C07090; C14279	C5H4O2	-H(-)	100
16	96.0092	1	46034.8	0.429068	Maleimide	C07272	C4H3NO2	-H(-)	100
17	97.0655	1	741286	0.329687	Cyclohexanone; (E)-2-Hexenal; 3-Hexenal	C00414; C08497; C16310	C6H10O	-H(-)	100
18	98.0248	1	8283.78	0.520965	Succinimide; Hymexazol	C07273; C11103	C4H5NO2	-H(-)	100
19	100.041	1	2562.27	0.37963	1-Aminocyclopropane-1-carboxylate; Homoserine lactone; Diacetylmonoxime; L-...	C01234; C02926; C07509; C08267; C11106; C17234; C19456; C19777	C4H7NO2	-H(-)	100
20	101.06	1	39761.3	-0.25299	Pentanoate; 3-Methylbutanoic acid; 2-Methylbutyrate	C00803; C08262; C18319	C5H10O2	-H(-)	100
21	101.072	1	362302	0.454756	N-Nitrosodiethylamine	C14422	C4H10N2O	-H(-)	100
22	102.056	1	1.44073e+06	-0.391418	4-Aminobutanoate; N,N-Dimethylglycine; (R)-3-Amino-2-methylpropanoate; D-2-...	C00334; C01026; C01205; C02261; C02356; C02721; C03284; C03665; C05145; C11109; C11735; C19514	C4H9NO2	-H(-)	100
23	103.004	1	89874.2	-0.38522	Hydroxypyruvate; Malonate; 2-Hydroxy-3-oxopropanoate	C00168; C00383; C01146	C3H4O4	-H(-)	100
24	103.04	1	22004.2	0.284176	4-Hydroxybutanoic acid; (R)-3-Hydroxybutanoate; 3-Hydroxy-2-methylpropanoat...	C00989; C01089; C01188; C01991; C03197; C05984; C06001; C14601	C4H8O3	-H(-)	100
25	104.035	1	4482.55	0.244334	L-Serine; Serine; D-Serine	C00065; C00716; C00740	C3H7NO3	-H(-)	100
26	105.019	1	910.496	0.18935	D-Glycerate	C00258	C3H6O4	-H(-)	100
27	107.05	1	12497.5	0.468441	Benzyl alcohol; Anisole; 3-Cresol; 4-Cresol; o-Cresol; Aromatic primary alc...	C00556; C01403; C01467; C01468; C01542; C03485	C7H8O	-H(-)	100
28	108.046	1	65125.1	0.475781	2-Aminophenol; 4-Hydroxyaniline; Hydroxylaminobenzene; m-Aminophenol	C01987; C02372; C02720; C05058	C6H7NO	-H(-)	100
29	109.03	1	45537.3	0.149514	Catechol; Hydroquinone; Resorcinol; Benzenediol; 5-Methyl-2-furaldehyde; Ca...	C00090; C00530; C01751; C01785; C11115; C15571	C6H6O2	-H(-)	100
30	109.041	1	8353.59	0.456161	N-Acetylimidazole; Imidazole-4-acetaldehyde	C02560; C05130	C5H6N2O	-H(-)	100
31	110.025	1	6548.81	0.495838	2,5-Dihydroxypyridine; 3,4-Dihydroxypyridine; 2,6-Dihydroxypyridine; 3-Hydr...	C01059; C02932; C03056; C03927; C05942	C5H5NO2	-H(-)	100
32	110.036	1	8078.17	0.217193	Cytosine	C00380	C4H5N3O	-H(-)	100
33	111.009	1	3253.57	0.596951	2-Furoate	C01546	C5H4O3	-H(-)	100
34	111.02	1	228199	0.559725	Uracil; Maleic hydrazide	C00106; C18474	C4H4N2O2	-H(-)	100
35	112.04	1	13465.2	0.55607	1-Pyrroline-2-carboxylate; (S)-1-Pyrroline-5-carboxylate; delta-1-Pyrroline...	C03564; C03912; C04322; C07275	C5H7NO2	-H(-)	100
36	112.051	1	465.99	-0.134254	Creatinine; 3-(N-Nitrosomethylamino)propionitrile	C00791; C19280	C4H7N3O	-H(-)	100
37	113.024	1	20237.9	0.414958	2-Hydroxy-2,4-pentadienoate; cis-Acetylacrylate	C00596; C07091	C5H6O3	-H(-)	100
38	113.036	1	7978.21	0.591247	5,6-Dihydrouracil; 3-Cyano-L-alanine; N-Methylhydantoin; 2,5-Dioxopiperazin...	C00429; C02512; C02565; C02777; C08311	C4H6N2O2	-H(-)	100
39	113.072	1	31101	0.525489	N-Nitrosopiperidine; L-Prolinamide	C19284; C19781	C5H10N2O	-H(-)	100
40	114.02	1	3220.29	-0.416585	Maleamate	C01596	C4H5NO3	-H(-)	100
41	114.056	1	29139.3	0.85909	L-Proline; D-Proline; Proline; 3-Acetamidopropanal	C00148; C00763; C16435; C18170	C5H9NO2	-H(-)	46
42	115.004	1	712630	-0.39317	Fumarate; Maleic acid; Formylpyruvate	C00122; C01384; C02150	C4H4O4	-H(-)	100
43	115.041	1	3.04263e+06	0.446887	3-Methyl-2-oxobutanoic acid; 3-Oxopentanoic acid; 5-Oxopentanoate; 2-Oxopen...	C00141; C02233; C03273; C06255	C5H8O3	-H(-)	100
44	115.076	1	646347	0.328446	Hexanoic acid; 4-Hydroxyhexan-3-one; trans-1,2-Cyclohexanediol; Isoamyl for...	C01585; C02948; C03739; C12293; C12304; C12313	C6H12O2	-H(-)	100
45	115.088	1	175299	0.629991	5-Aminopentanamide	C00990	C5H12N2O	-H(-)	100
46	116.035	1	63712.6	0.397145	L-Aspartate 4-semialdehyde; 2-Amino-3-oxobutanoate; L-2-Amino-3-oxobutanoic...	C00441; C03214; C03508; C20250	C4H7NO3	-H(-)	100
47	116.072	1	13219.6	0.872881	L-Valine; 5-Aminopentanoate; Betaine; D-Norvaline; L-Norvaline; 2-Amino-2-m...	C00183; C00431; C00719; C01799; C01826; C03571; C06417; C07457; C15987; C16436	C5H11NO2	-H(-)	90
48	117.019	1	8498.55	0.353934	Succinate; Methylmalonate; Methyl oxalate	C00042; C02170; C10900	C4H6O4	-H(-)	100
49	117.034	1	5604.51	-0.10471	Benzofuran	C14512	C8H6O	-H(-)	100
50	117.056	1	12769.1	0.471914	5-Hydroxypentanoate; 3-Hydroxyisovalerate	C02804; C20827	C5H10O3	-H(-)	100
51	118.051	1	3078.24	0.232216	L-Threonine; L-Homoserine; D-Threonine; 2-Methylserine; 4-Amino-3-hydroxybu...	C00188; C00263; C00820; C02115; C03678; C05519; C11108; C12317	C4H9NO3	-H(-)	100
52	118.981	1	11329.1	0.302406	Mercaptopyruvate	C00957	C3H4O3S	-H(-)	100
53	119.017	1	168609	0.433596	3-(Methylthio)propionic acid	C08276	C4H8O2S	-H(-)	100
54	119.035	1	9285.5	0.151534	D-Erythrose; D-Erythrulose; L-Erythrulose; D-Threose	C01796; C02022; C02045; C06463	C4H8O4	-H(-)	100
55	119.05	1	4544.94	0.486328	Phenylacetaldehyde; Styrene oxide; 4-Hydroxystyrene; p-Tolualdehyde; Acetop...	C00601; C02083; C05627; C06758; C07113; C07209; C07214; C20782	C8H8O	-H(-)	100
56	120.066	1	5666.71	-0.667011	Tromethamine	C07182	C4H11NO3	-H(-)	100
57	120.996	1	10774	0.559691	3-Mercaptolactate; 1,3-Propane sultone	C05823; C19296	C3H6O3S	-H(-)	100
58	121.03	1	7003.25	0.500004	Benzoate; Aromatic acid; 4-Hydroxybenzaldehyde; 3-Hydroxybenzaldehyde; Sali...	C00180; C00539; C00633; C03067; C06202; C15474	C7H6O2	-H(-)	100
59	121.04	1	889768	0.244399	Nicotinamide; Picolinamide; Isonicotineamide	C00153; C01950; C02421	C6H6N2O	-H(-)	100
60	122.025	1	1.45116e+06	0.441537	Nicotinate; Nitrobenzene; Isonicotinic acid; Picolinic acid	C00253; C06813; C07446; C10164	C6H5NO2	-H(-)	100
61	122.061	1	1.40025e+07	0.329991	ortho-Anisidine; para-Anisidine	C19191; C19326	C7H9NO	-H(-)	100
62	124.007	1	733571	-0.522412	Taurine	C00245	C2H7NO3S	-H(-)	100
63	124.04	1	765837	0.445207	N-Ethylmaleimide; N-Furfurylformamide; 3-Hydroxyaminophenol; Aminohydroquin...	C02441; C02854; C14602; C14604; C16671; C18351	C6H7NO2	-H(-)	100
64	124.051	1	282681	0.467004	5-Methylcytosine	C02376	C5H7N3O	-H(-)	100
65	125.024	1	131788	0.472054	1,2,3-Trihydroxybenzene; Phloroglucinol; Triacetate lactone; Benzene-1,2,4-...	C01108; C02183; C02752; C02814; C11101; C11918; C20718	C6H6O3	-H(-)	100
66	125.035	1	207886	0.427798	Thymine; Imidazole-4-acetate	C00178; C02835	C5H6N2O2	-H(-)	100
67	126.02	1	48196.1	0.233309	2,3,6-Trihydroxypyridine; 5-Hydroxypyrrole-2-carboxylate	C03458; C19721	C5H5NO3	-H(-)	100
68	126.056	1	90734.4	0.553851	(S)-2,3,4,5-Tetrahydropyridine-2-carboxylate; delta1-Piperideine-2-carboxyl...	C00450; C04092; C08268; C08292; C10149; C13694	C6H9NO2	-H(-)	100
69	127.04	1	36773.3	0.139848	Dihydro-4,4-dimethyl-2,3-furandione; Dihydrophloroglucinol; (4E)-2-Oxohexen...	C01125; C06719; C06761; C11354; C20240; C20443; C20717	C6H8O3	-H(-)	100
70	127.051	1	11796	0.559855	5,6-Dihydrothymine; gamma-Amino-gamma-cyanobutanoate; alpha-Amino-gamma-cya...	C00906; C05715; C05717	C5H8N2O2	-H(-)	100
71	127.088	1	8606.28	0.60292	L-Lysine 1,6-lactam; D-2-Aminohexano-6-lactam; (S)-Piperidine-2-carboxamide	C02837; C05328; C19809	C6H12N2O	-H(-)	100
72	128.035	1	6734.03	0.112859	4-Oxoproline; Pidolic acid; 5-Oxo-D-proline; L-1-Pyrroline-3-hydroxy-5-carb...	C01877; C01879; C02237; C04281; C04282	C5H7NO3	-H(-)	90
73	129.019	1	7246.8	-0.0493902	2,5-Dioxopentanoate; Itaconate; Mesaconate; Acetylpyruvate; (E)-Glutaconate...	C00433; C00490; C01732; C02132; C02214; C02226; C02800	C5H6O4	-H(-)	100
74	129.055	1	6284	0.248473	4-Methyl-2-oxopentanoate; (S)-3-Methyl-2-oxopentanoic acid; 2-Oxohexanoic a...	C00233; C00671; C00902; C01012; C02122; C02129; C03241; C03465; C03467; C03500; C06008; C06102; C12314; C14530	C6H10O3	-H(-)	100
75	129.092	1	6567.5	0.380436	Ethyl isovalerate; Isoamyl acetate; Heptanoic acid	C12290; C12296; C17714	C7H14O2	-H(-)	100
76	129.103	1	8114.02	-0.010204	N-Acetylputrescine; N-Nitrosodi-n-propylamine	C02714; C19279	C6H14N2O	-H(-)	100
77	130.015	1	17852.3	0.540867	2-Oxosuccinamate; Iminoaspartate; Calcium L-aspartate	C02362; C05840; C13058	C4H5NO4; C4H5NO4.	-H(-); -H(-)	100
78	130.051	1	691926	0.552924	5-Aminolevulinate; cis-4-Hydroxy-L-proline; N-Acetyl-beta-alanine; 5-Amino-...	C00430; C01015; C01073; C01110; C01157; C01165; C03341; C03440; C03651; C03741; C05147; C19706	C5H9NO3	-H(-)	100
79	130.087	1	8912.98	0.832155	L-Leucine; L-Isoleucine; D-Leucine; L-Norleucine; 6-Aminohexanoate; (3R)-be...	C00123; C00407; C01570; C01933; C02378; C02486; C06418; C08263; C16434; C16439; C16647	C6H13NO2	-H(-)	83
80	131.036	1	57102.8	0.336197	Glutarate; 2-Acetolactate; Deoxyribonolactone; 4-Hydroxy-2-oxopentanoate; 2...	C00489; C00900; C02674; C03589; C04106; C04181; C06010; C11838	C5H8O4	-H(-)	100
81	131.046	1	8863.25	0.174435	L-Asparagine; N-Carbamoylsarcosine; D-Asparagine; Glycylglycine; 3-Ureidopr...	C00152; C01043; C01905; C02037; C02642; C16438; C19258; C19301	C4H8N2O3	-H(-)	100
82	131.071	1	10448.7	0.143516	D-2-Hydroxyisocaproate; Ethyl (R)-3-hydroxybutanoate; 6-Hydroxyhexanoic aci...	C03264; C03499; C06103; C07834	C6H12O3	-H(-)	100
83	131.083	1	17912.5	0.44671	L-Ornithine; D-Ornithine; Ornithine; (2R,4S)-2,4-Diaminopentanoate; D-Ornit...	C00077; C00515; C01602; C03943; C11320	C5H12N2O2; C5H12N2O2.	-H(-); -H(-)	100
84	132.03	1	571553	-0.452727	L-Aspartate; D-Aspartate; Aspartate; Iminodiacetate	C00049; C00402; C16433; C19911	C4H7NO4	-H(-)	69
85	133.014	1	2.00803e+07	0.264325	(S)-Malate; (R)-Malate; Malate; 3-Dehydro-L-threonate	C00149; C00497; C00711; C03064	C4H6O5	-H(-)	100
86	133.034	1	883187	-0.455184	S,S-Dimethyl-beta-propiothetin	C04022	C5H10O2S	-H(-)	100
87	133.051	1	1.49414e+06	0.174182	Deoxyribose; 2-Deoxy-L-arabinose; 2,3-Dihydroxy-3-methylbutanoate; (R)-2,3-...	C01801; C02783; C04039; C04272; C06257; C08347	C5H10O4	-H(-)	100
88	133.064	1	614585	0.234238	L-Canaline; N-Nitrosodiethanolamine	C08270; C19278	C4H10N2O3	-H(-)	31
89	135.031	1	298579	-0.0452613	Hypoxanthine	C00262	C5H4N4O	-H(-)	100
90	135.046	1	498570	0.617556	Phenyl acetate; Toluate; 4-Hydroxyphenylacetaldehyde; Benzylformate; 3,4-Di...	C00548; C01454; C03765; C05613; C06224; C07085; C07086; C07189; C07211; C07215; C10700; C10761; C14087; C15583; C20645	C8H8O2	-H(-)	100
91	136.04	1	109037	0.446906	Anthranilate; 4-Aminobenzoate; N-Methylnicotinate; 4-Nitrotoluene; 3-Nitrot...	C00108; C00568; C01004; C14394; C19486; C19597	C7H7NO2	-H(-)	100
92	136.051	1	284623	-0.338801	Isoniazid	C07054	C6H7N3O	-H(-)	100
93	136.077	1	109198	0.4286	Tyramine; N,N-Dimethylaniline N-oxide; Phenylethanolamine; 1-(p-Hydroxyphen...	C00483; C01183; C02735; C03473; C16570; C18396; C19216; C19376	C8H11NO	-H(-)	100
94	137.061	1	34301	0.361329	3-Methoxybenzyl alcohol; 4-Hydroxyphenylethanol; 3-Ethylcatechol; Styrene-c...	C03352; C06044; C06728; C07084; C11480; C13638; C20694	C8H10O2	-H(-)	100
95	137.071	1	23226.1	-0.324389	4-Hydroxymethylphenylhydrazine; 1-Methyl-1,6-dihydropyridine-2-carbaldoxime...	C03994; C11765; C19218	C7H10N2O	-H(-)	100
96	138.023	1	14973.2	0.464232	3-Aminopropanesulfonate	C03349	C3H9NO3S	-H(-)	100
97	138.056	1	17935.4	0.443623	Gabaculine	C12110	C7H9NO2	-H(-)	100
98	138.067	1	13040.1	0.479375	4-Amino-5-hydroxymethyl-2-methylpyrimidine; L-Histidinal	C01279; C01929	C6H9N3O	-H(-)	100
99	139.976	1	10655.2	-0.127394	Carbamoyl phosphate	C00169	CH4NO5P	-H(-)	100
100	140.071	1	10681.9	0.435656	Ethosuximide; Hypoglycin; Arecaidine; Guvacoline	C07505; C08287; C10128; C16821	C7H11NO2	-H(-)	100
101	141.02	1	13504.9	0.485335	2-Hydroxymuconate semialdehyde; cis,cis-Muconate; 2-Oxo-2,3-dihydrofuran-5-...	C00682; C02480; C03586; C03647; C03743; C04105; C06603; C14516; C14610; C20448	C6H6O4	-H(-)	100
102	141.067	1	10504.8	0.5215	Ectoine	C06231	C6H10N2O2	-H(-)	100
103	142.051	1	10611.9	0.573035	2-Hydroxymethylclavam	C17357	C6H9NO3	-H(-)	100
104	142.088	1	10281.4	0.43032	(E)-4-(Trimethylammonio)but-2-enoate; Stachydrine	C04114; C10172	C7H13NO2	-H(-)	100
105	143.035	1	9844.83	0.465248	2,3-Dimethylmaleate; Triacetate; Methylitaconate; 2-Methyleneglutarate; 2-H...	C00922; C01757; C02295; C02930; C19821; C19822; C19826	C6H8O4	-H(-)	100
106	143.046	1	9636.36	0.457091	N-Nitrosoproline	C19485	C5H8N2O3	-H(-)	100
107	143.108	1	9263.78	0.27103	Octanoic acid; Valproic acid	C06423; C07185	C8H16O2	-H(-)	100
108	144.03	1	9074.35	0.269502	2-Oxoglutaramate; 4-Oxoglutaramate	C00940; C05572	C5H7NO4	-H(-)	100
109	144.045	1	9272.48	0.520524	3-Methyleneoxindole; Isocarbostyril; Quinolin-2-ol; 4-Hydroxyquinoline; 2(1...	C02796; C06324; C06338; C06343; C06415; C08493; C19434	C9H7NO	-H(-)	100
110	144.066	1	8989.94	0.473659	4-Acetamidobutanoate; 6-Amino-2-oxohexanoate; (S)-5-Amino-3-oxohexanoic aci...	C02946; C03239; C03656; C04076; C05825	C6H11NO3	-H(-)	100
111	144.078	1	8959.17	0.613636	4-Guanidinobutanoate	C01035	C5H11N3O2	-H(-)	100
112	145.014	1	8616.09	0.315964	2-Oxoglutarate; Oxaloacetate 4-methyl ester; 5-Hydroxy-2,4-dioxopentanoate;...	C00026; C03716; C05406; C06030; C06316	C5H6O5	-H(-)	100
113	145.041	1	160649	0.552122	1(2H)-Phthalazinone	C14473	C8H6N2O	-H(-)	100
114	145.051	1	1.05446e+06	0.53418	2-Aceto-2-hydroxybutanoate; Mevaldate; 2-Dehydropantoate; (R)-4-Dehydropant...	C00659; C00772; C00966; C01053; C04237; C06006; C06104; C06762; C13811; C14463; C16272	C6H10O4; C6H10O4.	-H(-); -H(-)	100
115	145.062	1	14953.2	0.575852	L-Glutamine; Glutamine; D-Glutamine; 3-Ureidoisobutyrate; Isoglutamine	C00064; C00303; C00819; C05100; C16673	C5H10N2O3	-H(-)	100
116	145.098	1	3702.33	0.803425	L-Lysine; D-Lysine; (3S)-3,6-Diaminohexanoate; (3S,5S)-3,5-Diaminohexanoate...	C00047; C00739; C01142; C01186; C05161; C16440; C20277	C6H14N2O2	-H(-)	100
117	146.026	1	14124.7	-0.171162	Indole-5,6-quinone; Isatin	C05579; C11129	C8H5NO2	-H(-)	100
118	146.046	1	5194.12	-0.401686	L-Glutamate; D-Glutamate; Glutamate; O-Acetyl-L-serine; L-threo-3-Methylasp...	C00025; C00217; C00302; C00979; C03618; C03790; C05574; C05938; C05941; C12269	C5H9NO4	-H(-)	100
119	147.03	1	30116.5	0.306209	D-Arabinono-1,4-lactone; 2-Dehydro-3-deoxy-L-arabinonate; Citramalate; (R)-...	C00652; C00684; C00815; C01087; C01114; C02266; C02612; C02614; C02630; C02753; C02994; C03196; C03826; C05405; C06029; C06031; C06032	C5H8O5	-H(-)	100
120	147.066	1	150059	-0.102935	(R)-Mevalonate; (R)-Pantoate; (S)-Mevalonate; 3,6-Dideoxy-L-galactose; 2,3-...	C00418; C00522; C02104; C03348; C04104; C06007; C06471	C6H12O4	-H(-)	100
121	148.044	1	256053	0.697936	L-Methionine; D-Methionine; Methionine; Penicillamine	C00073; C00855; C01733; C07418	C5H11NO2S	-H(-)	100
122	148.061	1	9.00396e+06	0.421767	N,N-Dihydroxy-L-valine	C20314	C5H11NO4	-H(-)	100
123	148.991	1	541964	0.370897	Thiodiacetic acid	C14872	C4H6O4S	-H(-)	100
124	149.046	1	375168	0.49196	D-Ribose; D-Xylose; D-Arabinose; L-Arabinose; D-Ribulose; D-Xylulose; L-Xyl...	C00121; C00181; C00216; C00259; C00309; C00310; C00312; C00476; C00508; C01394; C01488; C01508; C01510; C02096; C02204; C02205; C02479; C02604; C05052; C06115; C08346; C08353; C08354; C11476; C16639; C20569	C5H10O5	-H(-)	100
125	149.06	1	114587	0.341874	Tolylacetate; 4-Coumaryl alcohol; Phenylpropanoate; p-Hydroxypropiophenone;...	C01963; C02646; C05629; C13342; C15513; C16706; C17883; C19291; C20697	C9H10O2	-H(-)	98
126	149.072	1	51213.7	0.215794	N-Methylanthranilamide; N,N-Dimethyl-4-nitrosoaniline	C17512; C19680	C8H10N2O	-H(-)	100
127	150.042	1	77736	0.552641	Guanine	C00242	C5H5N5O	-H(-)	100
128	150.055	1	42382.2	0.522939	N-(Acetyloxy)benzenamine; N-Methylanthranilate; N-Methyl-4-aminobenzoate; (...	C02709; C03005; C03522; C04350; C04353; C06804; C07301; C16571; C17755; C17756; C18623; C20634	C8H9NO2	-H(-)	100
129	150.067	1	17366.7	0.0922834	Phenicarbazide	C19498	C7H9N3O	-H(-)	100
130	151.026	1	5228.25	0.260437	Xanthine; Alloxanthine	C00385; C07599	C5H4N4O2	-H(-)	100
131	151.051	1	6758.63	0.531517	N1-Methyl-2-pyridone-5-carboxamide; N1-Methyl-4-pyridone-5-carboxamide; 2-A...	C05842; C05843; C16398; C18320	C7H8N2O2	-H(-)	100
132	151.061	1	9893.99	0.510555	Xylitol; Ribitol; L-Arabitol; D-Apiitol; D-Arabitol	C00379; C00474; C00532; C01569; C01904	C5H12O5	-H(-)	100
133	151.076	1	6173.26	-0.27411	3-Isopropylcatechol	C01014	C9H12O2	-H(-)	100
134	151.088	1	18259.6	-0.0765589	4-(Hydroxylamino)-N,N-dimethylaniline	C19681	C8H12N2O	-H(-)	100
135	152.034	1	4129.52	0.391022	3-Hydroxyanthranilate; 3-Hydroxy-2-methylpyridine-5-carboxylate; 4-Aminosal...	C00632; C01270; C02518; C06669; C07555; C11343; C12107; C12115; C16235; C19270	C7H7NO3	-H(-)	39
136	152.046	1	345760	-0.194473	1,2-Diamino-4-nitrobenzene; 1,4-Diamino-2-nitrobenzene	C19384; C19385	C6H7N3O2	-H(-)	100
137	152.072	1	3990.18	0.37603	Dopamine; Octopamine; Vanillylamine	C03758; C04227; C16666	C8H11NO2	-H(-)	100
138	152.996	1	8260.72	0.302511	Propanoyl phosphate; Hydroxyacetone phosphate; Glycerol 1,2-cyclic phosphate	C02876; C03505; C03947	C3H7O5P	-H(-)	100
139	153.019	1	726442	0.428318	2,3-Dihydroxybenzoate; 3,4-Dihydroxybenzoate; 2,5-Dihydroxybenzoate; Patulin	C00196; C00230; C00628; C16748	C7H6O4	-H(-)	100
140	153.03	1	8579.69	0.385458	Imidazol-5-yl-pyruvate; 3-Imidazole-2-oxopropanoate; 2-Amino-4-nitrophenol;...	C03277; C03762; C19321; C19322; C19323	C6H6N2O3	-H(-)	100
141	153.092	1	5580.59	0.073776	Boschnialactone	C09772	C9H14O2	-H(-)	100
142	154.062	1	242069	-0.479263	L-Histidine; Histidine; 3-(Pyrazol-1-yl)-L-alanine; D-Histidine	C00135; C00768; C01162; C06419	C6H9N3O2	-H(-)	89
143	154.975	1	578667	0.26601	2-Phosphoglycolate	C00988	C2H5O6P	-H(-)	100
144	154.998	1	41971.4	0.113806	2,5-Furandicarboxylate	C20450	C6H4O5	-H(-)	100
145	155.046	1	7654.16	0.344663	4-Imidazolone-5-propanoate; (S)-3-(Imidazol-5-yl)lactate; Imidazole lactate...	C03680; C03817; C05568; C19481	C6H8N2O3	-H(-)	100
146	155.108	1	2345.73	0.298608	Nonane-4,6-dione; Chalcogran; gamma-Nonalactone	C02445; C08471; C08501	C9H16O2	-H(-)	100
147	156.029	1	3749.74	0.283839	2-Aminomuconate; 5-Nitro-2-furfuryl methyl ether; Clavam-2-carboxylate	C02220; C14293; C17358	C6H7NO4	-H(-)	98
148	156.067	1	34966.6	-0.169852	Paramethadione; 2-Hydroxyethylclavam; Ethadione; 3-Methylcrotonylglycine	C07411; C17361; C17724; C20828	C7H11NO3	-H(-)	100
149	156.103	1	278697	0.400777	Homostachydrine; Lentiginosine; Tranexamic acid	C08283; C10155; C12535	C8H15NO2	-H(-)	100
150	157.014	1	4762.53	0.36418	2-Maleylacetate; 2-Hydroxymuconate; gamma-Oxalocrotonate; 3-Hydroxy-cis,cis...	C02222; C02501; C03453; C03676; C06035	C6H6O5	-H(-)	100
151	157.062	1	6387.03	0.46627	4-Methylene-L-glutamine; 5-Hydroxyectoine	C01109; C16432	C6H10N2O3	-H(-)	100
152	157.123	1	10510.6	0.394723	Nonanoic acid	C01601	C9H18O2	-H(-)	100
153	157.134	1	3634.32	0.61909	N-Nitrosodi-n-butylamine	C19277	C8H18N2O	-H(-)	100
154	158.046	1	14167.4	0.413743	4-Methylene-L-glutamate; N-Methyl-2-oxoglutaramate	C00651; C03623	C6H9NO4	-H(-)	100
155	158.082	1	10112.5	0.269463	5-Acetamidopentanoate; (-)-Betonicine; 3-Hydroxystachydrine; Calystegin A3	C03087; C08269; C10151; C10850	C7H13NO3	-H(-)	100
156	158.093	1	3145.13	0.517442	delta-Guanidinovaleric acid	C13688	C6H13N3O2	-H(-)	100
157	158.985	1	3623.88	0.504237	6-Chlorobenzene-1,2,4-triol; 5-Chloro-1,2,4-trihydroxybenzene	C06328; C07102	C6H5ClO3	-H(-)	25
158	159.03	1	11220.4	0.330779	2-Oxoadipate; 3-Oxoadipate; 3D-(3,5/4)-Trihydroxycyclohexane-1,2-dione; D-2...	C00322; C00846; C04287; C06891; C16159; C20781	C6H8O5	-H(-)	100
159	159.066	1	7883.41	0.529832	Pimelate; (1S,3R,4S)-3,4-Dihydroxycyclohexane-1-carboxylate; 2-Propylsuccin...	C02656; C04687; C16657	C7H12O4	-H(-)	100
160	159.077	1	3328.24	0.5713	D-Alanyl-D-alanine; N5-Methyl-L-glutamine; N(gamma)-Acetyldiaminobutyrate; ...	C00993; C03153; C06442; C10996; C19929	C6H12N2O3	-H(-)	100
161	159.102	1	3394.92	0.15759	Ethyl (R)-3-hydroxyhexanoate; Ethyl (S)-3-hydroxyhexanoate; 4-Hydroxyvalpro...	C03864; C03865; C16649; C16650; C16651; C17527; C20793	C8H16O3	-H(-)	100
162	160.025	1	5449.38	0.50846	N-Formyl-L-aspartate	C01044	C5H7NO5	-H(-)	100
163	160.061	1	21032.7	0.348768	L-2-Aminoadipate; N-Methyl-L-glutamate; O-Acetyl-L-homoserine; beta-Alanopi...	C00956; C01046; C01077; C02207; C03210; C05016; C06234; C17581; C19694	C6H11NO4	-H(-)	100
164	160.078	1	14185.9	0.504791	Indole-3-ethanol; Boschniakine	C00955; C09915	C10H11NO	-H(-)	100
165	161.046	1	4492.43	0.372228	Lichenin; (R)-3,3-Dimethylmalate; 3-Ethylmalate; 2-Hydroxyadipate; (R)-2-Et...	C00478; C01088; C01989; C02360; C02488; C02991; C03652; C03761; C03827; C03979; C06158; C06159; C06474; C06478; C06485; C11592; C16390; C17209; C18028	C6H10O5	-H(-)	100
166	161.071	1	49016.1	0.269639	1-Ethyl-2-benzimidazolinone	C13840	C9H10N2O	-H(-)	100
167	161.093	1	2573.99	0.485655	N6-Hydroxy-L-lysine; 2-Deoxystreptamine; L-Hydroxylysine; allo-Hydroxy-L-ly...	C01028; C02627; C16741; C16742	C6H14N2O3	-H(-)	100
168	162.041	1	47401.7	0.378989	3-Hydroxy-L-glutamate; 4-Hydroxy-L-glutamate; L-erythro-4-Hydroxyglutamate;...	C00715; C03066; C03079; C05947	C5H9NO5; C6H5N5O	-H(-); -H(-)	100
169	162.057	1	45201.6	0.43863	3-Methyldioxyindole; 4-Oxo-1-(3-pyridyl)-1-butanone	C05834; C19567	C9H9NO2	-H(-)	100
170	163.051	1	4337.8	0.494059	Ricinine	C01526	C8H8N2O2	-H(-)	100
171	163.061	1	2956.52	0.448169	L-Rhamnose; 2-Deoxy-D-glucose; L-Rhamnulose; 6-Deoxy-D-galactose; 6-Deoxy-L...	C00507; C00586; C00861; C01018; C01019; C01684; C01721; C02095; C02338; C02431; C02476; C02522; C02781; C07326; C08258; C08259; C08352; C16538; C20835; C20836	C6H12O5	-H(-)	100
172	163.088	1	16891.4	0.205915	Fenuron	C11224	C9H12N2O	-H(-)	100
173	164.021	1	3069.32	0.253716	4-Methylthiobutylthiohydroximate	C17243	C5H11NOS2	-H(-)	100
174	164.039	1	2768.4	0.476872	L-Methionine S-oxide; L-Methionine (R)-S-oxide; L-Methionine (S)-S-oxide	C02989; C15998; C15999	C5H11NO3S	-H(-)	100
175	164.072	1	11081.1	0.625054	L-Phenylalanine; Phenylalanine; D-Phenylalanine; Benzocaine; Tricaine; Meto...	C00079; C02057; C02265; C07527; C18090; C18747; C19565; C19578; C20487; C20488	C9H11NO2	-H(-)	90
176	165.018	1	4315.69	0.256618	Phthalate; 4-Hydroxyphenylglyoxylate; Terephthalate; 3-Formylsalicylic acid...	C01606; C03590; C06337; C14096; C14100	C8H6O4	-H(-)	99
177	165.041	1	15446.9	0.24443	D-Xylonate; L-Arabinonate; D-Arabinonate; D-Ribonate; L-Xylonate; L-Lyxonat...	C00502; C00545; C00878; C01685; C05411; C05412; C16353; C16357; C16358	C5H10O6; C6H6N4O2	-H(-); -H(-)	100
178	165.055	1	31253.6	0.451686	3-(2-Hydroxyphenyl)propanoate; Tropate; Phloretate; Veratraldehyde; 3-Ethox...	C01198; C01456; C01744; C02201; C02363; C03080; C05581; C05607; C10712; C11380; C11457; C12206	C9H10O3	-H(-)	100
179	166.051	1	45970.6	0.306593	Pyridoxal; D-4-Hydroxyphenylglycine; 3-Hydroxy-4-methylanthranilate; 3-Meth...	C00250; C03493; C03986; C05831; C06051; C12323; C14170; C14171; C20821	C8H9NO3	-H(-)	100
180	166.087	1	3462.13	0.598186	(-)-Sympatol; Synephrine; 3-Methoxytyramine; Metaraminol; Phenylephrine; Ep...	C01869; C04548; C05587; C07146; C07441; C07453; C07832; C08273; C19582	C9H13NO2	-H(-)	100
181	167.021	1	7333.86	-0.0272996	Urate	C00366	C5H4N4O3	-H(-)	100
182	167.036	1	3769.17	0.185577	Homogentisate; 3,4-Dihydroxyphenylacetate; Orsellinate; (S)-4-Hydroxymandel...	C00544; C01161; C01839; C03198; C03235; C05343; C05577; C06207; C06672; C07087; C10331; C11527; C14109; C16215; C18346	C8H8O4; C8H8O4.	-H(-); -H(-)	100
183	167.046	1	79540.1	0.573529	5-Nitro-ortho-anisidine	C19469	C7H8N2O3	-H(-)	100
184	167.082	1	19409.3	0.546863	Pyridoxamine; Cyclo(deltaAla-L-Val); 4-PIOL	C00534; C11846; C13710	C8H12N2O2	-H(-)	100
185	167.997	1	35046.2	0.376486	L-Cysteate	C00506	C3H7NO5S	-H(-)	100
186	168.066	1	73580.7	0.396104	Pyridoxine; L-Noradrenaline	C00314; C00547	C8H11NO3	-H(-)	100
187	168.078	1	4.12027e+06	0.288573	N(pi)-Methyl-L-histidine; Nalpha-Methylhistidine	C01152; C03298	C7H11N3O2	-H(-)	100
188	168.103	1	242260	0.576974	Piperidione	C17730	C9H15NO2	-H(-)	100
189	169.014	1	105166	0.12615	Gallate	C01424	C7H6O5	-H(-)	100
190	169.062	1	23754.7	0.560772	N-Nitrosoguvacoline	C19482	C7H10N2O3	-H(-)	100
191	169.098	1	10021.6	0.400758	Levetiracetam	C07841	C8H14N2O2	-H(-)	100
192	170.046	1	14092.5	0.50211	2,3,4,5-Tetrahydrodipicolinate; 5-Amino-5-deoxy-3-dehydroshikimate; 2-Formy...	C03972; C12108; C17356	C7H9NO4	-H(-)	100
193	170.057	1	5347.56	0.632492	Metronidazole	C07203	C6H9N3O3	-H(-)	100
194	171.006	1	9039.84	0.32509	sn-Glycerol 3-phosphate; sn-Glycerol 1-phosphate; Glycerol 2-phosphate; DL-...	C00093; C00623; C02979; C03189	C3H9O6P	-H(-)	100
195	171.03	1	151926	0.384686	3-Dehydroshikimate; 5-Dehydroshikimate; 2-Oxohept-3-enedioate; 2-Hydroxyhep...	C02637; C02652; C03063; C05600; C07478; C07479; C18306; C18318	C7H8O5	-H(-)	100
196	171.041	1	8329.47	0.455187	Hydantoin-5-propionate; (R)-AMAA	C05565; C13739	C6H8N2O4	-H(-)	100
197	171.103	1	10045	0.420794	9-Oxononanoic acid	C16322	C9H16O3	-H(-)	100
198	171.139	1	200777	0.131296	Decanoic acid; p-Menthane-3,8-diol; Isoamyl isovalerate; Ethyl octanoate	C01571; C02904; C12289; C12292	C10H20O2	-H(-)	100
199	172.053	1	7762.98	0.585877	Allidochlor	C19043	C8H12ClNO	-H(-)	25
200	172.062	1	5280.12	0.412074	N-Acetyl-L-glutamate 5-semialdehyde; 5-Deoxy-5-aminoshikimic acid; (2S,5S)-...	C01250; C12121; C17366	C7H11NO4	-H(-)	100
201	172.098	1	139360	0.366198	N-Acetyl-L-leucine; Swainsonine	C02710; C10173	C8H15NO3	-H(-)	100
202	172.109	1	8147.63	0.5025	Indospicine	C08288	C7H15N3O2	-H(-)	100
203	173.008	1	5363.65	0.559843	cis-Aconitate; trans-Aconitate; Dehydroascorbate	C00417; C02341; C05422	C6H6O6	-H(-)	68
204	173.026	1	9109.27	0.220171	3-Fluorocyclohexadiene-cis,cis-1,2-diol-1-carboxylate; 5-Fluorocyclohexadie...	C16478; C16479; C16480; C16481; C16482	C7H7FO4	-H(-)	25
205	173.046	1	67960.2	0.344759	Shikimate; (2S)-2-Isopropyl-3-oxosuccinate; 2-Oxopimelate; 2-Methyl-3-oxoad...	C00493; C04236; C16588; C18307; C18312	C7H10O5	-H(-)	100
206	173.057	1	2.72769e+06	0.545613	N-Formimino-L-glutamate; Formylisoglutamine	C00439; C16674	C6H10N2O4	-H(-)	100
207	173.081	1	162988	0.725891	Suberic acid; Dimethyl adipate; 2-Propylglutaric acid; Dimethoxane	C08278; C14570; C16658; C19402	C8H14O4	-H(-)	100
208	173.093	1	48508	0.5129	N-Acetylornithine; N5-Ethyl-L-glutamine	C00437; C01047	C7H14N2O3	-H(-)	100
209	173.104	1	9749.92	0.67874	L-Arginine; D-Arginine; Amino acid(Arg-)	C00062; C00792; C02385	C6H14N4O2	-H(-)	94
210	173.141	1	6380.15	0.618942	Muscarine	C07473	C9H20NO2	-H(-)	100
211	174.04	1	5573.7	0.573011	N-Acetyl-L-aspartate; N-Formyl-L-glutamate; 2-Amino-3-oxoadipate	C01042; C01045; C05520	C6H9NO5	-H(-)	100
212	174.056	1	25651.1	0.459893	Indole-3-acetate; NH2Mec; N-Acetylindoxyl; (Indol-3-yl)glycolaldehyde; 5-Hy...	C00954; C01386; C02298; C03230; C05634; C06331; C06344; C06525; C11504	C10H9NO2	-H(-)	100
213	174.077	1	158462	0.414589	Calystegin B2	C10851	C7H13NO4	-H(-)	100
214	174.089	1	12348.8	0.29347	L-Citrulline	C00327	C6H13N3O3	-H(-)	100
215	174.98	1	3190.21		2-Chloro-cis,cis-muconate; 3-Chloro-cis,cis-muconate; 2-Chloro-2,5-dihydro-...	C03572; C03585; C04522; C07089; C16266	C6H5ClO4	-H(-)	25
216	175.025	1	6956.22	0.393105	Ascorbate; D-Glucuronolactone; 2-Hydroxy-3-oxoadipate; L-xylo-Hexulonolacto...	C00072; C02670; C03217; C03289; C03387; C04053; C04349; C04471; C06033; C06430; C06440; C19806; C20364	C6H8O6	-H(-)	100
217	175.051	1	98332.5	0.474676	4-Hydroxyaminoquinoline N-oxide; Pemoline	C04050; C07899	C9H8N2O2	-H(-)	100
218	175.061	1	9603.08	0.346807	3-Propylmalate; alpha-Isopropylmalate; (R)-2-(n-Propyl)-malate; (2R,3S)-3-I...	C02123; C02504; C03328; C04411	C7H12O5	-H(-)	100
219	175.072	1	9602.09	-0.119489	D-Alanyl-D-serine	C19719	C6H12N2O4	-H(-)	100
220	175.087	1	19881.7	0.404249	Serotonin; N-Hydroxyl-tryptamine	C00780; C17203	C10H12N2O	-H(-)	100
221	175.098	1	137511	0.428278	L-Cladinose; Metaldehyde	C11917; C18744	C8H16O4	-H(-)	100
222	176.056	1	5060.72	0.561676	4-Hydroxy-4-methylglutamate; 3-Keto-scyllo-inosamine; (2Z,4S,5R)-2-Amino-4,...	C06034; C17576; C20844; C20845	C6H11NO5	-H(-)	100
223	176.083	1	17443.3	0.497875	N'-Nitrosonornicotine	C16452	C9H11N3O	-H(-)	100
224	177.02	1	6950.73	0.448542	7,8-Dihydroxycoumarin; 5,7-Dihydroxychromone; Esculetin; Caffeoquinone	C03093; C09001; C09263; C16828	C9H6O4	-H(-)	89
225	177.04	1	20975.9	0.30082	D-Glucono-1,5-lactone; 2-Dehydro-3-deoxy-D-gluconate; 5-Dehydro-D-fructose;...	C00198; C00204; C00273; C00691; C01040; C01115; C01216; C02669; C02692; C02779; C03107; C03269; C03383; C03926; C05394; C05410; C06892; C16737; C17577; C19679; C20251; C20680	C6H10O6	-H(-)	100
226	177.047	1	38898	0.703786	Cyclamate	C19378	C6H12NO3S.	-H(-)	100
227	177.056	1	341821	-0.00518367	Vermelone; Coniferyl aldehyde; 3-Acetyl-6-methoxybenzaldehyde; 1,2-Dihydrox...	C01624; C02666; C10667; C14784; C20327; C20646	C10H10O3	-H(-)	100
228	177.067	1	21721.7	-0.0842347	Phenacemide	C07428	C9H10N2O2	-H(-)	100
229	177.103	1	14064.7	-0.0527126	(S)-6-Hydroxynicotine; (R)-6-Hydroxynicotine; Glycinexylidide; Pseudooxynic...	C01056; C03043; C16569; C20361	C10H14N2O	-H(-)	100
230	178.036	1	227376	0.620276	Isoxanthopterin	C03975	C6H5N5O2	-H(-)	82
231	178.087	1	19490.7	0.223643	Phenacetin; (-)-Salsolinol; Fusaric acid; Xylylcarb; L-Homophenylalanine; X...	C07591; C09642; C10146; C14579; C17235; C18771; C18887	C10H13NO2	-H(-)	100
232	179.035	1	42604.9	0.162041	3-(4-Hydroxyphenyl)pyruvate; Caffeate; Aspirin; Caffeate; 2-Hydroxy-3-(4-hy...	C01179; C01197; C01405; C01481; C05350; C12623; C13400	C9H8O4; C9H8O4.	-H(-); -H(-)	100
233	179.056	1	8081.74	0.216946	D-Glucose; D-Fructose; D-Galactose; myo-Inositol; D-Mannose; beta-D-Glucose...	C00031; C00095; C00124; C00137; C00159; C00221; C00247; C00267; C00737; C00738; C00764; C00795; C00936; C00962; C00984; C01452; C01487; C01582; C01680; C01719; C01720; C01825; C01906; C01934; C02209; C02336; C02782; C05003; C06152; C06153; C06464; C06465; C06466; C06467; C06468; C08351; C08356; C10906; C15923; C19891	C6H12O6	-H(-)	100
234	179.119	1	13529	0.269777	Rilmenidine	C11120	C10H16N2O	-H(-)	100
235	180.067	1	30634.5	0.558684	L-Tyrosine; Tyrosine; L-threo-3-Phenylserine; 3-Amino-3-(4-hydroxyphenyl)pr...	C00082; C01536; C03290; C04368; C06420; C19579; C19712; C20807	C9H11NO3	-H(-)	100
236	181.05	1	7445.13	0.241167	3-(4-Hydroxyphenyl)lactate; (R)-3-(4-Hydroxyphenyl)lactate; 3-(2,3-Dihydrox...	C03672; C03964; C04044; C05582; C05583; C10447; C10680; C12622	C9H10O4	-H(-)	100
237	181.071	1	10854	0.732368	Mannitol; D-Sorbitol; D-Iditol; L-Iditol; Galactitol; L-Glucitol	C00392; C00794; C01489; C01507; C01697; C01722	C6H14O6	-H(-)	100
238	182.012	1	47668.1	0.401662	L-Homocysteic acid	C16511	C4H9NO5S	-H(-)	100
239	182.994	1	36317.4	0.824841	2-Pyrone-4,6-dicarboxylate; Chelidonic acid	C03671; C08476	C7H4O6	-H(-)	100
240	183.057	1	24940.5	0.272766	Fuberidazole	C18737	C11H8N2O	-H(-)	100
241	183.102	1	1933.28	0.271315	5-exo-Hydroxy-1,2-campholide; 1,6,6-Trimethyl-2,7-dioxabicyclo[3.2.2]nonan-...	C03843; C04718; C06066; C11405; C11419; C19079; C19084; C20324	C10H16O3	-H(-)	100
242	184.002	1	2697	0.57517	O-Phospho-L-serine; O-Phospho-D-serine	C01005; C02532	C3H8NO6P	-H(-)	100
243	184.024	1	5757.48	-0.372191	2-Amino-3-carboxymuconate semialdehyde	C04409	C7H7NO5	-H(-)	100
244	184.097	1	2406.75	0.565933	Otonecine; Ecgonine; Pseudoecgonine; N-Isovaleryl-L-homoserine lactone	C10356; C10858; C12449; C20673	C9H15NO3	-H(-)	100
245	184.109	1	7130.12	0.67749	Isocarbamid	C19047	C8H15N3O2	-H(-)	100
246	184.991	1	8864.05	0.693266	4-Sulfobenzaldehyde	C06679	C7H6O4S	-H(-)	100
247	185.025	1	47176.8	0.200344	Angelicin; Psoralen	C09060; C09305	C11H6O3	-H(-)	100
248	185.057	1	32562.9	0.26851	AMPA	C13672	C7H10N2O4	-H(-)	100
249	185.118	1	11411	0.435556	10-Oxodecanoate; (3R)-6-Hydroxy-3-isopropenyl-heptanoate; (5R)-6-Hydroxy-5-...	C02217; C11404; C11406; C11417; C11420; C13945; C17620; C20714	C10H18O3	-H(-)	100
250	186.041	1	5069.59		2-(Acetamidomethylene)succinate; (2S,4S)-4-Hydroxy-2,3,4,5-tetrahydrodipico...	C01215; C20258	C7H9NO5	-H(-)	100
251	186.077	1	23911.3	0.250913	6-Acetamido-3-oxohexanoate; 6-Acetamido-2-oxohexanoate; N-(3-(S)-Hydroxybut...	C03682; C05548; C11842; C12988	C8H13NO4	-H(-)	100
252	186.088	1	6161.01	0.33574	5-Guanidino-3-methyl-2-oxopentanoate	C20234	C7H13N3O3	-H(-)	100
253	186.096	1	11706.1	0.626287	Molinate	C11086	C9H17NOS	-H(-)	100
254	186.114	1	3383.17	0.465506	8-Amino-7-oxononanoate; (E)-2-Butenyl-4-methyl-threonine	C01092; C12029	C9H17NO3	-H(-)	100
255	186.939	1	3919.5	-0.254107	4-Bromocatechol; 4-Bromophenol-2,3-epoxide	C14843; C14845	C6H5BrO2	-H(-)	25
256	187.006	1	6147.61	0.141677	4-Sulfobenzyl alcohol	C06678	C7H8O4S	-H(-)	100
257	187.026	1	7713.18	0.439009	(Z)-But-1-ene-1,2,4-tricarboxylate; (Z)-But-2-ene-1,2,3-tricarboxylate; (E)...	C04002; C04225; C11514; C11515; C16579	C7H8O6	-H(-)	58
258	187.109	1	13504	-0.176835	Glycyl-leucine; N6-Acetyl-L-lysine; 6-Acetamido-3-aminohexanoate; N2-Acetyl...	C02155; C02727; C03846; C12989	C8H16N2O3	-H(-)	100
259	187.135	1	18487.5	0.487366	10-Hydroxydecanoic acid; 6-Hydroxy-3,7-dimethyloctanoate	C02774; C18067	C10H20O3	-H(-)	72
260	188.002	1	20132.1	0.489711	2-Pyridyl hydroxymethane sulfonic acid	C11327	C6H7NO4S	-H(-)	100
261	188.036	1	1.23767e+06	0.171754	4-Hydroxy-2-quinolinecarboxylic acid; N-Acetylisatin; 1-Nitronaphthalene-5,...	C01717; C02172; C14800; C14802; C16715; C18621	C10H7NO3	-H(-)	100
262	188.057	1	2.63256e+07	0.597548	N-Acetyl-L-glutamate; L-2-Amino-6-oxoheptanedioate; AminoDHQ	C00624; C03871; C12109	C7H11NO5	-H(-)	100
263	188.068	1	4.10974e+06	0.624039	N-Amidino-L-glutamate	C03140	C6H11N3O4	-H(-)	100
264	188.071	1	2.04285e+06	0.44292	Phensuximide; 6,7-Dimethoxyisoquinoline; 1,3-Dimethyl-6,8-isoquinolinediol;...	C07437; C09348; C12345; C20635	C11H11NO2	-H(-)	100
265	188.093	1	2.01273e+06	0.621741	Castanospermine; (2S)-2-{[1-(R)-Carboxyethyl]amino}pentanoate; Alexine; Aus...	C02256; C06326; C10124; C10132; C11843	C8H15NO4	-H(-)	100
266	188.112	1	486552	-0.0907747	EPTC; 8-Methylthiooctanaldoxime	C11081; C17251	C9H19NOS	-H(-)	100
267	189.031	1	1.27123e+06	-0.680956	4-Nitroquinoline N-oxide	C03474	C9H6N2O3	-H(-)	100
268	189.067	1	615650	0.481897	Indole-3-acetaldoxime N-oxide	C17204	C10H10N2O2	-H(-)	100
269	189.077	1	282562	0.229503	(R)-3-((R)-3-Hydroxybutanoyloxy)butanoate	C04546	C8H14O5	-H(-)	100
270	189.088	1	178650	0.0456003	LL-2,6-Diaminoheptanedioate; meso-2,6-Diaminoheptanedioate	C00666; C00680	C7H14N2O4	-H(-)	100
271	189.102	1	119074	0.288007	5-Methoxytryptamine; N-Methylserotonin; Cytisine; 2-Methyl-5-hydroxytryptamine	C05659; C06212; C10763; C13665	C11H14N2O	-H(-)	71
272	190.054	1	138564	0.447133	N-Acetylmethionine	C02712	C7H13NO3S	-H(-)	100
273	190.061	1	85549.2	0.0705623	Carbendazim	C10897	C9H9N3O2	-H(-)	100
274	190.072	1	61841.3	0.460141	2-Amino-3,7-dideoxy-D-threo-hept-6-ulosonic acid	C16850	C7H13NO5	-H(-)	100
275	190.09	1	94679.9	0.461938	Trihomomethionine	C17221	C8H17NO2S	-H(-)	100
276	191.02	1	58446.8	0.594022	Citrate; Isocitrate; (1R,2S)-1-Hydroxypropane-1,2,3-tricarboxylate; 5-Dehyd...	C00158; C00311; C00451; C00679; C02780; C03600; C03921; C04575; C04617; C12649	C6H8O7; C6H8O7.	-H(-); -H(-)	100
277	191.036	1	57653.6	0.272775	Scopoletin; Naphthazarin; 3,4-Dehydro-6-hydroxymellein; 1,3,6,8-Naphthalene...	C01752; C01938; C03830; C04033; C06203; C06204; C10290; C16913; C18077; C18079; C20462	C10H8O4	-H(-)	68
278	191.056	1	52899.7	0.214854	Quinate; 2D-5-O-Methyl-2,3,5/4,6-pentahydroxycyclohexanone; Valiolone	C00296; C01295; C12113	C7H12O6	-H(-)	100
279	191.082	1	47977.3	0.474589	Acanthicifoline; 2,6-Dihydroxy-N-methylmyosmine	C09907; C16151	C10H12N2O2	-H(-)	100
280	192.068	1	45288.3	0.499628	(3-Arylcarbonyl)-alanine; Phenylacetylglycine; 5,6-Dihydroxy-3-methyl-2-oxo...	C03450; C05598; C06726; C09962; C10581; C16587; C16595	C10H11NO3	-H(-)	100
281	193.035	1	41986.9	0.259032	D-Glucuronate; D-Galacturonate; D-Tagaturonate; 3-Dehydro-L-gulonate; D-Fru...	C00191; C00333; C00558; C00618; C00905; C01062; C02024; C03342; C06472; C06473; C06477; C08348; C08350; C15673; C16245	C6H10O7	-H(-)	100
282	193.073	1	39439.1	0.657952	5-O-Methyl-myo-inositol; Methyl beta-D-galactoside; 1-O-Methyl-myo-inositol...	C03365; C03619; C03659; C03660; C03844; C05163; C06352; C06353; C07481; C08257; C13403	C7H14O6; C8H10N4O2; C8H10N4O2.	-H(-); -H(-); -H(-)	100
283	193.087	1	39136.4	0.298882	Zingerone; Isobutylparaben	C17497; C20342	C11H14O3	-H(-)	100
284	193.098	1	39377.9	0.555268	6-Hydroxypseudooxynicotine; Pilocarpidine	C01297; C17964	C10H14N2O2	-H(-)	100
285	194.046	1	37045	0.554446	Dopaquinone; 1,2-Epoxy-3-(p-Nitrophenoxy)propane; 2-Carboxy-2,3-dihydro-5,6...	C00822; C04274; C05604; C07588; C19631	C9H9NO4	-H(-)	100
286	194.094	1	35867.3	0.242054	alpha-[3-(Nitrosoamino)propyl]-3-pyridinemethanol	C19581	C9H13N3O2	-H(-)	100
287	195.017	1	33198.3	-0.0094593	Tetrahydroxypteridine; Xanthine-8-carboxylate	C03178; C03314	C6H4N4O4	-H(-)	100
288	195.051	1	32196.1	0.470992	D-Gluconic acid; D-Mannonate; L-Idonate; L-Gulonate; D-Altronate; D-Galacto...	C00257; C00514; C00770; C00800; C00817; C00880; C03215; C15930	C6H12O7	-H(-)	93
289	195.113	1	30862	0.439974	Fasoracetam	C13311	C10H16N2O2	-H(-)	100
290	196.03	1	28441	0.523614	Tauropine	C01616	C5H11NO5S	-H(-)	44
291	196.994	1	11884.3	0.431125	2-Oxopropyl-CoM	C11497	C5H10O4S2	-H(-)	100
292	197.071	1	8659.49	0.413657	N-Nitrosodiphenylamine; 4-(2-Pyrazinylethenyl)phenol; 4-Hydroxyazobenzene; ...	C14742; C15042; C19433; C19479	C12H10N2O	-H(-)	69
293	197.13	1	8375.07	0.0626941	Slaframine	C06185	C10H18N2O2	-H(-)	100
294	198.089	1	8176.11	0.616785	gamma-Glutamyl-beta-aminopropiononitrile	C06114	C8H13N3O3	-H(-)	100
295	199.072	1	8113.02	0.50527	Dihydroclavaminic acid; Alanylclavam	C06659; C17360	C8H12N2O4	-H(-)	100
296	199.17	1	8056.52	0.565215	Dodecanoic acid	C02679	C12H24O2	-H(-)	100
297	199.969	1	7957.25	-0.351506	S-Sulfo-L-cysteine	C05824	C3H7NO5S2	-H(-)	100
298	200.986	1	7754.24	0.378273	4-Sulfobenzoate	C02236	C7H6O5S	-H(-)	100
299	201.005	1	2.5052e+06	-0.649949	(1E,3E)-4-Hydroxybuta-1,3-diene-1,2,4-tricarboxylate; (1E)-4-Oxobut-1-ene-1...	C04324; C04434; C05364	C7H6O7	-H(-)	100
300	201.019	1	164164	0.479808	Bergaptol; Xanthotoxol; Isobergaptol; 6-Hydroxyangelicin	C00758; C00841; C18084; C18085	C11H6O4	-H(-)	100
301	201.068	1	63679.9	0.336494	alpha,beta-Didehydrotryptophan; Vasicinone	C06732; C10744	C11H10N2O2	-H(-)	92
302	201.088	1	19798.5	0.0105196	Proclavaminic acid; Coprine	C06658; C08271	C8H14N2O4	-H(-)	100
303	201.101	1	13668.5	0.142309	Dinotefuran	C18509	C7H14N4O3	-H(-)	69
304	201.113	1	13503.1	0.372702	Sebacic acid; Diethyl adipate; Dimethyl suberate	C08277; C14566; C17803	C10H18O4	-H(-)	100
305	202.051	1	6267.33	0.69768	Indolepyruvate; Anibine	C00331; C10127	C11H9NO3	-H(-)	100
306	202.072	1	16339.7	0.11148	N2-Acetyl-L-aminoadipate	C12986	C8H13NO5	-H(-)	100
307	203.02	1	8071.72	0.724185	Oxaloglutarate	C05533	C7H8O7	-H(-)	100
308	203.057	1	4979.38	0.300708	3-O-Ethyl-L-ascorbic acid	C18342	C8H12O6	-H(-)	100
309	203.082	1	1.64326e+06	0.686599	L-Tryptophan; D-Tryptophan; Tryptophan; Ethotoin; Idazoxan; Nirvanol	C00078; C00525; C00806; C07839; C10968; C14916	C11H12N2O2	-H(-)	100
310	203.103	1	102961	-0.0987213	N6-Acetyl-N6-hydroxy-L-lysine; N5-(L-1-Carboxyethyl)-L-ornithine	C03955; C04210	C8H16N2O4	-H(-)	100
311	204.053	1	30032.3	0.611645	Lipoamide	C00248	C8H15NOS2	-H(-)	100
312	204.067	1	6751.06	0.658701	Indolelactate; 5-Methoxyindoleacetate; Gentianamine; Swietenidin B	C02043; C05660; C09961; C10741	C11H11NO3	-H(-)	100
313	204.107	1	4458.5	0.0109436	Tetrahomomethionine	C17225	C9H19NO2S	-H(-)	100
314	204.124	1	5443.15	-0.30853	Pantothenol	C05944	C9H19NO4	-H(-)	100
315	204.998	1	18708	0.655193	3-Oxalomalate	C01990	C6H6O8	-H(-)	100
316	205.035	1	15522.7	0.448056	(R)-2-Hydroxybutane-1,2,4-tricarboxylate; 2-Methylcitrate; (2S,3R)-3-Hydrox...	C00725; C01251; C02225; C04593; C05662; C16241	C7H10O7; C8H14O2S2	-H(-); -H(-)	100
317	205.098	1	3468.05	0.44607	Phenylethylmalonamide; Pheneturide	C07499; C12590	C11H14N2O2	-H(-)	100
318	205.16	1	4901.02	0.655968	alpha-Irone; (+)-trans-alpha-Irone; 4-Octylphenol; 4-tert-Octylphenol	C09690; C11350; C14132; C14205	C14H22O	-H(-)	100
319	206.002	1	3153.6	-0.849128	Quinoclamin	C18584	C10H6ClNO2	-H(-)	25
320	206.039	1	3796.24	0.551366	Benzthiazuron	C19058	C9H9N3OS	-H(-)	100
321	206.082	1	19204.8	0.44875	N-Acetyl-L-phenylalanine; N-Acetyl-D-phenylalanine; Cantleyine; Rhexifoline...	C03519; C05620; C09933; C09986; C20126	C11H13NO3	-H(-)	100
322	206.094	1	1939.86	0.455654	5-(alpha-Phenylethyl)semioxamazide; 4-(N-Nitrosomethylamino)-1-(3-pyridyl)-...	C15418; C16453	C10H13N3O2	-H(-)	100
323	206.13	1	4005.83	0.013054	Arenaine; Alchornine	C09912; C10567	C11H17N3O	-H(-)	100
324	207.08	1	40354.4		Chalcone; 1-Methoxyphenanthrene; Chalcone	C01484; C11433; C15589	C15H12O	-H(-)	25
325	207.114	1	16541.3	0.55081	Pilocarpine; Aminocarb; 4-Dimethylamino-L-phenylalanine	C07474; C11071; C18619	C11H16N2O2	-H(-)	100
326	207.139	1	3.91227e+06	-0.194542	4-Heptyloxyphenol	C14236	C13H20O2	-H(-)	100
327	208.074	1	231650	0.472209	4-Acetamido-2-amino-6-nitrotoluene	C16420	C9H11N3O3	-H(-)	63
328	208.109	1	83104.4	0.494279	4-(Methylnitrosamino)-1-(3-pyridyl)-1-butanol	C19574	C10H15N3O2	-H(-)	100
329	209.031	1	21386.1	0.509161	D-Glucarate; D-Galactarate	C00818; C00879	C6H10O8	-H(-)	100
330	209.048	1	10548.3	0.238434	5-Hydroxyferulic acid methyl ester	C05619	C10H10O5	-H(-)	17
331	209.067	1	4220.81	0.275974	Sedoheptulose; alpha-D-Mannoheptulopyranose; beta-D-Sedoheptulopyranose; Co...	C02076; C08236; C08355; C19612	C7H14O7	-H(-)	100
332	209.081	1	34935.8		Phosphoagmatine	C02726	C5H15N4O3P	-H(-)	100
333	209.093	1	195473	0.530297	Aprobarbital; 2,6-Dihydroxypseudooxynicotine	C07826; C15986	C10H14N2O3	-H(-)	100
334	210.043	1	10276		DIMBOA; 5-(2'-Formylethyl)-4,6-dihydroxypicolinate; Betalamic acid	C04720; C05654; C08538	C9H9NO5	-H(-)	26
335	210.053	1	7182.29	0.0479084	Nicorandil	C13280	C8H9N3O4	-H(-)	100
336	210.076	1	21505.3	0.354474	Methyldopa anhydrous; Enicoflavine; 3-Hydroxy-5-methyl-L-tyrosine	C07194; C09946; C20801	C10H13NO4	-H(-)	96
337	210.088	1	4451.06	0.607315	Zalcitabine	C07207	C9H13N3O3	-H(-)	100
338	210.126	1	7286	0.480405	Isouron	C18432	C10H17N3O2	-H(-)	100
339	211.002	1	11746.8	0.784911	2-Phosphinomethylmalate	C17947	C5H9O7P	-H(-)	100
340	211.061	1	30692.7	0.694681	Danielone; n-Propyl gallate	C10674; C11155	C10H12O5	-H(-)	100
341	211.109	1	24134.3	0.627627	Butabarbital	C07827	C10H16N2O3	-H(-)	100
342	211.134	1	322863	0.457995	Cucurbic acid; Putaminoxin; Traumatin; 12-Oxo-9(Z)-dodecenoic acid	C08482; C08509; C16309; C16311	C12H20O3	-H(-)	100
343	211.145	1	9.40198e+06	0.797107	1,4'-Bipiperidine-1'-carboxylic acid	C16836	C11H20N2O2	-H(-)	100
344	211.997	1	516422	0.482322	4-Phospho-L-aspartate; 2-Amino-3-oxo-4-phosphonooxybutyrate	C03082; C07335	C4H8NO7P	-H(-)	100
345	212.057	1	328305	0.4134	N,N-Dihydroxy-L-tyrosine	C15503	C9H11NO5	-H(-)	100
346	212.141	1	87970.9	0.65019	Guanadrel	C07035	C10H19N3O2	-H(-)	100
347	213.017	1	37017.6	-0.0279906	2-Deoxy-D-ribose 1-phosphate; 2-Deoxy-D-ribose 5-phosphate; 1-Deoxy-D-xylul...	C00672; C00673; C11437; C16637	C5H11O7P	-H(-)	100
348	213.125	1	57300.6	0.122238	Dethiobiotin	C01909	C10H18N2O3	-H(-)	100
349	214.004	1	25290.7	0.429773	Cloxyfonac-sodium	C18819	C9H8ClO4.	-H(-)	25
350	214.049	1	8137.33	0.602794	sn-Glycero-3-phosphoethanolamine	C01233	C5H14NO6P	-H(-)	100
351	214.109	1	3727.96	0.55224	2-Amino-9,10-epoxy-8-oxodecanoic acid	C12027	C10H17NO4	-H(-)	100
352	214.128	1	2868.85	0.648321	Cycloate	C18780	C11H21NOS	-H(-)	100
353	215.033	1	18771	-0.0839278	2-C-Methyl-D-erythritol 4-phosphate	C11434	C5H13O7P	-H(-)	100
354	215.049	1	2156.95	0.0643441	6-Aminopenicillanate; Bisnorbiotin	C02954; C20384	C8H12N2O3S	-H(-)	100
355	215.104	1	14393	0.0549981	gamma-Glutamyl-gamma-aminobutyraldehyde	C15700	C9H16N2O4	-H(-)	100
356	216.051	1	84944.8	0.471479	2-(Hydroxymethyl)-3-(acetamidomethylene)succinate	C04690	C8H11NO6	-H(-)	100
357	216.099	1	12855.1	0.470749	N-Acetyl-L-citrulline	C15532	C8H15N3O4	-H(-)	100
358	216.103	1	17203.5	0.071292	Glutethimide; Securinine; Pyracarbolid	C07489; C10614; C18914	C13H15NO2	-H(-)	100
359	216.136	1	64392.2	0.798546	beta-Alanyl-L-lysine; gamma-L-Glutamylputrescine	C05341; C15699	C9H19N3O3	-H(-)	100
360	217.051	1	550617	0.13256	2-Hydroxy-6-oxo-6-phenylhexa-2,4-dienoate; 4-Methylumbelliferyl acetate; 2,...	C01273; C03837; C07733; C10300; C16811; C20857	C12H10O4	-H(-)	100
361	217.066	1	569752	-0.688311	1-Hydroxypyrene; Pyrene-4,5-oxide; Pyrene-1,2-oxide; 2-Hydroxypyrene	C14519; C18254; C18267; C18268	C16H10O	-H(-)	100
362	217.083	1	7209.8	0.410251	gamma-L-Glutamyl-D-alanine	C03738	C8H14N2O5	-H(-)	100
363	217.119	1	2380.75	-0.147933	D-Lysopine	C04020	C9H18N2O4	-H(-)	100
364	217.136	1	2738.26	0.545426	N,N-Dimethyl-5-methoxytryptamine	C08309	C13H18N2O	-H(-)	100
365	218.033	1	6904.93	0.164777	4-Amino-2-methyl-5-phosphomethylpyrimidine	C04556	C6H10N3O4P	-H(-)	100
366	218.067	1	200843	0.650573	O-Succinyl-L-homoserine; N-Acetyl-D-mannosaminolactone	C01118; C03776	C8H13NO6	-H(-)	100
367	218.08	1	6.52682e+06		1D-1-Guanidino-1-deoxy-3-dehydro-scyllo-inositol	C04673	C7H13N3O5	-H(-)	25
368	218.104	1	356615	-0.16218	Pantothenate	C00864	C9H17NO5	-H(-)	70
369	219.063	1	292645	0.487315	Carbamorph	C18923	C8H16N2OS2	-H(-)	100
370	219.099	1	91059.3	0.536748	N-Acetyl-beta-D-glucosaminylamine	C01239	C8H16N2O5	-H(-)	100
371	219.15	1	23343.9	-0.0667335	Prilocaine	C07531	C13H20N2O	-H(-)	100
372	220.048	1	73916.9	0.544634	L-Histidinol phosphate	C01100	C6H12N3O4P	-H(-)	53
373	220.082	1	51144	0.0329504	N-Acetyl-D-glucosamine; N-Acetyl-D-mannosamine; N-Acetyl-D-galactosamine; N...	C00140; C00645; C01132; C02711; C03136; C03878; C05021; C20328	C8H15NO6	-H(-)	100
374	220.109	1	58049	-0.233971	Formetanate	C18668	C11H15N3O2	-H(-)	100
375	221.049	1	35989.4	0.0748769	2-(3'-Methylthio)propylmalic acid; 3-(3'-Methylthio)propylmalic acid	C17214; C17215	C8H14O5S	-H(-)	100
376	221.062	1	10989.6		Isoflavone; Phenindione; Flavone; Tectoquinone; 9-Anthroic acid; Flavone; P...	C00799; C07584; C10043; C10405; C13699; C15608; C18253	C15H10O2	-H(-)	100
377	221.066	1	4042.19	0.59995	6-Acetyl-D-glucose	C02655	C8H14O7	-H(-)	100
378	221.093	1	4781.67	0.0537522	N5-Phenyl-L-glutamine	C20843	C11H14N2O3	-H(-)	100
379	221.129	1	59076.5	0.47212	Miotine; 3-Hydroxymonoethylglycinexylidide; Mexacarbate	C11763; C16572; C18952	C12H18N2O2	-H(-)	100
380	221.155	1	3619.82	0.49181	Rishitin; Isokobusone; Kobusone	C09715; C16977; C16983	C14H22O2	-H(-)	100
381	222.077	1	2338.2	0.218751	Bendiocarb; Dioxacarb	C14433; C18953	C11H13NO4	-H(-)	100
382	223.04	1	68360.2	-0.15158	Hydroxyanthraquinone	C02980	C14H8O3	-H(-)	100
383	223.06	1	126557	0.53788	Sinapate; 2-Benzylmalic acid; 3-Benzylmalic acid	C00482; C20653; C20654	C11H12O5	-H(-)	84
384	223.073	1	262885	0.612787	3-Hydroxykynurenine; 3-Hydroxy-L-kynurenine; 5-Hydroxykynurenine; Stavudine	C02794; C03227; C05651; C07312	C10H12N2O4	-H(-)	100
385	223.097	1	31798.9	-0.0792507	Aspidinol; 2,4-Dihydroxy-6-pentylbenzoate	C10673; C20417	C12H16O4	-H(-)	100
386	223.133	1	51961.1	0.153726	(6S,9R)-Vomifoliol; (+/-)-6-Hydroxy-3-oxo-alpha-ionol; Methyl jasmonate; (+...	C01760; C04166; C11512; C16318	C13H20O3	-H(-)	82
387	224.057	1	8835.37	0.10897	4-Amino-4-deoxychorismate; 2-Amino-2-deoxyisochorismate	C11355; C18054	C10H11NO5	-H(-)	100
388	224.068	1	5758.7	0.0341823	Ancitabin hydrochloride	C13112	C9H11N3O4.	-H(-)	100
389	224.104	1	3175.13	0.713874	1-(Methylnitrosoamino)-4-(3-pyridinyl)-1,4-butanediol; alpha-[3-[(Hydroxyme...	C19577; C19580; C19603	C10H15N3O3	-H(-)	100
390	225.088	1	7523.11	0.446357	Porphobilinogen; Carbidopa-levodopa	C00931; C06870	C10H14N2O4; C10H14N2O4.	-H(-); -H(-)	100
391	225.1	1	5099.82	0.185758	Carnosine	C00386	C9H14N4O3	-H(-)	100
392	225.124	1	2082.48	0.745591	Pentobarbital; Amobarbital	C07422; C07536	C11H18N2O3	-H(-)	100
393	225.161	1	11271.9	0.599279	1,8-Diazacyclotetradecane-2,9-dione; Cyclo(L-leucyl-L-leucyl)	C04277; C20514	C12H22N2O2	-H(-)	100
394	225.186	1	16657.5	0.738459	Myristoleic acid	C08322	C14H26O2	-H(-)	100
395	225.992	1	77181.9	-0.101976	3-Amino-4,7-dihydroxy-8-chlorocoumarin	C12469	C9H6ClNO4	-H(-)	15
396	226.011	1	575125	0.345471	Trinitrotoluene	C16391	C7H5N3O6	-H(-)	100
397	226.085	1	39803.5		Deoxycytidine	C00881	C9H13N3O4	-H(-)	55
398	226.992	1	38196.9		3,5-Dinitrosalicylic acid	C11319	C7H4N2O7	-H(-)	14
399	227.035	1	12096.2	0.493059	Euxanthone	C10061	C13H8O4	-H(-)	100
400	227.068	1	2034.48	0.667413	Deoxyuridine	C00526	C9H12N2O5	-H(-)	100
401	227.104	1	1237.66	0.0340213	(S)-ATPA	C13733	C10H16N2O4	-H(-)	100
402	227.115	1	72353.9	-0.216986	Deoxyguanidinoproclavaminic acid	C06656	C9H16N4O3	-H(-)	100
403	227.202	1	17735.6	0.705688	Tetradecanoic acid	C06424	C14H28O2	-H(-)	100
404	228.051	1	2231.62	0.266795	4-(L-Alanin-3-yl)-2-hydroxy-cis,cis-muconate 6-semialdehyde; 5-(L-Alanin-3-...	C04796; C04797; C17758	C9H11NO6	-H(-)	100
405	229.012	1	4094.17	0.741441	D-Ribose 5-phosphate; D-Ribulose 5-phosphate; D-Xylulose 5-phosphate; alpha...	C00117; C00199; C00231; C00620; C01101; C01112; C03291; C03736; C03737; C03906; C06238; C06239; C06441; C06814; C18655	C5H11O8P; C6H15O3PS2	-H(-); -H(-)	100
406	229.063	1	2570.51	0.564755	Diethyl phenyl phosphate	C11732	C10H15O4P	-H(-)	100
407	231.032	1	6554.55		5-Hydroxyxanthotoxin	C02951	C12H8O5	-H(-)	13
408	231.078	1	65411.2	0.251033	Nalidixic acid; Phenobarbital; Oxabetrinil	C05079; C07434; C18878	C12H12N2O3	-H(-)	100
409	231.099	1	35571.3	0.0993242	Boc-Asn; N2-Succinyl-L-ornithine; N6-Acetyl-LL-2,6-diaminoheptanedioate; 4-...	C01410; C03415; C04390; C15767	C9H16N2O5	-H(-)	100
410	232.028	1	35491.8	0.537494	Sulbactam; Dopamine 3-O-sulfate; Dopamine 4-O-sulfate	C07770; C13690; C13691	C8H11NO5S	-H(-)	100
411	232.137	1	12796.5	0.648562	Hexahomomethionine	C17233	C11H23NO2S	-H(-)	100
412	232.975	1	8109.58	-0.726944	Ferrous lactate	C17382	C6H10FeO6	-H(-)	25
413	233.027	1	3675.62	0.25412	2'-Hydroxybiphenyl-2-sulfinate	C06742	C12H10O3S	-H(-)	100
414	233.061	1	4999.05	0.030726	4,5-Dihydroxypyrene; 1,6-Dihydroxypyrene; 1,8-Dihydroxypyrene; 1-Hydroxypyr...	C18250; C18263; C18264; C18265; C18266	C16H10O2	-H(-)	100
415	233.155	1	8588.77	0.673092	Bakkenolide A; Confertifolin; Drimenin; Eremophilenolide; Helminthosporal; ...	C09350; C09376; C09399; C09409; C09677; C09686; C09712; C09721; C09739; C09743; C16942; C16949; C17090; C17489; C17491; C17492; C17504; C17609; C19678; C20309; C20404	C15H22O2	-H(-)	100
416	234.059	1	15695.9	0.477321	Carboxin	C11255	C12H13NO2S	-H(-)	100
417	234.113	1	7880.79	0.489235	Lophophorine	C09573	C13H17NO3	-H(-)	100
418	234.984	1	12522.2	0.514354	1,3-Benzenedisulfonamide	C14182	C6H8N2O4S2	-H(-)	100
419	235.02	1	24570	-0.0612199	Isosorbide dinitrate	C07456	C6H8N2O8	-H(-)	100
420	235.028	1	5568.14	0.505069	2-Imino-3-(7-chloroindol-3-yl)propanoate	C19688	C11H9ClN2O2	-H(-)	25
421	235.109	1	10071.6	0.630454	Carbetamide; Hexobarbitone	C11075; C11723	C12H16N2O3	-H(-)	100
422	235.144	1	4468.07	0.757001	Procaine; Procaine hydrochloride; Metabutethamine	C07375; C07894; C17723	C13H20N2O2; C13H20N2O2.	-H(-); -H(-)	55
423	236.079	1	10457.2	0.40774	Sepiapterin; 6-Pyruvoyltetrahydropterin; Biopterin	C00835; C03684; C06313	C9H11N5O3	-H(-)	100
424	237.018	1	60695.2	0.649259	SQ 26180	C16842	C6H10N2O6S	-H(-)	88
425	237.063	1	25869	0.403314	Xanthopterin-B2	C02333	C9H10N4O4	-H(-)	100
426	237.088	1	2.88531e+06	0.495488	Felbamate	C07501	C11H14N2O4	-H(-)	100
427	237.135	1	191872	0.401635	Pirimicarb	C11079	C11H18N4O2	-H(-)	100
428	238.05	1	61206.5	0.646448	Dianthalexin; Crinasiadine	C08477; C10583	C14H9NO3	-H(-)	99
429	239.018	1	14415.2	0.18293	L-Cystine; Cystine	C00491; C01420	C6H12N2O4S2	-H(-)	34
430	239.035	1	10108.8	0.691148	Alizarin; Danthron; Anthrafravic acid	C01474; C10312; C14267	C14H8O4	-H(-)	100
431	239.115	1	8737.6	-0.246134	Homocarnosine; beta-Alanyl-N(pi)-methyl-L-histidine; N(alpha)-gamma-L-Gluta...	C00884; C01262; C04138	C10H16N4O3	-H(-)	100
432	239.14	1	3139.91	0.568652	Pirbuterol	C07807	C12H20N2O3	-H(-)	100
433	239.201	1	10867.4	0.179901	Cryptomeridiol	C17676	C15H28O2	-H(-)	100
434	240.099	1	1.12358e+06	0.638275	5-Methyl-2'-deoxycytidine	C03592	C10H15N3O4	-H(-)	100
435	241.042	1	21626.2	0.521872	4-Chlorochalcone	C14585	C15H11ClO	-H(-)	25
436	241.058	1	10530.4	0.556589	5-Phosphonooxy-L-lysine; 2-Deoxystreptamine phospahte; 2-Deoxystreptamine 4...	C03366; C03828; C03980; C16743	C6H15N2O6P	-H(-)	100
437	241.083	1	4734.71	0.306085	Thymidine; HC Yellow No. 4	C00214; C19431	C10H14N2O5	-H(-)	100
438	241.217	1	4321.56	0.602375	Pentadecanoic acid; 12-Methyltetradecanoic acid	C16537; C16665	C15H30O2	-H(-)	100
439	242.008	1	19317.7	0.548077	Ethoate-methyl	C18983	C6H14NO3PS2	-H(-)	100
440	243.03	1	64775.6	0.801336	Gentisein; Mesuaxanthone B; 1,3,5-Trihydroxyxanthone	C10065; C10082; C10094	C13H8O5	-H(-)	100
441	243.042	1	255841	0.29134	Penicillenic acid	C11747	C9H12N2O4S	-H(-)	10
442	243.062	1	204645	-0.370688	Uridine; Pseudouridine; Spongouridine	C00299; C02067; C16745	C9H12N2O6	-H(-)	100
443	243.081	1	5.8659e+06	0.230731	Biotin; C20818	C00120; C20818	C10H16N2O3S	-H(-)	100
444	243.172	1	350819	-0.407257	N-(6-Aminohexanoyl)-6-aminohexanoate; Leucyl-leucine	C01255; C11332	C12H24N2O3	-H(-)	100
445	244.083	1	200598	0.196283	Debromohymenialdisine	C19897	C11H11N5O2	-H(-)	100
446	245.044	1	52969.9	0.577729	Glycerophosphoglycerol	C03274	C6H15O8P	-H(-)	100
447	245.114	1	22281.5	0.063082	2,4-Bis(acetamido)-2,4,6-trideoxy-beta-L-altropyranose; 2,4-Diacetamido-2,4...	C19972; C20424	C10H18N2O5	-H(-)	100
448	246.064	1	33712.5		N-Succinyl-L-glutamate	C05931	C9H13NO7	-H(-)	22
449	247.075	1	10558.1	0.487342	1-Hydroxy-6-methoxypyrene; 1-Methoxypyrene-6,7-oxide; 7,8-Dihydropyrene-8-c...	C18261; C18262; C18273; C18274	C17H12O2	-H(-)	83
450	248.079	1	13697.5	0.652558	S-Acetyldihydrolipoamide	C01136	C10H19NO2S2	-H(-)	100
451	248.128	1	5026.16	0.432025	Ruspolinone; 1-(4-Methoxyphenyl)-3-(4-morpholinyl)-1-propanone	C10169; C15032	C14H19NO3	-H(-)	54
452	249.045	1	8564.82	0.585016	Sulfadiazine	C07658	C10H10N4O2S	-H(-)	100
453	249.057	1	14424.6		gamma-L-Glutamyl-L-cysteine	C00669	C8H14N2O5S	-H(-)	41
454	249.068	1	4138.42	0.50474	4,4'-Methylenediphenyl diisocyanate	C19453	C15H10N2O2	-H(-)	100
455	249.149	1	2940.4	0.220486	Gemfibrozil; Arbusculin A; Ipomeamarone; Piperdial; Warburganal; Xanthoxin;...	C07020; C09295; C09689; C09711; C09748; C13453; C13456; C14716; C20403; C20405	C15H22O3	-H(-)	100
456	250.094	1	340674	0.545018	Deoxyadenosine; 5'-Deoxyadenosine; Cordycepin	C00559; C05198; C08431	C10H13N5O3	-H(-)	100
457	250.109	1	4854.59	0.702959	Ac-Tyr-OEt	C01657	C13H17NO4	-H(-)	100
458	250.145	1	4937.38	0.788915	Furmecyclox	C18912	C14H21NO3	-H(-)	100
459	250.997	1	63597.4		Pyrithione zinc	C13427	(C5H4NOS)2.	-H(-)	58
460	251.066	1	360604		5-Hydroxy-N-formylkynurenine	C05648	C11H12N2O5	-H(-)	49
461	251.079	1	4476.32	0.667026	Nebularine; Deoxyinosine; N-D-Ribosylpurine	C01736; C05512; C15586	C10H12N4O4	-H(-)	100
462	251.104	1	8304.8	0.169244	3-Hydroxyhexobarbital	C03068	C12H16N2O4	-H(-)	100
463	252.107	1	199643	0.248814	Fenothiocarb	C11084	C13H19NO2S	-H(-)	100
464	252.977	1	4707.79	0.503214	Magnesium L-ascorbic acid-2-phosphate	C18340	C6H7O9P.	-H(-)	40
465	253.05	1	22507.9	0.743184	5-L-Glutamyl-taurine; Hispidol; Chrysin; Primetin; Anhydroglycinol; Daidzei...	C05844; C08644; C10028; C10121; C10200; C10208; C10291; C10315; C10327; C10329; C10402; C12123; C14344	C15H10O4; C7H14N2O6S	-H(-); -H(-)	100
466	253.083	1	7398.08	0.751723	2-Hydroxyfelbamate; p-Hydroxyfelbamate	C16582; C16584	C11H14N2O5	-H(-)	100
467	253.095	1	8696.86	0.248903	Dyphylline	C07819	C10H14N4O4	-H(-)	100
468	253.182	1	18466.9	0.627466	Kikkanol A; Kikkanol D; Kikkanol F; Chrysanthetriol; Prohydrojasmon	C17603; C17606; C17608; C17610; C18538	C15H26O3	-H(-)	100
469	253.217	1	8578.52	0.754014	(9Z)-Hexadecenoic acid	C08362	C16H30O2	-H(-)	100
470	254.045	1	4649.27	0.694049	Imidacloprid	C11110	C9H10ClN5O2	-H(-)	25
471	254.119	1	17713.5	0.39697	6-(1,2,3,4-Tetrahydro-6-methoxy-2-naphthyl)-2(1H)-pyridone; 1-Methyl-6-(1,2...	C14900; C14901	C16H17NO2	-H(-)	100
472	254.151	1	20023.6	0.579213	L-Pyrrolysine	C16138	C12H21N3O3	-H(-)	100
473	255.032	1	3488	0.546676	Anthragallol; Purpurin	C10297; C10395	C14H8O5	-H(-)	37
474	255.075	1	8957.8	0.434025	Nicotinate D-ribonucleoside	C05841	C11H14NO6	-H(-)	100
475	255.089	1	23398.5	0.672743	N-Acetoxy-IQ; Tolmetin sodium	C02328; C20290	C13H12N4O2; C15H14NO3.	-H(-); -H(-)	100
476	256.058	1	11949	0.47438	Orbencarb; Thiobencarb	C11087; C14428	C12H16ClNOS	-H(-)	25
477	256.993	1	4168.45	0.49604	Metobromuron	C18793	C9H11BrN2O2	-H(-)	25
478	257.078	1	6383.66	0.0801286	(1-Ribosylimidazole)-4-acetate; Spongothymidine	C05131; C16744	C10H14N2O6	-H(-)	100
479	257.091	1	17162.4		Acadesine	C04663	C9H14N4O5	-H(-)	19
480	257.097	1	4075.24	0.636784	C20819	C20819	C11H18N2O3S	-H(-)	100
481	257.128	1	3777.34	0.426711	Cyclo[(Z)-alpha,beta-didehydrophenylalanyl-L-leucyl]	C20521	C15H18N2O2	-H(-)	74
482	258.053	1	10049.8	0.462645	p-Nitrophenyl-O-ethyl ethylphosphonate	C13048	C10H14NO5P	-H(-)	100
483	258.11	1	30925.7	0.761694	Linatine	C05939	C10H17N3O5	-H(-)	100
484	259.023	1	2434.19	0.810863	D-Fructose 6-phosphate; D-Glucose 6-phosphate; D-Glucose 1-phosphate; D-Man...	C00085; C00092; C00103; C00275; C00446; C00636; C00663; C00668; C01002; C01094; C01097; C01113; C01171; C01172; C01177; C02888; C02962; C02965; C03251; C03267; C03384; C03546; C03606; C03654; C03735; C03811; C04006; C05001; C05345; C06019; C06155; C06312; C15924; C15926; C18096; C18984	C6H13O9P; C7H17O4PS2	-H(-); -H(-)	100
485	259.076	1	5638.79	0.601869	Biotin sulfoxide	C20386	C10H16N2O4S	-H(-)	100
486	259.108	1	21479.1	0.463243	Maculosin	C10605	C14H16N2O3	-H(-)	100
487	259.146	1	4260.15	0.642082	Baptifoline; Cyclo(L-leucyl-L-phenylalanyl)	C10755; C20519	C15H20N2O2	-H(-)	100
488	260.057	1	12449.9	-0.0775267	Oxolinic acid	C11342	C13H11NO5	-H(-)	100
489	260.076	1	3327	0.110898	Hymexazol O-glucoside; Hymexazol N-glucoside	C11102; C11104	C10H15NO7	-H(-)	27
490	261.125	1	2640.09	0.271999	Methohexital; Physovenine	C07844; C09232	C14H18N2O3	-H(-)	100
491	262.093	1	15310.4	0.617929	4-O-(beta-L-Arabinofuranosyl)-(2S,4S)-4-hydroxyproline	C20706	C10H17NO7	-H(-)	100
492	263.038	1	4562.75	0.601735	(1R,2R)-3-[(1,2-Dihydro-2-hydroxy-1-naphthalenyl)thio]-2-oxopropanoic acid	C14799	C13H12O4S	-H(-)	100
493	263.083	1	6556.99	0.689381	Perlolyrine; 1-Phenylazo-2,6-dihydroxynaphthalene; 1-(4-Hydroxyphenylazo)-2...	C09231; C20280; C20281	C16H12N2O2	-H(-)	100
494	263.14	1	3082.36	-0.352393	Feruloylputrescine	C10497	C14H20N2O3	-H(-)	100
495	263.163	1	8994.95	0.206096	Dehydrojuvabione; 5-Hydroxy-1-(4-hydroxyphenyl)-3-decanone	C09657; C17747	C16H24O3	-H(-)	17
496	264.074	1	14959.4	0.575864	5'-Dehydroadenosine	C11500	C10H11N5O4	-H(-)	100
497	264.144	1	133559	0.0282184	Esprocarb	C14526	C15H23NOS	-H(-)	100
498	265.058	1	43875.2	0.69675	5'-Oxoinosine	C01993	C10H10N4O5	-H(-)	100
499	265.094	1	50486.4	0.256981	8-Oxodeoxycoformycin	C02957	C11H14N4O4	-H(-)	100
500	265.108	1	3.79236e+06		Nevirapine; SB 200646	C07263; C11739	C15H14N4O	-H(-)	73
501	266.062	1	225735		Sulfisoxazole	C07318	C11H13N3O3S	-H(-)	66
502	266.089	1	93616.2	0.510326	Adenosine; Deoxyguanosine; Vidarabine; Zidovudine	C00212; C00330; C07195; C07210	C10H13N5O4; C10H13N5O4.	-H(-); -H(-)	100
503	266.115	1	20822.6	0.142021	Agaritine	C01550	C12H17N3O4	-H(-)	100
504	267.073	1	12358.9	0.609767	Inosine	C00294	C10H12N4O5	-H(-)	100
505	267.098	1	4799.35	-0.0468408	Musk ambrette	C19461	C12H16N2O5	-H(-)	100
506	267.146	1	3165.18	-0.181673	Histidylleucine	C05010	C12H20N4O3	-H(-)	90
507	267.233	1	12886.1	0.830399	omega-Cyclohexylundecanoic acid; 9E-Heptadecenoic acid	C12100; C16536	C17H32O2	-H(-)	100
508	268.022	1	126732	0.718317	N-Acetyl-L-glutamate 5-phosphate	C04133	C7H12NO8P	-H(-)	100
509	268.061	1	190891	0.657193	Evoxanthidine	C10668	C15H11NO4	-H(-)	100
510	269.007	1	5.44182e+06		3,5-Dinitro-4-hydroxyphenylpyruvate	C04286	C9H6N2O8	-H(-)	17
511	269.056	1	320173	0.601917	4,4'-Dinitrostilbene	C15296	C14H10N2O4	-H(-)	100
512	269.212	1	179380	0.822944	16-Oxo-palmitate	C19614	C16H30O3	-H(-)	100
513	269.249	1	210586	0.713651	Methyl palmitate	C16995	C17H34O2	-H(-)	100
514	271.113	1	275352	0.795977	Sotalol; 1a,11b-Dihydro-4,9-dimethylbenz[a]anthra[3,4-b]oxirene; 7-Hydroxym...	C07309; C19489; C19561; C19604	C12H20N2O3S; C20H16O	-H(-); -H(-)	100
515	271.228	1	27230.9	0.738369	16-Hydroxypalmitate	C18218	C16H32O3	-H(-)	100
516	272.162	1	7029.59	0.493805	(2R,3R)-3-Methylglutamyl-5-semialdehyde-N6-lysine	C20279	C12H23N3O4	-H(-)	100
517	273.041	1	2888.51	0.364382	Athyriol; Bellidifolin; Isoathyriol; Swertianin; 2,2',4,4'-Tetrahydroxybenzil	C10052; C10053; C10069; C10092; C15218	C14H10O6	-H(-)	100
518	273.121	1	3940.7	0.499717	N2-Succinyl-L-arginine	C03296	C10H18N4O5	-H(-)	100
519	273.193	1	4370.25	0.519942	(2R,3R)-3-Methylornithinyl-N6-lysine	C20278	C12H26N4O3	-H(-)	100
520	274.033	1	11133.7	0.00416952	6-Phospho-D-glucosaminate	C20589	C6H14NO9P	-H(-)	100
521	274.049	1	45656.9	0.577723	Paraoxon	C06606	C10H14NO6P	-H(-)	100
522	274.094	1	333292	0.0306292	Cardiospermin; 1,6-Anhydro-N-acetyl-beta-muramate	C08328; C19769	C11H17NO7	-H(-)	100
523	274.104	1	133804	0.724272	(5-L-Glutamyl)-L-glutamine; N-Succinyl-L-citrulline	C05283; C18048	C10H17N3O6	-H(-)	100
524	275.021	1	18575.8	0.826297	5-(4-Acetoxybut-1-ynyl)-2,2'-bithiophene	C04485	C14H12O2S2	-H(-)	100
525	275.089	1	19623	0.697546	Glutamyl-glutamic acid; (5-L-Glutamyl)-L-glutamate	C01425; C05282	C10H16N2O7	-H(-)	100
526	275.124	1	3775.35	0.790815	N6-(L-1,3-Dicarboxypropyl)-L-lysine	C00449	C11H20N2O6	-H(-)	100
527	275.202	1	328792	0.788868	Stearidonic acid; Kinoprene	C16300; C19042	C18H28O2	-H(-)	100
528	276.109	1	15312.2	0.196452	S-(2-Methylpropanoyl)-dihydrolipoamide	C04424	C12H23NO2S2	-H(-)	100
529	277.12	1	12216.3	0.627779	alpha-Ribazole; Oxadixyl	C05775; C18753	C14H18N2O4	-H(-)	100
530	277.181	1	2920.59	0.641558	Panaxytriol	C16792	C17H26O3	-H(-)	100
531	277.218	1	2263.93	0.626888	(6Z,9Z,12Z)-Octadecatrienoic acid; (9Z,12Z,15Z)-Octadecatrienoic acid; Crep...	C06426; C06427; C07289; C08315; C08364; C15201	C18H30O2	-H(-)	100
532	278.059	1	28936.8	-0.85449	Cyprofuram	C18909	C14H14ClNO3	-H(-)	25
533	278.139	1	2472.67	0.250954	Metalaxyl; Metalaxyl-M	C10947; C18626	C15H21NO4	-H(-)	69
534	278.159	1	4714.89	0.634929	Tiocarbazil	C18898	C16H25NOS	-H(-)	100
535	278.989	1	8416.85	0.573335	Photinus luciferin	C02740	C11H8N2O3S2	-H(-)	69
536	279.056	1	44589.8	0.314926	Sulfamonomethoxine; Sulfamethopyrazine	C12540; C12616	C11H12N4O3S	-H(-)	100
537	279.233	1	5566.59	0.827941	Linoleate; 9-cis,11-trans-Octadecadienoate; Chaulmoogric acid; Malvalic aci...	C01595; C04056; C08282; C08321; C08459	C18H32O2	-H(-)	100
538	280.105	1	6676.42	0.392757	1-Methyladenosine; O6-Methyl-2'-deoxyguanosine	C02494; C05031	C11H15N5O4	-H(-)	100
539	280.132	1	4551.49		Pendimethalin	C11019	C13H19N3O4	-H(-)	69
540	281.053	1	15651.7	0.303723	9-Riburonosylhypoxanthine	C11631	C10H10N4O6	-H(-)	100
541	281.088	1	4939.94	0.198436	Xylobiose; beta-L-Arabinofuranosyl-(1->2)-beta-L-arabinofuranose; alpha-1,5...	C01630; C20568; C20570	C10H18O9	-H(-)	100
542	281.141	1	37359.4	-0.251205	Hymenoxon; Qing Hau Sau; Dihydrophaseic acid	C09482; C09538; C15971	C15H22O5	-H(-)	25
543	282.04	1	11994	0.622499	Fosthiazate	C18402	C9H18NO3PS2	-H(-)	100
544	282.074	1	3432.14	0.648492	Cucumopine	C08475	C11H13N3O6	-H(-)	100
545	282.084	1	1464.29	0.551532	Guanosine; Isoguanosine	C00387; C08432	C10H13N5O5	-H(-)	100
546	282.116	1	14024.7		Morphinone; Acrophylline	C01735; C10634	C17H17NO3	-H(-)	12
547	283.105	1	5722.74	0.285231	Coformycin	C01677	C11H16N4O5	-H(-)	100
548	283.229	1	60869.8	0.711803	2-Methoxy-5Z-hexadecenoic acid; 2-Methoxy-6Z-hexadecenoic acid; 12-(2,3-Dih...	C13792; C13946; C14996	C17H32O3	-H(-)	100
549	284.057	1	8655.38	-0.584805	5-Deoxy-5-chloroadenosine	C19768	C10H12ClN5O3	-H(-)	20
550	284.125	1	15240.3	0.702992	HC Blue No. 2	C19429	C12H19N3O5	-H(-)	100
551	284.162	1	5672.17	0.602892	Leu-Gly-Pro	C01833	C13H23N3O4	-H(-)	100
552	285.041	1	4482.65	0.153853	Luteolin; Kaempferol; Aureusidin; Maritimetin; Datiscetin; Fisetin; Isoscut...	C01514; C05903; C08576; C08720; C10036; C10041; C10097; C10184; C10510; C12134; C17786; C17810	C15H10O6	-H(-)	100
553	285.146	1	8600.41	0.530986	Abacavir	C07624	C14H18N6O	-H(-)	100
554	285.161	1	2219.61		4-Dimethylallyl-L-abrine	C20410	C17H22N2O2	-H(-)	100
555	285.182	1	969.459	-0.248488	N-Acetyl-leucyl-leucine	C11333	C14H26N2O4	-H(-)	100
556	285.207	1	8003.99	0.60388	2,3-Dihydroxycyclopentaneundecanoic acid; Hexadecanedioate	C14987; C19615	C16H30O4	-H(-)	100
557	285.243	1	3667.93	0.833934	3-Hydroxy-palmitic acid methyl ester; 2-Methoxyhexadecanoic acid	C11849; C13947	C17H34O3	-H(-)	100
558	286.033	1	4737.96	0.7417	AminoDAHP; 2-Amino-4,5-dihydroxy-6-oxo-7-(phosphonooxy)heptanoate	C12106; C20644	C7H14NO9P	-H(-)	100
559	286.105	1	6385.9	0.786215	Clavamycin E	C17365	C11H17N3O6	-H(-)	100
560	286.122	1	2872.76	0.706742	SR95531	C13796	C15H17N3O3	-H(-)	23
561	287.036	1	11874.1	-0.0852295	Terbufos	C18693	C9H21O2PS3	-H(-)	100
562	288.022	1	7728.7	0.495637	Quinethazone	C07342	C10H12ClN3O3S	-H(-)	25
563	288.049	1	6490.46		PMEG	C11184	C8H12N5O5P	-H(-)	31
564	288.072	1	6939.81	0.486164	N-Succinyl-2-L-amino-6-oxoheptanedioate; N-Succinyl-2-amino-6-oxopimelate	C04462; C05537	C11H15NO8	-H(-)	100
565	288.096	1	3859.96	0.185469	2-Amino-4-oxo-6-(1',2',3'-trihydroxypropyl)-diquinoid-7,8-dihydroxypterin	C05253	C9H15N5O6	-H(-)	100
566	289.016	1	10080	0.682826	Oxydisulfoton	C19009	C8H19O3PS3	-H(-)	100
567	289.084	1	160425	-0.0912654	N2-Malonyl-D-tryptophan	C03414	C14H14N2O5	-H(-)	100
568	289.098	1	2508.16	-0.140268	Oxyquinoline sulfate	C18478	(C9H7NO)2.	-H(-)	100
569	289.112	1	3777.56		Carbinoxamine	C06871	C16H19ClN2O	-H(-)	25
570	289.116	1	795008	-0.653335	N-(L-Arginino)succinate	C03406	C10H18N4O6	-H(-)	100
571	289.181	1	32747.9	0.468059	ML-236C	C14043	C18H26O3	-H(-)	100
572	290.088	1	2.05637e+06	-0.0118543	2,7-Anhydro-alpha-N-acetylneuraminic acid; 2-Deoxy-2,3-dehydro-N-acetylneur...	C04521; C04580; C08341	C11H17NO8	-H(-)	100
573	290.151	1	130790		Eseridine	C09176	C15H21N3O3	-H(-)	100
574	291.016	1	49076.3	0.539787	5-(3-Hydroxy-4-acetoxybut-1-ynyl)-2,2'-bithiophene	C04711	C14H12O3S2	-H(-)	100
575	291.043	1	11772	0.0714111	Clofop	C19070	C15H13ClO4	-H(-)	25
576	291.057	1	5559.99	0.502195	Etrimfos	C18985	C10H17N2O4PS	-H(-)	100
577	291.148	1	2283.33	0.50039	16-Epivellosimine; Vellosimine; Cinchoninone; Cinchonidinone	C11633; C11634; C16726; C16846	C19H20N2O	-H(-)	15
578	292.984	1	99353.9	0.502924	2-Deoxy-D-ribose 1,5-bisphosphate; D-Ribose 1-diphosphate	C04175; C06248	C5H12O10P2	-H(-)	100
579	293.067	1	288354	0.54096	Cyclic dehypoxanthine futalosine	C17017	C14H14O7	-H(-)	100
580	293.1	1	4602.22	0.37281	N-Glycosyl-L-asparagine	C03411	C10H18N2O8	-H(-)	100
581	293.115	1	4638.19	0.742086	Aspartame	C11045	C14H18N2O5	-H(-)	100
582	293.212	1	35809.2	0.841584	(9Z)-(13S)-12,13-Epoxyoctadeca-9,11-dienoic acid; 8-[(1R,2R)-3-Oxo-2-{(Z)-p...	C04594; C04780; C13798; C14765; C14766; C16316; C16326; C16342; C16346; C19613; C19827	C18H30O3	-H(-)	100
583	294.053	1	7872.11	0.349724	Acetylsulfamethoxazole	C13061	C12H13N3O4S	-H(-)	15
584	294.147	1	125538		Butralin	C18582	C14H21N3O4	-H(-)	100
585	295.086	1	27321.2		2,3,9,10-Tetrahydroxyberberine	C12331	C17H14NO4	-H(-)	100
586	295.094	1	4163.87	0.794932	4-Nitrophenyl-3-ketovalidamine; Medinoterb acetate	C03995; C19068	C13H16N2O6	-H(-)	100
587	295.192	1	3686.82	0.69659	10-Deoxymethynolide	C11993	C17H28O4	-H(-)	100
588	295.228	1	11566.9	0.903917	(9Z,12Z)-(8R)-Hydroxyoctadeca-9,12-dienoic acid; Vernolic acid; 13(S)-HODE;...	C08318; C08368; C14762; C14767; C14825; C14826; C19617	C18H32O3	-H(-)	100
589	295.264	1	3232.54	0.848659	Oleic acid methyl ester; 17-Methyl-6Z-octadecenoic acid; Lactobacillic acid	C03425; C13787; C13838	C19H36O2	-H(-)	100
590	296.072	1	27743.7	0.570128	6-Nitrobenzo[a]pyrene; 3-Nitroperylene	C19472; C19475	C20H11NO2	-H(-)	100
591	296.141	1	7623.21	0.953068	GA	C11484	C17H19N3O2	-H(-)	100
592	297.04	1	3724.13		Bowdichione; Irilone; 2',7-Dihydroxy-4',5'-methylenedioxyisoflavone; Aflato...	C10202; C10467; C16226; C19587; C19727	C16H10O6	-H(-)	100
593	297.045	1	47914.6	0.0690111	Quinalphos; Phoxim	C11030; C18757	C12H15N2O3PS	-H(-)	42
594	297.064	1	6427.57		5'-S-Methyl-5'-thioinosine	C19787	C11H14N4O4S	-H(-)	12
595	297.07	1	23417.6	-0.705787	Mefenacet	C14525	C16H14N2O2S	-H(-)	100
596	297.107	1	54723	0.837673	10-(beta-Dimethylaminopropionyl)phenothiazine	C17619	C17H18N2OS	-H(-)	100
597	297.209	1	3419.05	0.834506	Plakortic acid	C17158	C17H30O4	-H(-)	34
598	297.244	1	104766	0.772327	2-Oxooctadecanoic acid; Ricinoleic acid; (6R,7S)-6,7-Epoxyoctadecanoic acid...	C00869; C08365; C13791; C19418; C19616	C18H34O3	-H(-)	100
599	297.279	1	116245	0.676667	Nonadecanoic acid; Tuberculostearic acid	C16535; C16794	C19H38O2	-H(-)	100
600	298.019	1	1.03656e+06	0.584064	1-Methylseleno-N-acetyl-D-galactosamine	C18893	C9H17NO5Se	-H(-)	19
601	298.07	1	64985.5	-0.368543	D-4'-Phosphopantothenate	C03492	C9H18NO8P	-H(-)	100
602	298.085	1	6044.29	0.649157	Imipenem	C06665	C12H17N3O4S	-H(-)	30
603	298.275	1	7092.59	0.590485	Sphingosine; 3-Dehydrosphinganine; Palmitoylethanolamide	C00319; C02934; C16512	C18H37NO2	-H(-)	100
604	299.02	1	2842.8	0.258699	Pseudopurpurin	C10394	C15H8O7	-H(-)	100
605	299.056	1	6283.48	0.398209	Chrysoeriol; 3-Methoxyapigenin; Leptosidin; Diosmetin; Hispidulin; Kaempfer...	C04293; C05902; C08651; C10038; C10058; C10098; C10203; C10520; C10534; C12135; C16227; C16228; C16230; C17059; C17811	C16H12O6	-H(-)	100
606	299.259	1	4622.33	0.622891	(R)-2-Hydroxystearate; (S)-2-Hydroxystearate; (R)-10-Hydroxystearate	C03042; C03045; C03195	C18H36O3	-H(-)	100
607	300.065	1	7083.32		Peonidin	C08726	C16H13O6.	-H(-)	84
608	300.071	1	3381.29	0.129202	4-Nitrophenol-alpha-D-galactopyranoside	C04452	C12H15NO8	-H(-)	58
609	300.136	1	12591.1	0.770808	Febrifugine; Isofebrifugine	C10677; C10698	C16H19N3O3	-H(-)	100
610	300.156	1	7238.45	0.759361	(Ac)2-L-Lys-D-Ala	C02487	C13H23N3O5	-H(-)	100
611	301.035	1	5116.81	0.00842497	Quercetin; 8-Hydroxykaempferol; 2'-Hydroxypseudobaptigenin; Bracteatin; 6-H...	C00389; C02806; C03662; C08577; C10068; C10072; C10078; C10079; C10105; C10177; C10192; C15031	C15H10O7	-H(-)	100
612	302.136	1	92114.3	0.758689	Nicotianamine	C05324	C12H21N3O6	-H(-)	100
613	302.152	1	6156.93	0.636386	N(6)-[(Indol-3-yl)acetyl]-L-lysine	C04211	C16H21N3O3	-H(-)	100
614	303.032	1	763.713		IPSP	C19000	C9H21O3PS3	-H(-)	100
615	303.051	1	5622.48	0.223054	Taxifolin; Pentahydroxyflavanone; cis-Dihydroquercetin	C01617; C05911; C12316	C15H12O7	-H(-)	100
616	303.087	1	48538.7	-0.608372	beta-Cotonefuran; 6-Methoxy-alpha-pyrufuran; (S)-Chiral alcohol; (S)-Hemike...	C08740; C08761; C18354; C18356; C18360; C18836	C16H16O6	-H(-)	100
617	303.233	1	6352.17	0.728324	Arachidonate; Acutilol A; 2-Ketoepimanool; Taxa-4(20),11(12)-dien-5alpha,13...	C00219; C09057; C09124; C11897; C14493; C14605; C14956; C15176; C15252; C15367; C17920; C20329	C20H32O2	-H(-)	100
618	303.997	1	16011.4	0.451501	Isoimide; Imide	C10971; C10972	C14H12BrNO2	-H(-)	22
619	304.019	1	4888.88		2,4-Dinitro-1-(3-nitrophenoxy)benzene	C15297	C12H7N3O7	-H(-)	12
620	304.034	1	4058.84	0.605139	3',5'-Cyclic CMP; 2',3'-Cyclic CMP	C00941; C02354	C9H12N3O7P	-H(-)	100
621	304.079	1	58926.2	0.74871	Convicine	C08430	C10H15N3O8	-H(-)	100
622	304.12	1	517487	-0.410062	Zaleplon	C07484	C17H15N5O	-H(-)	100
623	305.018	1	52128.5	0.53712	2',3'-Cyclic UMP	C02355	C9H11N2O8P	-H(-)	100
624	305.051	1	7654.37		Isoprothiolane sulfoxide	C11112	C12H18O5S2	-H(-)	91
625	305.068	1	6583.97		Leucocyanidin; (+)-Gallocatechin; (-)-Epigallocatechin	C05906; C12127; C12136	C15H14O7	-H(-)	43
626	305.136	1	2762.99	0.65179	Lupinate	C01513	C13H18N6O3	-H(-)	100
627	306.05	1	4420.43	0.543957	dCMP	C00239	C9H14N3O7P	-H(-)	100
628	306.078	1	6386.04	0.562309	Stealthin C	C12392	C18H13NO4	-H(-)	100
629	306.084	1	19306.7	0.220521	S-Succinyldihydrolipoamide	C01169	C12H21NO4S2	-H(-)	100
630	306.997	1	4180.34	0.590868	(R)-5-Diphosphomevalonate; alpha-D-Ribose 1-methylphosphonate 5-phosphate; ...	C01143; C20423; C20848	C6H14O10P2	-H(-)	17
631	307.084	1	3511.73		Allamandin	C09766	C15H16O7	-H(-)	19
632	307.151	1	45675.9	0.842728	Fructoselysine	C16488	C12H24N2O7	-H(-)	100
633	307.191	1	3726.14	0.601417	5-O-Methylembelin; Soraphen O	C10373; C15818	C18H28O4	-H(-)	100
634	308.078	1	7081.78	0.62714	Isotan B; 7-Deoxypancratistatin	C08494; C12255	C14H15NO7	-H(-)	100
635	308.092	1	3808.95		Lunamarine	C10713	C18H15NO4	-H(-)	100
636	308.099	1	3820.63	0.225179	N-Acetylneuraminate; O-Acetylneuraminic acid; N-Acetyl-alpha-neuraminate; N...	C00270; C03525; C19909; C19910	C11H19NO9	-H(-)	100
637	308.162	1	17122.2	0.270554	Isopropalin	C19063	C15H23N3O4	-H(-)	100
638	309.039	1	7826.83		6-Demethylsterigmatocystin	C03683	C17H10O6	-H(-)	70
639	309.067	1	20671.9		Sulfadoxine	C07630	C12H14N4O4S	-H(-)	100
640	309.207	1	4137.18	0.761352	13(S)-HPOT; (9Z,12Z,15Z)-(7S,8S)-Dihydroxyoctadeca-9,12,15-trienoic acid; D...	C04785; C07357; C15753; C16321; C16341; C19936; C20704	C18H30O4	-H(-)	100
641	309.28	1	2824.69	0.888682	Prostanoic acid; Icosenoic acid	C02064; C16526	C20H38O2	-H(-)	100
642	310.126	1	400987	0.286073	Citalopram alcohol	C16611	C19H18FNO2	-H(-)	12
643	311.065	1	106150	0.276133	Inosine-5'-carboxylate	C03280	C11H12N4O7	-H(-)	55
644	311.099	1	3782.59		Vicianose; Arabino-galactose; 6-O-beta-D-Xylopyranosyl-D-glucose; 6-O-(beta...	C01625; C07285; C08245; C11535	C11H20O10	-H(-)	84
645	311.109	1	11010	0.439268	PS-6; Penicillin F	C17371; C17402	C14H20N2O4S	-H(-)	18
646	311.197	1	3007.87	-0.276737	Oseltamivir; Oseltamivir phosphate	C08092; C08093	C16H28N2O4; C16H28N2O4.	-H(-); -H(-)	100
647	311.223	1	4008.21	0.657563	(9Z,11E)-(13S)-13-Hydroperoxyoctadeca-9,11-dienoic acid; (9Z,12Z)-(11S)-11-...	C04717; C07338; C07354; C14827; C14831; C14832; C14834; C14836; C19618; C19937; C20186; C20703	C18H32O4	-H(-)	100
648	311.295	1	15327.1	0.554568	Phytanate; Icosanoic acid	C01607; C06425	C20H40O2	-H(-)	100
649	312.06	1	60673.1		2-(Formamido)-N1-(5'-phosphoribosyl)acetamidine	C04640	C8H16N3O8P	-H(-)	100
650	312.067	1	23020.9	0.669129	Albendazole-beta-hydroxysulphone; Albendazole-gamma-hydroxysulphone	C16628; C16629	C12H15N3O5S	-H(-)	100
651	313.039	1	4661.61	0.0294802	Clorazepate	C06921	C16H11ClN2O3	-H(-)	25
652	313.051	1	5814.96	0.713745	Malaoxon	C07498	C10H19O7PS	-H(-)	100
653	313.238	1	24911.7	0.856387	(9Z)-(7S,8S)-Dihydroxyoctadecenoic acid; 9,10-DHOME; 12,13-DHOME; 9,10-Epox...	C07355; C14828; C14829; C19620; C20702	C18H34O4	-H(-)	100
654	314.136	1	32382.6	0.329781	Clavamycin D	C17364	C13H21N3O6	-H(-)	100
655	315.051	1	5003.85	0.401076	3-O-Methylquercetin; Capillarisin; Azaleatin; Isorhamnetin; Pedalitin; Pino...	C04443; C08999; C10022; C10084; C10119; C10120; C10176; C10185; C10188; C19739	C16H12O7	-H(-)	100
656	315.254	1	2293.55	0.885039	(9R,10R)-Dihydroxyoctadecanoic acid; (9S,10S)-9,10-Dihydroxyoctadecanoate; ...	C08314; C15988; C19622	C18H36O4	-H(-)	100
657	315.997	1	28205.9	0.613955	Azinphos-methyl	C11018	C10H12N3O3PS2	-H(-)	60
658	317.03	1	20634.4	0.359323	Gossypetin; Myricetin; Quercetagetin	C04109; C10107; C10122	C15H10O8	-H(-)	100
659	318.095	1	6616.42	0.813111	Tetrodotoxin	C11692	C11H17N3O8	-H(-)	100
660	319.046	1	5124.97	-0.035695	Dihydromyricetin; 2,3-Dihydrogossypetin; 2,2',3-Trihydroxy-3'-methoxy-5,5'-...	C02906; C03052; C18348	C15H12O8	-H(-)	100
661	319.111	1	5461.02	0.715772	Alangimarine	C09329	C19H16N2O3	-H(-)	28
662	320.129	1	5411.94	0.697917	Acronycine; Pyriproxyfen	C10632; C18605	C20H19NO3	-H(-)	100
663	321.048	1	5284.45		dTMP	C00364	C10H15N2O8P	-H(-)	55
664	321.113	1	2428.85	0.859646	N-((R)-Pantothenoyl)-L-cysteine; Abyssinone I; (-)-Phaseollin; 6-(3,3-Dimet...	C04079; C09318; C10514; C11324; C11325	C12H22N2O6S; C20H18O4	-H(-); -H(-)	100
665	321.171	1	31697.3	0.59436	alpha-Zearalanol; beta-Zearalanol	C14752; C14753	C18H26O5	-H(-)	100
666	321.244	1	151290	0.823689	2alpha-(Hydroxymethyl)-5alpha-androstane-3beta,17beta-diol; 17alpha-Methyl-...	C14970; C15285	C20H34O3	-H(-)	100
667	322.044	1	10008.9	0.880033	CMP; Cytidine 2'-phosphate; 3'-CMP	C00055; C03104; C05822	C9H14N3O8P	-H(-)	100
668	322.117	1	5973.11	0.748005	Bialaphos	C06457	C11H22N3O6P	-H(-)	100
669	322.967	1	14394.4	-0.184189	Azamethiphos	C18702	C9H10ClN2O5PS	-H(-)	25
670	323.019	1	326201		5-O-(1-Carboxyvinyl)-3-phosphoshikimate	C01269	C10H13O10P	-H(-)	66
671	323.028	1	22490.8	0.86753	UMP; Pseudouridine 5'-phosphate; 3'-UMP; Uridine 2'-phosphate	C00105; C01168; C01368; C03031	C9H13N2O9P	-H(-)	100
672	323.099	1	10096.1	-0.186384	Bis-D-fructose 2',1:2,1'-dianhydride; D-Fructofuranose 1,2':2,3'-dianhydride	C04333; C04420	C12H20O10	-H(-)	100
673	323.155	1	19571.4	0.295706	Citalopram	C07572	C20H21FN2O	-H(-)	19
674	323.982	1	3024.96	-0.335472	Thiadiazolidinone; Triazolidinonethione	C10973; C10975	C12H12BrN3OS	-H(-)	25
675	325.117	1	8222.3		Cyclo(L-tyrosyl-L-tyrosyl)	C20516	C18H18N2O4	-H(-)	22
676	325.125	1	4124.99	0.369103	2,2,4-Trimethyl-3-(4-fluorophenyl)-2H-1-benzopyran-7-ol acetate	C15056	C20H19FO3	-H(-)	25
677	325.201	1	10982.2	0.509727	2,3-Dinor-8-iso prostaglandin F2alpha	C14794	C18H30O5	-H(-)	100
678	325.275	1	4159.87	0.782183	2-Oxophytanate	C02117	C20H38O3	-H(-)	100
679	327.094	1	25252.5	0.557762	7-Hydroxy-6-methyl-8-ribityl lumazine	C05995	C12H16N4O7	-H(-)	100
680	327.111	1	48241.2	-0.068727	Anisatin; Paeonoside	C09294; C10717	C15H20O8	-H(-)	17
681	327.217	1	3.21683e+06	0.441024	2,3-Dinor-8-iso prostaglandin F1alpha	C14795	C18H32O5	-H(-)	100
682	327.234	1	205421	0.720391	(4Z,7Z,10Z,13Z,16Z,19Z)-Docosahexaenoic acid; 6alpha-Methylprogesterone; 2a...	C06429; C14586; C15116; C15265; C15299	C22H32O2	-H(-)	74
683	328.046	1	58854.3	0.578091	Mecarbam; 3',5'-Cyclic AMP; 2',3'-Cyclic AMP; 3',5'-Cyclic dGMP	C00575; C02353; C02507; C18661	C10H12N5O6P; C10H20NO5PS2	-H(-); -H(-)	100
684	328.108	1	13016.3	-0.328834	2,2'-(1-Phenyl-1H-1,2,4-triazole-3,5-diyl)bis-phenol	C11569	C20H15N3O2	-H(-)	100
685	328.151	1	5213.33	0.679287	Valclavam	C06668	C14H23N3O6	-H(-)	100
686	328.171	1	6758.83	0.701282	Trifenmorph	C19144	C23H23NO	-H(-)	100
687	329.105	1	6164.05		Halofenozide	C18791	C18H19ClN2O2	-H(-)	25
688	329.133	1	25080.7	0.0426366	Pyributicarb	C18422	C18H22N2O2S	-H(-)	100
689	329.16	1	14290.7	0.575722	8-Epiiridodial glucoside; Iridodial glucoside; Picrocrocin; Schizonepetosid...	C11656; C11670; C17055; C17634; C17635; C17636; C17637	C16H26O7	-H(-)	100
690	329.233	1	35796.9	0.616858	9,12,13-TriHOME; 9,10,13-TriHOME; 9,10-Dihydroxy-12,13-epoxyoctadecanoate	C14833; C14835; C14837	C18H34O5	-H(-)	100
691	330.062	1	74797.8	0.603367	dAMP	C00360	C10H14N5O6P	-H(-)	100
692	330.074	1	288710	0.664826	Malvidin	C08716	C17H15O7	-H(-)	100
693	330.107	1	6473.12		Nizatidine	C07270	C12H21N5O2S2	-H(-)	100
694	330.186	1	3489.5	0.512587	Mahanimbine	C09220	C23H25NO	-H(-)	66
695	331.021	1	6800.94		PQQH2	C01359	C14H8N2O8	-H(-)	100
696	331.046	1	10434.5	0.450027	Corniculatusin; Patuletin; Laricitrin	C04527; C10118; C12633	C16H12O8	-H(-)	100
697	331.091	1	23028.3		Butamifos; O-Ethyl-O-(5-methyl-4-nitrophenyl)(1-methylpropyl)phosphoramidot...	C11022; C11023	C13H21N2O4PS	-H(-)	12
698	331.126	1	5254.01	0.812995	Zanamivir	C08095	C12H20N4O7	-H(-)	100
699	331.249	1	3541.44	0.669561	9,10,18-Trihydroxystearate	C19621	C18H36O5	-H(-)	100
700	332.013	1	3085.61		Glucocapparin	C08404	C8H15NO9S2	-H(-)	42
701	332.093	1	2543.77	0.642791	Dihydrosanguinarine; Norchelerythrine	C05191; C12226	C20H15NO4	-H(-)	100
702	332.159	1	5679.87		Primidolol	C11774	C17H23N3O4	-H(-)	13
703	332.164	1	14736.8	0.687643	(alphaS,betaS)-alpha-Ethyl-alpha-(4-methoxyphenyl)-beta-phenyl-2-pyridineet...	C15458	C22H23NO2	-H(-)	80
704	333.059	1	4976.43	0.74236	sn-Glycero-3-phospho-1-inositol; 2-(alpha-D-Galactosyl)-sn-glycerol 3-phosp...	C01225; C04641; C04703; C10517	C9H19O11P	-H(-)	100
705	333.094	1	18280.2	0.206955	Aramite	C19019	C15H23ClO4S	-H(-)	19
706	333.206	1	6247.28	0.701012	12-Keto-leukotriene B4; Prostaglandin A2; Prostaglandin B2; Prostaglandin C...	C05949; C05953; C05954; C05955; C05957; C05958; C09125; C09150; C11876; C14504; C14815; C14913; C15159; C18173	C20H30O4	-H(-)	85
707	334.125	1	5253.32	0.683844	N4-(Acetyl-beta-D-glucosaminyl)asparagine	C04540	C12H21N3O8	-H(-)	100
708	335.039	1	4139.28	0.224861	Nicotinate D-ribonucleotide	C01185	C11H15NO9P	-H(-)	31
709	335.093	1	51888.3		Psoralidin; Sojagol	C10523; C10529	C20H16O5	-H(-)	100
710	335.222	1	9126.11	0.716097	Prostaglandin B1; Leukotriene B4; (13E)-(15S)-15-Hydroxy-9-oxoprosta-10,13-...	C00959; C02165; C04685; C04686; C04822; C04849; C05356; C05965; C05966; C09087; C09175; C14781; C14808; C14810; C14812; C14813; C14820; C14821; C14823	C20H32O4	-H(-)	100
711	336.063	1	891927	0.463216	5-Hydroxymethyldeoxycytidylate	C03997	C10H16N3O8P	-H(-)	12
712	336.136	1	55954.9	0.8011	Talampanel	C13670	C19H19N3O3	-H(-)	100
713	336.167	1	12097.3	0.706841	Kyotorphin	C02993	C15H23N5O4	-H(-)	100
714	337.078	1	6120.35	0.121612	L-Ascorbic acid-2-glucoside	C18339	C12H18O11	-H(-)	100
715	337.119	1	3545.25		Alamarine	C09326	C19H18N2O4	-H(-)	100
716	337.202	1	3194.35	0.768186	Shiromodiol diacetate; Piperonyl butoxide; Monacolin J acid	C09725; C18880; C20854	C19H30O5	-H(-)	100
717	337.238	1	2761.89	0.751544	Aphidicolin; Zoapatanol; 5,6-DHET; 8,9-DHET; 11,12-DHET; 14,15-DHET	C06088; C09205; C14772; C14773; C14774; C14775	C20H34O4	-H(-)	100
718	337.311	1	224207	0.701062	Erucic acid	C08316	C22H42O2	-H(-)	100
719	337.985	1	4742.23	0.766058	N,6-O-Disulfo-D-glucosamine	C03789	C6H13NO11S2	-H(-)	100
720	338.051	1	4636.1	0.599746	S-Sulfanylglutathione	C17267	C10H17N3O6S2	-H(-)	19
721	338.139	1	48682.6	0.867677	(S)-Canadine; Papaverine; Eschscholtzidine; Evoprenine; (R)-Canadine; Dicen...	C03329; C06533; C09426; C10666; C11818; C17426; C17898; C19985	C20H21NO4	-H(-)	100
722	338.172	1	6459.54	0.666779	Xamoterol	C11775	C16H25N3O5	-H(-)	100
723	338.989	1	28205.2	0.391737	D-Fructose 1,6-bisphosphate; beta-D-Fructose 2,6-bisphosphate; 1D-myo-Inosi...	C00354; C00665; C01220; C01231; C03693; C03785; C04062; C04063; C04064; C05378	C6H14O12P2	-H(-)	100
724	339.051	1	3554.9	-0.259483	Versicolorin B	C20575	C18H12O7	-H(-)	100
725	339.066	1	33535.2	-0.302431	Asparenomycin A	C17400	C14H16N2O6S	-H(-)	100
726	339.327	1	6558.95	0.552814	Docosanoic acid	C08281	C22H44O2	-H(-)	100
727	341.018	1	3565.57	0.0932111	5-Fluorouridine monophosphate	C16634	C9H12FN2O9P	-H(-)	25
728	341.088	1	18864.4	0.142063	Caffeic acid 3-glucoside; 1-Caffeoyl-beta-D-glucose	C10431; C10433	C15H18O9	-H(-)	100
729	341.109	1	183727	0.742674	Sucrose; Cellobiose; Maltose; Lactose; Isomaltose; alpha-Maltose; alpha,alp...	C00089; C00185; C00208; C00243; C00252; C00897; C01083; C01235; C01518; C01711; C01725; C01728; C01742; C01970; C01971; C02048; C02964; C03857; C04147; C04219; C05400; C05402; C06421; C06422; C07064; C08240; C08250; C15548; C18068; C19632; C19633; C19634; C19636; C19773; C20236	C12H22O11	-H(-)	100
730	342.077	1	4341.6		Coenzyme B	C04628	C11H22NO7PS	-H(-)	69
731	342.186	1	8054.33	0.748679	N,N-Didesmethyltamoxifen	C16548	C24H25NO	-H(-)	100
732	343.046	1	9966.61	0.246253	3,4,3'-Tri-O-methylellagic acid; Aflatoxin-M1-8,9-epoxide	C10836; C19594	C17H12O8	-H(-)	100
733	343.067	1	5808.58	-0.0387639	Bluensidine 6-phosphate; Theogallin	C10834; C17572	C14H16O10; C8H17N4O9P	-H(-); -H(-)	100
734	344.04	1	7354.55	0.558886	3',5'-Cyclic GMP; 2',3'-Cyclic GMP; 3'-Keto-3'-deoxy-AMP; Adenosine 5'-phos...	C00942; C06194; C07025; C18344	C10H12N5O7P; C10H12N5O7P.	-H(-); -H(-)	100
735	344.101	1	6897.69	0.277981	2-Descarboxy-betanidin	C17757	C17H17N2O6	-H(-)	100
736	344.162	1	6004.95	0.70367	Pefurazoate	C18480	C18H23N3O4	-H(-)	100
737	345.061	1	2517.3	0.424734	Tomentin; Taxifolin 3-O-acetate; Axillarin; Syringetin; Eupatolitin; Aflato...	C04581; C09967; C10021; C11620; C17788; C19588; C19589	C17H14O8	-H(-)	100
738	346.056	1	8390.42	0.898783	AMP; dGMP; Adenosine 2'-phosphate; 3'-AMP; 7-alpha-D-Ribosyladenine 5'-phos...	C00020; C00362; C00946; C01367; C04378; C19970	C10H14N5O7P	-H(-)	100
739	347.1	1	8277.68	0.275955	Musca-aurin-VII	C08562	C15H16N4O6	-H(-)	100
740	347.162	1	11059.7	0.78807	Funebrine; Enalaprilate	C10145; C11720	C18H24N2O5	-H(-)	95
741	348.123	1	10079		2-(Biaryl)carbapenems	C12019	C21H19NO4	-H(-)	37
742	349.061	1	16631.7	0.484765	Sulfometuron	C18895	C14H14N4O5S	-H(-)	100
743	349.095	1	41315.5	0.0895742	6-[2,3-Dihydroxy-1-(hydroxymethyl)propyl]-1,2-dihydro-7-hydroxy-9-methoxy-c...	C19590	C17H18O8	-H(-)	18
744	350.112	1	6728.38	0.274575	N-Acetyldemethylphosphinothricin tripeptide	C17950	C12H22N3O7P	-H(-)	100
745	350.153	1	25898.9	0.774908	Aniflorine	C10635	C20H21N3O3	-H(-)	29
746	351.035	1	4385.83	0.676871	4-[2-(5-Carboxy-2-hydroxy-3-methoxyphenyl)-2-oxoethylidene]-2-hydroxy-2-pen...	C18349	C15H12O10	-H(-)	100
747	351.057	1	5774.68	0.511589	4-(4-Deoxy-beta-D-gluc-4-enuronosyl)-D-galacturonate; 4-(4-Deoxy-alpha-D-gl...	C04733; C06118	C12H16O12	-H(-)	100
748	351.095	1	37084.4	0.0111836	Hexythiazox	C18467	C17H21ClN2O2S	-H(-)	21
749	351.109	1	3916.13		Berberastine	C09360	C20H18NO5	-H(-)	12
750	351.217	1	6950.18	0.487817	Prostaglandin H2; Prostaglandin E2; Prostaglandin D2; Prostaglandin I2; Thr...	C00427; C00584; C00696; C01312; C02198; C04654; C04671; C04853; C05960; C06314; C06315; C06476; C11997; C13807; C13808; C17652; C17656	C20H32O5	-H(-)	100
751	352.067	1	8008.71	0.666841	2,5-Diamino-6-(5-phospho-D-ribosylamino)pyrimidin-4(3H)-one	C01304	C9H16N5O8P	-H(-)	100
752	352.118	1	9077.73		Piperophos	C18758	C14H28NO3PS2	-H(-)	100
753	352.163	1	37340.9	0.682239	Dihydrozeatin riboside	C16447	C15H23N5O5	-H(-)	100
754	353.05	1	5923	0.566747	5-Amino-6-(5'-phosphoribosylamino)uracil	C01268	C9H15N4O9P	-H(-)	100
755	353.124	1	4400.29	0.54134	Fusarenone X	C19583	C17H22O8	-H(-)	100
756	354.001	1	14542.6	0.559854	2-Amino-7,8-dihydro-4-hydroxy-6-(diphosphooxymethyl)pteridine	C04807	C7H11N5O8P2	-H(-)	100
757	354.149	1	44293.7	0.804475	S-Adenosylmethioninamine	C01137	C14H23N6O3S	-H(-)	100
758	355.068	1	9556.31	0.6471	5-Amino-6-(5'-phospho-D-ribitylamino)uracil	C04454	C9H17N4O9P	-H(-)	19
759	355.149	1	5222.72	-0.284607	Hycanthone mesylate	C19432	C20H24N2O2S.	-H(-)	100
760	355.178	1	5370.59	0.627096	1alpha,5alpha-Dimercaptoandrostane-3alpha,17beta-diol	C14960	C19H32O2S2	-H(-)	63
761	356.1	1	14226.4	0.456573	cyclo-Dopa 5-O-glucoside	C17751	C15H19NO9	-H(-)	100
762	356.136	1	152078	0.467441	Bakankoside	C09914	C16H23NO8	-H(-)	100
763	356.201	1	23256.1	0.752454	N-Desmethyltamoxifen	C16546	C25H27NO	-H(-)	100
764	356.255	1	8062.64	0.444055	Leucyl-leucyl-norleucine	C11328	C18H35N3O4	-H(-)	100
765	357.048	1	2859.89	0.397579	L791456	C11718	C18H15ClN2O2S	-H(-)	25
766	358.109	1	4134.26	0.594732	Isopenicillin N; Penicillin N; Crinasiatine	C05557; C06564; C10584	C14H21N3O6S; C22H17NO4	-H(-); -H(-)	100
767	359.038	1	2169.87		Pyraclofos	C18406	C14H18ClN2O3PS	-H(-)	17
768	359.075	1	5713.61	0.180512	Nitrovin	C19487	C14H12N6O6	-H(-)	100
769	359.123	1	155729	0.805651	Theobromine, calcium salt	C19601	(C7H8N4O2)2.	-H(-)	100
770	361.137	1	13387.3	0.825867	Clavamycin B; Clavamycin C	C17362; C17363	C13H22N4O8	-H(-)	100
771	362.051	1	10803	0.907741	GMP; Guanosine 3'-phosphate; Precursor Z; 8-Oxo-dGMP	C00144; C06193; C18239; C19968	C10H14N5O8P	-H(-)	100
772	362.14	1	163615	0.837427	delta-(L-2-Aminoadipyl)-L-cysteinyl-D-valine	C05556	C14H25N3O6S	-H(-)	100
773	363.035	1	12044.6	0.206902	Xanthosine 5'-phosphate	C00655	C10H13N4O9P	-H(-)	100
774	363.131	1	15328.7	-0.438703	Pyridaben	C18614	C19H25ClN2OS	-H(-)	25
775	364.084	1	7832.94		6-Methylpretetramide	C06629	C20H15NO6	-H(-)	100
776	365.05	1	6964.93	0.230506	1-(5'-Phosphoribosyl)-5-formamido-4-imidazolecarboxamide	C04734	C10H15N4O9P	-H(-)	100
777	366.156	1	3969.28	0.875471	Isatidine	C10333	C18H25NO7	-H(-)	100
778	367.018	1	6649.21	-0.869962	Orotidine 5'-phosphate	C01103	C10H13N2O11P	-H(-)	100
779	367.159	1	11447.3	0.731081	Dehydroepiandrosterone sulfate	C04555	C19H28O5S	-H(-)	100
780	367.215	1	20223.9	0.61902	Propantheline; Propantheline chloride	C07506; C11762	C23H30NO3; C23H30NO3.	-H(-); -H(-)	100
781	367.358	1	46607.3	0.452656	Tetracosanoic acid	C08320	C24H48O2	-H(-)	100
782	369.083	1	250656	0.65037	Fraxin	C09266	C16H18O10	-H(-)	100
783	369.301	1	1.35475e+06	-0.217401	Di(2-ethylhexyl) adipate; Docosanedioate	C14240; C19625	C22H42O4	-H(-)	100
784	371.062	1	18263.8	0.0419026	2-O-Caffeoylglucarate	C03062	C15H16O11	-H(-)	100
785	371.158	1	3475.56	0.82817	Clavamycin F	C17395	C15H24N4O7	-H(-)	100
786	371.176	1	16255.5	0.66061	Biocytin	C05552	C16H28N4O4S	-H(-)	100
787	371.194	1	11553.5	0.781704	(Ac)2-L-Lys-D-Ala-D-Ala	C03326	C16H28N4O6	-H(-)	100
788	372.088	1	8738.02	0.507219	Deacetylcephalosporin C	C03112	C14H19N3O7S	-H(-)	100
789	374.127	1	17386.7	-0.574111	Tiagabine	C07503	C20H25NO2S2	-H(-)	68
790	376.119	1	40709.7	0.778392	6-(2-Hydroxyethyl)-5,6-dihydrosanguinarine	C12198	C22H19NO5	-H(-)	100
791	377.125	1	13383.4	0.223516	Hydroxyvernolide	C09477	C19H22O8	-H(-)	100
792	377.196	1	6793.93	0.516133	6alpha-Hydroxycortisol; Nigakilactone A	C15291; C17012	C21H30O6	-H(-)	100
793	378.089	1	6078.64	-0.0431285	Methicillin sodium	C13973	C17H19N2O6S.	-H(-)	65
794	378.104	1	21723.2	0.694195	4-Deoxy-beta-D-gluc-4-enuronosyl-(1,3)-N-acetyl-D-galactosamine; 3-(4-Deoxy...	C01310; C04794	C14H21NO11	-H(-)	100
795	379.031	1	12216.4	0.298569	Urate D-ribonucleotide	C03312	C10H13N4O10P	-H(-)	61
796	379.083	1	29262.3	0.00267031	Diphyllin; Tetracenomycin F1 methylester	C10559; C12373	C21H16O7	-H(-)	84
797	379.122	1	88198.8	0.619813	2-Methoxyestrone 3-sulfate	C08358	C19H24O6S	-H(-)	100
798	380.062	1	1.26787e+06	0.47406	2-Amino-5-formylamino-6-(5-phospho-D-ribosylamino)pyrimidin-4(3H)-one	C15563	C10H16N5O9P	-H(-)	100
799	380.992	1	20167.4	0.744586	Quercetin 3-sulfate	C00616	C15H10O10S	-H(-)	100
800	381.022	1	12579.6	-0.163735	Ticarcillin disodium	C14021	C15H14N2O6S2.	-H(-)	100
801	381.178	1	7167.52	0.834166	Hydroxysenkirkine	C19435	C19H28NO7	-H(-)	100
802	382.094	1	4438.87		Lilaline	C10602	C20H17NO7	-H(-)	100
803	382.152	1	7939.41	0.545587	Prazosin	C07368	C19H21N5O4	-H(-)	100
804	383.118	1	4500.05	0.731756	Acetyl-maltose	C02130	C14H24O12	-H(-)	21
805	383.132	1	6666.05	0.855081	Macrozamin	C08504	C13H24N2O11	-H(-)	100
806	384.119	1	14977.7	0.809624	Nocardicin G	C17355	C19H19N3O6	-H(-)	37
807	384.144	1	31536.1		Polycarpine; Gloriosine	C09610; C19981	C21H23NO6	-H(-)	52
808	385.069	1	4950.5		(7R)-7-(4-Carboxybutanamido)cephalosporanate	C15666	C15H18N2O8S	-H(-)	23
809	385.115	1	4945.03	0.259719	1-O-Sinapoyl-beta-D-glucose; 4-O-beta-D-Glucosyl-sinapate	C01175; C02919	C17H22O10	-H(-)	85
810	385.166	1	8796.44		Burseran; (+)-Eudesmin	C10547; C10561	C22H26O6	-H(-)	100
811	387.156	1	110445	0.130138	Nisoldipine	C07699	C20H24N2O6	-H(-)	100
812	388.097	1	1754.34	-0.108441	Cefprozil	C06888	C18H19N3O5S	-H(-)	100
813	388.142	1	31700.4		Senaetnine	C10386	C20H23NO7	-H(-)	20
814	389.107	1	17379.9	-0.335482	Monotropein	C09788	C16H22O11	-H(-)	45
815	389.161	1	80052.9	0.0591431	Erioflorin acetate	C09412	C21H26O7	-H(-)	100
816	389.27	1	13914.5	0.828515	Bis(2-ethylhexyl)phthalate; 3alpha,12alpha-Dihydroxy-5beta-chol-6-enoate; D...	C03690; C11637; C14227; C14577; C15375	C24H38O4	-H(-)	100
817	390.993	1	5427.61	0.236258	Aurothioglucose	C08193	C6H11AuO5S	-H(-)	25
818	391.106	1	3976.53	0.340357	Macarpine	C06165	C22H18NO6	-H(-)	100
819	391.285	1	77748.3	0.919654	Chenodeoxycholate; Deoxycholic acid; Ursodiol; Murideoxycholic acid; Hyodeo...	C02528; C04483; C07880; C15515; C15517; C17646; C17660; C17661; C17662; C17664; C17687	C24H40O4	-H(-)	100
820	392.116	1	192699	0.653806	Dihydromacarpine	C05316	C22H19NO6	-H(-)	12
821	393.042	1	178634	0.160156	Epithienamycin F	C17399	C13H18N2O8S2	-H(-)	100
822	393.119	1	1.97428e+06	0.711168	Aloesin; Podolactone B	C08994; C09172	C19H22O9	-H(-)	100
823	395.039	1	37220.4	-0.288087	Cephalothin	C07761	C16H16N2O6S2	-H(-)	96
824	397.082	1	9300.28	0.595337	Ethoxysulfuron	C18440	C15H18N4O7S	-H(-)	100
825	397.083	1	7123.57		Ethoxysulfuron	C18440	C15H18N4O7S	-H(-)	100
826	397.095	1	9210.78	0.678062	Dihydro-NAME; Auramycinone; Nogalavinone	C12418; C12419; C18631	C21H18O8	-H(-)	35
827	398.1	1	6543.54	0.521481	Nocardicin E; Nocardicin F	C01739; C17354	C19H17N3O7	-H(-)	100
828	398.124	1	16572.7		Narcotoline	C09593	C21H21NO7	-H(-)	100
829	400.099	1	8766.04	0.305528	Oxacillin	C07334	C19H19N3O5S	-H(-)	34
830	401.115	1	3907.64	0.510544	Saphenamycin	C12311	C23H18N2O5	-H(-)	100
831	402.011	1	4917.22	0.677212	CDP	C00112	C9H15N3O11P2	-H(-)	100
832	402.995	1	3116.09	0.645779	UDP	C00015	C9H14N2O12P2	-H(-)	100
833	405.193	1	3291.63	0.879674	Argentine	C10753	C23H26N4O3	-H(-)	100
834	405.264	1	17060	0.824672	3alpha,7alpha-Dihydroxy-12-oxo-5beta-cholanate; 3alpha,12alpha-Dihydroxy-7-...	C01292; C04643; C10298	C24H38O5	-H(-)	100
835	407.28	1	166410	0.882799	Cholic acid; Bile salt; 3alpha,7alpha,12beta-Trihydroxy-5beta-cholanate; Ur...	C00695; C01558; C04661; C17644; C17647; C17649; C17650; C17654; C17657; C17667; C17668; C17726; C17727; C17737	C24H40O5	-H(-)	100
836	409.148	1	9321.58	0.809169	Bruceine D	C08752	C20H26O9	-H(-)	16
837	410.151	1	11089.5	-0.232819	Oxidized Oplophorus luciferin	C15038	C25H21N3O3	-H(-)	100
838	413.047	1	4297.48	0.255929	Sulbenicillin	C11170	C16H18N2O7S2	-H(-)	80
839	413.068	1	132722	0.220669	(7R)-7-(5-Carboxy-5-oxopentanoyl)aminocephalosporinate	C04712	C16H18N2O9S	-H(-)	41
840	413.108	1	4706.52	0.671821	Asperuloside	C09769	C18H22O11	-H(-)	81
841	415.237	1	4161.7	0.671404	Distigmine	C16823	C22H32N4O4	-H(-)	17
842	415.285	1	283950	0.271026	Methandriol dipropionate	C14634	C26H40O4	-H(-)	100
843	418.956	1	1.24746e+06		1D-myo-Inositol 1,3,4-trisphosphate; D-myo-Inositol 1,4,5-trisphosphate	C01243; C01245	C6H15O15P3	-H(-)	100
844	419.137	1	140972	0.345038	Melampodin A; Glycyphyllin; Isorhapontin; Rhaponticin	C09500; C09754; C10266; C10288	C21H24O9	-H(-)	14
845	420.183	1	27194.1		Latrunculin A	C16901	C22H31NO5S	-H(-)	22
846	421.076	1	10409.5	-0.105622	alpha,alpha'-Trehalose 6-phosphate; Sucrose 6'-phosphate; Maltose 6'-phosph...	C00689; C02591; C02995; C04534; C05396; C16688; C18050; C20237	C12H23O14P	-H(-)	87
847	422.188	1	54690.6	0.90908	4-Chloro-alpha-[4-[2-(diethylamino)ethoxy]phenyl]-alpha-phenylbenzeneethanol	C15067	C26H30ClNO2	-H(-)	11
848	423.128	1	48597.3	0.486679	Ginkgolide B; Ginkgolide J; Rutarin; Ginkgolide M	C07602; C07604; C09309; C16816	C20H24O10	-H(-)	18
849	425.034	1	13423		Cefoxitin sodium	C08106	C16H16N3O7S2.	-H(-)	38
850	426.022	1	30665.4	0.726402	ADP; Adenosine 3',5'-bisphosphate; dGDP; Adenosine 2',5'-bisphosphate	C00008; C00054; C00361; C03850	C10H15N5O10P2	-H(-)	100
851	431.099	1	331110	-0.105429	Vitexin; Isovitexin; Apigenin 7-O-beta-D-glucoside; Genistein 7-O-beta-D-gl...	C01460; C01714; C04608; C09126; C10345; C10420; C16911	C21H20O10	-H(-)	100
852	432.125	1	429099	0.378604	N-Acetylaspartylglutamylglutamate	C20776	C16H23N3O11	-H(-)	65
853	432.204	1	5952.86	0.820613	Mycophenolate mofetil	C07908	C23H31NO7	-H(-)	100
854	432.312	1	4281.32	0.77803	Glycolithocholate	C15557	C26H43NO4	-H(-)	100
855	433.016	1	26609.5	0.548611	Ponceau MX; Ponceau SX	C19294; C19510	C18H14N2O7S2.	-H(-)	100
856	433.089	1	105435	0.783006	(L-Seryl)adenylate	C05820	C13H19N6O9P	-H(-)	100
857	437.145	1	11107.4	0.823459	Glaucolide B; sec-o-Glucosylhamaudol	C09465; C17484	C21H26O10	-H(-)	100
858	439.127	1	9729.88	0.614912	Ginkgolide C	C07603	C20H24O11	-H(-)	13
859	441.337	1	7493.08	0.844598	Testosterone decanoate; 4alpha-Methylzymosterol-4-carboxylate	C14607; C15808	C29H46O3	-H(-)	100
860	442.017	1	538526	0.701483	GDP; 8-Oxo-dGDP	C00035; C20176	C10H15N5O11P2	-H(-)	100
861	443.258	1	90342.3	0.485654	3-(O-Geranylgeranyl)-sn-glycerol 1-phosphate	C04590	C23H41O6P	-H(-)	100
862	445.078	1	7717.24	0.214729	Baicalin	C10025	C21H18O11	-H(-)	100
863	445.299	1	3627.07	-0.0859869	Carpipramine maleate	C12896	C28H38N4O.	-H(-)	15
864	447.093	1	1663.17	0.279036	Quercitrin; Isoorientin; Luteolin 7-O-beta-D-glucoside; Carthamone; Fisetin...	C01750; C01821; C03951; C08598; C10042; C10114; C12249; C12626; C16409; C17056	C21H20O11	-H(-)	100
865	447.26	1	154724	0.612855	N-Acetyl-leu-leu-tyr-amide	C11297	C23H36N4O5	-H(-)	72
866	448.307	1	1.06393e+06	0.783761	Glycodeoxycholate; Glycochenodeoxycholate	C05464; C05466	C26H43NO5	-H(-)	100
867	449.188	1	110420	0.861015	Acotiamide	C14127	C21H30N4O5S	-H(-)	57
868	450.313	1	19054.7	0.781959	Teleocidin B-1	C05150	C28H41N3O2	-H(-)	100
869	451.063	1	8616.38	0.464377	Cefovecin sodium	C13142	C17H18N5O6S2.	-H(-)	100
870	455.155	1	28924.4	0.789622	5,10-Methenyltetrahydrofolate	C00445	C20H22N7O6	-H(-)	91
871	461.109	1	25772.6	0.574379	Isoscoparine; 6-Methoxyluteolin 7-rhamnoside; Swertiajaponin; Tectoridin; H...	C05990; C10104; C10187; C10533; C17762	C22H22O11	-H(-)	100
872	461.172	1	78042.6	0.880482	(+)-Plicamine	C12254	C26H26N2O6	-H(-)	100
873	461.204	1	17454.3	0.88323	Patrinoside; Valerosidatum	C11640; C17068	C21H34O11	-H(-)	100
874	463.088	1	99675.7	0.0609239	Quercetin 3-O-glucoside; Gossypetin 8-rhamnoside; Hyperin; Myricitrin; Quer...	C05623; C10050; C10073; C10108; C12639; C16410; C17763	C21H20O12	-H(-)	100
875	464.22	1	13283.9	0.852196	Codonocarpine	C10582	C26H31N3O5	-H(-)	72
876	464.302	1	3692.4	0.770579	Glycocholate	C01921	C26H43NO6	-H(-)	100
877	465.092	1	3553.32	0.00909835	N-Adenylylanthranilate	C03293	C17H19N6O8P	-H(-)	100
878	465.139	1	14187.7	0.802037	Agnuside	C09765	C22H26O11	-H(-)	100
879	465.305	1	95628.4	0.779246	Cholesterol sulfate	C18043	C27H46O4S	-H(-)	100
880	466.307	1	7230.46	0.784582	Oxethazaine	C12552	C28H41N3O3	-H(-)	100
881	466.966	1	4793.29	0.678539	dUTP	C00460	C9H15N2O14P3	-H(-)	100
882	467.134	1	5484	0.800828	104-1; 104-2; 8-D-Olivosyl-landomycin	C12403; C12407; C18778	C25H24O9	-H(-)	100
883	468.115	1	9484.13	0.59768	Kalbreclasine	C08529	C20H23NO12	-H(-)	100
884	468.149	1	2658.55	0.709756	Indol-3-ylacetyl-myo-inositol L-arabinoside	C04611	C21H27NO11	-H(-)	11
885	473.183	1	12467.9	-0.231845	Robustaol A	C09968	C25H30O9	-H(-)	100
886	473.956	1	116357	0.427549	Adenylylselenate	C05686	C10H14N5O10PSe	-H(-)	24
887	479.084	1	51956.4	0.570022	Gossypin; 4-o-Galloylbergenin; 11-o-Galloylbergenin	C10051; C17514; C17520	C21H20O13	-H(-)	100
888	479.193	1	2495.58	0.83889	Acevaltrate	C16752	C24H32O10	-H(-)	100
889	480.126	1	7992.05	0.141801	Cefepime hydrochloride	C12557	C19H25N6O5S2.	-H(-)	100
890	481.28	1	7002.25	0.688066	Fusicoccin H	C09093	C26H42O8	-H(-)	76
891	482.96	1	3538.02	-0.017101	UTP	C00075	C9H15N2O15P3	-H(-)	100
892	483.329	1	3647.25	0.743415	N-tert-Butyloxycarbonyl-deacetyl-leupeptin	C11604	C23H44N6O5	-H(-)	99
893	484.06	1	42202	0.428437	alpha,beta-Dihydroxyethyl-TPP	C13378	C14H23N4O9P2S	-H(-)	76
894	489.323	1	5354.04	0.557033	Homaline	C10599	C30H42N4O2	-H(-)	100
895	491.266	1	4851.14	0.683338	Mucronine B	C10010	C28H36N4O4	-H(-)	68
896	495.152	1	40575.3	0.599983	Mycophenolic acid O-acyl-glucuronide	C20383	C23H28O12	-H(-)	40
897	497.103	1	5324.99	0.882556	Bis-gamma-glutamylcystine	C03646	C16H26N4O10S2	-H(-)	100
898	498.289	1	11168.5	0.697543	Taurodeoxycholate; Taurochenodeoxycholate; Tauroursodeoxycholic acid	C05463; C05465; C16868	C26H45NO6S	-H(-)	100
899	499.292	1	3550.11	0.694566	Mupirocin	C11758	C26H44O9	-H(-)	100
900	510.161	1	6139.08	0.843518	Hygromycin A	C17579	C23H29NO12	-H(-)	100
901	511.244	1	206741		Norcholestenol iodomethyl (131 I)	C13547	C27H45IO	-H(-)	25
902	513.231	1	3308.95	0.931642	Telmisartan	C07710	C33H30N4O2	-H(-)	100
903	514.073	1	14400.8	0.059957	Cefozopran	C11203	C19H17N9O5S2	-H(-)	100
904	514.284	1	8170.66	0.702346	Taurocholate; Taurohyocholate	C05122; C15516	C26H45NO7S	-H(-)	100
905	515.25	1	3532.82	0.832161	Eriojaposide B	C17889	C25H40O11	-H(-)	65
906	515.287	1	8496.89	0.710514	L-Olivosyl-oleandolide	C11991	C26H44O10	-H(-)	100
907	517.188	1	4822.9	0.912129	Gossypol	C07667	C30H30O8	-H(-)	41
908	518.092	1	9071.79	0.525144	Ceforanide	C06884	C20H21N7O6S2	-H(-)	100
909	520.327	1	13626.6	0.772097	Mycinamicin VII	C15683	C29H47NO7	-H(-)	100
910	522.26	1	9104.89	0.738633	Calcimycin	C11309	C29H37N3O6	-H(-)	59
911	527.154	1	3986.34	0.907828	Tremulacin	C09973	C27H28O11	-H(-)	21
912	529.462	1	12577	0.796281	Epoxymurin-A	C08484	C35H62O3	-H(-)	100
913	531.26	1	4135.48	0.952505	Calactin; Calotropin; Roridin A	C08854; C08855; C09716	C29H40O9	-H(-)	100
914	531.297	1	5652.16	0.791651	Cucurbitacin J; Simplexin	C08801; C09185	C30H44O8	-H(-)	100
915	533.024	1	95970.4	0.134923	UDP-L-Ara4O	C16155	C14H20N2O16P2	-H(-)	11
916	533.094	1	10496.8	-0.070636	Luteolin 7-O-(6''-malonylglucoside)	C10103	C24H22O14	-H(-)	100
917	533.187	1	27251.3	0.899193	5''-Phosphoribostamycin	C18004	C17H35N4O13P	-H(-)	100
918	534.216	1	3515.25		Asperlicin	C11688	C31H29N5O4	-H(-)	38
919	539.011	1	9070.41	0.191812	Cefonicid sodium	C08105	C18H16N6O8S3.	-H(-)	100
920	540.906	1	3284.97		Quercetin 3,3',7-trissulfate; Quercetin 3,4',7-trissulfate	C03897; C03898	C15H10O16S3	-H(-)	100
921	549.088	1	130116	0.571381	Quercetin 3-O-(6-O-malonyl-beta-D-glucoside)	C12638	C24H22O15	-H(-)	100
922	553.191	1	24666.8	0.882374	Osthenol-7-O-beta-D-gentiobioside	C17476	C26H34O13	-H(-)	37
923	555.207	1	3019.57	0.910204	11-Hydroxyiridodial glucoside pentaacetate; 8-epi-11-Hydroxyiridodial gluco...	C11666; C11667	C26H36O13	-H(-)	88
924	561.234	1	9880.37	0.744399	Eriocarpin	C08865	C29H38O11	-H(-)	100
925	561.393	1	12432.7	0.876613	3-Hexaprenyl-4,5-dihydroxybenzoate	C05200	C37H54O4	-H(-)	38
926	565.44	1	11509.1	0.540126	Anhydrorhodovibrin	C15877	C41H58O	-H(-)	32
927	568.343	1	8684.28	0.860701	Janthitrem C	C20601	C37H47NO4	-H(-)	100
928	570.358	1	3635.41	0.705053	21,22-Diprenylpaxilline	C20561	C37H49NO4	-H(-)	100
929	577.373	1	7489.58	0.627748	Asparagoside A; Timosaponin A-I	C08886; C17074	C33H54O8	-H(-)	20
930	580.144	1	6562.54	0.823184	Cyanidin 3-O-(beta-D-xylosyl-(1->2)-beta-D-galactoside); Cyanidin 3-O-beta-...	C20468; C20490	C26H29O15	-H(-)	100
931	581.434	1	11694.9	0.457856	Hydroxyspirilloxanthin; Spheroidenone; R.g.-Keto I; Thiothece-474	C15879; C15903; C16277; C16279	C41H58O2	-H(-)	18
932	583.292	1	14429.9	0.957028	Euphornin	C19991	C33H44O9	-H(-)	63
933	585.307	1	6417.44	0.840241	5-Oxoavermectin ''2b'' aglycone	C11954	C33H46O9	-H(-)	100
934	586.938	1	100355		Inosine 5'-tetraphosphate	C03614	C10H16N4O17P4	-H(-)	100
935	591.262	1	2937.65	0.954811	Pheophorbide a	C18021	C35H36N4O5	-H(-)	100
936	593.151	1	2711.95	-0.122216	Isoorientin 2''-O-rhamnoside; Vitexin 2''-O-beta-D-glucoside; Isovitexin 2'...	C03870; C04024; C04199; C08064; C10195; C10513; C12630; C17600	C27H30O15	-H(-)	100
937	593.194	1	5071.3	0.1974	Cannabisin A	C17905	C34H30N2O8	-H(-)	57
938	593.267	1	43306.5	0.930115	Obamegine; Aromoline; (+)-Bebeerine; Daphnandrine; Isochondrodendrine; (+)-...	C06513; C06514; C09352; C09415; C09543; C11141	C36H38N2O6	-H(-)	100
939	593.332	1	8615.9	0.310635	13-Deoxytedanolide	C16861	C32H50O10	-H(-)	100
940	594.006	1	9621.2	0.0960875	3-(ADP)-2-phosphoglycerate	C03673	C13H20N5O16P3	-H(-)	30
941	594.291	1	34954.2	0.907548	Kni 102	C15654	C31H41N5O7	-H(-)	24
942	595.04	1	131960	0.443983	ADP-5-ethyl-4-methylthiazole-2-carboxylate	C20784	C17H22N6O12P2S	-H(-)	48
943	595.132	1	42401.6		Quercetin 3-O-[beta-D-xylosyl-(1->2)-beta-D-glucoside]	C12637	C26H28O16	-H(-)	57
944	595.282	1	357518	0.931148	Berbamunine; Guattegaumerine; Magnoline	C05177; C06511; C06515	C36H40N2O6	-H(-)	100
945	595.349	1	6540.26	-0.0657757	L-Urobilinogen	C05789	C33H48N4O6	-H(-)	10
946	595.379	1	10341.5	0.656382	Astaxanthin	C08580	C40H52O4	-H(-)	100
947	597.195	1	4302.54	0.848931	Landomycin D	C18684	C31H34O12	-H(-)	10
948	599.214	1	10122.2	0.886654	100-2	C12408	C31H36O12	-H(-)	100
949	599.323	1	11691.9	0.803888	5-Oxoavermectin ''2a'' aglycone	C11970	C34H48O9	-H(-)	100
950	600.331	1	121460	0.805815	Lolitrem K	C20533	C37H47NO6	-H(-)	28
951	601.266	1	35849.5	0.961889	Oxidized dinoflagellate luciferin	C19705	C33H38N4O7	-H(-)	100
952	605.227	1	12758.5	0.907383	Cancentrine	C09370	C36H34N2O7	-H(-)	22
953	606.074	1	10763.4	0.783452	UDP-N-acetyl-alpha-D-glucosamine; UDP-N-acetyl-D-galactosamine; UDP-N-acety...	C00043; C00203; C01170	C17H27N3O17P2	-H(-)	100
954	609.146	1	33821.1	0.137732	Rutin; Lucenin-2; Kaempferol 3-O-beta-D-glucosyl-(1->2)-beta-D-glucoside; K...	C05625; C10102; C12634; C16490; C17563; C19796	C27H30O16	-H(-)	100
955	609.186	1	32370.1		Atalanine	C10644	C34H30N2O9	-H(-)	26
956	612.272	1	8946.2	-0.215474	6'''-Deamino-6'''-oxoneomycin C	C17589	C23H43N5O14	-H(-)	99
957	616.223	1	3624.43	0.92724	Labriformin	C08871	C31H39NO10S	-H(-)	100
958	617.262	1	5025.08	0.942963	APC	C16542	C33H38N4O8	-H(-)	100
959	620.296	1	37665.5		Z-Arg-Arg-NHMec	C02334	C30H39N9O6	-H(-)	64
960	623.196	1	9327.17	0.759024	Forsythiaside; Verbascoside; Methyl hesperidin; Magnoloside A	C10456; C10501; C17393; C17678	C29H36O15	-H(-)	13
961	625.265	1	7606.25	0.92859	Red chlorophyll catabolite	C18022	C35H38N4O7	-H(-)	15
962	633.126	1	15821.1	0.83172	Actinorhodin	C06691	C32H26O14	-H(-)	52
963	635.401	1	24214.3	0.848634	Argiotoxin 636	C13927	C29H52N10O6	-H(-)	100
964	638.032	1	4679.38	0.136339	ADPribose 2'-phosphate	C03246	C15H24N5O17P3	-H(-)	88
965	644.307	1	4866.67	0.900607	Aconitine	C06091	C34H47NO11	-H(-)	100
966	647.288	1	71224.6		Gnididin	C09096	C37H44O10	-H(-)	46
967	649.095	1	8308.46	0.809132	Congo red	C14078	C32H22N6O6S2.	-H(-)	21
968	651.345	1	9333.35		Metocurine	C07919	C40H48N2O6	-H(-)	45
969	654.294	1	26494.8	0.94953	Rifamycin W	C12247	C35H45NO11	-H(-)	33
970	665.214	1	42306.4	0.644007	Glycogen; Stachyose; Cellotetraose; Maltotetraose; Isolychnose; 1,3-alpha-D...	C00182; C01613; C02013; C02052; C03989; C04861; C08242; C08248	C24H42O21	-H(-)	100
971	669.422	1	18632.8		Monensin	C06693	C36H62O11	-H(-)	100
972	672.338	1	7571.42	0.869796	Veratridine; Bikhaconitine	C06544; C08664	C36H51NO11	-H(-)	100
973	679.425	1	9297.79	0.859398	13-Sophorosyloxydocosanoic acid	C18191	C34H64O13	-H(-)	10
974	682.289	1	4165.82	0.913091	27-O-Demethylrifamycin SV	C14727	C36H45NO12	-H(-)	18
975	686.042	1	3167.93	0.242498	UDP-N-acetyl-alpha-D-glucosamine 3'-phosphate	C20245	C17H28N3O20P3	-H(-)	100
976	693.195	1	3727.33	0.808543	Dexylosylpradimicin C	C06785	C34H34N2O14	-H(-)	100
977	696.302	1	5732.51	0.943478	Rifamycin	C12044	C37H47NO12	-H(-)	100
978	703.386	1	9803.43	0.220025	Voacamine	C09252	C43H52N4O5	-H(-)	100
979	709.343	1	17291.2	0.750655	k-Strophanthin-beta; Boivinide A	C16820; C17526	C36H54O14	-H(-)	100
980	711.325	1	341947		Convalloside	C19986	C35H52O15	-H(-)	31
981	711.359	1	19607.4	0.956625	Digitalin	C08862	C36H56O14	-H(-)	84
982	716.523	1	8892.84	0.189099	1-Hexadecanoyl-2-(9Z-octadecenoyl)-sn-glycero-3-phosphoethanolamine	C13877	C39H76NO8P	-H(-)	100
983	719.306	1	15297.3		Ritonavir	C07240	C37H48N6O5S2	-H(-)	100
984	721.394	1	12861.3	-0.0436251	Myxochromide S1	C15714	C38H54N6O8	-H(-)	100
985	723.057	1	4480.4	0.140198	Adenylated molybdopterin	C19848	C20H26N10O12P2S2	-H(-)	100
986	725.344	1	26359.2	0.938047	Adiantifoline	C09323	C42H50N2O9	-H(-)	100
987	738.818	1	15345.2		1-Diphosinositol pentakisphosphate; 5-PP-InsP5	C11174; C11526	C6H19O27P7	-H(-)	14
988	741.188	1	31017.3	0.711445	Quercetin 3-(2G-xylosylrutinoside)	C10175	C32H38O20	-H(-)	100
989	745.418	1	6413.56	0.809468	Avermectin A2b monosaccharide; Avermectin B2a monosaccharide	C11958; C11973	C41H62O12	-H(-)	100
990	747.518	1	3867.22	0.498786	1-Hexadecanoyl-2-(9Z-octadecenoyl)-sn-glycero-3-phospho-sn-glycerol	C13883	C40H77O10P	-H(-)	100
991	748.296	1	16657.1		3'-N-Debenzoyltaxol	C16524	C40H47NO13	-H(-)	79
992	760.346	1	1711.24		Lividomycin A	C17707	C29H55N5O18	-H(-)	54
993	760.348	1	9560.66	-0.273994	Lividomycin A	C17707	C29H55N5O18	-H(-)	45
994	771.199	1	11777.8	0.0450834	Kaempferol 3-sophorotrioside	C12635	C33H40O21	-H(-)	100
995	775.27	1	3150	0.824061	Formylmethanofuran	C01001	C35H44N4O16	-H(-)	17
996	777.341	1	7724.11		Bis(glutathionyl)spermine disulfide	C16564	C30H54N10O10S2	-H(-)	20
997	784.411	1	4729.25	0.862635	Leucomycin A8	C14061	C39H63NO15	-H(-)	33
998	787.31	1	9115.33	-0.270672	Phalloidin	C08439	C35H48N8O11S	-H(-)	93
999	788.985	1	7302.59		P1,P4-Bis(5'-uridyl) tetraphosphate	C06198	C18H26N4O23P4	-H(-)	21
1000	792.415	1	3704.52		Protoveratrine A	C10815	C41H63NO14	-H(-)	14
1001	807.398	1	6254.7		Leurosine	C09219	C46H56N4O9	-H(-)	100
1002	807.4	1	34335.6	0.941613	Leurosine	C09219	C46H56N4O9	-H(-)	16
1003	808.317	1	5801.07		Aclacinomycin Y	C18639	C42H51NO15	-H(-)	38
1004	821.377	1	5898.31	0.90846	Catharine	C09129	C46H54N4O10	-H(-)	100
1005	821.398	1	2710.58	-0.234946	Rifampicin	C06688	C43H58N4O12	-H(-)	100
1006	823.391	1	13613.7	0.908908	Vincristine; Vincristine sulfate	C07204; C13974	C46H56N4O10; C46H56N4O10.	-H(-); -H(-)	29
1007	823.448	1	11873.1	0.915026	Yiamoloside B	C08990	C43H68O15	-H(-)	100
1008	827.267	1	4016.9	0.380212	Amylopectin; Cellopentaose; Verbascose	C00317; C06218; C08252	C30H52O26	-H(-)	100
1009	835.43	1	4428.18	0.955603	Acanthifolicin	C20006	C44H68O13S	-H(-)	100
1010	841.328	1	22637.9		Landomycin J	C18824	C43H54O17	-H(-)	79
1011	850.472	1	4000.72		Chivosazole B	C15729	C48H69NO12	-H(-)	10
1012	867.475	1	3186.07	0.904842	Dioscin; Desglucomusennin; Isoastragaloside I; Astragaloside I	C08897; C08940; C17793; C17797	C45H72O16	-H(-)	100
1013	868.293	1	4955.17		1,3-alpha-D-Mannosyl-(1,2-N-acetyl-alpha-D-glucosaminyl)-1,2-alpha-D-mannos...	C04923	C32H55NO26	-H(-)	100
1014	869.564	1	5337.73	0.861226	X-206	C15847	C47H82O14	-H(-)	77
1015	873.464	1	7011.03	0.835464	Pectenotoxin 1	C16871	C47H70O15	-H(-)	100
1016	877.434	1	5755.03		Hydrogenobyrinate a,c diamide	C06503	C45H62N6O12	-H(-)	78
1017	894.294	1	26820.1	-0.499029	Coumermycin D	C12480	C43H49N3O18	-H(-)	100
1018	897.907	1	39858.2	0.657033	Reactive black 5	C16001	C26H21N5O19S6.	-H(-)	46
1019	909.312	1	13549		3''-Adenylylstreptomycin	C03462	C31H51N12O18P	-H(-)	78
1020	911.499	1	8404.73	0.887703	Soyasaponin II; Akeboside Stf	C12081; C17546	C47H76O17	-H(-)	12
1021	921.343	1	16342.3		Precorrin 5	C06416	C45H54N4O17	-H(-)	21
1022	924.415	1	71027.1	0.839461	Cyanopeptolin S	C15743	C40H63N9O14S	-H(-)	100
1023	936.343	1	1.67241e+06	-0.389767	Cobyrinate c-monamide	C19724	C45H60CoN5O13	-H(-)	10
1024	951.447	1	106609		Anabaenopeptilide 90A	C15691	C46H64N8O14	-H(-)	100
1025	951.448	1	64910.9	0.881466	Anabaenopeptilide 90A	C15691	C46H64N8O14	-H(-)	100
1026	951.495	1	91387.8		Microcystin RA	C19996	C46H68N10O12	-H(-)	100
1027	961.369	1	18087.5	0.695049	3A-Deolivosylpremithramycin B	C18710	C47H62O21	-H(-)	10
1028	973.586	1	4563.72	0.341212	Megalomicin C2	C11988	C49H86N2O17	-H(-)	86
1029	973.653	1	3227.09		1-Archaetidyl-1D-myo-inositol 3-phosphate	C20642	C49H100O14P2	-H(-)	25
1030	975.369	1	22685.5	0.668383	Crocin	C08589	C44H64O24	-H(-)	14
1031	989.319	1	192076	-0.201667	Maltohexaose; Cellohexaose; alpha-Galactosyl-(1-6)-alpha-galactosyl-(1-6)-a...	C01936; C06217; C08238	C36H62O31	-H(-)	100

## Sheet: annotation
ionIdx	ionMz	ionActive	ionQualTIC	ionAverageInt	mz difference	formula	ion	score	name
1	59.0134	TRUE	0.180709	7570.46	0.000434805	C2H4O2	-H(-)	100	Acetate
1	59.0134	TRUE	0.180709	7570.46	0.000434805	C2H4O2	-H(-)	100	Glycolaldehyde
2	70.0297	TRUE	-0.335904	14404.8	0.000121253	C3H5NO	-H(-)	100	Acrylamide
3	71.0137	TRUE	-0.323022	32652.2	0.000115562	C3H4O2	-H(-)	100	Acrylic acid
3	71.0137	TRUE	-0.323022	32652.2	0.000115562	C3H4O2	-H(-)	100	Methylglyoxal
3	71.0137	TRUE	-0.323022	32652.2	0.000115562	C3H4O2	-H(-)	100	Glycidaldehyde
3	71.0137	TRUE	-0.323022	32652.2	0.000115562	C3H4O2	-H(-)	100	Propiolactone
3	71.0137	TRUE	-0.323022	32652.2	0.000115562	C3H4O2	-H(-)	100	Malonaldehyde
4	71.05	TRUE	-0.211859	1513.4	0.000237158	C4H8O	-H(-)	100	Butanal
4	71.05	TRUE	-0.211859	1513.4	0.000237158	C4H8O	-H(-)	100	Methyl ethyl ketone
4	71.05	TRUE	-0.211859	1513.4	0.000237158	C4H8O	-H(-)	100	1,2-Epoxybutane
5	72.009	TRUE	-0.0349234	3240.38	0.00010148	C2H3NO2	-H(-)	100	Iminoglycine
6	73.0291	TRUE	0.364217	5025.24	0.000358849	C3H6O2	-H(-)	100	Propanoate
6	73.0291	TRUE	0.364217	5025.24	0.000358849	C3H6O2	-H(-)	100	(S)-Lactaldehyde
6	73.0291	TRUE	0.364217	5025.24	0.000358849	C3H6O2	-H(-)	100	(R)-Lactaldehyde
6	73.0291	TRUE	0.364217	5025.24	0.000358849	C3H6O2	-H(-)	100	3-Hydroxypropanal
6	73.0291	TRUE	0.364217	5025.24	0.000358849	C3H6O2	-H(-)	100	Hydroxyacetone
6	73.0291	TRUE	0.364217	5025.24	0.000358849	C3H6O2	-H(-)	100	Lactaldehyde
6	73.0291	TRUE	0.364217	5025.24	0.000358849	C3H6O2	-H(-)	100	Glycidol
6	73.0291	TRUE	0.364217	5025.24	0.000358849	C3H6O2	-H(-)	100	Methyl acetate
7	74.0244	TRUE	0.266939	40039.6	0.000306695	C2H5NO2	-H(-)	100	Glycine
7	74.0244	TRUE	0.266939	40039.6	0.000306695	C2H5NO2	-H(-)	100	Nitroethane
7	74.0244	TRUE	0.266939	40039.6	0.000306695	C2H5NO2	-H(-)	100	Acetohydroxamic acid
7	74.0244	TRUE	0.266939	40039.6	0.000306695	C2H5NO2	-H(-)	100	Methyl carbamate
8	75.0085	TRUE	0.140851	2353.9	0.000215332	C2H4O3	-H(-)	100	Glycolate
9	85.0294	TRUE	0.374966	9001.65	5.34707e-05	C4H6O2	-H(-)	100	Diacetyl
9	85.0294	TRUE	0.374966	9001.65	5.34707e-05	C4H6O2	-H(-)	100	gamma-Butyrolactone
9	85.0294	TRUE	0.374966	9001.65	5.34707e-05	C4H6O2	-H(-)	100	2-Butenoate
9	85.0294	TRUE	0.374966	9001.65	5.34707e-05	C4H6O2	-H(-)	100	2-Butyne-1,4-diol
9	85.0294	TRUE	0.374966	9001.65	5.34707e-05	C4H6O2	-H(-)	100	Cyclopropanecarboxylate
9	85.0294	TRUE	0.374966	9001.65	5.34707e-05	C4H6O2	-H(-)	100	Succinic aldehyde
9	85.0294	TRUE	0.374966	9001.65	5.34707e-05	C4H6O2	-H(-)	100	beta-Butyrolactone
9	85.0294	TRUE	0.374966	9001.65	5.34707e-05	C4H6O2	-H(-)	100	Vinyl acetate
9	85.0294	TRUE	0.374966	9001.65	5.34707e-05	C4H6O2	-H(-)	100	Methyl acrylate
10	87.0088	TRUE	0.308764	10373.9	1.22706e-05	C3H4O3	-H(-)	100	Pyruvate
10	87.0088	TRUE	0.308764	10373.9	1.22706e-05	C3H4O3	-H(-)	100	3-Oxopropanoate
10	87.0088	TRUE	0.308764	10373.9	1.22706e-05	C3H4O3	-H(-)	100	3-Hydroxypropenoate
10	87.0088	TRUE	0.308764	10373.9	1.22706e-05	C3H4O3	-H(-)	100	Ethylene carbonate
11	88.0404	TRUE	-0.293043	57181.3	2.94012e-06	C3H7NO2	-H(-)	100	L-Alanine
11	88.0404	TRUE	-0.293043	57181.3	2.94012e-06	C3H7NO2	-H(-)	100	beta-Alanine
11	88.0404	TRUE	-0.293043	57181.3	2.94012e-06	C3H7NO2	-H(-)	100	D-Alanine
11	88.0404	TRUE	-0.293043	57181.3	2.94012e-06	C3H7NO2	-H(-)	100	Sarcosine
11	88.0404	TRUE	-0.293043	57181.3	2.94012e-06	C3H7NO2	-H(-)	100	Alanine
11	88.0404	TRUE	-0.293043	57181.3	2.94012e-06	C3H7NO2	-H(-)	100	Urethane
11	88.0404	TRUE	-0.293043	57181.3	2.94012e-06	C3H7NO2	-H(-)	100	2-Nitropropane
11	88.0404	TRUE	-0.293043	57181.3	2.94012e-06	C3H7NO2	-H(-)	100	HMMF
12	89.0242	TRUE	0.0120735	1781.71	0.000176796	C3H6O3	-H(-)	100	Glycerone
12	89.0242	TRUE	0.0120735	1781.71	0.000176796	C3H6O3	-H(-)	100	(S)-Lactate
12	89.0242	TRUE	0.0120735	1781.71	0.000176796	C3H6O3	-H(-)	100	(R)-Lactate
12	89.0242	TRUE	0.0120735	1781.71	0.000176796	C3H6O3	-H(-)	100	D-Glyceraldehyde
12	89.0242	TRUE	0.0120735	1781.71	0.000176796	C3H6O3	-H(-)	100	3-Hydroxypropanoate
12	89.0242	TRUE	0.0120735	1781.71	0.000176796	C3H6O3	-H(-)	100	Lactate
12	89.0242	TRUE	0.0120735	1781.71	0.000176796	C3H6O3	-H(-)	100	Glyceraldehyde
12	89.0242	TRUE	0.0120735	1781.71	0.000176796	C3H6O3	-H(-)	100	L-Glyceraldehyde
13	94.9805	TRUE	0.569107	3670.7	0.000309205	CH4SO3	-H(-)	100	Methanesulfonic acid
14	94.9907	TRUE	0.567333	2069.37	-0.000302279	CH5O3P	-H(-)	100	Methylphosphonate
15	95.0138	TRUE	0.50886	35320.8	9.80141e-06	C5H4O2	-H(-)	100	Protoanemonin
15	95.0138	TRUE	0.50886	35320.8	9.80141e-06	C5H4O2	-H(-)	100	Furfural
16	96.0092	TRUE	0.429068	46034.8	-6.36793e-05	C4H3NO2	-H(-)	100	Maleimide
17	97.0655	TRUE	0.329687	741286	0.000407228	C6H10O	-H(-)	100	Cyclohexanone
17	97.0655	TRUE	0.329687	741286	0.000407228	C6H10O	-H(-)	100	(E)-2-Hexenal
17	97.0655	TRUE	0.329687	741286	0.000407228	C6H10O	-H(-)	100	3-Hexenal
18	98.0248	TRUE	0.520965	8283.78	-2.73468e-05	C4H5NO2	-H(-)	100	Succinimide
18	98.0248	TRUE	0.520965	8283.78	-2.73468e-05	C4H5NO2	-H(-)	100	Hymexazol
19	100.041	TRUE	0.37963	2562.27	-0.000190022	C4H7NO2	-H(-)	100	1-Aminocyclopropane-1-carboxylate
19	100.041	TRUE	0.37963	2562.27	-0.000190022	C4H7NO2	-H(-)	100	Homoserine lactone
19	100.041	TRUE	0.37963	2562.27	-0.000190022	C4H7NO2	-H(-)	100	Diacetylmonoxime
19	100.041	TRUE	0.37963	2562.27	-0.000190022	C4H7NO2	-H(-)	100	L-Azetidine 2-carboxylic acid
19	100.041	TRUE	0.37963	2562.27	-0.000190022	C4H7NO2	-H(-)	100	3-Oxobutanamide
19	100.041	TRUE	0.37963	2562.27	-0.000190022	C4H7NO2	-H(-)	100	2-Aminobut-2-enoate
19	100.041	TRUE	0.37963	2562.27	-0.000190022	C4H7NO2	-H(-)	100	N-Methylolacrylamide
19	100.041	TRUE	0.37963	2562.27	-0.000190022	C4H7NO2	-H(-)	100	L-Homoserine lactone
20	101.06	TRUE	-0.25299	39761.3	0.000389754	C5H10O2	-H(-)	100	Pentanoate
20	101.06	TRUE	-0.25299	39761.3	0.000389754	C5H10O2	-H(-)	100	3-Methylbutanoic acid
20	101.06	TRUE	-0.25299	39761.3	0.000389754	C5H10O2	-H(-)	100	2-Methylbutyrate
21	101.072	TRUE	0.454756	362302	-0.000183939	C4H10N2O	-H(-)	100	N-Nitrosodiethylamine
22	102.056	TRUE	-0.391418	1.44073e+06	-0.000109131	C4H9NO2	-H(-)	100	4-Aminobutanoate
22	102.056	TRUE	-0.391418	1.44073e+06	-0.000109131	C4H9NO2	-H(-)	100	N,N-Dimethylglycine
22	102.056	TRUE	-0.391418	1.44073e+06	-0.000109131	C4H9NO2	-H(-)	100	(R)-3-Amino-2-methylpropanoate
22	102.056	TRUE	-0.391418	1.44073e+06	-0.000109131	C4H9NO2	-H(-)	100	D-2-Aminobutyrate
22	102.056	TRUE	-0.391418	1.44073e+06	-0.000109131	C4H9NO2	-H(-)	100	(S)-2-Aminobutanoate
22	102.056	TRUE	-0.391418	1.44073e+06	-0.000109131	C4H9NO2	-H(-)	100	N-Methyl-L-alanine
22	102.056	TRUE	-0.391418	1.44073e+06	-0.000109131	C4H9NO2	-H(-)	100	L-3-Amino-isobutanoate
22	102.056	TRUE	-0.391418	1.44073e+06	-0.000109131	C4H9NO2	-H(-)	100	2-Amino-2-methylpropanoate
22	102.056	TRUE	-0.391418	1.44073e+06	-0.000109131	C4H9NO2	-H(-)	100	3-Aminoisobutyric acid
22	102.056	TRUE	-0.391418	1.44073e+06	-0.000109131	C4H9NO2	-H(-)	100	HBA
22	102.056	TRUE	-0.391418	1.44073e+06	-0.000109131	C4H9NO2	-H(-)	100	N-Ethylglycine
22	102.056	TRUE	-0.391418	1.44073e+06	-0.000109131	C4H9NO2	-H(-)	100	n-Propyl carbamate
23	103.004	TRUE	-0.38522	89874.2	-0.000474044	C3H4O4	-H(-)	100	Hydroxypyruvate
23	103.004	TRUE	-0.38522	89874.2	-0.000474044	C3H4O4	-H(-)	100	Malonate
23	103.004	TRUE	-0.38522	89874.2	-0.000474044	C3H4O4	-H(-)	100	2-Hydroxy-3-oxopropanoate
24	103.04	TRUE	0.284176	22004.2	8.90618e-05	C4H8O3	-H(-)	100	4-Hydroxybutanoic acid
24	103.04	TRUE	0.284176	22004.2	8.90618e-05	C4H8O3	-H(-)	100	(R)-3-Hydroxybutanoate
24	103.04	TRUE	0.284176	22004.2	8.90618e-05	C4H8O3	-H(-)	100	3-Hydroxy-2-methylpropanoate
24	103.04	TRUE	0.284176	22004.2	8.90618e-05	C4H8O3	-H(-)	100	4-Hydroxyacid
24	103.04	TRUE	0.284176	22004.2	8.90618e-05	C4H8O3	-H(-)	100	(S)-3-Hydroxybutanoate
24	103.04	TRUE	0.284176	22004.2	8.90618e-05	C4H8O3	-H(-)	100	2-Hydroxybutanoic acid
24	103.04	TRUE	0.284176	22004.2	8.90618e-05	C4H8O3	-H(-)	100	(S)-3-Hydroxyisobutyrate
24	103.04	TRUE	0.284176	22004.2	8.90618e-05	C4H8O3	-H(-)	100	Methyl methoxyacetate
25	104.035	TRUE	0.244334	4482.55	2.33922e-05	C3H7NO3	-H(-)	100	L-Serine
25	104.035	TRUE	0.244334	4482.55	2.33922e-05	C3H7NO3	-H(-)	100	Serine
25	104.035	TRUE	0.244334	4482.55	2.33922e-05	C3H7NO3	-H(-)	100	D-Serine
26	105.019	TRUE	0.18935	910.496	0.000105673	C3H6O4	-H(-)	100	D-Glycerate
27	107.05	TRUE	0.468441	12497.5	0.000342185	C7H8O	-H(-)	100	Benzyl alcohol
27	107.05	TRUE	0.468441	12497.5	0.000342185	C7H8O	-H(-)	100	Anisole
27	107.05	TRUE	0.468441	12497.5	0.000342185	C7H8O	-H(-)	100	3-Cresol
27	107.05	TRUE	0.468441	12497.5	0.000342185	C7H8O	-H(-)	100	4-Cresol
27	107.05	TRUE	0.468441	12497.5	0.000342185	C7H8O	-H(-)	100	o-Cresol
27	107.05	TRUE	0.468441	12497.5	0.000342185	C7H8O	-H(-)	100	Aromatic primary alcohol
28	108.046	TRUE	0.475781	65125.1	-2.5661e-05	C6H7NO	-H(-)	100	2-Aminophenol
28	108.046	TRUE	0.475781	65125.1	-2.5661e-05	C6H7NO	-H(-)	100	4-Hydroxyaniline
28	108.046	TRUE	0.475781	65125.1	-2.5661e-05	C6H7NO	-H(-)	100	Hydroxylaminobenzene
28	108.046	TRUE	0.475781	65125.1	-2.5661e-05	C6H7NO	-H(-)	100	m-Aminophenol
29	109.03	TRUE	0.149514	45537.3	-5.02626e-05	C6H6O2	-H(-)	100	Catechol
29	109.03	TRUE	0.149514	45537.3	-5.02626e-05	C6H6O2	-H(-)	100	Hydroquinone
29	109.03	TRUE	0.149514	45537.3	-5.02626e-05	C6H6O2	-H(-)	100	Resorcinol
29	109.03	TRUE	0.149514	45537.3	-5.02626e-05	C6H6O2	-H(-)	100	Benzenediol
29	109.03	TRUE	0.149514	45537.3	-5.02626e-05	C6H6O2	-H(-)	100	5-Methyl-2-furaldehyde
29	109.03	TRUE	0.149514	45537.3	-5.02626e-05	C6H6O2	-H(-)	100	Catechol
30	109.041	TRUE	0.456161	8353.59	0.000184435	C5H6N2O	-H(-)	100	N-Acetylimidazole
30	109.041	TRUE	0.456161	8353.59	0.000184435	C5H6N2O	-H(-)	100	Imidazole-4-acetaldehyde
31	110.025	TRUE	0.495838	6548.81	7.41699e-05	C5H5NO2	-H(-)	100	2,5-Dihydroxypyridine
31	110.025	TRUE	0.495838	6548.81	7.41699e-05	C5H5NO2	-H(-)	100	3,4-Dihydroxypyridine
31	110.025	TRUE	0.495838	6548.81	7.41699e-05	C5H5NO2	-H(-)	100	2,6-Dihydroxypyridine
31	110.025	TRUE	0.495838	6548.81	7.41699e-05	C5H5NO2	-H(-)	100	3-Hydroxy-4H-pyrid-4-one
31	110.025	TRUE	0.495838	6548.81	7.41699e-05	C5H5NO2	-H(-)	100	Pyrrole-2-carboxylate
32	110.036	TRUE	0.217193	8078.17	0.000181143	C4H5N3O	-H(-)	100	Cytosine
33	111.009	TRUE	0.596951	3253.57	3.88536e-05	C5H4O3	-H(-)	100	2-Furoate
34	111.02	TRUE	0.559725	228199	7.87442e-05	C4H4N2O2	-H(-)	100	Uracil
34	111.02	TRUE	0.559725	228199	7.87442e-05	C4H4N2O2	-H(-)	100	Maleic hydrazide
35	112.04	TRUE	0.55607	13465.2	1.51647e-06	C5H7NO2	-H(-)	100	1-Pyrroline-2-carboxylate
35	112.04	TRUE	0.55607	13465.2	1.51647e-06	C5H7NO2	-H(-)	100	(S)-1-Pyrroline-5-carboxylate
35	112.04	TRUE	0.55607	13465.2	1.51647e-06	C5H7NO2	-H(-)	100	delta-1-Pyrroline-5-carboxylate
35	112.04	TRUE	0.55607	13465.2	1.51647e-06	C5H7NO2	-H(-)	100	Glutarimide
36	112.051	TRUE	-0.134254	465.99	0.00019633	C4H7N3O	-H(-)	100	Creatinine
36	112.051	TRUE	-0.134254	465.99	0.00019633	C4H7N3O	-H(-)	100	3-(N-Nitrosomethylamino)propionitrile
37	113.024	TRUE	0.414958	20237.9	-1.22738e-05	C5H6O3	-H(-)	100	2-Hydroxy-2,4-pentadienoate
37	113.024	TRUE	0.414958	20237.9	-1.22738e-05	C5H6O3	-H(-)	100	cis-Acetylacrylate
38	113.036	TRUE	0.591247	7978.21	5.9171e-05	C4H6N2O2	-H(-)	100	5,6-Dihydrouracil
38	113.036	TRUE	0.591247	7978.21	5.9171e-05	C4H6N2O2	-H(-)	100	3-Cyano-L-alanine
38	113.036	TRUE	0.591247	7978.21	5.9171e-05	C4H6N2O2	-H(-)	100	N-Methylhydantoin
38	113.036	TRUE	0.591247	7978.21	5.9171e-05	C4H6N2O2	-H(-)	100	2,5-Dioxopiperazine
38	113.036	TRUE	0.591247	7978.21	5.9171e-05	C4H6N2O2	-H(-)	100	Muscimol
39	113.072	TRUE	0.525489	31101	2.86416e-05	C5H10N2O	-H(-)	100	N-Nitrosopiperidine
39	113.072	TRUE	0.525489	31101	2.86416e-05	C5H10N2O	-H(-)	100	L-Prolinamide
40	114.02	TRUE	-0.416585	3220.29	-5.68699e-05	C4H5NO3	-H(-)	100	Maleamate
41	114.056	TRUE	0.85909	29139.3	0.000126069	C5H9NO2	-H(-)	46	L-Proline
41	114.056	TRUE	0.85909	29139.3	0.000126069	C5H9NO2	-H(-)	46	D-Proline
41	114.056	TRUE	0.85909	29139.3	0.000126069	C5H9NO2	-H(-)	46	Proline
41	114.056	TRUE	0.85909	29139.3	0.000126069	C5H9NO2	-H(-)	46	3-Acetamidopropanal
42	115.004	TRUE	-0.39317	712630	2.49822e-05	C4H4O4	-H(-)	100	Fumarate
42	115.004	TRUE	-0.39317	712630	2.49822e-05	C4H4O4	-H(-)	100	Maleic acid
42	115.004	TRUE	-0.39317	712630	2.49822e-05	C4H4O4	-H(-)	100	Formylpyruvate
43	115.041	TRUE	0.446887	3.04263e+06	-0.000633519	C5H8O3	-H(-)	100	3-Methyl-2-oxobutanoic acid
43	115.041	TRUE	0.446887	3.04263e+06	-0.000633519	C5H8O3	-H(-)	100	3-Oxopentanoic acid
43	115.041	TRUE	0.446887	3.04263e+06	-0.000633519	C5H8O3	-H(-)	100	5-Oxopentanoate
43	115.041	TRUE	0.446887	3.04263e+06	-0.000633519	C5H8O3	-H(-)	100	2-Oxopentanoic acid
44	115.076	TRUE	0.328446	646347	0.000141828	C6H12O2	-H(-)	100	Hexanoic acid
44	115.076	TRUE	0.328446	646347	0.000141828	C6H12O2	-H(-)	100	4-Hydroxyhexan-3-one
44	115.076	TRUE	0.328446	646347	0.000141828	C6H12O2	-H(-)	100	trans-1,2-Cyclohexanediol
44	115.076	TRUE	0.328446	646347	0.000141828	C6H12O2	-H(-)	100	Isoamyl formate
44	115.076	TRUE	0.328446	646347	0.000141828	C6H12O2	-H(-)	100	Butyl acetate
44	115.076	TRUE	0.328446	646347	0.000141828	C6H12O2	-H(-)	100	cis-1,2-Cyclohexanediol
45	115.088	TRUE	0.629991	175299	0.000135377	C5H12N2O	-H(-)	100	5-Aminopentanamide
46	116.035	TRUE	0.397145	63712.6	-9.70934e-06	C4H7NO3	-H(-)	100	L-Aspartate 4-semialdehyde
46	116.035	TRUE	0.397145	63712.6	-9.70934e-06	C4H7NO3	-H(-)	100	2-Amino-3-oxobutanoate
46	116.035	TRUE	0.397145	63712.6	-9.70934e-06	C4H7NO3	-H(-)	100	L-2-Amino-3-oxobutanoic acid
46	116.035	TRUE	0.397145	63712.6	-9.70934e-06	C4H7NO3	-H(-)	100	(Z)-2-Methylperoxyaminoacrylate
47	116.072	TRUE	0.872881	13219.6	7.79533e-05	C5H11NO2	-H(-)	90	L-Valine
47	116.072	TRUE	0.872881	13219.6	7.79533e-05	C5H11NO2	-H(-)	90	5-Aminopentanoate
47	116.072	TRUE	0.872881	13219.6	7.79533e-05	C5H11NO2	-H(-)	90	Betaine
47	116.072	TRUE	0.872881	13219.6	7.79533e-05	C5H11NO2	-H(-)	90	D-Norvaline
47	116.072	TRUE	0.872881	13219.6	7.79533e-05	C5H11NO2	-H(-)	90	L-Norvaline
47	116.072	TRUE	0.872881	13219.6	7.79533e-05	C5H11NO2	-H(-)	90	2-Amino-2-methylbutanoate
47	116.072	TRUE	0.872881	13219.6	7.79533e-05	C5H11NO2	-H(-)	90	D-Valine
47	116.072	TRUE	0.872881	13219.6	7.79533e-05	C5H11NO2	-H(-)	90	Amyl nitrite
47	116.072	TRUE	0.872881	13219.6	7.79533e-05	C5H11NO2	-H(-)	90	4-Methylaminobutyrate
47	116.072	TRUE	0.872881	13219.6	7.79533e-05	C5H11NO2	-H(-)	90	Valine
48	117.019	TRUE	0.353934	8498.55	0.000252372	C4H6O4	-H(-)	100	Succinate
48	117.019	TRUE	0.353934	8498.55	0.000252372	C4H6O4	-H(-)	100	Methylmalonate
48	117.019	TRUE	0.353934	8498.55	0.000252372	C4H6O4	-H(-)	100	Methyl oxalate
49	117.034	TRUE	-0.10471	5604.51	0.00068344	C8H6O	-H(-)	100	Benzofuran
50	117.056	TRUE	0.471914	12769.1	-3.63342e-05	C5H10O3	-H(-)	100	5-Hydroxypentanoate
50	117.056	TRUE	0.471914	12769.1	-3.63342e-05	C5H10O3	-H(-)	100	3-Hydroxyisovalerate
51	118.051	TRUE	0.232216	3078.24	6.68535e-05	C4H9NO3	-H(-)	100	L-Threonine
51	118.051	TRUE	0.232216	3078.24	6.68535e-05	C4H9NO3	-H(-)	100	L-Homoserine
51	118.051	TRUE	0.232216	3078.24	6.68535e-05	C4H9NO3	-H(-)	100	D-Threonine
51	118.051	TRUE	0.232216	3078.24	6.68535e-05	C4H9NO3	-H(-)	100	2-Methylserine
51	118.051	TRUE	0.232216	3078.24	6.68535e-05	C4H9NO3	-H(-)	100	4-Amino-3-hydroxybutanoate
51	118.051	TRUE	0.232216	3078.24	6.68535e-05	C4H9NO3	-H(-)	100	L-Allothreonine
51	118.051	TRUE	0.232216	3078.24	6.68535e-05	C4H9NO3	-H(-)	100	(-)-erythro-(2R,3R)-Dihydroxybutylamide
51	118.051	TRUE	0.232216	3078.24	6.68535e-05	C4H9NO3	-H(-)	100	D-Allothreonine
52	118.981	TRUE	0.302406	11329.1	0.000258488	C3H4O3S	-H(-)	100	Mercaptopyruvate
53	119.017	TRUE	0.433596	168609	9.77879e-05	C4H8O2S	-H(-)	100	3-(Methylthio)propionic acid
54	119.035	TRUE	0.151534	9285.5	0.000134774	C4H8O4	-H(-)	100	D-Erythrose
54	119.035	TRUE	0.151534	9285.5	0.000134774	C4H8O4	-H(-)	100	D-Erythrulose
54	119.035	TRUE	0.151534	9285.5	0.000134774	C4H8O4	-H(-)	100	L-Erythrulose
54	119.035	TRUE	0.151534	9285.5	0.000134774	C4H8O4	-H(-)	100	D-Threose
55	119.05	TRUE	0.486328	4544.94	0.000199411	C8H8O	-H(-)	100	Phenylacetaldehyde
55	119.05	TRUE	0.486328	4544.94	0.000199411	C8H8O	-H(-)	100	Styrene oxide
55	119.05	TRUE	0.486328	4544.94	0.000199411	C8H8O	-H(-)	100	4-Hydroxystyrene
55	119.05	TRUE	0.486328	4544.94	0.000199411	C8H8O	-H(-)	100	p-Tolualdehyde
55	119.05	TRUE	0.486328	4544.94	0.000199411	C8H8O	-H(-)	100	Acetophenone
55	119.05	TRUE	0.486328	4544.94	0.000199411	C8H8O	-H(-)	100	3-Methylbenzaldehyde
55	119.05	TRUE	0.486328	4544.94	0.000199411	C8H8O	-H(-)	100	2-Methylbenzaldehyde
55	119.05	TRUE	0.486328	4544.94	0.000199411	C8H8O	-H(-)	100	(S)-2-Phenyloxirane
56	120.066	TRUE	-0.667011	5666.71	0.00013124	C4H11NO3	-H(-)	100	Tromethamine
57	120.996	TRUE	0.559691	10774	0.000403295	C3H6O3S	-H(-)	100	3-Mercaptolactate
57	120.996	TRUE	0.559691	10774	0.000403295	C3H6O3S	-H(-)	100	1,3-Propane sultone
58	121.03	TRUE	0.500004	7003.25	-0.000149026	C7H6O2	-H(-)	100	Benzoate
58	121.03	TRUE	0.500004	7003.25	-0.000149026	C7H6O2	-H(-)	100	Aromatic acid
58	121.03	TRUE	0.500004	7003.25	-0.000149026	C7H6O2	-H(-)	100	4-Hydroxybenzaldehyde
58	121.03	TRUE	0.500004	7003.25	-0.000149026	C7H6O2	-H(-)	100	3-Hydroxybenzaldehyde
58	121.03	TRUE	0.500004	7003.25	-0.000149026	C7H6O2	-H(-)	100	Salicylaldehyde
58	121.03	TRUE	0.500004	7003.25	-0.000149026	C7H6O2	-H(-)	100	Tropolone
59	121.04	TRUE	0.244399	889768	0.000609391	C6H6N2O	-H(-)	100	Nicotinamide
59	121.04	TRUE	0.244399	889768	0.000609391	C6H6N2O	-H(-)	100	Picolinamide
59	121.04	TRUE	0.244399	889768	0.000609391	C6H6N2O	-H(-)	100	Isonicotineamide
59	121.04	TRUE	0.244399	889768	-0.000182328	C4H8O4	-H(-) [+2]	31	D-Erythrose
59	121.04	TRUE	0.244399	889768	-0.000182328	C4H8O4	-H(-) [+2]	31	D-Erythrulose
59	121.04	TRUE	0.244399	889768	-0.000182328	C4H8O4	-H(-) [+2]	31	L-Erythrulose
59	121.04	TRUE	0.244399	889768	-0.000182328	C4H8O4	-H(-) [+2]	31	D-Threose
60	122.025	TRUE	0.441537	1.45116e+06	0.000202841	C6H5NO2	-H(-)	100	Nicotinate
60	122.025	TRUE	0.441537	1.45116e+06	0.000202841	C6H5NO2	-H(-)	100	Nitrobenzene
60	122.025	TRUE	0.441537	1.45116e+06	0.000202841	C6H5NO2	-H(-)	100	Isonicotinic acid
60	122.025	TRUE	0.441537	1.45116e+06	0.000202841	C6H5NO2	-H(-)	100	Picolinic acid
61	122.061	TRUE	0.329991	1.40025e+07	6.61181e-05	C7H9NO	-H(-)	100	ortho-Anisidine
61	122.061	TRUE	0.329991	1.40025e+07	6.61181e-05	C7H9NO	-H(-)	100	para-Anisidine
62	124.007	TRUE	-0.522412	733571	8.3781e-05	C2H7NO3S	-H(-)	100	Taurine
63	124.04	TRUE	0.445207	765837	0.000708581	C6H7NO2	-H(-)	100	N-Ethylmaleimide
63	124.04	TRUE	0.445207	765837	0.000708581	C6H7NO2	-H(-)	100	N-Furfurylformamide
63	124.04	TRUE	0.445207	765837	0.000708581	C6H7NO2	-H(-)	100	3-Hydroxyaminophenol
63	124.04	TRUE	0.445207	765837	0.000708581	C6H7NO2	-H(-)	100	Aminohydroquinone
63	124.04	TRUE	0.445207	765837	0.000708581	C6H7NO2	-H(-)	100	3,6-Dihydronicotinic acid
63	124.04	TRUE	0.445207	765837	0.000708581	C6H7NO2	-H(-)	100	4-Aminocatechol
64	124.051	TRUE	0.467004	282681	0.000455741	C5H7N3O	-H(-)	100	5-Methylcytosine
65	125.024	TRUE	0.472054	131788	0.000133336	C6H6O3	-H(-)	100	1,2,3-Trihydroxybenzene
65	125.024	TRUE	0.472054	131788	0.000133336	C6H6O3	-H(-)	100	Phloroglucinol
65	125.024	TRUE	0.472054	131788	0.000133336	C6H6O3	-H(-)	100	Triacetate lactone
65	125.024	TRUE	0.472054	131788	0.000133336	C6H6O3	-H(-)	100	Benzene-1,2,4-triol
65	125.024	TRUE	0.472054	131788	0.000133336	C6H6O3	-H(-)	100	5-Hydroxymethyl-2-furaldehyde
65	125.024	TRUE	0.472054	131788	0.000133336	C6H6O3	-H(-)	100	Maltol
65	125.024	TRUE	0.472054	131788	0.000133336	C6H6O3	-H(-)	100	4-Hydroxy-5-methyl-2-methylenefuran-3(2H)-one
66	125.035	TRUE	0.427798	207886	0.000185635	C5H6N2O2	-H(-)	100	Thymine
66	125.035	TRUE	0.427798	207886	0.000185635	C5H6N2O2	-H(-)	100	Imidazole-4-acetate
67	126.02	TRUE	0.233309	48196.1	-3.42144e-05	C5H5NO3	-H(-)	100	2,3,6-Trihydroxypyridine
67	126.02	TRUE	0.233309	48196.1	-3.42144e-05	C5H5NO3	-H(-)	100	5-Hydroxypyrrole-2-carboxylate
68	126.056	TRUE	0.553851	90734.4	8.06095e-05	C6H9NO2	-H(-)	100	(S)-2,3,4,5-Tetrahydropyridine-2-carboxylate
68	126.056	TRUE	0.553851	90734.4	8.06095e-05	C6H9NO2	-H(-)	100	delta1-Piperideine-2-carboxylate
68	126.056	TRUE	0.553851	90734.4	8.06095e-05	C6H9NO2	-H(-)	100	L-Baikiain
68	126.056	TRUE	0.553851	90734.4	8.06095e-05	C6H9NO2	-H(-)	100	alpha-(Methylenecyclopropyl)glycine
68	126.056	TRUE	0.553851	90734.4	8.06095e-05	C6H9NO2	-H(-)	100	Guvacine
68	126.056	TRUE	0.553851	90734.4	8.06095e-05	C6H9NO2	-H(-)	100	Isoguvacine
69	127.04	TRUE	0.139848	36773.3	-0.000348786	C6H8O3	-H(-)	100	Dihydro-4,4-dimethyl-2,3-furandione
69	127.04	TRUE	0.139848	36773.3	-0.000348786	C6H8O3	-H(-)	100	Dihydrophloroglucinol
69	127.04	TRUE	0.139848	36773.3	-0.000348786	C6H8O3	-H(-)	100	(4E)-2-Oxohexenoic acid
69	127.04	TRUE	0.139848	36773.3	-0.000348786	C6H8O3	-H(-)	100	2-Hydroxy-cis-hex-2,4-dienoate
69	127.04	TRUE	0.139848	36773.3	-0.000348786	C6H8O3	-H(-)	100	(2Z,4Z)-2-Hydroxyhexa-2,4-dienoate
69	127.04	TRUE	0.139848	36773.3	-0.000348786	C6H8O3	-H(-)	100	5-Hydroxymethylfurfuryl alcohol
69	127.04	TRUE	0.139848	36773.3	-0.000348786	C6H8O3	-H(-)	100	4-Hydroxy-2,5-dimethylfuran-3(2H)-one
70	127.051	TRUE	0.559855	11796	-0.000177254	C5H8N2O2	-H(-)	100	5,6-Dihydrothymine
70	127.051	TRUE	0.559855	11796	-0.000177254	C5H8N2O2	-H(-)	100	gamma-Amino-gamma-cyanobutanoate
70	127.051	TRUE	0.559855	11796	-0.000177254	C5H8N2O2	-H(-)	100	alpha-Amino-gamma-cyanobutanoate
71	127.088	TRUE	0.60292	8606.28	0.000100642	C6H12N2O	-H(-)	100	L-Lysine 1,6-lactam
71	127.088	TRUE	0.60292	8606.28	0.000100642	C6H12N2O	-H(-)	100	D-2-Aminohexano-6-lactam
71	127.088	TRUE	0.60292	8606.28	0.000100642	C6H12N2O	-H(-)	100	(S)-Piperidine-2-carboxamide
72	128.035	TRUE	0.112859	6734.03	6.8936e-05	C5H7NO3	-H(-)	90	4-Oxoproline
72	128.035	TRUE	0.112859	6734.03	6.8936e-05	C5H7NO3	-H(-)	90	Pidolic acid
72	128.035	TRUE	0.112859	6734.03	6.8936e-05	C5H7NO3	-H(-)	90	5-Oxo-D-proline
72	128.035	TRUE	0.112859	6734.03	6.8936e-05	C5H7NO3	-H(-)	90	L-1-Pyrroline-3-hydroxy-5-carboxylate
72	128.035	TRUE	0.112859	6734.03	6.8936e-05	C5H7NO3	-H(-)	90	1-Pyrroline-4-hydroxy-2-carboxylate
73	129.019	TRUE	-0.0493902	7246.8	4.4973e-05	C5H6O4	-H(-)	100	2,5-Dioxopentanoate
73	129.019	TRUE	-0.0493902	7246.8	4.4973e-05	C5H6O4	-H(-)	100	Itaconate
73	129.019	TRUE	-0.0493902	7246.8	4.4973e-05	C5H6O4	-H(-)	100	Mesaconate
73	129.019	TRUE	-0.0493902	7246.8	4.4973e-05	C5H6O4	-H(-)	100	Acetylpyruvate
73	129.019	TRUE	-0.0493902	7246.8	4.4973e-05	C5H6O4	-H(-)	100	(E)-Glutaconate
73	129.019	TRUE	-0.0493902	7246.8	4.4973e-05	C5H6O4	-H(-)	100	2-Methylmaleate
73	129.019	TRUE	-0.0493902	7246.8	4.4973e-05	C5H6O4	-H(-)	100	4,5-Dioxopentanoate
74	129.055	TRUE	0.248473	6284	0.000974017	C6H10O3	-H(-)	100	4-Methyl-2-oxopentanoate
74	129.055	TRUE	0.248473	6284	0.000974017	C6H10O3	-H(-)	100	(S)-3-Methyl-2-oxopentanoic acid
74	129.055	TRUE	0.248473	6284	0.000974017	C6H10O3	-H(-)	100	2-Oxohexanoic acid
74	129.055	TRUE	0.248473	6284	0.000974017	C6H10O3	-H(-)	100	(R)-Pantolactone
74	129.055	TRUE	0.248473	6284	0.000974017	C6H10O3	-H(-)	100	3-Oxohexanoic acid
74	129.055	TRUE	0.248473	6284	0.000974017	C6H10O3	-H(-)	100	5-Oxohexanoic acid
74	129.055	TRUE	0.248473	6284	0.000974017	C6H10O3	-H(-)	100	6-Hydroxyhexan-6-olide
74	129.055	TRUE	0.248473	6284	0.000974017	C6H10O3	-H(-)	100	3-Methyl-2-oxopentanoate
74	129.055	TRUE	0.248473	6284	0.000974017	C6H10O3	-H(-)	100	beta-Ketoisocaproate
74	129.055	TRUE	0.248473	6284	0.000974017	C6H10O3	-H(-)	100	Ethyl 3-oxobutanoate
74	129.055	TRUE	0.248473	6284	0.000974017	C6H10O3	-H(-)	100	(3R)-3-Methyl-2-oxopentanoic acid
74	129.055	TRUE	0.248473	6284	0.000974017	C6H10O3	-H(-)	100	Adipate semialdehyde
74	129.055	TRUE	0.248473	6284	0.000974017	C6H10O3	-H(-)	100	1-Oxa-2-oxo-3-hydroxycycloheptane
74	129.055	TRUE	0.248473	6284	0.000974017	C6H10O3	-H(-)	100	2-Hydroxyethyl methacrylate
75	129.092	TRUE	0.380436	6567.5	-0.000143759	C7H14O2	-H(-)	100	Ethyl isovalerate
75	129.092	TRUE	0.380436	6567.5	-0.000143759	C7H14O2	-H(-)	100	Isoamyl acetate
75	129.092	TRUE	0.380436	6567.5	-0.000143759	C7H14O2	-H(-)	100	Heptanoic acid
76	129.103	TRUE	-0.010204	8114.02	-0.000118711	C6H14N2O	-H(-)	100	N-Acetylputrescine
76	129.103	TRUE	-0.010204	8114.02	-0.000118711	C6H14N2O	-H(-)	100	N-Nitrosodi-n-propylamine
77	130.015	TRUE	0.540867	17852.3	-0.000431608	C4H5NO4	-H(-)	100	2-Oxosuccinamate
77	130.015	TRUE	0.540867	17852.3	-0.000431608	C4H5NO4	-H(-)	100	Iminoaspartate
77	130.015	TRUE	0.540867	17852.3	-0.000431608	C4H5NO4.	-H(-)	100	Calcium L-aspartate
78	130.051	TRUE	0.552924	691926	-7.35633e-05	C5H9NO3	-H(-)	100	5-Aminolevulinate
78	130.051	TRUE	0.552924	691926	-7.35633e-05	C5H9NO3	-H(-)	100	cis-4-Hydroxy-L-proline
78	130.051	TRUE	0.552924	691926	-7.35633e-05	C5H9NO3	-H(-)	100	N-Acetyl-beta-alanine
78	130.051	TRUE	0.552924	691926	-7.35633e-05	C5H9NO3	-H(-)	100	5-Amino-2-oxopentanoic acid
78	130.051	TRUE	0.552924	691926	-7.35633e-05	C5H9NO3	-H(-)	100	Hydroxyproline
78	130.051	TRUE	0.552924	691926	-7.35633e-05	C5H9NO3	-H(-)	100	L-Glutamate 5-semialdehyde
78	130.051	TRUE	0.552924	691926	-7.35633e-05	C5H9NO3	-H(-)	100	2-Amino-4-oxopentanoic acid
78	130.051	TRUE	0.552924	691926	-7.35633e-05	C5H9NO3	-H(-)	100	cis-4-Hydroxy-D-proline
78	130.051	TRUE	0.552924	691926	-7.35633e-05	C5H9NO3	-H(-)	100	trans-4-Hydroxy-D-proline
78	130.051	TRUE	0.552924	691926	-7.35633e-05	C5H9NO3	-H(-)	100	(S)-4-Amino-5-oxopentanoate
78	130.051	TRUE	0.552924	691926	-7.35633e-05	C5H9NO3	-H(-)	100	trans-3-Hydroxy-L-proline
78	130.051	TRUE	0.552924	691926	-7.35633e-05	C5H9NO3	-H(-)	100	cis-3-Hydroxy-L-proline
79	130.087	TRUE	0.832155	8912.98	7.28829e-05	C6H13NO2	-H(-)	83	L-Leucine
79	130.087	TRUE	0.832155	8912.98	7.28829e-05	C6H13NO2	-H(-)	83	L-Isoleucine
79	130.087	TRUE	0.832155	8912.98	7.28829e-05	C6H13NO2	-H(-)	83	D-Leucine
79	130.087	TRUE	0.832155	8912.98	7.28829e-05	C6H13NO2	-H(-)	83	L-Norleucine
79	130.087	TRUE	0.832155	8912.98	7.28829e-05	C6H13NO2	-H(-)	83	6-Aminohexanoate
79	130.087	TRUE	0.832155	8912.98	7.28829e-05	C6H13NO2	-H(-)	83	(3R)-beta-Leucine
79	130.087	TRUE	0.832155	8912.98	7.28829e-05	C6H13NO2	-H(-)	83	D-Isoleucine
79	130.087	TRUE	0.832155	8912.98	7.28829e-05	C6H13NO2	-H(-)	83	beta-Alaninebetaine
79	130.087	TRUE	0.832155	8912.98	7.28829e-05	C6H13NO2	-H(-)	83	Isoleucine
79	130.087	TRUE	0.832155	8912.98	7.28829e-05	C6H13NO2	-H(-)	83	Leucine
79	130.087	TRUE	0.832155	8912.98	7.28829e-05	C6H13NO2	-H(-)	83	N,N-Diethylglycine
80	131.036	TRUE	0.336197	57102.8	-0.00055799	C5H8O4	-H(-)	100	Glutarate
80	131.036	TRUE	0.336197	57102.8	-0.00055799	C5H8O4	-H(-)	100	2-Acetolactate
80	131.036	TRUE	0.336197	57102.8	-0.00055799	C5H8O4	-H(-)	100	Deoxyribonolactone
80	131.036	TRUE	0.336197	57102.8	-0.00055799	C5H8O4	-H(-)	100	4-Hydroxy-2-oxopentanoate
80	131.036	TRUE	0.336197	57102.8	-0.00055799	C5H8O4	-H(-)	100	2-(Hydroxymethyl)-4-oxobutanoate
80	131.036	TRUE	0.336197	57102.8	-0.00055799	C5H8O4	-H(-)	100	3-Hydroxy-3-methyl-2-oxobutanoic acid
80	131.036	TRUE	0.336197	57102.8	-0.00055799	C5H8O4	-H(-)	100	(S)-2-Acetolactate
80	131.036	TRUE	0.336197	57102.8	-0.00055799	C5H8O4	-H(-)	100	(4S)-4,5-Dihydroxypentan-2,3-dione
81	131.046	TRUE	0.174435	8863.25	0.000176756	C4H8N2O3	-H(-)	100	L-Asparagine
81	131.046	TRUE	0.174435	8863.25	0.000176756	C4H8N2O3	-H(-)	100	N-Carbamoylsarcosine
81	131.046	TRUE	0.174435	8863.25	0.000176756	C4H8N2O3	-H(-)	100	D-Asparagine
81	131.046	TRUE	0.174435	8863.25	0.000176756	C4H8N2O3	-H(-)	100	Glycylglycine
81	131.046	TRUE	0.174435	8863.25	0.000176756	C4H8N2O3	-H(-)	100	3-Ureidopropionate
81	131.046	TRUE	0.174435	8863.25	0.000176756	C4H8N2O3	-H(-)	100	Asparagine
81	131.046	TRUE	0.174435	8863.25	0.000176756	C4H8N2O3	-H(-)	100	Methylazoxymethanol acetate
81	131.046	TRUE	0.174435	8863.25	0.000176756	C4H8N2O3	-H(-)	100	N-Nitroso-N-methylurethane
82	131.071	TRUE	0.143516	10448.7	-9.02087e-06	C6H12O3	-H(-)	100	D-2-Hydroxyisocaproate
82	131.071	TRUE	0.143516	10448.7	-9.02087e-06	C6H12O3	-H(-)	100	Ethyl (R)-3-hydroxybutanoate
82	131.071	TRUE	0.143516	10448.7	-9.02087e-06	C6H12O3	-H(-)	100	6-Hydroxyhexanoic acid
82	131.071	TRUE	0.143516	10448.7	-9.02087e-06	C6H12O3	-H(-)	100	Paraldehyde
83	131.083	TRUE	0.44671	17912.5	-0.000139773	C5H12N2O2	-H(-)	100	L-Ornithine
83	131.083	TRUE	0.44671	17912.5	-0.000139773	C5H12N2O2	-H(-)	100	D-Ornithine
83	131.083	TRUE	0.44671	17912.5	-0.000139773	C5H12N2O2	-H(-)	100	Ornithine
83	131.083	TRUE	0.44671	17912.5	-0.000139773	C5H12N2O2	-H(-)	100	(2R,4S)-2,4-Diaminopentanoate
83	131.083	TRUE	0.44671	17912.5	-0.000139773	C5H12N2O2.	-H(-)	100	D-Ornithine hydrochloride
84	132.03	TRUE	-0.452727	571553	0.000133274	C4H7NO4	-H(-)	69	L-Aspartate
84	132.03	TRUE	-0.452727	571553	0.000133274	C4H7NO4	-H(-)	69	D-Aspartate
84	132.03	TRUE	-0.452727	571553	0.000133274	C4H7NO4	-H(-)	69	Aspartate
84	132.03	TRUE	-0.452727	571553	0.000133274	C4H7NO4	-H(-)	69	Iminodiacetate
85	133.014	TRUE	0.264325	2.00803e+07	0.000108991	C4H6O5	-H(-)	100	(S)-Malate
85	133.014	TRUE	0.264325	2.00803e+07	0.000108991	C4H6O5	-H(-)	100	(R)-Malate
85	133.014	TRUE	0.264325	2.00803e+07	0.000108991	C4H6O5	-H(-)	100	Malate
85	133.014	TRUE	0.264325	2.00803e+07	0.000108991	C4H6O5	-H(-)	100	3-Dehydro-L-threonate
86	133.034	TRUE	-0.455184	883187	-0.000692219	C5H10O2S	-H(-)	100	S,S-Dimethyl-beta-propiothetin
86	133.034	TRUE	-0.455184	883187	-0.000417829	C4H7NO4	-H(-) [+1]	72	L-Aspartate
86	133.034	TRUE	-0.455184	883187	-0.000417829	C4H7NO4	-H(-) [+1]	72	D-Aspartate
86	133.034	TRUE	-0.455184	883187	-0.000417829	C4H7NO4	-H(-) [+1]	72	Aspartate
86	133.034	TRUE	-0.455184	883187	-0.000417829	C4H7NO4	-H(-) [+1]	72	Iminodiacetate
87	133.051	TRUE	0.174182	1.49414e+06	-1.29553e-05	C5H10O4	-H(-)	100	Deoxyribose
87	133.051	TRUE	0.174182	1.49414e+06	-1.29553e-05	C5H10O4	-H(-)	100	2-Deoxy-L-arabinose
87	133.051	TRUE	0.174182	1.49414e+06	-1.29553e-05	C5H10O4	-H(-)	100	2,3-Dihydroxy-3-methylbutanoate
87	133.051	TRUE	0.174182	1.49414e+06	-1.29553e-05	C5H10O4	-H(-)	100	(R)-2,3-Dihydroxy-3-methylbutanoate
87	133.051	TRUE	0.174182	1.49414e+06	-1.29553e-05	C5H10O4	-H(-)	100	1-Deoxy-D-xylulose
87	133.051	TRUE	0.174182	1.49414e+06	-1.29553e-05	C5H10O4	-H(-)	100	2-Deoxy-alpha-D-ribopyranose
87	133.051	TRUE	0.174182	1.49414e+06	0.000752746	C5H11NOS	-H(-) [+1]	52	4-Methylthiobutanaldoxime
88	133.064	TRUE	0.234238	614585	-0.00172752	C4H10N2O3	-H(-)	31	L-Canaline
88	133.064	TRUE	0.234238	614585	-0.00172752	C4H10N2O3	-H(-)	31	N-Nitrosodiethanolamine
88	133.064	TRUE	0.234238	614585	-0.00134512	C3H8N4O2	-H(-) [+2]	14	Methylenediurea
89	135.031	TRUE	-0.0452613	298579	9.43803e-05	C5H4N4O	-H(-)	100	Hypoxanthine
90	135.046	TRUE	0.617556	498570	-0.000468462	C8H8O2	-H(-)	100	Phenyl acetate
90	135.046	TRUE	0.617556	498570	-0.000468462	C8H8O2	-H(-)	100	Toluate
90	135.046	TRUE	0.617556	498570	-0.000468462	C8H8O2	-H(-)	100	4-Hydroxyphenylacetaldehyde
90	135.046	TRUE	0.617556	498570	-0.000468462	C8H8O2	-H(-)	100	Benzylformate
90	135.046	TRUE	0.617556	498570	-0.000468462	C8H8O2	-H(-)	100	3,4-Dihydroxystyrene
90	135.046	TRUE	0.617556	498570	-0.000468462	C8H8O2	-H(-)	100	3-Vinylcatechol
90	135.046	TRUE	0.617556	498570	-0.000468462	C8H8O2	-H(-)	100	Phenylacetic acid
90	135.046	TRUE	0.617556	498570	-0.000468462	C8H8O2	-H(-)	100	2-Hydroxyacetophenone
90	135.046	TRUE	0.617556	498570	-0.000468462	C8H8O2	-H(-)	100	m-Methylbenzoate
90	135.046	TRUE	0.617556	498570	-0.000468462	C8H8O2	-H(-)	100	o-Toluate
90	135.046	TRUE	0.617556	498570	-0.000468462	C8H8O2	-H(-)	100	4'-Hydroxyacetophenone
90	135.046	TRUE	0.617556	498570	-0.000468462	C8H8O2	-H(-)	100	p-Anisaldehyde
90	135.046	TRUE	0.617556	498570	-0.000468462	C8H8O2	-H(-)	100	3-Methylsalicylaldehyde
90	135.046	TRUE	0.617556	498570	-0.000468462	C8H8O2	-H(-)	100	Phenyl acetate
90	135.046	TRUE	0.617556	498570	-0.000468462	C8H8O2	-H(-)	100	Methyl benzoate
91	136.04	TRUE	0.446906	109037	6.07154e-06	C7H7NO2	-H(-)	100	Anthranilate
91	136.04	TRUE	0.446906	109037	6.07154e-06	C7H7NO2	-H(-)	100	4-Aminobenzoate
91	136.04	TRUE	0.446906	109037	6.07154e-06	C7H7NO2	-H(-)	100	N-Methylnicotinate
91	136.04	TRUE	0.446906	109037	6.07154e-06	C7H7NO2	-H(-)	100	4-Nitrotoluene
91	136.04	TRUE	0.446906	109037	6.07154e-06	C7H7NO2	-H(-)	100	3-Nitrotoluene
91	136.04	TRUE	0.446906	109037	6.07154e-06	C7H7NO2	-H(-)	100	2-Nitrotoluene
92	136.051	TRUE	-0.338801	284623	0.000276171	C6H7N3O	-H(-)	100	Isoniazid
93	136.077	TRUE	0.4286	109198	-5.64892e-05	C8H11NO	-H(-)	100	Tyramine
93	136.077	TRUE	0.4286	109198	-5.64892e-05	C8H11NO	-H(-)	100	N,N-Dimethylaniline N-oxide
93	136.077	TRUE	0.4286	109198	-5.64892e-05	C8H11NO	-H(-)	100	Phenylethanolamine
93	136.077	TRUE	0.4286	109198	-5.64892e-05	C8H11NO	-H(-)	100	1-(p-Hydroxyphenyl)ethylamine
93	136.077	TRUE	0.4286	109198	-5.64892e-05	C8H11NO	-H(-)	100	4-Hydroxy-2,6-dimethylaniline
93	136.077	TRUE	0.4286	109198	-5.64892e-05	C8H11NO	-H(-)	100	Methyridine
93	136.077	TRUE	0.4286	109198	-5.64892e-05	C8H11NO	-H(-)	100	para-Cresidine
93	136.077	TRUE	0.4286	109198	-5.64892e-05	C8H11NO	-H(-)	100	meta-Cresidine
94	137.061	TRUE	0.361329	34301	-6.5228e-05	C8H10O2	-H(-)	100	3-Methoxybenzyl alcohol
94	137.061	TRUE	0.361329	34301	-6.5228e-05	C8H10O2	-H(-)	100	4-Hydroxyphenylethanol
94	137.061	TRUE	0.361329	34301	-6.5228e-05	C8H10O2	-H(-)	100	3-Ethylcatechol
94	137.061	TRUE	0.361329	34301	-6.5228e-05	C8H10O2	-H(-)	100	Styrene-cis-2,3-dihydrodiol
94	137.061	TRUE	0.361329	34301	-6.5228e-05	C8H10O2	-H(-)	100	2-Methyl-6-oxohepta-2,4-dienal
94	137.061	TRUE	0.361329	34301	-6.5228e-05	C8H10O2	-H(-)	100	1-(4'-Hydroxyphenyl)ethanol
94	137.061	TRUE	0.361329	34301	-6.5228e-05	C8H10O2	-H(-)	100	(2E,4E,6E)-7-Hydroxy-4-methylhepta-2,4,6-trienal
95	137.071	TRUE	-0.324389	23226.1	0.00063399	C7H10N2O	-H(-)	100	4-Hydroxymethylphenylhydrazine
95	137.071	TRUE	-0.324389	23226.1	0.00063399	C7H10N2O	-H(-)	100	1-Methyl-1,6-dihydropyridine-2-carbaldoxime
95	137.071	TRUE	-0.324389	23226.1	0.00063399	C7H10N2O	-H(-)	100	2,4-Diaminoanisole
96	138.023	TRUE	0.464232	14973.2	-7.51491e-05	C3H9NO3S	-H(-)	100	3-Aminopropanesulfonate
97	138.056	TRUE	0.443623	17935.4	0.000373729	C7H9NO2	-H(-)	100	Gabaculine
98	138.067	TRUE	0.479375	13040.1	0.00062921	C6H9N3O	-H(-)	100	4-Amino-5-hydroxymethyl-2-methylpyrimidine
98	138.067	TRUE	0.479375	13040.1	0.00062921	C6H9N3O	-H(-)	100	L-Histidinal
99	139.976	TRUE	-0.127394	10655.2	-0.000526663	CH4NO5P	-H(-)	100	Carbamoyl phosphate
100	140.071	TRUE	0.435656	10681.9	0.000376098	C7H11NO2	-H(-)	100	Ethosuximide
100	140.071	TRUE	0.435656	10681.9	0.000376098	C7H11NO2	-H(-)	100	Hypoglycin
100	140.071	TRUE	0.435656	10681.9	0.000376098	C7H11NO2	-H(-)	100	Arecaidine
100	140.071	TRUE	0.435656	10681.9	0.000376098	C7H11NO2	-H(-)	100	Guvacoline
101	141.02	TRUE	0.485335	13504.9	-0.000561679	C6H6O4	-H(-)	100	2-Hydroxymuconate semialdehyde
101	141.02	TRUE	0.485335	13504.9	-0.000561679	C6H6O4	-H(-)	100	cis,cis-Muconate
101	141.02	TRUE	0.485335	13504.9	-0.000561679	C6H6O4	-H(-)	100	2-Oxo-2,3-dihydrofuran-5-acetate
101	141.02	TRUE	0.485335	13504.9	-0.000561679	C6H6O4	-H(-)	100	cis,trans-Hexadienedioate
101	141.02	TRUE	0.485335	13504.9	-0.000561679	C6H6O4	-H(-)	100	1,2,3,5-Tetrahydroxybenzene
101	141.02	TRUE	0.485335	13504.9	-0.000561679	C6H6O4	-H(-)	100	2,5-Dihydro-5-oxofuran-2-acetate
101	141.02	TRUE	0.485335	13504.9	-0.000561679	C6H6O4	-H(-)	100	cis,cis-4-Hydroxymuconic semialdehyde
101	141.02	TRUE	0.485335	13504.9	-0.000561679	C6H6O4	-H(-)	100	Kojic acid
101	141.02	TRUE	0.485335	13504.9	-0.000561679	C6H6O4	-H(-)	100	(S)-5-Oxo-2,5-dihydrofuran-2-acetate
101	141.02	TRUE	0.485335	13504.9	-0.000561679	C6H6O4	-H(-)	100	5-Hydroxymethyl-2-furoate
102	141.067	TRUE	0.5215	10504.8	-7.10629e-06	C6H10N2O2	-H(-)	100	Ectoine
103	142.051	TRUE	0.573035	10611.9	7.99619e-05	C6H9NO3	-H(-)	100	2-Hydroxymethylclavam
104	142.088	TRUE	0.43032	10281.4	-0.000223351	C7H13NO2	-H(-)	100	(E)-4-(Trimethylammonio)but-2-enoate
104	142.088	TRUE	0.43032	10281.4	-0.000223351	C7H13NO2	-H(-)	100	Stachydrine
105	143.035	TRUE	0.465248	9844.83	-0.000162791	C6H8O4	-H(-)	100	2,3-Dimethylmaleate
105	143.035	TRUE	0.465248	9844.83	-0.000162791	C6H8O4	-H(-)	100	Triacetate
105	143.035	TRUE	0.465248	9844.83	-0.000162791	C6H8O4	-H(-)	100	Methylitaconate
105	143.035	TRUE	0.465248	9844.83	-0.000162791	C6H8O4	-H(-)	100	2-Methyleneglutarate
105	143.035	TRUE	0.465248	9844.83	-0.000162791	C6H8O4	-H(-)	100	2-Hydroxy-2-(hydroxymethyl)-2H-pyran-3(6H)-one
105	143.035	TRUE	0.465248	9844.83	-0.000162791	C6H8O4	-H(-)	100	1,5-Anhydro-4-deoxy-D-glycero-hex-3-en-2-ulose
105	143.035	TRUE	0.465248	9844.83	-0.000162791	C6H8O4	-H(-)	100	1,5-Anhydro-4-deoxy-D-glycero-hex-1-en-3-ulose
105	143.035	TRUE	0.465248	9844.83	0.000718663	C6H9NOS	-H(-) [+1]	53	5-(2-Hydroxyethyl)-4-methylthiazole
106	143.046	TRUE	0.457091	9636.36	0.000198115	C5H8N2O3	-H(-)	100	N-Nitrosoproline
107	143.108	TRUE	0.27103	9263.78	-0.000365852	C8H16O2	-H(-)	100	Octanoic acid
107	143.108	TRUE	0.27103	9263.78	-0.000365852	C8H16O2	-H(-)	100	Valproic acid
108	144.03	TRUE	0.269502	9074.35	5.98763e-05	C5H7NO4	-H(-)	100	2-Oxoglutaramate
108	144.03	TRUE	0.269502	9074.35	5.98763e-05	C5H7NO4	-H(-)	100	4-Oxoglutaramate
109	144.045	TRUE	0.520524	9272.48	0.000170816	C9H7NO	-H(-)	100	3-Methyleneoxindole
109	144.045	TRUE	0.520524	9272.48	0.000170816	C9H7NO	-H(-)	100	Isocarbostyril
109	144.045	TRUE	0.520524	9272.48	0.000170816	C9H7NO	-H(-)	100	Quinolin-2-ol
109	144.045	TRUE	0.520524	9272.48	0.000170816	C9H7NO	-H(-)	100	4-Hydroxyquinoline
109	144.045	TRUE	0.520524	9272.48	0.000170816	C9H7NO	-H(-)	100	2(1H)-Quinolinone
109	144.045	TRUE	0.520524	9272.48	0.000170816	C9H7NO	-H(-)	100	Indole-3-carboxaldehyde
109	144.045	TRUE	0.520524	9272.48	0.000170816	C9H7NO	-H(-)	100	8-Hydroxyquinoline
110	144.066	TRUE	0.473659	8989.94	0.000219115	C6H11NO3	-H(-)	100	4-Acetamidobutanoate
110	144.066	TRUE	0.473659	8989.94	0.000219115	C6H11NO3	-H(-)	100	6-Amino-2-oxohexanoate
110	144.066	TRUE	0.473659	8989.94	0.000219115	C6H11NO3	-H(-)	100	(S)-5-Amino-3-oxohexanoic acid
110	144.066	TRUE	0.473659	8989.94	0.000219115	C6H11NO3	-H(-)	100	L-2-Aminoadipate 6-semialdehyde
110	144.066	TRUE	0.473659	8989.94	0.000219115	C6H11NO3	-H(-)	100	2-Amino-5-oxohexanoate
111	144.078	TRUE	0.613636	8959.17	-0.000439422	C5H11N3O2	-H(-)	100	4-Guanidinobutanoate
112	145.014	TRUE	0.315964	8616.09	0.000350162	C5H6O5	-H(-)	100	2-Oxoglutarate
112	145.014	TRUE	0.315964	8616.09	0.000350162	C5H6O5	-H(-)	100	Oxaloacetate 4-methyl ester
112	145.014	TRUE	0.315964	8616.09	0.000350162	C5H6O5	-H(-)	100	5-Hydroxy-2,4-dioxopentanoate
112	145.014	TRUE	0.315964	8616.09	0.000350162	C5H6O5	-H(-)	100	Methyloxaloacetate
112	145.014	TRUE	0.315964	8616.09	0.000350162	C5H6O5	-H(-)	100	Dehydro-D-arabinono-1,4-lactone
113	145.041	TRUE	0.552122	160649	-0.000248196	C8H6N2O	-H(-)	100	1(2H)-Phthalazinone
114	145.051	TRUE	0.53418	1.05446e+06	-5.62628e-05	C6H10O4	-H(-)	100	2-Aceto-2-hydroxybutanoate
114	145.051	TRUE	0.53418	1.05446e+06	-5.62628e-05	C6H10O4	-H(-)	100	Mevaldate
114	145.051	TRUE	0.53418	1.05446e+06	-5.62628e-05	C6H10O4	-H(-)	100	2-Dehydropantoate
114	145.051	TRUE	0.53418	1.05446e+06	-5.62628e-05	C6H10O4	-H(-)	100	(R)-4-Dehydropantoate
114	145.051	TRUE	0.53418	1.05446e+06	-5.62628e-05	C6H10O4	-H(-)	100	3-Hydroxy-3-methyl-2-oxopentanoic acid
114	145.051	TRUE	0.53418	1.05446e+06	-5.62628e-05	C6H10O4	-H(-)	100	(S)-2-Aceto-2-hydroxybutanoate
114	145.051	TRUE	0.53418	1.05446e+06	-5.62628e-05	C6H10O4	-H(-)	100	Adipate
114	145.051	TRUE	0.53418	1.05446e+06	-5.62628e-05	C6H10O4	-H(-)	100	4-Hydroxy-2-oxohexanoic acid
114	145.051	TRUE	0.53418	1.05446e+06	-5.62628e-05	C6H10O4.	-H(-)	100	Piperazine adipate
114	145.051	TRUE	0.53418	1.05446e+06	-5.62628e-05	C6H10O4	-H(-)	100	(R)-3-Hydroxy-3-methyl-2-oxopentanoate
114	145.051	TRUE	0.53418	1.05446e+06	-5.62628e-05	C6H10O4	-H(-)	100	3-Hydroxy-5-oxohexanoate
114	145.051	TRUE	0.53418	1.05446e+06	7.53449e-06	C7H12OS	-H(-) [+2]	41	alpha-EMTBL
114	145.051	TRUE	0.53418	1.05446e+06	0.000526333	C5H8N2O3	-H(-) [+2]	37	N-Nitrosoproline
115	145.062	TRUE	0.575852	14953.2	6.99779e-05	C5H10N2O3	-H(-)	100	L-Glutamine
115	145.062	TRUE	0.575852	14953.2	6.99779e-05	C5H10N2O3	-H(-)	100	Glutamine
115	145.062	TRUE	0.575852	14953.2	6.99779e-05	C5H10N2O3	-H(-)	100	D-Glutamine
115	145.062	TRUE	0.575852	14953.2	6.99779e-05	C5H10N2O3	-H(-)	100	3-Ureidoisobutyrate
115	145.062	TRUE	0.575852	14953.2	6.99779e-05	C5H10N2O3	-H(-)	100	Isoglutamine
116	145.098	TRUE	0.803425	3702.33	0.000195559	C6H14N2O2	-H(-)	100	L-Lysine
116	145.098	TRUE	0.803425	3702.33	0.000195559	C6H14N2O2	-H(-)	100	D-Lysine
116	145.098	TRUE	0.803425	3702.33	0.000195559	C6H14N2O2	-H(-)	100	(3S)-3,6-Diaminohexanoate
116	145.098	TRUE	0.803425	3702.33	0.000195559	C6H14N2O2	-H(-)	100	(3S,5S)-3,5-Diaminohexanoate
116	145.098	TRUE	0.803425	3702.33	0.000195559	C6H14N2O2	-H(-)	100	2,5-Diaminohexanoate
116	145.098	TRUE	0.803425	3702.33	0.000195559	C6H14N2O2	-H(-)	100	Lysine
116	145.098	TRUE	0.803425	3702.33	0.000195559	C6H14N2O2	-H(-)	100	(2R,3R)-3-Methylornithine
117	146.026	TRUE	-0.171162	14124.7	-0.000778813	C8H5NO2	-H(-)	100	Indole-5,6-quinone
117	146.026	TRUE	-0.171162	14124.7	-0.000778813	C8H5NO2	-H(-)	100	Isatin
118	146.046	TRUE	-0.401686	5194.12	-2.19899e-05	C5H9NO4	-H(-)	100	L-Glutamate
118	146.046	TRUE	-0.401686	5194.12	-2.19899e-05	C5H9NO4	-H(-)	100	D-Glutamate
118	146.046	TRUE	-0.401686	5194.12	-2.19899e-05	C5H9NO4	-H(-)	100	Glutamate
118	146.046	TRUE	-0.401686	5194.12	-2.19899e-05	C5H9NO4	-H(-)	100	O-Acetyl-L-serine
118	146.046	TRUE	-0.401686	5194.12	-2.19899e-05	C5H9NO4	-H(-)	100	L-threo-3-Methylaspartate
118	146.046	TRUE	-0.401686	5194.12	-2.19899e-05	C5H9NO4	-H(-)	100	N-(Carboxymethyl)-D-alanine
118	146.046	TRUE	-0.401686	5194.12	-2.19899e-05	C5H9NO4	-H(-)	100	3-Aminopentanedioate
118	146.046	TRUE	-0.401686	5194.12	-2.19899e-05	C5H9NO4	-H(-)	100	L-4-Hydroxyglutamate semialdehyde
118	146.046	TRUE	-0.401686	5194.12	-2.19899e-05	C5H9NO4	-H(-)	100	2-Oxo-4-hydroxy-5-aminovalerate
118	146.046	TRUE	-0.401686	5194.12	-2.19899e-05	C5H9NO4	-H(-)	100	N-Methyl-D-aspartic acid
119	147.03	TRUE	0.306209	30116.5	-1.96274e-06	C5H8O5	-H(-)	100	D-Arabinono-1,4-lactone
119	147.03	TRUE	0.306209	30116.5	-1.96274e-06	C5H8O5	-H(-)	100	2-Dehydro-3-deoxy-L-arabinonate
119	147.03	TRUE	0.306209	30116.5	-1.96274e-06	C5H8O5	-H(-)	100	Citramalate
119	147.03	TRUE	0.306209	30116.5	-1.96274e-06	C5H8O5	-H(-)	100	(R)-2-Hydroxyglutarate
119	147.03	TRUE	0.306209	30116.5	-1.96274e-06	C5H8O5	-H(-)	100	L-Arabinono-1,4-lactone
119	147.03	TRUE	0.306209	30116.5	-1.96274e-06	C5H8O5	-H(-)	100	D-Xylonolactone
119	147.03	TRUE	0.306209	30116.5	-1.96274e-06	C5H8O5	-H(-)	100	(R)-2-Methylmalate
119	147.03	TRUE	0.306209	30116.5	-1.96274e-06	C5H8O5	-H(-)	100	(S)-2-Methylmalate
119	147.03	TRUE	0.306209	30116.5	-1.96274e-06	C5H8O5	-H(-)	100	2-Hydroxyglutarate
119	147.03	TRUE	0.306209	30116.5	-1.96274e-06	C5H8O5	-H(-)	100	D-Xylono-1,4-lactone
119	147.03	TRUE	0.306209	30116.5	-1.96274e-06	C5H8O5	-H(-)	100	L-Xylono-1,4-lactone
119	147.03	TRUE	0.306209	30116.5	-1.96274e-06	C5H8O5	-H(-)	100	(S)-2-Hydroxyglutarate
119	147.03	TRUE	0.306209	30116.5	-1.96274e-06	C5H8O5	-H(-)	100	2-Dehydro-3-deoxy-D-xylonate
119	147.03	TRUE	0.306209	30116.5	-1.96274e-06	C5H8O5	-H(-)	100	L-Arabinono-1,5-lactone
119	147.03	TRUE	0.306209	30116.5	-1.96274e-06	C5H8O5	-H(-)	100	L-threo-3-Methylmalate
119	147.03	TRUE	0.306209	30116.5	-1.96274e-06	C5H8O5	-H(-)	100	D-threo-3-Methylmalate
119	147.03	TRUE	0.306209	30116.5	-1.96274e-06	C5H8O5	-H(-)	100	D-erythro-3-Methylmalate
119	147.03	TRUE	0.306209	30116.5	0.000151793	C6H10O2S	-H(-) [+2]	53	THTA
120	147.066	TRUE	-0.102935	150059	0.000146113	C6H12O4	-H(-)	100	(R)-Mevalonate
120	147.066	TRUE	-0.102935	150059	0.000146113	C6H12O4	-H(-)	100	(R)-Pantoate
120	147.066	TRUE	-0.102935	150059	0.000146113	C6H12O4	-H(-)	100	(S)-Mevalonate
120	147.066	TRUE	-0.102935	150059	0.000146113	C6H12O4	-H(-)	100	3,6-Dideoxy-L-galactose
120	147.066	TRUE	-0.102935	150059	0.000146113	C6H12O4	-H(-)	100	2,3-Dihydroxy-3-methylpentanoate
120	147.066	TRUE	-0.102935	150059	0.000146113	C6H12O4	-H(-)	100	(R)-2,3-Dihydroxy-3-methylpentanoate
120	147.066	TRUE	-0.102935	150059	0.000146113	C6H12O4	-H(-)	100	Abequose
121	148.044	TRUE	0.697936	256053	9.00367e-05	C5H11NO2S	-H(-)	100	L-Methionine
121	148.044	TRUE	0.697936	256053	9.00367e-05	C5H11NO2S	-H(-)	100	D-Methionine
121	148.044	TRUE	0.697936	256053	9.00367e-05	C5H11NO2S	-H(-)	100	Methionine
121	148.044	TRUE	0.697936	256053	9.00367e-05	C5H11NO2S	-H(-)	100	Penicillamine
122	148.061	TRUE	0.421767	9.00396e+06	0.00016672	C5H11NO4	-H(-)	100	N,N-Dihydroxy-L-valine
122	148.061	TRUE	0.421767	9.00396e+06	0.000151198	C6H13NOS	-H(-) [+2]	55	5-Methylthiopentanaldoxime
122	148.061	TRUE	0.421767	9.00396e+06	0.000669997	C4H9N3O3	-H(-) [+2]	48	L-Albizziine
123	148.991	TRUE	0.370897	541964	0.000460231	C4H6O4S	-H(-)	100	Thiodiacetic acid
124	149.046	TRUE	0.49196	375168	-0.000106504	C5H10O5	-H(-)	100	D-Ribose
124	149.046	TRUE	0.49196	375168	-0.000106504	C5H10O5	-H(-)	100	D-Xylose
124	149.046	TRUE	0.49196	375168	-0.000106504	C5H10O5	-H(-)	100	D-Arabinose
124	149.046	TRUE	0.49196	375168	-0.000106504	C5H10O5	-H(-)	100	L-Arabinose
124	149.046	TRUE	0.49196	375168	-0.000106504	C5H10O5	-H(-)	100	D-Ribulose
124	149.046	TRUE	0.49196	375168	-0.000106504	C5H10O5	-H(-)	100	D-Xylulose
124	149.046	TRUE	0.49196	375168	-0.000106504	C5H10O5	-H(-)	100	L-Xylulose
124	149.046	TRUE	0.49196	375168	-0.000106504	C5H10O5	-H(-)	100	D-Lyxose
124	149.046	TRUE	0.49196	375168	-0.000106504	C5H10O5	-H(-)	100	L-Ribulose
124	149.046	TRUE	0.49196	375168	-0.000106504	C5H10O5	-H(-)	100	Xylose
124	149.046	TRUE	0.49196	375168	-0.000106504	C5H10O5	-H(-)	100	D-Apiose
124	149.046	TRUE	0.49196	375168	-0.000106504	C5H10O5	-H(-)	100	L-Lyxose
124	149.046	TRUE	0.49196	375168	-0.000106504	C5H10O5	-H(-)	100	L-Xylose
124	149.046	TRUE	0.49196	375168	-0.000106504	C5H10O5	-H(-)	100	beta-D-Xylose
124	149.046	TRUE	0.49196	375168	-0.000106504	C5H10O5	-H(-)	100	alpha-D-Lyxose
124	149.046	TRUE	0.49196	375168	-0.000106504	C5H10O5	-H(-)	100	alpha-D-Xylose
124	149.046	TRUE	0.49196	375168	-0.000106504	C5H10O5	-H(-)	100	beta-L-Arabinose
124	149.046	TRUE	0.49196	375168	-0.000106504	C5H10O5	-H(-)	100	alpha-L-Arabinose
124	149.046	TRUE	0.49196	375168	-0.000106504	C5H10O5	-H(-)	100	Ribulose
124	149.046	TRUE	0.49196	375168	-0.000106504	C5H10O5	-H(-)	100	L-Arabinofuranose
124	149.046	TRUE	0.49196	375168	-0.000106504	C5H10O5	-H(-)	100	beta-D-Apiose
124	149.046	TRUE	0.49196	375168	-0.000106504	C5H10O5	-H(-)	100	beta-D-Ribopyranose
124	149.046	TRUE	0.49196	375168	-0.000106504	C5H10O5	-H(-)	100	alpha-D-Ribulose
124	149.046	TRUE	0.49196	375168	-0.000106504	C5H10O5	-H(-)	100	L-Arabinose
124	149.046	TRUE	0.49196	375168	-0.000106504	C5H10O5	-H(-)	100	beta-D-Ribofuranose
124	149.046	TRUE	0.49196	375168	-0.000106504	C5H10O5	-H(-)	100	beta-L-Arabinofuranose
125	149.06	TRUE	0.341874	114587	0.00101103	C9H10O2	-H(-)	98	Tolylacetate
125	149.06	TRUE	0.341874	114587	0.00101103	C9H10O2	-H(-)	98	4-Coumaryl alcohol
125	149.06	TRUE	0.341874	114587	0.00101103	C9H10O2	-H(-)	98	Phenylpropanoate
125	149.06	TRUE	0.341874	114587	0.00101103	C9H10O2	-H(-)	98	p-Hydroxypropiophenone
125	149.06	TRUE	0.341874	114587	0.00101103	C9H10O2	-H(-)	98	Benzyl acetate
125	149.06	TRUE	0.341874	114587	0.00101103	C9H10O2	-H(-)	98	4-Hydroxydihydrocinnamaldehyde
125	149.06	TRUE	0.341874	114587	0.00101103	C9H10O2	-H(-)	98	4-Vinylguaiacol
125	149.06	TRUE	0.341874	114587	0.00101103	C9H10O2	-H(-)	98	Phenyl glycidyl ether
125	149.06	TRUE	0.341874	114587	0.00101103	C9H10O2	-H(-)	98	(2E,4E,6E)-4-Methylocta-2,4,6-trienedial
126	149.072	TRUE	0.215794	51213.7	0.000353361	C8H10N2O	-H(-)	100	N-Methylanthranilamide
126	149.072	TRUE	0.215794	51213.7	0.000353361	C8H10N2O	-H(-)	100	N,N-Dimethyl-4-nitrosoaniline
127	150.042	TRUE	0.552641	77736	0.000255133	C5H5N5O	-H(-)	100	Guanine
128	150.055	TRUE	0.522939	42382.2	0.000956745	C8H9NO2	-H(-)	100	N-(Acetyloxy)benzenamine
128	150.055	TRUE	0.522939	42382.2	0.000956745	C8H9NO2	-H(-)	100	N-Methylanthranilate
128	150.055	TRUE	0.522939	42382.2	0.000956745	C8H9NO2	-H(-)	100	N-Methyl-4-aminobenzoate
128	150.055	TRUE	0.522939	42382.2	0.000956745	C8H9NO2	-H(-)	100	(E)-4-Hydroxyphenylacetaldehyde-oxime
128	150.055	TRUE	0.522939	42382.2	0.000956745	C8H9NO2	-H(-)	100	(Z)-4-Hydroxyphenylacetaldehyde oxime
128	150.055	TRUE	0.522939	42382.2	0.000956745	C8H9NO2	-H(-)	100	Acetaminophen
128	150.055	TRUE	0.522939	42382.2	0.000956745	C8H9NO2	-H(-)	100	(R)-Mandelamide
128	150.055	TRUE	0.522939	42382.2	0.000956745	C8H9NO2	-H(-)	100	2-Amino-3-methylbenzoate
128	150.055	TRUE	0.522939	42382.2	0.000956745	C8H9NO2	-H(-)	100	Dopamine quinone
128	150.055	TRUE	0.522939	42382.2	0.000956745	C8H9NO2	-H(-)	100	2-Descarboxy-cyclo-dopa
128	150.055	TRUE	0.522939	42382.2	0.000956745	C8H9NO2	-H(-)	100	L-Phenylglycine
128	150.055	TRUE	0.522939	42382.2	0.000956745	C8H9NO2	-H(-)	100	O-Methyl anthranilate
129	150.067	TRUE	0.0922834	17366.7	0.000371017	C7H9N3O	-H(-)	100	Phenicarbazide
130	151.026	TRUE	0.260437	5228.25	0.000124198	C5H4N4O2	-H(-)	100	Xanthine
130	151.026	TRUE	0.260437	5228.25	0.000124198	C5H4N4O2	-H(-)	100	Alloxanthine
131	151.051	TRUE	0.531517	6758.63	0.000205651	C7H8N2O2	-H(-)	100	N1-Methyl-2-pyridone-5-carboxamide
131	151.051	TRUE	0.531517	6758.63	0.000205651	C7H8N2O2	-H(-)	100	N1-Methyl-4-pyridone-5-carboxamide
131	151.051	TRUE	0.531517	6758.63	0.000205651	C7H8N2O2	-H(-)	100	2-Amino-4-nitrotoluene
131	151.051	TRUE	0.531517	6758.63	0.000205651	C7H8N2O2	-H(-)	100	4-Amino-2-nitrotoluene
131	151.051	TRUE	0.531517	6758.63	-0.000491104	C5H10O5	-H(-) [+2]	34	D-Ribose
131	151.051	TRUE	0.531517	6758.63	-0.000491104	C5H10O5	-H(-) [+2]	34	D-Xylose
131	151.051	TRUE	0.531517	6758.63	-0.000491104	C5H10O5	-H(-) [+2]	34	D-Arabinose
131	151.051	TRUE	0.531517	6758.63	-0.000491104	C5H10O5	-H(-) [+2]	34	L-Arabinose
131	151.051	TRUE	0.531517	6758.63	-0.000491104	C5H10O5	-H(-) [+2]	34	D-Ribulose
131	151.051	TRUE	0.531517	6758.63	-0.000491104	C5H10O5	-H(-) [+2]	34	D-Xylulose
131	151.051	TRUE	0.531517	6758.63	-0.000491104	C5H10O5	-H(-) [+2]	34	L-Xylulose
131	151.051	TRUE	0.531517	6758.63	-0.000491104	C5H10O5	-H(-) [+2]	34	D-Lyxose
131	151.051	TRUE	0.531517	6758.63	-0.000491104	C5H10O5	-H(-) [+2]	34	L-Ribulose
131	151.051	TRUE	0.531517	6758.63	-0.000491104	C5H10O5	-H(-) [+2]	34	Xylose
131	151.051	TRUE	0.531517	6758.63	-0.000491104	C5H10O5	-H(-) [+2]	34	D-Apiose
131	151.051	TRUE	0.531517	6758.63	-0.000491104	C5H10O5	-H(-) [+2]	34	L-Lyxose
131	151.051	TRUE	0.531517	6758.63	-0.000491104	C5H10O5	-H(-) [+2]	34	L-Xylose
131	151.051	TRUE	0.531517	6758.63	-0.000491104	C5H10O5	-H(-) [+2]	34	beta-D-Xylose
131	151.051	TRUE	0.531517	6758.63	-0.000491104	C5H10O5	-H(-) [+2]	34	alpha-D-Lyxose
131	151.051	TRUE	0.531517	6758.63	-0.000491104	C5H10O5	-H(-) [+2]	34	alpha-D-Xylose
131	151.051	TRUE	0.531517	6758.63	-0.000491104	C5H10O5	-H(-) [+2]	34	beta-L-Arabinose
131	151.051	TRUE	0.531517	6758.63	-0.000491104	C5H10O5	-H(-) [+2]	34	alpha-L-Arabinose
131	151.051	TRUE	0.531517	6758.63	-0.000491104	C5H10O5	-H(-) [+2]	34	Ribulose
131	151.051	TRUE	0.531517	6758.63	-0.000491104	C5H10O5	-H(-) [+2]	34	L-Arabinofuranose
131	151.051	TRUE	0.531517	6758.63	-0.000491104	C5H10O5	-H(-) [+2]	34	beta-D-Apiose
131	151.051	TRUE	0.531517	6758.63	-0.000491104	C5H10O5	-H(-) [+2]	34	beta-D-Ribopyranose
131	151.051	TRUE	0.531517	6758.63	-0.000491104	C5H10O5	-H(-) [+2]	34	alpha-D-Ribulose
131	151.051	TRUE	0.531517	6758.63	-0.000491104	C5H10O5	-H(-) [+2]	34	L-Arabinose
131	151.051	TRUE	0.531517	6758.63	-0.000491104	C5H10O5	-H(-) [+2]	34	beta-D-Ribofuranose
131	151.051	TRUE	0.531517	6758.63	-0.000491104	C5H10O5	-H(-) [+2]	34	beta-L-Arabinofuranose
132	151.061	TRUE	0.510555	9893.99	5.9606e-06	C5H12O5	-H(-)	100	Xylitol
132	151.061	TRUE	0.510555	9893.99	5.9606e-06	C5H12O5	-H(-)	100	Ribitol
132	151.061	TRUE	0.510555	9893.99	5.9606e-06	C5H12O5	-H(-)	100	L-Arabitol
132	151.061	TRUE	0.510555	9893.99	5.9606e-06	C5H12O5	-H(-)	100	D-Apiitol
132	151.061	TRUE	0.510555	9893.99	5.9606e-06	C5H12O5	-H(-)	100	D-Arabitol
133	151.076	TRUE	-0.27411	6173.26	-8.92075e-07	C9H12O2	-H(-)	100	3-Isopropylcatechol
134	151.088	TRUE	-0.0765589	18259.6	4.27893e-05	C8H12N2O	-H(-)	100	4-(Hydroxylamino)-N,N-dimethylaniline
135	152.034	TRUE	0.391022	4129.52	0.00158876	C7H7NO3	-H(-)	39	3-Hydroxyanthranilate
135	152.034	TRUE	0.391022	4129.52	0.00158876	C7H7NO3	-H(-)	39	3-Hydroxy-2-methylpyridine-5-carboxylate
135	152.034	TRUE	0.391022	4129.52	0.00158876	C7H7NO3	-H(-)	39	4-Aminosalicylate
135	152.034	TRUE	0.391022	4129.52	0.00158876	C7H7NO3	-H(-)	39	(5R)-Carbapen-2-em-3-carboxylate
135	152.034	TRUE	0.391022	4129.52	0.00158876	C7H7NO3	-H(-)	39	4-Nitroanisole
135	152.034	TRUE	0.391022	4129.52	0.00158876	C7H7NO3	-H(-)	39	Salicylhydroxamic acid
135	152.034	TRUE	0.391022	4129.52	0.00158876	C7H7NO3	-H(-)	39	3-Amino-5-hydroxybenzoate
135	152.034	TRUE	0.391022	4129.52	0.00158876	C7H7NO3	-H(-)	39	3-Amino-4-hydroxybenzoate
135	152.034	TRUE	0.391022	4129.52	0.00158876	C7H7NO3	-H(-)	39	o-Hydroxylaminobenzoate
135	152.034	TRUE	0.391022	4129.52	0.00158876	C7H7NO3	-H(-)	39	2-Nitroanisole
136	152.046	TRUE	-0.194473	345760	0.000649965	C6H7N3O2	-H(-)	100	1,2-Diamino-4-nitrobenzene
136	152.046	TRUE	-0.194473	345760	0.000649965	C6H7N3O2	-H(-)	100	1,4-Diamino-2-nitrobenzene
137	152.072	TRUE	0.37603	3990.18	0.000142048	C8H11NO2	-H(-)	100	Dopamine
137	152.072	TRUE	0.37603	3990.18	0.000142048	C8H11NO2	-H(-)	100	Octopamine
137	152.072	TRUE	0.37603	3990.18	0.000142048	C8H11NO2	-H(-)	100	Vanillylamine
138	152.996	TRUE	0.302511	8260.72	0.000137074	C3H7O5P	-H(-)	100	Propanoyl phosphate
138	152.996	TRUE	0.302511	8260.72	0.000137074	C3H7O5P	-H(-)	100	Hydroxyacetone phosphate
138	152.996	TRUE	0.302511	8260.72	0.000137074	C3H7O5P	-H(-)	100	Glycerol 1,2-cyclic phosphate
139	153.019	TRUE	0.428318	726442	6.20596e-05	C7H6O4	-H(-)	100	2,3-Dihydroxybenzoate
139	153.019	TRUE	0.428318	726442	6.20596e-05	C7H6O4	-H(-)	100	3,4-Dihydroxybenzoate
139	153.019	TRUE	0.428318	726442	6.20596e-05	C7H6O4	-H(-)	100	2,5-Dihydroxybenzoate
139	153.019	TRUE	0.428318	726442	6.20596e-05	C7H6O4	-H(-)	100	Patulin
140	153.03	TRUE	0.385458	8579.69	0.000230682	C6H6N2O3	-H(-)	100	Imidazol-5-yl-pyruvate
140	153.03	TRUE	0.385458	8579.69	0.000230682	C6H6N2O3	-H(-)	100	3-Imidazole-2-oxopropanoate
140	153.03	TRUE	0.385458	8579.69	0.000230682	C6H6N2O3	-H(-)	100	2-Amino-4-nitrophenol
140	153.03	TRUE	0.385458	8579.69	0.000230682	C6H6N2O3	-H(-)	100	2-Amino-5-nitrophenol
140	153.03	TRUE	0.385458	8579.69	0.000230682	C6H6N2O3	-H(-)	100	4-Amino-2-nitrophenol
140	153.03	TRUE	0.385458	8579.69	0.000218977	C5H4N4O2	-H(-) [+2]	41	Xanthine
140	153.03	TRUE	0.385458	8579.69	0.000218977	C5H4N4O2	-H(-) [+2]	41	Alloxanthine
141	153.092	TRUE	0.073776	5580.59	0.000254003	C9H14O2	-H(-)	100	Boschnialactone
142	154.062	TRUE	-0.479263	242069	4.82467e-05	C6H9N3O2	-H(-)	89	L-Histidine
142	154.062	TRUE	-0.479263	242069	4.82467e-05	C6H9N3O2	-H(-)	89	Histidine
142	154.062	TRUE	-0.479263	242069	4.82467e-05	C6H9N3O2	-H(-)	89	3-(Pyrazol-1-yl)-L-alanine
142	154.062	TRUE	-0.479263	242069	4.82467e-05	C6H9N3O2	-H(-)	89	D-Histidine
143	154.975	TRUE	0.26601	578667	0.000359589	C2H5O6P	-H(-)	100	2-Phosphoglycolate
144	154.998	TRUE	0.113806	41971.4	0.00014597	C6H4O5	-H(-)	100	2,5-Furandicarboxylate
145	155.046	TRUE	0.344663	7654.16	0.000178424	C6H8N2O3	-H(-)	100	4-Imidazolone-5-propanoate
145	155.046	TRUE	0.344663	7654.16	0.000178424	C6H8N2O3	-H(-)	100	(S)-3-(Imidazol-5-yl)lactate
145	155.046	TRUE	0.344663	7654.16	0.000178424	C6H8N2O3	-H(-)	100	Imidazole lactate
145	155.046	TRUE	0.344663	7654.16	0.000178424	C6H8N2O3	-H(-)	100	N-Nitrosoguvacine
146	155.108	TRUE	0.298608	2345.73	-0.000222217	C9H16O2	-H(-)	100	Nonane-4,6-dione
146	155.108	TRUE	0.298608	2345.73	-0.000222217	C9H16O2	-H(-)	100	Chalcogran
146	155.108	TRUE	0.298608	2345.73	-0.000222217	C9H16O2	-H(-)	100	gamma-Nonalactone
147	156.029	TRUE	0.283839	3749.74	0.00101396	C6H7NO4	-H(-)	98	2-Aminomuconate
147	156.029	TRUE	0.283839	3749.74	0.00101396	C6H7NO4	-H(-)	98	5-Nitro-2-furfuryl methyl ether
147	156.029	TRUE	0.283839	3749.74	0.00101396	C6H7NO4	-H(-)	98	Clavam-2-carboxylate
148	156.067	TRUE	-0.169852	34966.6	-0.000472082	C7H11NO3	-H(-)	100	Paramethadione
148	156.067	TRUE	-0.169852	34966.6	-0.000472082	C7H11NO3	-H(-)	100	2-Hydroxyethylclavam
148	156.067	TRUE	-0.169852	34966.6	-0.000472082	C7H11NO3	-H(-)	100	Ethadione
148	156.067	TRUE	-0.169852	34966.6	-0.000472082	C7H11NO3	-H(-)	100	3-Methylcrotonylglycine
149	156.103	TRUE	0.400777	278697	0.000363332	C8H15NO2	-H(-)	100	Homostachydrine
149	156.103	TRUE	0.400777	278697	0.000363332	C8H15NO2	-H(-)	100	Lentiginosine
149	156.103	TRUE	0.400777	278697	0.000363332	C8H15NO2	-H(-)	100	Tranexamic acid
150	157.014	TRUE	0.36418	4762.53	0.000159061	C6H6O5	-H(-)	100	2-Maleylacetate
150	157.014	TRUE	0.36418	4762.53	0.000159061	C6H6O5	-H(-)	100	2-Hydroxymuconate
150	157.014	TRUE	0.36418	4762.53	0.000159061	C6H6O5	-H(-)	100	gamma-Oxalocrotonate
150	157.014	TRUE	0.36418	4762.53	0.000159061	C6H6O5	-H(-)	100	3-Hydroxy-cis,cis-muconate
150	157.014	TRUE	0.36418	4762.53	0.000159061	C6H6O5	-H(-)	100	4-Methylene-2-oxoglutarate
151	157.062	TRUE	0.46627	6387.03	-0.000261914	C6H10N2O3	-H(-)	100	4-Methylene-L-glutamine
151	157.062	TRUE	0.46627	6387.03	-0.000261914	C6H10N2O3	-H(-)	100	5-Hydroxyectoine
152	157.123	TRUE	0.394723	10510.6	5.55011e-05	C9H18O2	-H(-)	100	Nonanoic acid
153	157.134	TRUE	0.61909	3634.32	0.000176272	C8H18N2O	-H(-)	100	N-Nitrosodi-n-butylamine
154	158.046	TRUE	0.413743	14167.4	-0.000433313	C6H9NO4	-H(-)	100	4-Methylene-L-glutamate
154	158.046	TRUE	0.413743	14167.4	-0.000433313	C6H9NO4	-H(-)	100	N-Methyl-2-oxoglutaramate
155	158.082	TRUE	0.269463	10112.5	-1.03824e-05	C7H13NO3	-H(-)	100	5-Acetamidopentanoate
155	158.082	TRUE	0.269463	10112.5	-1.03824e-05	C7H13NO3	-H(-)	100	(-)-Betonicine
155	158.082	TRUE	0.269463	10112.5	-1.03824e-05	C7H13NO3	-H(-)	100	3-Hydroxystachydrine
155	158.082	TRUE	0.269463	10112.5	-1.03824e-05	C7H13NO3	-H(-)	100	Calystegin A3
156	158.093	TRUE	0.517442	3145.13	0.00017223	C6H13N3O2	-H(-)	100	delta-Guanidinovaleric acid
157	158.985	TRUE	0.504237	3623.88	6.21649e-05	C6H5ClO3	-H(-)	25	6-Chlorobenzene-1,2,4-triol
157	158.985	TRUE	0.504237	3623.88	6.21649e-05	C6H5ClO3	-H(-)	25	5-Chloro-1,2,4-trihydroxybenzene
158	159.03	TRUE	0.330779	11220.4	5.11773e-05	C6H8O5	-H(-)	100	2-Oxoadipate
158	159.03	TRUE	0.330779	11220.4	5.11773e-05	C6H8O5	-H(-)	100	3-Oxoadipate
158	159.03	TRUE	0.330779	11220.4	5.11773e-05	C6H8O5	-H(-)	100	3D-(3,5/4)-Trihydroxycyclohexane-1,2-dione
158	159.03	TRUE	0.330779	11220.4	5.11773e-05	C6H8O5	-H(-)	100	D-2,3-Diketo 4-deoxy-epi-inositol
158	159.03	TRUE	0.330779	11220.4	5.11773e-05	C6H8O5	-H(-)	100	2-Formylglutarate
158	159.03	TRUE	0.330779	11220.4	5.11773e-05	C6H8O5	-H(-)	100	2,4-Diketo-3-deoxy-L-fuconate
159	159.066	TRUE	0.529832	7883.41	8.33107e-05	C7H12O4	-H(-)	100	Pimelate
159	159.066	TRUE	0.529832	7883.41	8.33107e-05	C7H12O4	-H(-)	100	(1S,3R,4S)-3,4-Dihydroxycyclohexane-1-carboxylate
159	159.066	TRUE	0.529832	7883.41	8.33107e-05	C7H12O4	-H(-)	100	2-Propylsuccinic acid
160	159.077	TRUE	0.5713	3328.24	4.69061e-05	C6H12N2O3	-H(-)	100	D-Alanyl-D-alanine
160	159.077	TRUE	0.5713	3328.24	4.69061e-05	C6H12N2O3	-H(-)	100	N5-Methyl-L-glutamine
160	159.077	TRUE	0.5713	3328.24	4.69061e-05	C6H12N2O3	-H(-)	100	N(gamma)-Acetyldiaminobutyrate
160	159.077	TRUE	0.5713	3328.24	4.69061e-05	C6H12N2O3	-H(-)	100	Daminozide
160	159.077	TRUE	0.5713	3328.24	4.69061e-05	C6H12N2O3	-H(-)	100	N-alpha-Acetyl-L-2,4-diaminobutyrate
161	159.102	TRUE	0.15759	3394.92	0.000456443	C8H16O3	-H(-)	100	Ethyl (R)-3-hydroxyhexanoate
161	159.102	TRUE	0.15759	3394.92	0.000456443	C8H16O3	-H(-)	100	Ethyl (S)-3-hydroxyhexanoate
161	159.102	TRUE	0.15759	3394.92	0.000456443	C8H16O3	-H(-)	100	4-Hydroxyvalproic acid
161	159.102	TRUE	0.15759	3394.92	0.000456443	C8H16O3	-H(-)	100	5-Hydroxyvalproic acid
161	159.102	TRUE	0.15759	3394.92	0.000456443	C8H16O3	-H(-)	100	3-Hydroxyvalproic acid
161	159.102	TRUE	0.15759	3394.92	0.000456443	C8H16O3	-H(-)	100	Rengyol
161	159.102	TRUE	0.15759	3394.92	0.000456443	C8H16O3	-H(-)	100	3-Hydroxyoctanoate
162	160.025	TRUE	0.50846	5449.38	-4.56035e-05	C5H7NO5	-H(-)	100	N-Formyl-L-aspartate
163	160.061	TRUE	0.348768	21032.7	0.000249614	C6H11NO4	-H(-)	100	L-2-Aminoadipate
163	160.061	TRUE	0.348768	21032.7	0.000249614	C6H11NO4	-H(-)	100	N-Methyl-L-glutamate
163	160.061	TRUE	0.348768	21032.7	0.000249614	C6H11NO4	-H(-)	100	O-Acetyl-L-homoserine
163	160.061	TRUE	0.348768	21032.7	0.000249614	C6H11NO4	-H(-)	100	beta-Alanopine
163	160.061	TRUE	0.348768	21032.7	0.000249614	C6H11NO4	-H(-)	100	Alanopine
163	160.061	TRUE	0.348768	21032.7	0.000249614	C6H11NO4	-H(-)	100	L-Glutamate methylester
163	160.061	TRUE	0.348768	21032.7	0.000249614	C6H11NO4	-H(-)	100	4-Methyl-L-glutamate
163	160.061	TRUE	0.348768	21032.7	0.000249614	C6H11NO4	-H(-)	100	3-Amino-2,3-dideoxy-scyllo-inosose
163	160.061	TRUE	0.348768	21032.7	0.000249614	C6H11NO4	-H(-)	100	D-Alanyl-(R)-lactate
164	160.078	TRUE	0.504791	14185.9	-0.000916861	C10H11NO	-H(-)	100	Indole-3-ethanol
164	160.078	TRUE	0.504791	14185.9	-0.000916861	C10H11NO	-H(-)	100	Boschniakine
165	161.046	TRUE	0.372228	4492.43	-2.45211e-06	C6H10O5	-H(-)	100	Lichenin
165	161.046	TRUE	0.372228	4492.43	-2.45211e-06	C6H10O5	-H(-)	100	(R)-3,3-Dimethylmalate
165	161.046	TRUE	0.372228	4492.43	-2.45211e-06	C6H10O5	-H(-)	100	3-Ethylmalate
165	161.046	TRUE	0.372228	4492.43	-2.45211e-06	C6H10O5	-H(-)	100	2-Hydroxyadipate
165	161.046	TRUE	0.372228	4492.43	-2.45211e-06	C6H10O5	-H(-)	100	(R)-2-Ethylmalate
165	161.046	TRUE	0.372228	4492.43	-2.45211e-06	C6H10O5	-H(-)	100	L-Rhamnono-1,4-lactone
165	161.046	TRUE	0.372228	4492.43	-2.45211e-06	C6H10O5	-H(-)	100	(2R,3S)-2,3-Dimethylmalate
165	161.046	TRUE	0.372228	4492.43	-2.45211e-06	C6H10O5	-H(-)	100	3-Hydroxy-3-methylglutarate
165	161.046	TRUE	0.372228	4492.43	-2.45211e-06	C6H10O5	-H(-)	100	2-Dehydro-3-deoxy-L-fuconate
165	161.046	TRUE	0.372228	4492.43	-2.45211e-06	C6H10O5	-H(-)	100	2-Dehydro-3-deoxy-L-rhamnonate
165	161.046	TRUE	0.372228	4492.43	-2.45211e-06	C6H10O5	-H(-)	100	D-Fucono-1,4-lactone
165	161.046	TRUE	0.372228	4492.43	-2.45211e-06	C6H10O5	-H(-)	100	2-Dehydro-3-deoxy-D-fuconate
165	161.046	TRUE	0.372228	4492.43	-2.45211e-06	C6H10O5	-H(-)	100	3,6-Anhydrogalactose
165	161.046	TRUE	0.372228	4492.43	-2.45211e-06	C6H10O5	-H(-)	100	3,6-Anhydroglucose
165	161.046	TRUE	0.372228	4492.43	-2.45211e-06	C6H10O5	-H(-)	100	1,5-Anhydro-D-fructose
165	161.046	TRUE	0.372228	4492.43	-2.45211e-06	C6H10O5	-H(-)	100	Diethyl pyrocarbonate
165	161.046	TRUE	0.372228	4492.43	-2.45211e-06	C6H10O5	-H(-)	100	(S)-2-(Hydroxymethyl)glutarate
165	161.046	TRUE	0.372228	4492.43	-2.45211e-06	C6H10O5	-H(-)	100	2-Deoxy-scyllo-inosose
165	161.046	TRUE	0.372228	4492.43	-2.45211e-06	C6H10O5	-H(-)	100	L-Fucono-1,5-lactone
166	161.071	TRUE	0.269639	49016.1	0.000996559	C9H10N2O	-H(-)	100	1-Ethyl-2-benzimidazolinone
167	161.093	TRUE	0.485655	2573.99	0.000272215	C6H14N2O3	-H(-)	100	N6-Hydroxy-L-lysine
167	161.093	TRUE	0.485655	2573.99	0.000272215	C6H14N2O3	-H(-)	100	2-Deoxystreptamine
167	161.093	TRUE	0.485655	2573.99	0.000272215	C6H14N2O3	-H(-)	100	L-Hydroxylysine
167	161.093	TRUE	0.485655	2573.99	0.000272215	C6H14N2O3	-H(-)	100	allo-Hydroxy-L-lysine
168	162.041	TRUE	0.378989	47401.7	-0.000367433	C5H9NO5	-H(-)	100	3-Hydroxy-L-glutamate
168	162.041	TRUE	0.378989	47401.7	-0.000367433	C5H9NO5	-H(-)	100	4-Hydroxy-L-glutamate
168	162.041	TRUE	0.378989	47401.7	-0.000367433	C5H9NO5	-H(-)	100	L-erythro-4-Hydroxyglutamate
168	162.041	TRUE	0.378989	47401.7	0.000970567	C6H5N5O	-H(-)	100	Pterin
168	162.041	TRUE	0.378989	47401.7	-0.000170926	C6H11NO2S	-H(-) [+2]	56	S-Allyl-L-cysteine
168	162.041	TRUE	0.378989	47401.7	-0.000170926	C6H11NO2S	-H(-) [+2]	56	Entadamide A
169	162.057	TRUE	0.43863	45201.6	-0.000648565	C9H9NO2	-H(-)	100	3-Methyldioxyindole
169	162.057	TRUE	0.43863	45201.6	-0.000648565	C9H9NO2	-H(-)	100	4-Oxo-1-(3-pyridyl)-1-butanone
170	163.051	TRUE	0.494059	4337.8	0.000657864	C8H8N2O2	-H(-)	100	Ricinine
171	163.061	TRUE	0.448169	2956.52	0.000132946	C6H12O5	-H(-)	100	L-Rhamnose
171	163.061	TRUE	0.448169	2956.52	0.000132946	C6H12O5	-H(-)	100	2-Deoxy-D-glucose
171	163.061	TRUE	0.448169	2956.52	0.000132946	C6H12O5	-H(-)	100	L-Rhamnulose
171	163.061	TRUE	0.448169	2956.52	0.000132946	C6H12O5	-H(-)	100	6-Deoxy-D-galactose
171	163.061	TRUE	0.448169	2956.52	0.000132946	C6H12O5	-H(-)	100	6-Deoxy-L-galactose
171	163.061	TRUE	0.448169	2956.52	0.000132946	C6H12O5	-H(-)	100	D-Rhamnose
171	163.061	TRUE	0.448169	2956.52	0.000132946	C6H12O5	-H(-)	100	L-Fuculose
171	163.061	TRUE	0.448169	2956.52	0.000132946	C6H12O5	-H(-)	100	beta-D-Fucose
171	163.061	TRUE	0.448169	2956.52	0.000132946	C6H12O5	-H(-)	100	beta-L-Rhamnose
171	163.061	TRUE	0.448169	2956.52	0.000132946	C6H12O5	-H(-)	100	L-Rhamnofuranose
171	163.061	TRUE	0.448169	2956.52	0.000132946	C6H12O5	-H(-)	100	alpha-L-Rhamnose
171	163.061	TRUE	0.448169	2956.52	0.000132946	C6H12O5	-H(-)	100	6-Deoxy-D-glucose
171	163.061	TRUE	0.448169	2956.52	0.000132946	C6H12O5	-H(-)	100	2-Deoxy-D-galactose
171	163.061	TRUE	0.448169	2956.52	0.000132946	C6H12O5	-H(-)	100	1,5-Anhydro-D-glucitol
171	163.061	TRUE	0.448169	2956.52	0.000132946	C6H12O5	-H(-)	100	(+)-Quercitol
171	163.061	TRUE	0.448169	2956.52	0.000132946	C6H12O5	-H(-)	100	(-)-Viburnitol
171	163.061	TRUE	0.448169	2956.52	0.000132946	C6H12O5	-H(-)	100	Quinovose
171	163.061	TRUE	0.448169	2956.52	0.000132946	C6H12O5	-H(-)	100	1,5-Anhydro-D-mannitol
171	163.061	TRUE	0.448169	2956.52	0.000132946	C6H12O5	-H(-)	100	alpha-L-Fucopyranose
171	163.061	TRUE	0.448169	2956.52	0.000132946	C6H12O5	-H(-)	100	beta-L-Fucopyranose
171	163.061	TRUE	0.448169	2956.52	0.000543478	C7H14O2S	-H(-) [+2]	31	7-Mercaptoheptanoic acid
172	163.088	TRUE	0.205915	16891.4	-3.70648e-05	C9H12N2O	-H(-)	100	Fenuron
173	164.021	TRUE	0.253716	3069.32	-0.000179326	C5H11NOS2	-H(-)	100	4-Methylthiobutylthiohydroximate
174	164.039	TRUE	0.476872	2768.4	-0.000683426	C5H11NO3S	-H(-)	100	L-Methionine S-oxide
174	164.039	TRUE	0.476872	2768.4	-0.000683426	C5H11NO3S	-H(-)	100	L-Methionine (R)-S-oxide
174	164.039	TRUE	0.476872	2768.4	-0.000683426	C5H11NO3S	-H(-)	100	L-Methionine (S)-S-oxide
175	164.072	TRUE	0.625054	11081.1	2.90231e-05	C9H11NO2	-H(-)	90	L-Phenylalanine
175	164.072	TRUE	0.625054	11081.1	2.90231e-05	C9H11NO2	-H(-)	90	Phenylalanine
175	164.072	TRUE	0.625054	11081.1	2.90231e-05	C9H11NO2	-H(-)	90	D-Phenylalanine
175	164.072	TRUE	0.625054	11081.1	2.90231e-05	C9H11NO2	-H(-)	90	Benzocaine
175	164.072	TRUE	0.625054	11081.1	2.90231e-05	C9H11NO2	-H(-)	90	Tricaine
175	164.072	TRUE	0.625054	11081.1	2.90231e-05	C9H11NO2	-H(-)	90	Metolcarb
175	164.072	TRUE	0.625054	11081.1	2.90231e-05	C9H11NO2	-H(-)	90	4-Hydroxy-1-(3-pyridinyl)-1-butanone
175	164.072	TRUE	0.625054	11081.1	2.90231e-05	C9H11NO2	-H(-)	90	5-(3-Pyridyl)-2-hydroxytetrahydrofuran
175	164.072	TRUE	0.625054	11081.1	2.90231e-05	C9H11NO2	-H(-)	90	L-beta-Phenylalanine
175	164.072	TRUE	0.625054	11081.1	2.90231e-05	C9H11NO2	-H(-)	90	D-beta-Phenylalanine
176	165.018	TRUE	0.256618	4315.69	0.0010057	C8H6O4	-H(-)	99	Phthalate
176	165.018	TRUE	0.256618	4315.69	0.0010057	C8H6O4	-H(-)	99	4-Hydroxyphenylglyoxylate
176	165.018	TRUE	0.256618	4315.69	0.0010057	C8H6O4	-H(-)	99	Terephthalate
176	165.018	TRUE	0.256618	4315.69	0.0010057	C8H6O4	-H(-)	99	3-Formylsalicylic acid
176	165.018	TRUE	0.256618	4315.69	0.0010057	C8H6O4	-H(-)	99	4-Formylsalicylic acid
177	165.041	TRUE	0.24443	15446.9	-0.00053255	C5H10O6	-H(-)	100	D-Xylonate
177	165.041	TRUE	0.24443	15446.9	-0.00053255	C5H10O6	-H(-)	100	L-Arabinonate
177	165.041	TRUE	0.24443	15446.9	-0.00053255	C5H10O6	-H(-)	100	D-Arabinonate
177	165.041	TRUE	0.24443	15446.9	-0.00053255	C5H10O6	-H(-)	100	D-Ribonate
177	165.041	TRUE	0.24443	15446.9	-0.00053255	C5H10O6	-H(-)	100	L-Xylonate
177	165.041	TRUE	0.24443	15446.9	-0.00053255	C5H10O6	-H(-)	100	L-Lyxonate
177	165.041	TRUE	0.24443	15446.9	0.00080545	C6H6N4O2	-H(-)	100	7-Methylxanthine
177	165.041	TRUE	0.24443	15446.9	0.00080545	C6H6N4O2	-H(-)	100	3-Methylxanthine
177	165.041	TRUE	0.24443	15446.9	0.00080545	C6H6N4O2	-H(-)	100	1-Methylxanthine
178	165.055	TRUE	0.451686	31253.6	0.000378041	C9H10O3	-H(-)	100	3-(2-Hydroxyphenyl)propanoate
178	165.055	TRUE	0.451686	31253.6	0.000378041	C9H10O3	-H(-)	100	Tropate
178	165.055	TRUE	0.451686	31253.6	0.000378041	C9H10O3	-H(-)	100	Phloretate
178	165.055	TRUE	0.451686	31253.6	0.000378041	C9H10O3	-H(-)	100	Veratraldehyde
178	165.055	TRUE	0.451686	31253.6	0.000378041	C9H10O3	-H(-)	100	3-Ethoxybenzoate
178	165.055	TRUE	0.451686	31253.6	0.000378041	C9H10O3	-H(-)	100	4-Hydroxyhydratropate
178	165.055	TRUE	0.451686	31253.6	0.000378041	C9H10O3	-H(-)	100	3-Methoxy-4-hydroxyphenylacetaldehyde
178	165.055	TRUE	0.451686	31253.6	0.000378041	C9H10O3	-H(-)	100	Phenyllactate
178	165.055	TRUE	0.451686	31253.6	0.000378041	C9H10O3	-H(-)	100	Paeonol
178	165.055	TRUE	0.451686	31253.6	0.000378041	C9H10O3	-H(-)	100	Apocynin
178	165.055	TRUE	0.451686	31253.6	0.000378041	C9H10O3	-H(-)	100	3-(3-Hydroxyphenyl)propanoic acid
178	165.055	TRUE	0.451686	31253.6	0.000378041	C9H10O3	-H(-)	100	Caffeyl alcohol
179	166.051	TRUE	0.306593	45970.6	0.000202609	C8H9NO3	-H(-)	100	Pyridoxal
179	166.051	TRUE	0.306593	45970.6	0.000202609	C8H9NO3	-H(-)	100	D-4-Hydroxyphenylglycine
179	166.051	TRUE	0.306593	45970.6	0.000202609	C8H9NO3	-H(-)	100	3-Hydroxy-4-methylanthranilate
179	166.051	TRUE	0.306593	45970.6	0.000202609	C8H9NO3	-H(-)	100	3-Methoxyanthranilate
179	166.051	TRUE	0.306593	45970.6	0.000202609	C8H9NO3	-H(-)	100	Isopyridoxal
179	166.051	TRUE	0.306593	45970.6	0.000202609	C8H9NO3	-H(-)	100	L-4-Hydroxyphenylglycine
179	166.051	TRUE	0.306593	45970.6	0.000202609	C8H9NO3	-H(-)	100	p-Aminosalicylic acid methyl ester
179	166.051	TRUE	0.306593	45970.6	0.000202609	C8H9NO3	-H(-)	100	Orthoform
179	166.051	TRUE	0.306593	45970.6	0.000202609	C8H9NO3	-H(-)	100	C20821
180	166.087	TRUE	0.598186	3462.13	0.000540087	C9H13NO2	-H(-)	100	(-)-Sympatol
180	166.087	TRUE	0.598186	3462.13	0.000540087	C9H13NO2	-H(-)	100	Synephrine
180	166.087	TRUE	0.598186	3462.13	0.000540087	C9H13NO2	-H(-)	100	3-Methoxytyramine
180	166.087	TRUE	0.598186	3462.13	0.000540087	C9H13NO2	-H(-)	100	Metaraminol
180	166.087	TRUE	0.598186	3462.13	0.000540087	C9H13NO2	-H(-)	100	Phenylephrine
180	166.087	TRUE	0.598186	3462.13	0.000540087	C9H13NO2	-H(-)	100	Epinine
180	166.087	TRUE	0.598186	3462.13	0.000540087	C9H13NO2	-H(-)	100	Ethinamate
180	166.087	TRUE	0.598186	3462.13	0.000540087	C9H13NO2	-H(-)	100	2,5-Dihydrophenylalanine
180	166.087	TRUE	0.598186	3462.13	0.000540087	C9H13NO2	-H(-)	100	1-(3-Pyridinyl)-1,4-butanediol
181	167.021	TRUE	-0.0272996	7333.86	0.000167714	C5H4N4O3	-H(-)	100	Urate
182	167.036	TRUE	0.185577	3769.17	-0.000556703	C8H8O4	-H(-)	100	Homogentisate
182	167.036	TRUE	0.185577	3769.17	-0.000556703	C8H8O4	-H(-)	100	3,4-Dihydroxyphenylacetate
182	167.036	TRUE	0.185577	3769.17	-0.000556703	C8H8O4	-H(-)	100	Orsellinate
182	167.036	TRUE	0.185577	3769.17	-0.000556703	C8H8O4	-H(-)	100	(S)-4-Hydroxymandelate
182	167.036	TRUE	0.185577	3769.17	-0.000556703	C8H8O4	-H(-)	100	4-Hydroxypheoxyacetate
182	167.036	TRUE	0.185577	3769.17	-0.000556703	C8H8O4	-H(-)	100	(R)-4-Hydroxymandelate
182	167.036	TRUE	0.185577	3769.17	-0.000556703	C8H8O4	-H(-)	100	3,4-Dihydroxymandelaldehyde
182	167.036	TRUE	0.185577	3769.17	-0.000556703	C8H8O4	-H(-)	100	2,6-Dihydroxyphenylacetate
182	167.036	TRUE	0.185577	3769.17	-0.000556703	C8H8O4	-H(-)	100	Vanillate
182	167.036	TRUE	0.185577	3769.17	-0.000556703	C8H8O4	-H(-)	100	2-Hydroxy-6-oxoocta-2,4,7-trienoate
182	167.036	TRUE	0.185577	3769.17	-0.000556703	C8H8O4	-H(-)	100	2,6-Dimethoxybenzoquinone
182	167.036	TRUE	0.185577	3769.17	-0.000556703	C8H8O4	-H(-)	100	4-Hydroxymandelate
182	167.036	TRUE	0.185577	3769.17	-0.000556703	C8H8O4	-H(-)	100	4-Hydroxymethylsalicylate
182	167.036	TRUE	0.185577	3769.17	-0.000556703	C8H8O4	-H(-)	100	1,2-Dihydrophthalic acid
182	167.036	TRUE	0.185577	3769.17	-0.000556703	C8H8O4.	-H(-)	100	4-Methoxy potassium salicylate
183	167.046	TRUE	0.573529	79540.1	0.00027531	C7H8N2O3	-H(-)	100	5-Nitro-ortho-anisidine
184	167.082	TRUE	0.546863	19409.3	0.000243928	C8H12N2O2	-H(-)	100	Pyridoxamine
184	167.082	TRUE	0.546863	19409.3	0.000243928	C8H12N2O2	-H(-)	100	Cyclo(deltaAla-L-Val)
184	167.082	TRUE	0.546863	19409.3	0.000243928	C8H12N2O2	-H(-)	100	4-PIOL
185	167.997	TRUE	0.376486	35046.2	0.000188683	C3H7NO5S	-H(-)	100	L-Cysteate
186	168.066	TRUE	0.396104	73580.7	0.000277586	C8H11NO3	-H(-)	100	Pyridoxine
186	168.066	TRUE	0.396104	73580.7	0.000277586	C8H11NO3	-H(-)	100	L-Noradrenaline
187	168.078	TRUE	0.288573	4.12027e+06	-0.000431487	C7H11N3O2	-H(-)	100	N(pi)-Methyl-L-histidine
187	168.078	TRUE	0.288573	4.12027e+06	-0.000431487	C7H11N3O2	-H(-)	100	Nalpha-Methylhistidine
188	168.103	TRUE	0.576974	242260	0.000357451	C9H15NO2	-H(-)	100	Piperidione
189	169.014	TRUE	0.12615	105166	-0.000209996	C7H6O5	-H(-)	100	Gallate
190	169.062	TRUE	0.560772	23754.7	0.000158302	C7H10N2O3	-H(-)	100	N-Nitrosoguvacoline
190	169.062	TRUE	0.560772	23754.7	-0.000268013	C12H9O.	-H(-) [+1]	53	Sodium ortho-phenylphenate
191	169.098	TRUE	0.400758	10021.6	8.63508e-05	C8H14N2O2	-H(-)	100	Levetiracetam
192	170.046	TRUE	0.50211	14092.5	1.41862e-05	C7H9NO4	-H(-)	100	2,3,4,5-Tetrahydrodipicolinate
192	170.046	TRUE	0.50211	14092.5	1.41862e-05	C7H9NO4	-H(-)	100	5-Amino-5-deoxy-3-dehydroshikimate
192	170.046	TRUE	0.50211	14092.5	1.41862e-05	C7H9NO4	-H(-)	100	2-Formyloxymethylclavam
193	170.057	TRUE	0.632492	5347.56	-0.000329611	C6H9N3O3	-H(-)	100	Metronidazole
194	171.006	TRUE	0.32509	9039.84	-6.06612e-05	C3H9O6P	-H(-)	100	sn-Glycerol 3-phosphate
194	171.006	TRUE	0.32509	9039.84	-6.06612e-05	C3H9O6P	-H(-)	100	sn-Glycerol 1-phosphate
194	171.006	TRUE	0.32509	9039.84	-6.06612e-05	C3H9O6P	-H(-)	100	Glycerol 2-phosphate
194	171.006	TRUE	0.32509	9039.84	-6.06612e-05	C3H9O6P	-H(-)	100	DL-Glycerol 1-phosphate
195	171.03	TRUE	0.384686	151926	-0.000239723	C7H8O5	-H(-)	100	3-Dehydroshikimate
195	171.03	TRUE	0.384686	151926	-0.000239723	C7H8O5	-H(-)	100	5-Dehydroshikimate
195	171.03	TRUE	0.384686	151926	-0.000239723	C7H8O5	-H(-)	100	2-Oxohept-3-enedioate
195	171.03	TRUE	0.384686	151926	-0.000239723	C7H8O5	-H(-)	100	2-Hydroxyhepta-2,4-dienedioate
195	171.03	TRUE	0.384686	151926	-0.000239723	C7H8O5	-H(-)	100	2-Hydroxy-5-methyl-cis,cis-muconate
195	171.03	TRUE	0.384686	151926	-0.000239723	C7H8O5	-H(-)	100	2-Oxo-5-methyl-cis-muconate
195	171.03	TRUE	0.384686	151926	-0.000239723	C7H8O5	-H(-)	100	5-Methylmaleylacetate
195	171.03	TRUE	0.384686	151926	-0.000239723	C7H8O5	-H(-)	100	cis,cis-2,4-Dihydroxy-5-methyl-6-oxo-2,4-hexadienoate
196	171.041	TRUE	0.455187	8329.47	1.73555e-06	C6H8N2O4	-H(-)	100	Hydantoin-5-propionate
196	171.041	TRUE	0.455187	8329.47	1.73555e-06	C6H8N2O4	-H(-)	100	(R)-AMAA
197	171.103	TRUE	0.420794	10045	8.57318e-05	C9H16O3	-H(-)	100	9-Oxononanoic acid
198	171.139	TRUE	0.131296	200777	-0.000254757	C10H20O2	-H(-)	100	Decanoic acid
198	171.139	TRUE	0.131296	200777	-0.000254757	C10H20O2	-H(-)	100	p-Menthane-3,8-diol
198	171.139	TRUE	0.131296	200777	-0.000254757	C10H20O2	-H(-)	100	Isoamyl isovalerate
198	171.139	TRUE	0.131296	200777	-0.000254757	C10H20O2	-H(-)	100	Ethyl octanoate
199	172.053	TRUE	0.585877	7762.98	0.000901651	C8H12ClNO	-H(-)	25	Allidochlor
200	172.062	TRUE	0.412074	5280.12	-0.000339498	C7H11NO4	-H(-)	100	N-Acetyl-L-glutamate 5-semialdehyde
200	172.062	TRUE	0.412074	5280.12	-0.000339498	C7H11NO4	-H(-)	100	5-Deoxy-5-aminoshikimic acid
200	172.062	TRUE	0.412074	5280.12	-0.000339498	C7H11NO4	-H(-)	100	(2S,5S)-trans-Carboxymethylproline
201	172.098	TRUE	0.366198	139360	0.000207188	C8H15NO3	-H(-)	100	N-Acetyl-L-leucine
201	172.098	TRUE	0.366198	139360	0.000207188	C8H15NO3	-H(-)	100	Swainsonine
202	172.109	TRUE	0.5025	8147.63	0.000494943	C7H15N3O2	-H(-)	100	Indospicine
203	173.008	TRUE	0.559843	5363.65	0.00123576	C6H6O6	-H(-)	68	cis-Aconitate
203	173.008	TRUE	0.559843	5363.65	0.00123576	C6H6O6	-H(-)	68	trans-Aconitate
203	173.008	TRUE	0.559843	5363.65	0.00123576	C6H6O6	-H(-)	68	Dehydroascorbate
203	173.008	TRUE	0.559843	5363.65	-0.000122836	C7H7FO2S	-H(-)	25	Phenylmethanesulfonyl fluoride
204	173.026	TRUE	0.220171	9109.27	-0.000474987	C7H7FO4	-H(-)	25	3-Fluorocyclohexadiene-cis,cis-1,2-diol-1-carboxylate
204	173.026	TRUE	0.220171	9109.27	-0.000474987	C7H7FO4	-H(-)	25	5-Fluorocyclohexadiene-cis,cis-1,2-diol-1-carboxylate
204	173.026	TRUE	0.220171	9109.27	-0.000474987	C7H7FO4	-H(-)	25	4-Fluorocyclohexadiene-cis,cis-1,2-diol-1-carboxylate
204	173.026	TRUE	0.220171	9109.27	-0.000474987	C7H7FO4	-H(-)	25	6-Fluorocyclohexadiene-cis,cis-1,2-diol-1-carboxylate
204	173.026	TRUE	0.220171	9109.27	-0.000474987	C7H7FO4	-H(-)	25	2-Fluorocyclohexadiene-cis,cis-1,2-diol-1-carboxylate
205	173.046	TRUE	0.344759	67960.2	-0.000497645	C7H10O5	-H(-)	100	Shikimate
205	173.046	TRUE	0.344759	67960.2	-0.000497645	C7H10O5	-H(-)	100	(2S)-2-Isopropyl-3-oxosuccinate
205	173.046	TRUE	0.344759	67960.2	-0.000497645	C7H10O5	-H(-)	100	2-Oxopimelate
205	173.046	TRUE	0.344759	67960.2	-0.000497645	C7H10O5	-H(-)	100	2-Methyl-3-oxoadipate
205	173.046	TRUE	0.344759	67960.2	-0.000497645	C7H10O5	-H(-)	100	4-Methyl-3-oxoadipate
206	173.057	TRUE	0.545613	2.72769e+06	-0.000134277	C6H10N2O4	-H(-)	100	N-Formimino-L-glutamate
206	173.057	TRUE	0.545613	2.72769e+06	-0.000134277	C6H10N2O4	-H(-)	100	Formylisoglutamine
207	173.081	TRUE	0.725891	162988	0.000727404	C8H14O4	-H(-)	100	Suberic acid
207	173.081	TRUE	0.725891	162988	0.000727404	C8H14O4	-H(-)	100	Dimethyl adipate
207	173.081	TRUE	0.725891	162988	0.000727404	C8H14O4	-H(-)	100	2-Propylglutaric acid
207	173.081	TRUE	0.725891	162988	0.000727404	C8H14O4	-H(-)	100	Dimethoxane
208	173.093	TRUE	0.5129	48508	-9.54542e-05	C7H14N2O3	-H(-)	100	N-Acetylornithine
208	173.093	TRUE	0.5129	48508	-9.54542e-05	C7H14N2O3	-H(-)	100	N5-Ethyl-L-glutamine
209	173.104	TRUE	0.67874	9749.92	-5.9591e-05	C6H14N4O2	-H(-)	94	L-Arginine
209	173.104	TRUE	0.67874	9749.92	-5.9591e-05	C6H14N4O2	-H(-)	94	D-Arginine
209	173.104	TRUE	0.67874	9749.92	-5.9591e-05	C6H14N4O2	-H(-)	94	Amino acid(Arg-)
210	173.141	TRUE	0.618942	6380.15	0.000778693	C9H20NO2	-H(-)	100	Muscarine
211	174.04	TRUE	0.573011	5573.7	0.000302739	C6H9NO5	-H(-)	100	N-Acetyl-L-aspartate
211	174.04	TRUE	0.573011	5573.7	0.000302739	C6H9NO5	-H(-)	100	N-Formyl-L-glutamate
211	174.04	TRUE	0.573011	5573.7	0.000302739	C6H9NO5	-H(-)	100	2-Amino-3-oxoadipate
212	174.056	TRUE	0.459893	25651.1	-0.000291542	C10H9NO2	-H(-)	100	Indole-3-acetate
212	174.056	TRUE	0.459893	25651.1	-0.000291542	C10H9NO2	-H(-)	100	NH2Mec
212	174.056	TRUE	0.459893	25651.1	-0.000291542	C10H9NO2	-H(-)	100	N-Acetylindoxyl
212	174.056	TRUE	0.459893	25651.1	-0.000291542	C10H9NO2	-H(-)	100	(Indol-3-yl)glycolaldehyde
212	174.056	TRUE	0.459893	25651.1	-0.000291542	C10H9NO2	-H(-)	100	5-Hydroxyindoleacetaldehyde
212	174.056	TRUE	0.459893	25651.1	-0.000291542	C10H9NO2	-H(-)	100	2-Methylquinoline-3,4-diol
212	174.056	TRUE	0.459893	25651.1	-0.000291542	C10H9NO2	-H(-)	100	3-Methyl-quinolin-2,8-diol
212	174.056	TRUE	0.459893	25651.1	-0.000291542	C10H9NO2	-H(-)	100	Gentianine
212	174.056	TRUE	0.459893	25651.1	-0.000291542	C10H9NO2	-H(-)	100	3-Hydroxy-2-methyl-1H-quinolin-4-one
213	174.077	TRUE	0.414589	158462	4.73864e-06	C7H13NO4	-H(-)	100	Calystegin B2
214	174.089	TRUE	0.29347	12348.8	-0.000508003	C6H13N3O3	-H(-)	100	L-Citrulline
215	174.98	TRUE		3190.21	9.31967e-05	C6H5ClO4	-H(-)	25	2-Chloro-cis,cis-muconate
215	174.98	TRUE		3190.21	9.31967e-05	C6H5ClO4	-H(-)	25	3-Chloro-cis,cis-muconate
215	174.98	TRUE		3190.21	9.31967e-05	C6H5ClO4	-H(-)	25	2-Chloro-2,5-dihydro-5-oxofuran-2-acetate
215	174.98	TRUE		3190.21	9.31967e-05	C6H5ClO4	-H(-)	25	5-Chloro-2-hydroxymuconic semialdehyde
215	174.98	TRUE		3190.21	9.31967e-05	C6H5ClO4	-H(-)	25	3-Chloro-2-hydroxymuconic semialdehyde
216	175.025	TRUE	0.393105	6956.22	0.000279738	C6H8O6	-H(-)	100	Ascorbate
216	175.025	TRUE	0.393105	6956.22	0.000279738	C6H8O6	-H(-)	100	D-Glucuronolactone
216	175.025	TRUE	0.393105	6956.22	0.000279738	C6H8O6	-H(-)	100	2-Hydroxy-3-oxoadipate
216	175.025	TRUE	0.393105	6956.22	0.000279738	C6H8O6	-H(-)	100	L-xylo-Hexulonolactone
216	175.025	TRUE	0.393105	6956.22	0.000279738	C6H8O6	-H(-)	100	D-Glucurono-6,2-lactone
216	175.025	TRUE	0.393105	6956.22	0.000279738	C6H8O6	-H(-)	100	5-Dehydro-4-deoxy-D-glucuronate
216	175.025	TRUE	0.393105	6956.22	0.000279738	C6H8O6	-H(-)	100	(4S)-4,6-Dihydroxy-2,5-dioxohexanoate
216	175.025	TRUE	0.393105	6956.22	0.000279738	C6H8O6	-H(-)	100	(4S,5S)-4,5-Dihydroxy-2,6-dioxohexanoate
216	175.025	TRUE	0.393105	6956.22	0.000279738	C6H8O6	-H(-)	100	Parapyruvate
216	175.025	TRUE	0.393105	6956.22	0.000279738	C6H8O6	-H(-)	100	D-Galacturonolactone
216	175.025	TRUE	0.393105	6956.22	0.000279738	C6H8O6	-H(-)	100	2-Dehydro-D-glucono-1,5-lactone
216	175.025	TRUE	0.393105	6956.22	0.000279738	C6H8O6	-H(-)	100	Propane-1,2,3-tricarboxylate
216	175.025	TRUE	0.393105	6956.22	0.000279738	C6H8O6	-H(-)	100	Erythorbic acid
217	175.051	TRUE	0.474676	98332.5	0.000131681	C9H8N2O2	-H(-)	100	4-Hydroxyaminoquinoline N-oxide
217	175.051	TRUE	0.474676	98332.5	0.000131681	C9H8N2O2	-H(-)	100	Pemoline
218	175.061	TRUE	0.346807	9603.08	-9.47794e-05	C7H12O5	-H(-)	100	3-Propylmalate
218	175.061	TRUE	0.346807	9603.08	-9.47794e-05	C7H12O5	-H(-)	100	alpha-Isopropylmalate
218	175.061	TRUE	0.346807	9603.08	-9.47794e-05	C7H12O5	-H(-)	100	(R)-2-(n-Propyl)-malate
218	175.061	TRUE	0.346807	9603.08	-9.47794e-05	C7H12O5	-H(-)	100	(2R,3S)-3-Isopropylmalate
218	175.061	TRUE	0.346807	9603.08	0.000559893	C6H10N2O4	-H(-) [+2]	39	N-Formimino-L-glutamate
218	175.061	TRUE	0.346807	9603.08	0.000559893	C6H10N2O4	-H(-) [+2]	39	Formylisoglutamine
219	175.072	TRUE	-0.119489	9602.09	-4.76819e-05	C6H12N2O4	-H(-)	100	D-Alanyl-D-serine
220	175.087	TRUE	0.404249	19881.7	0.000881942	C10H12N2O	-H(-)	100	Serotonin
220	175.087	TRUE	0.404249	19881.7	0.000881942	C10H12N2O	-H(-)	100	N-Hydroxyl-tryptamine
220	175.087	TRUE	0.404249	19881.7	0.000864485	C8H14O4	-H(-) [+2]	40	Suberic acid
220	175.087	TRUE	0.404249	19881.7	0.000864485	C8H14O4	-H(-) [+2]	40	Dimethyl adipate
220	175.087	TRUE	0.404249	19881.7	0.000864485	C8H14O4	-H(-) [+2]	40	2-Propylglutaric acid
220	175.087	TRUE	0.404249	19881.7	0.000864485	C8H14O4	-H(-) [+2]	40	Dimethoxane
221	175.098	TRUE	0.428278	137511	-0.000300856	C8H16O4	-H(-)	100	L-Cladinose
221	175.098	TRUE	0.428278	137511	-0.000300856	C8H16O4	-H(-)	100	Metaldehyde
221	175.098	TRUE	0.428278	137511	0.000743197	C8H17NOS	-H(-) [+1]	60	7-Methylthioheptanaldoxime
221	175.098	TRUE	0.428278	137511	0.000926303	C7H14N2O3	-H(-) [+2]	50	N-Acetylornithine
221	175.098	TRUE	0.428278	137511	0.000926303	C7H14N2O3	-H(-) [+2]	50	N5-Ethyl-L-glutamine
222	176.056	TRUE	0.561676	5060.72	1.54344e-06	C6H11NO5	-H(-)	100	4-Hydroxy-4-methylglutamate
222	176.056	TRUE	0.561676	5060.72	1.54344e-06	C6H11NO5	-H(-)	100	3-Keto-scyllo-inosamine
222	176.056	TRUE	0.561676	5060.72	1.54344e-06	C6H11NO5	-H(-)	100	(2Z,4S,5R)-2-Amino-4,5,6-trihydroxyhex-2-enoate
222	176.056	TRUE	0.561676	5060.72	1.54344e-06	C6H11NO5	-H(-)	100	(4S,5R)-4,5,6-Trihydroxy-2-iminohexanoate
223	176.083	TRUE	0.497875	17443.3	0.000140385	C9H11N3O	-H(-)	100	N'-Nitrosonornicotine
224	177.02	TRUE	0.448542	6950.73	-0.00107407	C9H6O4	-H(-)	89	7,8-Dihydroxycoumarin
224	177.02	TRUE	0.448542	6950.73	-0.00107407	C9H6O4	-H(-)	89	5,7-Dihydroxychromone
224	177.02	TRUE	0.448542	6950.73	-0.00107407	C9H6O4	-H(-)	89	Esculetin
224	177.02	TRUE	0.448542	6950.73	-0.00107407	C9H6O4	-H(-)	89	Caffeoquinone
225	177.04	TRUE	0.30082	20975.9	4.989e-05	C6H10O6	-H(-)	100	D-Glucono-1,5-lactone
225	177.04	TRUE	0.30082	20975.9	4.989e-05	C6H10O6	-H(-)	100	2-Dehydro-3-deoxy-D-gluconate
225	177.04	TRUE	0.30082	20975.9	4.989e-05	C6H10O6	-H(-)	100	5-Dehydro-D-fructose
225	177.04	TRUE	0.30082	20975.9	4.989e-05	C6H10O6	-H(-)	100	2,4,6/3,5-Pentahydroxycyclohexanone
225	177.04	TRUE	0.30082	20975.9	4.989e-05	C6H10O6	-H(-)	100	L-Gulono-1,4-lactone
225	177.04	TRUE	0.30082	20975.9	4.989e-05	C6H10O6	-H(-)	100	L-Galactono-1,4-lactone
225	177.04	TRUE	0.30082	20975.9	4.989e-05	C6H10O6	-H(-)	100	2-Dehydro-3-deoxy-D-galactonate
225	177.04	TRUE	0.30082	20975.9	4.989e-05	C6H10O6	-H(-)	100	D-Galactono-1,5-lactone
225	177.04	TRUE	0.30082	20975.9	4.989e-05	C6H10O6	-H(-)	100	Hexose-1,5-lactone
225	177.04	TRUE	0.30082	20975.9	4.989e-05	C6H10O6	-H(-)	100	2-Dehydro-D-glucose
225	177.04	TRUE	0.30082	20975.9	4.989e-05	C6H10O6	-H(-)	100	D-Glucono-1,4-lactone
225	177.04	TRUE	0.30082	20975.9	4.989e-05	C6H10O6	-H(-)	100	D-galacto-Hexodialdose
225	177.04	TRUE	0.30082	20975.9	4.989e-05	C6H10O6	-H(-)	100	D-Galactono-1,4-lactone
225	177.04	TRUE	0.30082	20975.9	4.989e-05	C6H10O6	-H(-)	100	3-Dehydro-2-deoxy-D-gluconate
225	177.04	TRUE	0.30082	20975.9	4.989e-05	C6H10O6	-H(-)	100	3-Keto-beta-D-galactose
225	177.04	TRUE	0.30082	20975.9	4.989e-05	C6H10O6	-H(-)	100	Gulono-1,4-lactone
225	177.04	TRUE	0.30082	20975.9	4.989e-05	C6H10O6	-H(-)	100	2-Deoxy-5-keto-D-gluconic acid
225	177.04	TRUE	0.30082	20975.9	4.989e-05	C6H10O6	-H(-)	100	5-Deoxy-D-glucuronate
225	177.04	TRUE	0.30082	20975.9	4.989e-05	C6H10O6	-H(-)	100	myo-Inosose-5
225	177.04	TRUE	0.30082	20975.9	4.989e-05	C6H10O6	-H(-)	100	L-Sorbosone
225	177.04	TRUE	0.30082	20975.9	4.989e-05	C6H10O6	-H(-)	100	1-Keto-D-chiro-inositol
225	177.04	TRUE	0.30082	20975.9	4.989e-05	C6H10O6	-H(-)	100	2-Dehydro-3-deoxy-L-galactonate
225	177.04	TRUE	0.30082	20975.9	0.000657191	C7H12O3S	-H(-) [+2]	53	2-Oxo-6-methylthiohexanoic acid
226	177.047	TRUE	0.703786	38898	-0.000736007	C6H12NO3S.	-H(-)	100	Cyclamate
227	177.056	TRUE	-0.00518367	341821	3.07989e-05	C10H10O3	-H(-)	100	Vermelone
227	177.056	TRUE	-0.00518367	341821	3.07989e-05	C10H10O3	-H(-)	100	Coniferyl aldehyde
227	177.056	TRUE	-0.00518367	341821	3.07989e-05	C10H10O3	-H(-)	100	3-Acetyl-6-methoxybenzaldehyde
227	177.056	TRUE	-0.00518367	341821	3.07989e-05	C10H10O3	-H(-)	100	1,2-Dihydroxy-3,4-epoxy-1,2,3,4-tetrahydronaphthalene
227	177.056	TRUE	-0.00518367	341821	3.07989e-05	C10H10O3	-H(-)	100	2-Oxo-4-phenylbutyric acid
227	177.056	TRUE	-0.00518367	341821	3.07989e-05	C10H10O3	-H(-)	100	(3S)-2-Oxo-3-phenylbutanoate
228	177.067	TRUE	-0.0842347	21721.7	-3.77739e-05	C9H10N2O2	-H(-)	100	Phenacemide
228	177.067	TRUE	-0.0842347	21721.7	-0.000438295	C7H12O5	-H(-) [+2]	35	3-Propylmalate
228	177.067	TRUE	-0.0842347	21721.7	-0.000438295	C7H12O5	-H(-) [+2]	35	alpha-Isopropylmalate
228	177.067	TRUE	-0.0842347	21721.7	-0.000438295	C7H12O5	-H(-) [+2]	35	(R)-2-(n-Propyl)-malate
228	177.067	TRUE	-0.0842347	21721.7	-0.000438295	C7H12O5	-H(-) [+2]	35	(2R,3S)-3-Isopropylmalate
229	177.103	TRUE	-0.0527126	14064.7	0.000377396	C10H14N2O	-H(-)	100	(S)-6-Hydroxynicotine
229	177.103	TRUE	-0.0527126	14064.7	0.000377396	C10H14N2O	-H(-)	100	(R)-6-Hydroxynicotine
229	177.103	TRUE	-0.0527126	14064.7	0.000377396	C10H14N2O	-H(-)	100	Glycinexylidide
229	177.103	TRUE	-0.0527126	14064.7	0.000377396	C10H14N2O	-H(-)	100	Pseudooxynicotine
230	178.036	TRUE	0.620276	227376	0.00112061	C6H5N5O2	-H(-)	82	Isoxanthopterin

## Sheet: injections_mean
dsIdx	dsActive	dsCode	dsPert	dsAmount	dsSequence	dsUser1	dsUser2	dsUser3	dsUser4
1	1	20161218200439664-1719482	MRS_media	16	#N/A	#N/A	NegMRS_no_T16_1_MRS_media_no	0	#N/A
3	1	20161218200442442-1719484	B	16	#N/A	#N/A	B_PE_T16_4_B_PE	3.49667e+08	#N/A
5	1	20161218200445374-1719486	F5	16	#N/A	#N/A	F5_no_T16_3_F5_no	97500000	#N/A
7	1	20161218200448375-1719488	F4	16	#N/A	#N/A	F4_no_T16_4_F4_no	1.70333e+07	#N/A
9	1	20161218200451142-1719490	F4	0	#N/A	#N/A	F4_no_T0_1_F4_no	2.63667e+07	#N/A
11	1	20161218200453944-1719492	MRS_media	16	#N/A	#N/A	NegMRS_PE_T16_4_MRS_media_PE	0	#N/A
13	1	20161218200456738-1719494	F5	0	#N/A	#N/A	F5_PE_T0_1_F5_PE	3260000	#N/A
15	1	20161218200459462-1719496	F5	16	#N/A	#N/A	F5_no_T16_1_F5_no	81500000	#N/A
17	1	20161218200502136-1719498	F4	16	#N/A	#N/A	F4_PE_T16_1_F4_PE	4.65333e+07	#N/A
19	1	20161218200504858-1719500	F4	0	#N/A	#N/A	F4_no_T0_3_F4_no	1.67667e+07	#N/A
21	1	20161218200507605-1719502	F4	0	#N/A	#N/A	F4_no_T0_5_F4_no	1.43667e+07	#N/A
23	1	20161218200510358-1719504	MRS_media	16	#N/A	#N/A	NegMRS_no_T16_3_MRS_media_no	0	#N/A
25	1	20161218200513113-1719506	F4	16	#N/A	#N/A	F4_no_T16_5_F4_no	1.41167e+07	#N/A
27	1	20161218200515863-1719508	MRS_media	16	#N/A	#N/A	NegMRS_no_T16_4_MRS_media_no	0	#N/A
29	1	20161218200518560-1719510	B	16	#N/A	#N/A	B_no_T16_4_B_no	4.36667e+07	#N/A
31	1	20161218200521665-1719512	F4	16	#N/A	#N/A	F4_PE_T16_2_F4_PE	3.11667e+07	#N/A
33	1	20161218200524364-1719514	B	0	#N/A	#N/A	B_PE_T0_3_B_PE	2.66667e+07	#N/A
35	1	20161218200527063-1719516	B	0	#N/A	#N/A	B_no_T0_2_B_no	3.16667e+07	#N/A
37	1	20161218200529839-1719518	MRS_media	16	#N/A	#N/A	NegMRS_PE_T16_2_MRS_media_PE	0	#N/A
39	1	20161218200532637-1719520	F4	0	#N/A	#N/A	F4_PE_T0_5_F4_PE	21250000	#N/A
41	1	20161218200535369-1719522	F4	16	#N/A	#N/A	F4_PE_T16_4_F4_PE	30600000	#N/A
43	1	20161218200537955-1719524	B	16	#N/A	#N/A	B_no_T16_5_B_no	41300000	#N/A
45	1	20161218200540544-1719526	MRS_media	16	#N/A	#N/A	NegMRS_no_T16_5_MRS_media_no	0	#N/A
47	1	20161218200543113-1719528	B	16	#N/A	#N/A	B_no_T16_3_B_no	3.99667e+07	#N/A
49	1	20161218200545711-1719530	B	0	#N/A	#N/A	B_PE_T0_2_B_PE	3.18667e+07	#N/A
51	1	20161218200548218-1719532	F5	0	#N/A	#N/A	F5_PE_T0_5_F5_PE	4.39333e+06	#N/A
53	1	20161218200550764-1719534	F5	0	#N/A	#N/A	F5_no_T0_2_F5_no	4.71333e+06	#N/A
55	1	20161218200553239-1719536	F4	16	#N/A	#N/A	F4_PE_T16_3_F4_PE	3.12667e+07	#N/A
57	1	20161218200555691-1719538	F4	16	#N/A	#N/A	F4_no_T16_3_F4_no	1.49333e+07	#N/A
59	1	20161218200558102-1719540	F5	16	#N/A	#N/A	F5_PE_T16_5_F5_PE	238000000	#N/A
61	1	20161218200600642-1719542	F4	0	#N/A	#N/A	F4_PE_T0_2_F4_PE	1.99333e+07	#N/A
63	1	20161218200603185-1719544	MRS_media	0	#N/A	#N/A	NegMRS_PE_T0_2_MRS_media_PE	0	#N/A
65	1	20161218200605778-1719546	B	0	#N/A	#N/A	B_PE_T0_1_B_PE	35900000	#N/A
67	1	20161218200608338-1719548	MRS_media	0	#N/A	#N/A	NegMRS_no_T0_5_MRS_media_no	0	#N/A
69	1	20161218200610900-1719550	F5	16	#N/A	#N/A	F5_no_T16_4_F5_no	49500000	#N/A
71	1	20161218200613443-1719552	B	16	#N/A	#N/A	B_PE_T16_2_B_PE	2.84333e+08	#N/A
73	1	20161218200615967-1719554	MRS_media	0	#N/A	#N/A	NegMRS_PE_T0_1_MRS_media_PE	0	#N/A
75	1	20161218200618501-1719556	F4	16	#N/A	#N/A	F4_no_T16_1_F4_no	1.53667e+07	#N/A
77	1	20161218200621119-1719558	MRS_media	16	#N/A	#N/A	NegMRS_PE_T16_3_MRS_media_PE	0	#N/A
79	1	20161218200623589-1719560	MRS_media	0	#N/A	#N/A	NegMRS_PE_T0_3_MRS_media_PE	0	#N/A
81	1	20161218200626166-1719562	MRS_media	16	#N/A	#N/A	NegMRS_no_T16_2_MRS_media_no	0	#N/A
83	1	20161218200628627-1719564	F5	0	#N/A	#N/A	F5_PE_T0_4_F5_PE	3.05667e+06	#N/A
85	1	20161218200631153-1719566	F5	0	#N/A	#N/A	F5_no_T0_1_F5_no	3.93333e+06	#N/A
87	1	20161218200633568-1719568	F5	16	#N/A	#N/A	F5_PE_T16_2_F5_PE	2.47333e+08	#N/A
89	1	20161218200636165-1719570	B	16	#N/A	#N/A	B_no_T16_1_B_no	39500000	#N/A
91	1	20161218200638693-1719572	F4	0	#N/A	#N/A	F4_no_T0_2_F4_no	21000000	#N/A
93	1	20161218200641133-1719574	MRS_media	0	#N/A	#N/A	NegMRS_no_T0_1_MRS_media_no	0	#N/A
95	1	20161218200643656-1719576	B	16	#N/A	#N/A	B_PE_T16_5_B_PE	46300000	#N/A
97	1	20161218200646273-1719578	F5	0	#N/A	#N/A	F5_no_T0_3_F5_no	4.99333e+06	#N/A
99	1	20161218200648732-1719580	B	0	#N/A	#N/A	B_PE_T0_5_B_PE	3.06333e+07	#N/A
101	1	20161218200651384-1719582	F5	16	#N/A	#N/A	F5_no_T16_5_F5_no	81500000	#N/A
103	1	20161218200653882-1719584	F4	0	#N/A	#N/A	F4_PE_T0_3_F4_PE	15050000	#N/A
105	1	20161218200656446-1719586	F5	0	#N/A	#N/A	F5_no_T0_5_F5_no	4350000	#N/A
107	1	20161218200658929-1719588	F5	0	#N/A	#N/A	F5_PE_T0_2_F5_PE	5490000	#N/A
109	1	20161218200701483-1719590	F5	0	#N/A	#N/A	F5_PE_T0_3_F5_PE	3.60667e+06	#N/A
111	1	20161218200704022-1719592	MRS_media	0	#N/A	#N/A	NegMRS_PE_T0_5_MRS_media_PE	0	#N/A
113	1	20161218200706491-1719594	MRS_media	16	#N/A	#N/A	NegMRS_PE_T16_5_MRS_media_PE	0	#N/A
115	1	20161218200708996-1719596	B	0	#N/A	#N/A	B_no_T0_4_B_no	2.52167e+07	#N/A
117	1	20161218200711506-1719598	F4	0	#N/A	#N/A	F4_PE_T0_1_F4_PE	15950000	#N/A
119	1	20161218200714066-1719600	B	16	#N/A	#N/A	B_no_T16_2_B_no	3.15833e+07	#N/A
121	1	20161218200716600-1719602	F5	0	#N/A	#N/A	F5_no_T0_4_F5_no	4.75333e+06	#N/A
123	1	20161218200719153-1719604	B	0	#N/A	#N/A	B_no_T0_1_B_no	29150000	#N/A
125	1	20161218200721693-1719606	F5	16	#N/A	#N/A	F5_no_T16_2_F5_no	61500000	#N/A
127	1	20161218200724162-1719608	B	0	#N/A	#N/A	B_no_T0_5_B_no	4.10333e+07	#N/A
129	1	20161218200726700-1719610	F5	16	#N/A	#N/A	F5_PE_T16_1_F5_PE	218000000	#N/A
131	1	20161218200729229-1719612	F4	0	#N/A	#N/A	F4_no_T0_4_F4_no	2.56667e+07	#N/A
133	1	20161218200731769-1719614	MRS_media	0	#N/A	#N/A	NegMRS_no_T0_2_MRS_media_no	0	#N/A
135	1	20161218200734312-1719616	F4	0	#N/A	#N/A	F4_PE_T0_4_F4_PE	15750000	#N/A
137	1	20161218200736966-1719618	F5	16	#N/A	#N/A	F5_PE_T16_4_F5_PE	198500000	#N/A
139	1	20161218200739538-1719620	F4	16	#N/A	#N/A	F4_PE_T16_5_F4_PE	4.51667e+07	#N/A
141	1	20161218200742159-1719622	MRS_media	0	#N/A	#N/A	NegMRS_no_T0_4_MRS_media_no	0	#N/A
143	1	20161218200744706-1719624	B	0	#N/A	#N/A	B_no_T0_3_B_no	2.81833e+07	#N/A
145	1	20161218200747251-1719626	B	0	#N/A	#N/A	B_PE_T0_4_B_PE	3.17167e+07	#N/A
147	1	20161218200749819-1719628	B	16	#N/A	#N/A	B_PE_T16_3_B_PE	354000000	#N/A
149	1	20161218200752368-1719630	F5	16	#N/A	#N/A	F5_PE_T16_3_F5_PE	1.96833e+08	#N/A
151	1	20161218200754917-1719632	B	16	#N/A	#N/A	B_PE_T16_1_B_PE	422000000	#N/A
153	1	20161218200757483-1719634	MRS_media	16	#N/A	#N/A	NegMRS_PE_T16_1_MRS_media_PE	0	#N/A
155	1	20161218200800132-1719636	MRS_media	0	#N/A	#N/A	NegMRS_no_T0_3_MRS_media_no	0	#N/A
157	1	20161218200802632-1719638	MRS_media	0	#N/A	#N/A	NegMRS_PE_T0_4_MRS_media_PE	0	#N/A
159	1	20161218200805178-1719640	F4	16	#N/A	#N/A	F4_no_T16_2_F4_no	1.76167e+07	#N/A
161	1	20161218200807875-1719642	A1	16	#N/A	#N/A	A1_no_T16_4_A1_no	6.48333e+07	#N/A
163	1	20161218200810284-1719644	Fp	0	#N/A	#N/A	Fp_no_T0_4_Fp_no	6300000	#N/A
165	1	20161218200812786-1719646	Fp	16	#N/A	#N/A	Fp_no_T16_2_Fp_no	780000	#N/A
167	1	20161218200815219-1719648	M9_media	16	#N/A	#N/A	NegM9_no_T16_1_M9_media_no	0	#N/A
169	1	20161218200817653-1719650	A1	16	#N/A	#N/A	A1_no_T16_3_A1_no	88500000	#N/A
171	1	20161218200820104-1719652	S	0	#N/A	#N/A	S_PE_T0_2_S_PE	15200000	#N/A
173	1	20161218200822644-1719654	S	0	#N/A	#N/A	S_no_T0_3_S_no	12500000	#N/A
175	1	20161218200825071-1719656	S	16	#N/A	#N/A	S_PE_T16_2_S_PE	12575000	#N/A
177	1	20161218200827615-1719658	A1	16	#N/A	#N/A	A1_PE_T16_5_A1_PE	390000000	#N/A
179	1	20161218200830177-1719660	M9_media	16	#N/A	#N/A	NegM9_PE_T16_3_M9_media_PE	0	#N/A
181	1	20161218200832723-1719662	S	0	#N/A	#N/A	S_no_T0_4_S_no	1.49167e+07	#N/A
183	1	20161218200835301-1719664	M9_media	0	#N/A	#N/A	NegM9_no_T0_1_M9_media_no	0	#N/A
185	1	20161218200837759-1719666	S	0	#N/A	#N/A	S_PE_T0_4_S_PE	1.48333e+07	#N/A
187	1	20161218200840238-1719668	Fp	16	#N/A	#N/A	Fp_PE_T16_5_Fp_PE	405000000	#N/A
189	1	20161218200842882-1719670	M9_media	0	#N/A	#N/A	NegM9_PE_T0_3_M9_media_PE	0	#N/A
191	1	20161218200845410-1719672	S	16	#N/A	#N/A	S_PE_T16_3_S_PE	9.41667e+06	#N/A
193	1	20161218200847907-1719674	S	16	#N/A	#N/A	S_PE_T16_5_S_PE	9900000	#N/A
195	1	20161218200850349-1719676	M9_media	16	#N/A	#N/A	NegM9_no_T16_4_M9_media_no	0	#N/A
197	1	20161218200852853-1719678	S	16	#N/A	#N/A	S_no_T16_1_S_no	1.44083e+06	#N/A
199	1	20161218200855304-1719680	Fp	0	#N/A	#N/A	Fp_PE_T0_5_Fp_PE	9575000	#N/A
201	1	20161218200857845-1719682	A1	0	#N/A	#N/A	A1_no_T0_1_A1_no	8.21667e+07	#N/A
203	1	20161218200900311-1719684	M9_media	0	#N/A	#N/A	NegM9_no_T0_3_M9_media_no	0	#N/A
205	1	20161218200902888-1719686	A1	0	#N/A	#N/A	A1_PE_T0_1_A1_PE	1.21333e+08	#N/A
207	1	20161218200905412-1719688	A1	0	#N/A	#N/A	A1_no_T0_3_A1_no	63250000	#N/A
209	1	20161218200907944-1719690	M9_media	0	#N/A	#N/A	NegM9_PE_T0_4_M9_media_PE	0	#N/A
211	1	20161218200910387-1719692	Fp	16	#N/A	#N/A	Fp_PE_T16_1_Fp_PE	208750000	#N/A
213	1	20161218200912878-1719694	M9_media	16	#N/A	#N/A	NegM9_no_T16_5_M9_media_no	0	#N/A
215	1	20161218200915335-1719696	Fp	16	#N/A	#N/A	Fp_no_T16_5_Fp_no	535000	#N/A
217	1	20161218200917829-1719698	S	0	#N/A	#N/A	S_PE_T0_5_S_PE	17500000	#N/A
219	1	20161218200920336-1719700	M9_media	0	#N/A	#N/A	NegM9_no_T0_2_M9_media_no	0	#N/A
221	1	20161218200922780-1719702	S	16	#N/A	#N/A	S_PE_T16_4_S_PE	11150000	#N/A
223	1	20161218200925252-1719704	A1	16	#N/A	#N/A	A1_PE_T16_2_A1_PE	287500000	#N/A
225	1	20161218200927846-1719706	Fp	0	#N/A	#N/A	Fp_no_T0_5_Fp_no	9525000	#N/A
227	1	20161218200930339-1719708	Fp	16	#N/A	#N/A	Fp_no_T16_1_Fp_no	510000	#N/A
229	1	20161218200932806-1719710	A1	0	#N/A	#N/A	A1_PE_T0_4_A1_PE	8.64167e+07	#N/A
231	1	20161218200935313-1719712	Fp	0	#N/A	#N/A	Fp_PE_T0_1_Fp_PE	9.35833e+06	#N/A
233	1	20161218200937782-1719714	Fp	16	#N/A	#N/A	Fp_PE_T16_3_Fp_PE	295000000	#N/A
235	1	20161218200940289-1719716	M9_media	0	#N/A	#N/A	NegM9_PE_T0_1_M9_media_PE	0	#N/A
237	1	20161218200942780-1719718	Fp	0	#N/A	#N/A	Fp_no_T0_2_Fp_no	7.21667e+06	#N/A
239	1	20161218200945152-1719720	M9_media	0	#N/A	#N/A	NegM9_no_T0_4_M9_media_no	0	#N/A
241	1	20161218200947655-1719722	M9_media	16	#N/A	#N/A	NegM9_PE_T16_1_M9_media_PE	0	#N/A
243	1	20161218200950146-1719724	A1	16	#N/A	#N/A	A1_no_T16_5_A1_no	81500000	#N/A
245	1	20161218200952692-1719726	S	0	#N/A	#N/A	S_PE_T0_3_S_PE	1.28333e+07	#N/A
247	1	20161218200955208-1719728	Fp	0	#N/A	#N/A	Fp_no_T0_1_Fp_no	1.23833e+07	#N/A
249	1	20161218200957818-1719730	A1	0	#N/A	#N/A	A1_PE_T0_2_A1_PE	1.05667e+08	#N/A
251	1	20161218201000459-1719732	A1	16	#N/A	#N/A	A1_PE_T16_3_A1_PE	367500000	#N/A
253	1	20161218201002914-1719734	S	16	#N/A	#N/A	S_no_T16_4_S_no	1775000	#N/A
255	1	20161218201005433-1719736	A1	16	#N/A	#N/A	A1_no_T16_2_A1_no	68250000	#N/A
257	1	20161218201007929-1719738	A1	0	#N/A	#N/A	A1_no_T0_4_A1_no	77500000	#N/A
259	1	20161218201010408-1719740	M9_media	16	#N/A	#N/A	NegM9_PE_T16_5_M9_media_PE	0	#N/A
261	1	20161218201012949-1719742	Fp	0	#N/A	#N/A	Fp_PE_T0_2_Fp_PE	7900000	#N/A
263	1	20161218201015439-1719744	S	0	#N/A	#N/A	S_no_T0_5_S_no	1.95667e+07	#N/A
265	1	20161218201017933-1719746	A1	16	#N/A	#N/A	A1_PE_T16_1_A1_PE	262500000	#N/A
267	1	20161218201020446-1719748	Fp	0	#N/A	#N/A	Fp_PE_T0_3_Fp_PE	9525000	#N/A
269	1	20161218201023056-1719750	Fp	0	#N/A	#N/A	Fp_PE_T0_4_Fp_PE	7350000	#N/A
271	1	20161218201025611-1719752	S	0	#N/A	#N/A	S_PE_T0_1_S_PE	1.84333e+07	#N/A
273	1	20161218201028127-1719754	S	0	#N/A	#N/A	S_no_T0_1_S_no	1.85833e+07	#N/A
275	1	20161218201030579-1719756	M9_media	0	#N/A	#N/A	NegM9_no_T0_5_M9_media_no	0	#N/A
277	1	20161218201033003-1719758	M9_media	16	#N/A	#N/A	NegM9_no_T16_2_M9_media_no	0	#N/A
279	1	20161218201035359-1719760	M9_media	16	#N/A	#N/A	NegM9_PE_T16_4_M9_media_PE	0	#N/A
281	1	20161218201037768-1719762	M9_media	0	#N/A	#N/A	NegM9_PE_T0_2_M9_media_PE	0	#N/A
283	1	20161218201040262-1719764	M9_media	16	#N/A	#N/A	NegM9_no_T16_3_M9_media_no	0	#N/A
285	1	20161218201042832-1719766	S	16	#N/A	#N/A	S_PE_T16_1_S_PE	11600000	#N/A
287	1	20161218201045338-1719768	Fp	16	#N/A	#N/A	Fp_PE_T16_4_Fp_PE	277500000	#N/A
289	1	20161218201047807-1719770	S	16	#N/A	#N/A	S_no_T16_5_S_no	277500	#N/A
291	1	20161218201050307-1719772	M9_media	0	#N/A	#N/A	NegM9_PE_T0_5_M9_media_PE	0	#N/A
293	1	20161218201052905-1719774	Fp	16	#N/A	#N/A	Fp_no_T16_4_Fp_no	442500	#N/A
295	1	20161218201055450-1719776	A1	16	#N/A	#N/A	A1_PE_T16_4_A1_PE	427500000	#N/A
297	1	20161218201057950-1719778	A1	0	#N/A	#N/A	A1_no_T0_5_A1_no	76000000	#N/A
299	1	20161218201100526-1719780	Fp	16	#N/A	#N/A	Fp_no_T16_3_Fp_no	445000	#N/A
301	1	20161218201102995-1719782	A1	0	#N/A	#N/A	A1_PE_T0_5_A1_PE	81000000	#N/A
303	1	20161218201105527-1719784	Fp	16	#N/A	#N/A	Fp_PE_T16_2_Fp_PE	322500000	#N/A
305	1	20161218201108005-1719786	Fp	0	#N/A	#N/A	Fp_no_T0_3_Fp_no	8300000	#N/A
307	1	20161218201110853-1719788	S	16	#N/A	#N/A	S_no_T16_3_S_no	1170000	#N/A
309	1	20161218201113317-1719790	S	16	#N/A	#N/A	S_no_T16_2_S_no	1760000	#N/A
311	1	20161218201115817-1719792	A1	0	#N/A	#N/A	A1_PE_T0_3_A1_PE	1.39833e+08	#N/A
313	1	20161218201118307-1719794	S	0	#N/A	#N/A	S_no_T0_2_S_no	10800000	#N/A
315	1	20161218201120940-1719796	M9_media	16	#N/A	#N/A	NegM9_PE_T16_2_M9_media_PE	0	#N/A
317	1	20161218201123489-1719798	A1	0	#N/A	#N/A	A1_no_T0_2_A1_no	82000000	#N/A
319	1	20161218201125923-1719800	A1	16	#N/A	#N/A	A1_no_T16_1_A1_no	6.95833e+07	#N/A
321	1	20161218201128203-1719802	G	16	#N/A	#N/A	G_PE_T16_4_G_PE	3225000000	#N/A
323	1	20161218201130705-1719804	A2	16	#N/A	#N/A	A2_no_T16_5_A2_no	13450000	#N/A
325	1	20161218201133159-1719806	A2	0	#N/A	#N/A	A2_no_T0_1_A2_no	20000000	#N/A
327	1	20161218201135651-1719808	G_142	16	#N/A	#N/A	G1_PE_T16_5_G_142_PE	6.93333e+08	#N/A
329	1	20161218201138088-1719810	G	0	#N/A	#N/A	G_no_T0_2_G_no	7.38333e+07	#N/A
331	1	20161218201140571-1719812	G_142	16	#N/A	#N/A	G1_no_T16_2_G_142_no	46500	#N/A
333	1	20161218201143136-1719814	G	16	#N/A	#N/A	G_no_T16_5_G_no	27250	#N/A
335	1	20161218201145597-1719816	G_142	0	#N/A	#N/A	G1_PE_T0_3_G_142_PE	2.22333e+07	#N/A
337	1	20161218201148108-1719818	A2	16	#N/A	#N/A	A2_PE_T16_3_A2_PE	91500000	#N/A
339	1	20161218201150666-1719820	G	16	#N/A	#N/A	G_no_T16_1_G_no	33250	#N/A
341	1	20161218201153194-1719822	G_142	16	#N/A	#N/A	G1_no_T16_5_G_142_no	13250	#N/A
343	1	20161218201155678-1719824	G_142	0	#N/A	#N/A	G1_no_T0_1_G_142_no	2.08667e+07	#N/A
345	1	20161218201158135-1719826	G	16	#N/A	#N/A	G_no_T16_3_G_no	48250	#N/A
347	1	20161218201200601-1719828	G	0	#N/A	#N/A	G_no_T0_5_G_no	44250000	#N/A
349	1	20161218201203219-1719830	A2	0	#N/A	#N/A	A2_no_T0_5_A2_no	2.90667e+07	#N/A
351	1	20161218201205722-1719832	G	16	#N/A	#N/A	G_PE_T16_1_G_PE	3300000000	#N/A
353	1	20161218201208148-1719834	A2	0	#N/A	#N/A	A2_PE_T0_1_A2_PE	29500000	#N/A
355	1	20161218201210680-1719836	A2	0	#N/A	#N/A	A2_PE_T0_2_A2_PE	3.90667e+07	#N/A
357	1	20161218201213181-1719838	G	16	#N/A	#N/A	G_no_T16_2_G_no	36000	#N/A
359	1	20161218201215713-1719840	A2	0	#N/A	#N/A	A2_no_T0_3_A2_no	2.23333e+07	#N/A
361	1	20161218201218091-1719842	G	0	#N/A	#N/A	G_no_T0_4_G_no	56500000	#N/A
363	1	20161218201220471-1719844	G_142	16	#N/A	#N/A	G1_no_T16_1_G_142_no	43500	#N/A
365	1	20161218201222948-1719846	G_142	0	#N/A	#N/A	G1_PE_T0_2_G_142_PE	1.78333e+07	#N/A
367	1	20161218201225329-1719848	A2	0	#N/A	#N/A	A2_PE_T0_4_A2_PE	21000000	#N/A
369	1	20161218201227789-1719850	A2	16	#N/A	#N/A	A2_no_T16_4_A2_no	1.58667e+07	#N/A
371	1	20161218201230148-1719852	G_142	0	#N/A	#N/A	G1_PE_T0_5_G_142_PE	24925000	#N/A
373	1	20161218201232514-1719854	G_142	0	#N/A	#N/A	G1_no_T0_5_G_142_no	2.09417e+07	#N/A
375	1	20161218201234916-1719856	G_142	0	#N/A	#N/A	G1_no_T0_2_G_142_no	25750000	#N/A
377	1	20161218201237365-1719858	G_142	0	#N/A	#N/A	G1_PE_T0_4_G_142_PE	2.54667e+07	#N/A
379	1	20161218201239863-1719860	A2	0	#N/A	#N/A	A2_no_T0_2_A2_no	19650000	#N/A
381	1	20161218201242371-1719862	G_142	16	#N/A	#N/A	G1_no_T16_4_G_142_no	55500	#N/A
383	1	20161218201244868-1719864	G_142	0	#N/A	#N/A	G1_PE_T0_1_G_142_PE	2.04667e+07	#N/A
385	1	20161218201247385-1719866	G	0	#N/A	#N/A	G_no_T0_1_G_no	50750000	#N/A
387	1	20161218201249925-1719868	G	0	#N/A	#N/A	G_PE_T0_5_G_PE	77500000	#N/A
389	1	20161218201252530-1719870	G	16	#N/A	#N/A	G_PE_T16_3_G_PE	2775000000	#N/A
391	1	20161218201254988-1719872	G_142	16	#N/A	#N/A	G1_PE_T16_1_G_142_PE	702500000	#N/A
393	1	20161218201257486-1719874	G	0	#N/A	#N/A	G_PE_T0_1_G_PE	43000000	#N/A
395	1	20161218201259969-1719876	A2	16	#N/A	#N/A	A2_no_T16_1_A2_no	15200000	#N/A
397	1	20161218201302384-1719878	A2	16	#N/A	#N/A	A2_no_T16_3_A2_no	7800000	#N/A
399	1	20161218201304834-1719880	A2	16	#N/A	#N/A	A2_no_T16_2_A2_no	14200000	#N/A
401	1	20161218201307214-1719882	A2	16	#N/A	#N/A	A2_PE_T16_1_A2_PE	80500000	#N/A
403	1	20161218201309532-1719884	A2	0	#N/A	#N/A	A2_no_T0_4_A2_no	17800000	#N/A
405	1	20161218201312137-1719886	G	16	#N/A	#N/A	G_no_T16_4_G_no	36750	#N/A
407	1	20161218201314492-1719888	G	0	#N/A	#N/A	G_PE_T0_4_G_PE	71000000	#N/A
409	1	20161218201316926-1719890	G	16	#N/A	#N/A	G_PE_T16_5_G_PE	2175000000	#N/A
411	1	20161218201319381-1719892	G_142	16	#N/A	#N/A	G1_PE_T16_3_G_142_PE	585000000	#N/A
413	1	20161218201321809-1719894	G_142	16	#N/A	#N/A	G1_no_T16_3_G_142_no	31500	#N/A
415	1	20161218201324221-1719896	G	0	#N/A	#N/A	G_PE_T0_3_G_PE	93250000	#N/A
417	1	20161218201326732-1719898	A2	0	#N/A	#N/A	A2_PE_T0_5_A2_PE	3.64667e+07	#N/A
419	1	20161218201329270-1719900	A2	16	#N/A	#N/A	A2_PE_T16_2_A2_PE	74500000	#N/A
421	1	20161218201331785-1719902	G_142	0	#N/A	#N/A	G1_no_T0_4_G_142_no	2.75667e+07	#N/A
423	1	20161218201334282-1719904	G_142	16	#N/A	#N/A	G1_PE_T16_2_G_142_PE	1022500000	#N/A
425	1	20161218201336770-1719906	A2	16	#N/A	#N/A	A2_PE_T16_5_A2_PE	72000000	#N/A
427	1	20161218201339300-1719908	G_142	16	#N/A	#N/A	G1_PE_T16_4_G_142_PE	422500000	#N/A
429	1	20161218201341810-1719910	A2	0	#N/A	#N/A	A2_PE_T0_3_A2_PE	28550000	#N/A
431	1	20161218201344219-1719912	G	0	#N/A	#N/A	G_no_T0_3_G_no	7.73333e+07	#N/A
433	1	20161218201346699-1719914	G_142	0	#N/A	#N/A	G1_no_T0_3_G_142_no	2.44833e+07	#N/A
435	1	20161218201349244-1719916	G	0	#N/A	#N/A	G_PE_T0_2_G_PE	7.46667e+07	#N/A
437	1	20161218201351825-1719918	G	16	#N/A	#N/A	G_PE_T16_2_G_PE	2600000000	#N/A
439	1	20161218201354354-1719920	A2	16	#N/A	#N/A	A2_PE_T16_4_A2_PE	59000000	#N/A

## Sheet: intensities_mean
001 / NegMRS_no_T16_1_MRS_media_no	003 / B_PE_T16_4_B_PE	005 / F5_no_T16_3_F5_no	007 / F4_no_T16_4_F4_no	009 / F4_no_T0_1_F4_no	011 / NegMRS_PE_T16_4_MRS_media_PE	013 / F5_PE_T0_1_F5_PE	015 / F5_no_T16_1_F5_no	017 / F4_PE_T16_1_F4_PE	019 / F4_no_T0_3_F4_no	021 / F4_no_T0_5_F4_no	023 / NegMRS_no_T16_3_MRS_media_no	025 / F4_no_T16_5_F4_no	027 / NegMRS_no_T16_4_MRS_media_no	029 / B_no_T16_4_B_no	031 / F4_PE_T16_2_F4_PE	033 / B_PE_T0_3_B_PE	035 / B_no_T0_2_B_no	037 / NegMRS_PE_T16_2_MRS_media_PE	039 / F4_PE_T0_5_F4_PE	041 / F4_PE_T16_4_F4_PE	043 / B_no_T16_5_B_no	045 / NegMRS_no_T16_5_MRS_media_no	047 / B_no_T16_3_B_no	049 / B_PE_T0_2_B_PE	051 / F5_PE_T0_5_F5_PE	053 / F5_no_T0_2_F5_no	055 / F4_PE_T16_3_F4_PE	057 / F4_no_T16_3_F4_no	059 / F5_PE_T16_5_F5_PE	061 / F4_PE_T0_2_F4_PE	063 / NegMRS_PE_T0_2_MRS_media_PE	065 / B_PE_T0_1_B_PE	067 / NegMRS_no_T0_5_MRS_media_no	069 / F5_no_T16_4_F5_no	071 / B_PE_T16_2_B_PE	073 / NegMRS_PE_T0_1_MRS_media_PE	075 / F4_no_T16_1_F4_no	077 / NegMRS_PE_T16_3_MRS_media_PE	079 / NegMRS_PE_T0_3_MRS_media_PE	081 / NegMRS_no_T16_2_MRS_media_no	083 / F5_PE_T0_4_F5_PE	085 / F5_no_T0_1_F5_no	087 / F5_PE_T16_2_F5_PE	089 / B_no_T16_1_B_no	091 / F4_no_T0_2_F4_no	093 / NegMRS_no_T0_1_MRS_media_no	095 / B_PE_T16_5_B_PE	097 / F5_no_T0_3_F5_no	099 / B_PE_T0_5_B_PE
4953.5	17067.5	5261	6034.5	5429	16024.5	13107	4966.5	14294	5806.5	5486.5	5776.5	5023	5234	5497.5	12637.5	14815.5	5153	14446	11321	12212.5	5894	4790.5	5035.5	131.5	16347.5	5017	12387	5563.5	7637	14586.5	16368.5	15501	5459.5	4162.5	15078	15603.5	5845	15075	16255.5	5063	16767.5	6396	7321	5755	4979.5	4669.5	16321	5306	16461.5
7336	5738	5433.5	5318	4516	4380	3801.5	4713	4485.5	4065	4538.5	4492	3755	3730	4925.5	4682.5	4705.5	4292.5	3768.5	2919.5	3789.5	3793	3766	4032	64	3470	3912.5	3948	4366.5	4234.5	3883	4273	4212.5	4467.5	4477	3927	4348	4034.5	3845	4023	4012.5	3883	3636.5	3996	4106.5	3438	4239	3772.5	3722.5	4118
11702.5	17948	7462	11217	11384.5	24011.5	17587.5	7455	20093.5	9497.5	10692	9847.5	9982	9744	6633.5	18607	20002	9663.5	20475.5	16639.5	17292	6726	9882	6502	181	20324.5	11153	17629.5	11981	9153	21329	22439	20833.5	10839	7443	15558.5	21605.5	9960	20752	22334	9985	22337.5	10833.5	8571.5	7189	10157	10602.5	14409	10211.5	20489
871	690	764.5	704.5	657.5	730.5	707.5	662.5	706.5	744	633	543	356	442.5	457.5	1198	692.5	659.5	556.5	507.5	818.5	723	441.5	598	41	572	758	1200	812.5	607	719.5	684	861.5	686	734	633	753	707	617.5	706.5	879.5	771.5	606.5	855.5	585.5	819.5	614	836	752.5	708.5
6044.5	5436.5	6150.5	5729	5298.5	5318.5	4974	5708.5	5651	5611.5	5373	5456	4896	5234.5	4982.5	4893	5203	5142.5	5144	4117.5	4661	5869.5	5561	5523	147	5091.5	5311.5	5694.5	4347.5	4110	5058	5268.5	4959.5	4731.5	5129.5	5243	4933	4943	5652.5	4873	5930.5	6031	5791.5	3949	5413	5201.5	5989.5	5613.5	5643.5	5937.5
20980.5	25686	28595	21608	22232	23950.5	19288.5	25798	24210.5	20605	19980	21182	19268.5	19250	20282.5	22153	22289	19418.5	21958	17721.5	17687	20226.5	19359	19479	271	23427	19530	19839.5	18193	26105	21677	21985	21695	18636.5	24386.5	21351.5	22111.5	19156	20415	22529.5	18011	22634.5	20345	24766.5	21206.5	20423.5	19873	22529.5	19655	22248
35584	37040.5	40705.5	39643	35758.5	36330	28214.5	40297.5	42476.5	37348	36475	38378	35403.5	33652	34148	39705.5	33982.5	33961	33272	24826	34645.5	35324.5	31550	34862.5	3160	35030	33840.5	35759.5	34420	39379	34914.5	33564.5	33470	33883	37072	33315	34325.5	34791	31439.5	34412	33016.5	35224.5	35106.5	37571.5	36750.5	37266	35724.5	35717.5	34876	34355.5
2194	2994.5	2180	2272	1750.5	4704.5	3145	1643	3984	1556.5	1903	1459	1890.5	1945	1534.5	4088.5	3306.5	1875.5	4124	3063.5	3086.5	1504.5	1889.5	1687.5	379.5	4406.5	1774	3507.5	1925	2660	4156.5	3750.5	3914.5	1758.5	1955.5	2363	4457	1894	3610	4736.5	1876.5	3899.5	1711.5	3065.5	1698.5	1640.5	1574.5	2263.5	1454	4007.5
5372.5	18727	4158.5	5531.5	5049.5	20764.5	18325.5	3938.5	17014.5	5196.5	5075.5	4598	4584	4518.5	4581	16194	18692	4836	19683	15285.5	15151.5	4966.5	4869.5	4861	439.5	20705.5	5382.5	15279	4877.5	8386.5	19260.5	19048	20263	5752.5	4386	15809	20121	5105	18677.5	20255.5	5151	21770	5254	7375	5010	5104.5	4603.5	17466.5	5363.5	19043
4078	7268.5	2575.5	3347.5	3779.5	7760.5	5878.5	2105.5	6167	3647.5	3536.5	4026	3189	3652	3333	5413.5	6759.5	3159.5	7732	5853	5057.5	3424.5	3970	3411.5	362.5	6265.5	3892	5945	4281	3551.5	6784	7290	7542.5	4117.5	1843	6275.5	7306	3310	7389	7062	3306	6708.5	4326	3157.5	3619	3190.5	3796	6385	3991.5	6875
44168	41830.5	41927	42566.5	38617.5	39264.5	31107.5	39590	35203.5	38651.5	39935	42937.5	36745	37720.5	37834.5	34437.5	35975	36350.5	35460	30450	31073	37913	38724	39021	866	35724	38423	31218.5	39814.5	33370	34666	35534	37053.5	37722	37219.5	33981.5	35513.5	36192	34445.5	36212.5	36507	36126	38616.5	31280	40638.5	38495	40744	35460.5	36647	35538
7376.5	51092	28498.5	9841	8594	46092.5	27577	29175.5	95659.5	9813	9224.5	9370	8181.5	7648.5	7423	83095	42930	8220	40872	26459.5	65736.5	7965	7135	7132	1225	44194.5	9049	77187	9178	116851	45304.5	43649.5	44511.5	8534	26562	40003	43862	8808	36064	42777	8079.5	44638.5	9188	103899	10351.5	10174	8054	44551.5	9677	42213
2.80738e+06	2.56845e+06	2.68384e+06	2.66965e+06	2662681	2.76881e+06	3.6104e+06	2.85223e+06	2.4109e+06	2462219	2614002	2651380	2.64697e+06	2600551	2560834	2618415	2702686	2.51961e+06	2.54574e+06	3420613	3.32184e+06	2843231	2.58401e+06	2.82203e+06	1369495	2533895	2.62944e+06	2.93893e+06	2642475	2612579	2.75688e+06	2521206	2470491	2592872	2686315	2.93463e+06	2661243	2.7585e+06	3.0235e+06	2.59023e+06	2787835	2829744	2568494	3056697	2448986	2689123	2667837	2.76067e+06	2740790	2.73475e+06
163752	145610	155295	155520	156758	161788	219034	164290	143771	148052	153369	157296	155152	150551	148923	156936	158917	144326	148824	198019	197669	164060	146566	161108	161619	151285	150574	167851	150647	151418	158660	146278	144854	148822	154368	168653	153320	157758	170990	148124	156450	161676	146565	174357	139523	158626	152492	156985	157110	153140
6474.5	9397.5	6108	5809.5	6223	11244	13532.5	7133	9855	6307.5	6323.5	6487.5	6670.5	6683.5	6630.5	9445	10849.5	6042.5	9976	12531	11429	6832.5	6529.5	6822	11698	9872	6762	10010.5	6565.5	8417.5	11015.5	10389.5	10878	6636.5	5870	9894.5	10158.5	6442	10671.5	10603.5	6834	10962.5	6793	9694.5	5955.5	6441	6382.5	9852.5	6789	10598
7846.5	8888.5	10310.5	9796.5	10608	10016	9664.5	10250.5	8397.5	9218	10330.5	10228.5	9855	11320.5	10613.5	9518.5	9774.5	9975	10269	10159	8940	11089.5	10089	11426	8944.5	9314.5	9929.5	9037	10554	8613	10611	10336	10468.5	10738.5	10246	11025	9773	9832.5	10405	10258.5	11521	10177.5	10646.5	9823.5	10083	9757.5	11155	10249.5	10615.5	9751.5
7912	7380	8083	8353.5	7296.5	8154.5	10698	8435	7349	7924	7664	8250	7379.5	7063.5	7016	7611	7817.5	6405.5	6901.5	8333.5	9220.5	8132	6832.5	7258.5	8510.5	7136	6779.5	8366	7084.5	7019.5	6902	6477	6389.5	6845	6716	7260.5	7045.5	7289	6916	6610	7339.5	7237.5	6249.5	7648	6035	7278.5	7100.5	7609.5	6759	6775
13466	15596	20070.5	21161.5	18530.5	20304.5	23503	24793	23044.5	20454	21636.5	22208.5	20173.5	20910	20952.5	24811.5	19435	20567.5	19502	23189.5	25595	21984.5	22022.5	23819.5	23869.5	19928	22488	26753	20665	30431	22522.5	21221.5	22790	21013	26225	24098	21340	21661	21950.5	21304	23635	20757	21659	30166	22214.5	21861	23663.5	23817.5	22341.5	22385.5
8640.5	8850.5	8973.5	9160.5	8299	8194	7381.5	8469.5	9464.5	7968.5	7808	8583.5	7892.5	8389	8592	8391	8041	8184.5	7716	7113	8372.5	8858.5	7750.5	8249	8068	8118.5	8018	7711	8327	7424.5	8219	8326	8393	8567.5	9168	8647	9550.5	8356	7974.5	9142.5	8620.5	8062	8484.5	7605	8945.5	9224	7981.5	8560.5	8353	8257
10693	9388	9701	9732.5	10270	10285	9894.5	10351	8307	9524.5	10072.5	10926	9791.5	10065	9558.5	8908	9174.5	9507	9144.5	9559.5	8992	9852	9352	9704.5	9280.5	8427	8958.5	9021.5	8784	8161.5	9398	9048.5	9561.5	9087.5	9281	9061.5	9002.5	9191.5	8601	8086	8771	9322.5	8584.5	8377.5	8777	9374	9407	9591.5	9661.5	9165
24026	24525.5	18339	21595	22486.5	23303	18337.5	18704.5	6737	21014	21889	22366	19027.5	22399.5	21461	7702.5	21475	21042	21060.5	18135	7720.5	22531.5	20248.5	22151.5	17563.5	21636.5	22233.5	7306.5	20372.5	18123.5	22515	23050	22710	22504	17791	21770	21285.5	19993	21932	23089	22023	22164	21876	17457	21322	22204	22327.5	21447.5	21546.5	22134
350019	347040	323336	317138	322984	293133	219367	342522	334108	308372	312091	306781	301152	311666	311918	307260	295164	304525	282449	226117	270768	320538	304586	313578	234362	295258	313199	316666	327927	297692	311954	311894	328638	334270	346754	287392	317126	310122	283562	325372	309480	299838	317054	263121	336726	315578	335922	309578	298512	314352
3398	4913.5	3140	3584.5	3001.5	5085	3855	3395	4254	2913	3063.5	3254	3213	2938.5	2874	4210	4109.5	3000.5	4326.5	4381	4241	3297.5	2882.5	2891	3903	3945.5	2552	4453.5	2909.5	5664	4866	4262	4120.5	2613	2812.5	3989	3974	3143	3240	3960.5	3069	4461	2580.5	4683	3037	2620	2854	4599.5	3049	4717.5
6182	7575	7656.5	6183	6065	6351.5	4726.5	7574	6617	6457	6062	6355	6764.5	5675	6758	6439.5	5720.5	6075.5	6338	4844	5416.5	6762.5	5824.5	6928	5571.5	6110.5	6012.5	6339	6278.5	8798.5	5338.5	6248.5	6140.5	5821.5	7357.5	8272.5	6116.5	6570.5	5715.5	6039	6458.5	6601	6469	8029.5	6565.5	6005	5740.5	7301	6072.5	6402
127496	146596	128076	124296	121194	143067	102542	130245	142495	121220	122415	128400	117400	113480	115756	135104	131099	116967	130698	102877	115248	118872	112164	117810	106502	132203	115078	128775	111940	107034	127430	130060	131586	113160	115466	125386	132115	111338	122230	128878	112281	135998	115094	100820	122516	117180	120232	135809	116528	130134
10780.5	14950.5	12870	9836.5	10895.5	14502	9888.5	12785	14815.5	10419	9940	11602	10149.5	9627	10583.5	13946.5	13407.5	9910	14175	10256	11184	11288	9453	9383.5	10963	14019.5	9755	12539.5	9988	14538	14182.5	13357	14489	9871	11938.5	13230.5	14473.5	9870.5	11770	13671.5	9109.5	12857	9858	14975	10911	10068	10276.5	13564	9565.5	13613.5
12231	13866	15297	13683.5	12856	12887	11818	14996.5	14200.5	13906.5	12988.5	14099	13816	13433	14026.5	13949	14279.5	13265	13502	11576.5	12915.5	13800	12447.5	14521	11926.5	13254	13422.5	13213	13537	14160	12626.5	13158.5	13174.5	14162.5	14634.5	14037.5	14640	13425.5	12724	12920.5	12934.5	12912	14282	13540	14607.5	13992	13566.5	14702.5	13058	12483.5
11265.5	12016.5	11390	12519.5	11203.5	11850.5	12796.5	12967.5	11670.5	11946.5	12082.5	13077.5	11440.5	12102	11769.5	12051	11331.5	11416.5	11392.5	12392.5	12577	12788	12299	12953.5	12776.5	13168	12783.5	12765.5	12900	11359	13398	12730.5	13050.5	12864	12890.5	14077.5	13160.5	12730.5	13131.5	13959.5	13896	13874.5	14076.5	11156	13197	14023.5	13701.5	12091	12702.5	13209
3596.5	5821.5	4837	4768	4740	6439	6585	5139.5	6353	4798.5	5194.5	5247.5	4507.5	4172.5	4986.5	6244.5	6023.5	4835.5	6774.5	6804.5	7023	5176	4848.5	4843.5	6954.5	6924.5	5227.5	6178.5	5017.5	6402.5	6343.5	7069	6705	5134.5	5333.5	6738	6854.5	5422	6538	6999.5	5295.5	6852.5	5545.5	6948	5136	5821.5	4069.5	7129	5193.5	6649
19253	23946	26763.5	27969	27937	27781	37164.5	27754	26419.5	31149	28480	28279	28718.5	27516	29586.5	26834	28109	28746	29950.5	30930.5	32059.5	28504.5	30521	27951.5	34044.5	28905	28759.5	26105.5	28557	27935	27590	28648.5	31131.5	31366.5	29445.5	34126	29891	28492	31233.5	30367	29294.5	27632	32244.5	31990	30316	32114	30692.5	28379.5	30518	29249
23094.5	9737.5	23379.5	21898	23994	23570	20525	24954	14838	24436.5	23819.5	26671.5	20634	24982	12028.5	15969.5	23980	24103	23515	21506.5	16668.5	12320.5	24541.5	12727	22140.5	23323	25891	16178	22565	21714	24441	23300	25223	25027.5	24167.5	14266	24239	21324.5	24114.5	24603.5	26132	23380	26575.5	22416	13200	24694	26721.5	13171	25273	24822
4911	6322	6879.5	6504.5	5699	6053.5	6429	7451	6061	6332.5	6000	6667	6015.5	6512	6074.5	6424.5	6519	6486.5	7562.5	6375	6876.5	6172.5	5894.5	6388.5	6397.5	6263	6758	6553	7043	7522.5	7009	6719.5	6672.5	6688	7229.5	7739	7542	6364	6852.5	6753	6539.5	7518.5	6880	7550	6917.5	7073.5	6732	7826	6820.5	6984
74821	112278	20575	75085	73692.5	97386	99878.5	19233	107254	75394	75473	77611.5	73346.5	72594.5	76261	101602	100144	72780	96724.5	95013.5	102346	80486.5	73206.5	74160.5	93119	96654.5	74145.5	96234.5	79009	23016.5	99662	99652.5	102564	79621.5	16617.5	111520	101931	73895	100871	106270	76563	101632	74842.5	23470	79111	74975.5	77128.5	104938	73390.5	100000
96069	126000	98111	110580	103858	102052	86231.5	98129.5	127544	103049	104002	104082	107847	100395	126828	126924	102630	102694	98596	86710.5	108532	133768	101931	131192	91647	98714	101426	121208	109049	80895.5	99579	97232.5	100799	102622	97366	120483	101683	109009	94324.5	99659.5	104218	100942	100959	80612	130220	108878	102181	129224	103213	100706
7275.5	8515.5	8666.5	8682	9809	9375.5	8975.5	8477	10821	10051.5	9739.5	9589.5	8582	9393.5	9817.5	9632	10079.5	9996.5	9654	9267	9623.5	9778	9264.5	8854	9488	10072.5	9972	9490.5	9604	9070.5	9301.5	10900.5	10215.5	10566	8702	9235	10191.5	9517.5	9378.5	10295	9222	10470.5	10869.5	8906.5	9762	9386.5	9912	9816	11091.5	10146.5
6841.5	6786	7913.5	7403.5	7902.5	7626.5	8173.5	8388.5	7282.5	7666.5	7228.5	8419	7201.5	7049.5	7139.5	7692	6991	6879.5	6252	6901.5	7770	7938.5	6896	7418	6818.5	5914	6659.5	6312.5	6925.5	5878	5898.5	5685.5	6048.5	6050.5	6561	6391.5	6134.5	6586.5	6353.5	6208.5	5989	6252.5	6176	6452.5	6694.5	6388.5	6375.5	6312	6544	6130
11414.5	77097	14614.5	13095	14137	89573	77590	16018.5	65495	14985.5	13335	14734.5	11600.5	12402.5	12705.5	61300	78723	14127.5	82225.5	70370	59457	15511	13114.5	13038.5	71731	82406.5	15176.5	58527	13156.5	29221	75579.5	82632	78311.5	16420.5	13245.5	72143.5	84235.5	16297.5	76796	79528	15555	81536	17174	30833.5	13209.5	14018	13089.5	72517.5	16047.5	75373
92612	103143	90732	96038.5	98577	104894	82680.5	95583	95712	98293	96525.5	102583	93589.5	96093	98012.5	95724	103202	96854	99197	89124	83531	100718	92651.5	99817	85927.5	100483	95249.5	92826.5	96638	88228.5	100056	103470	103852	98254	94069	102128	105452	100976	98277.5	98449	93797.5	107262	99909	86144.5	101493	102679	98961	107136	98660.5	102052
4671	4637.5	4503.5	3979	4750	4607.5	3870.5	4725	3714	5398	5128	4407	4357.5	5118.5	4936	4152	4305	5058	4148.5	4274	3458.5	5044	4640	5199	4194	4880.5	5260.5	4079	5209	4258.5	4714	4822.5	4897.5	5014.5	4513	4869	4814	5052	4346	4528	4807.5	4192	5096.5	4799.5	5235	4540.5	5537	4275	4909.5	4525
32001	34514.5	30832.5	27903	29494	29115.5	21845	32700	32283	27041.5	28282	27860	26941	29733	28638.5	30850	30922.5	27969	29592.5	22639.5	27023.5	29115	27374	28659	23756	28425	27671.5	32187	30117	33548	30608	30710	31372	29485	33111	30130.5	32086.5	28240	27132.5	28833.5	27892.5	29328	28943	29124.5	29644	28858	29098	31033	28459.5	30028.5
260574	605130	295722	278554	275031	652854	639358	315654	646323	303144	285207	306006	285269	271530	285908	634257	632580	294312	616608	604562	659496	322142	282498	306006	581236	639518	300608	633251	297138	594178	629711	641933	625342	318476	300815	655353	700820	326084	638224	625930	303099	663983	311064	615020	306110	317614	293766	646062	308514	604302
41168	17739	20953	38124	40941	39504.5	30094	20018	45866.5	39444	38882.5	40389.5	38854.5	38957.5	18753.5	40279	36521	37588	40347.5	30956	35271	18440	35138	17367	28422	37474.5	37717.5	38698	40777.5	20225.5	41204	41161	37961	39263.5	20020	16048	41737	41114.5	35675.5	39012	36756.5	39519.5	40600	16336.5	19459	40210	39744.5	17682	36118.5	37464
3748	6765	4524	4202.5	4181	5710.5	4740.5	3882	5810.5	4768.5	4795	4852.5	3364.5	4554	4860	4911.5	6184	4335	5534	4386	4750.5	4593.5	3954	4543	5024	5225.5	4325.5	5091.5	3827.5	5274.5	5722.5	6603.5	5697.5	4572	4207.5	6056	6588.5	3941	5737	6122.5	4216	6604.5	4766	4749	4857.5	4329.5	5078	6593.5	4279.5	5730.5
12241	11984.5	12012	11171.5	11704	12239	7330.5	9825.5	10727	11172	10685	11812.5	10458.5	10563	12101	10288.5	10265.5	10809	10840.5	8909.5	9652	11270	10464.5	11228	7951.5	10021	10883	10427.5	10623	9644	10012.5	11241	9770	11175	9347	9125.5	10167	11333.5	9916.5	9314.5	10408	11388	10893	7078	9994.5	10939.5	10888	11260	10468.5	10715.5
11857.5	11959.5	13069	13275	13516.5	11776.5	8696	12799.5	6165.5	13124.5	13415	13428	12868.5	13995.5	13795	5162	10466	12952	10918	8951.5	4822.5	12348.5	13159.5	12608	8776.5	10958	13379.5	5055.5	13341	10518	9892.5	11830	11470	13051.5	12223.5	10045.5	10740.5	12221.5	9837.5	10385	12526.5	10599.5	13621.5	8502.5	13201.5	12086.5	12196	11704	11976.5	11008
10153.5	9943	19262	11110	10605	10065.5	9074	18695	24465.5	10667	10327	9968	10509.5	9331.5	10677	20361.5	10271.5	10728.5	9889.5	8783	18427	10539.5	9999	10395.5	8953	9736.5	9836.5	20715	10866.5	36943.5	10633	9827	10123	10130	17830.5	10149.5	11023.5	11422.5	9567	10439	9867.5	9985	10482	33691.5	11134.5	10114.5	10281	9898.5	10155	10692.5
981820	933776	973896	1020621	1.00504e+06	970984	887015	998046	1013761	1.01056e+06	1023271	1067187	1.00471e+06	985637	1015445	1.02098e+06	960938	1.00711e+06	923318	882605	996374	1.05799e+06	976380	1044085	902074	935902	1.00251e+06	1.00424e+06	1025434	822240	974358	941170	965520	1042673	998642	1009203	1.0136e+06	1.04649e+06	955008	923448	992394	983173	1040354	848231	1036920	1078080	1.0339e+06	1.00395e+06	1.02207e+06	952722
242742	247746	359507	249853	243634	249206	196564	338896	250338	236990	233901	250614	225968	219006	232180	221624	222235	225570	218422	186533	195308	227650	216180	226053	183816	222940	213484	203666	219587	313529	212918	222066	222452	219106	303497	220630	222058	211916	210982	212694	206912	229885	236662	301856	234396	229320	227730	234340	225777	216563
14040.5	14930	30315	15384	13022.5	13757	10625	29748	25240.5	12584.5	13167.5	13720	12950	12779.5	12273	22928	12130.5	12798	11709.5	10438	18042	12254.5	12069	12552	10203.5	12362	12340.5	19668.5	13602.5	72226	14223	12920.5	13089.5	12757	26683	13498.5	11765.5	12361.5	11940	12889.5	11956	12636.5	12531.5	66067.5	13821	12807	12788.5	13085	12230	12495.5
23695.5	22617.5	25870.5	24984.5	23863.5	23954	18144	26555.5	32995.5	23628.5	24298	24986	23708.5	22797	23617	30515.5	22379.5	22886	21399	19056.5	25427.5	23639.5	22096	23492	18454	22223.5	22772	28733.5	23240.5	27197	22150	21965.5	21628	22358	24106	20551.5	22018	23818	21085	20892	21108	23228	22964.5	25337.5	23058.5	24163	21260.5	22934	21500	20516
151696	174274	156980	160850	156150	182694	131510	159048	193072	157572	156132	165599	149840	146878	149200	178128	166998	146845	163809	131658	155348	151184	141988	146253	135138	166597	143325	164506	147121	136658	161104	164038	166374	144326	146423	156854	169048	143438	151058	154892	138756	171542	151160	132001	153692	149606	149316	173969	148364	164468
14404	74544.5	11235	12082	10350.5	88122	102670	10625.5	79573.5	11933	9704.5	9410	9563.5	9079.5	9174.5	83343.5	78092.5	10070.5	76714	83592	86082.5	12219	8675.5	9168.5	90873	81093	13206.5	77161.5	11072	48639.5	73584.5	82774	80783	12126	7368.5	70318	83108.5	11863.5	87373	80053.5	11211	83458.5	12123.5	53818	9577.5	8769	8247.5	62418.5	11796.5	75680.5
7888	7788	8390	8439	8279	8744	10013	9174	7979	7422	7559	7892.5	7906.5	8996	8034.5	8955	8182	8738.5	8397	10078	10202	8252.5	7600	9127	9154.5	8146.5	7947	9941	8553.5	8590	9179	7965	8391.5	8852.5	8896.5	9620	8999.5	8922.5	8585	8751	8334	8572.5	7597	8524	7826.5	7701	8231	8659.5	8599	8530
118004	139678	118766	112822	114755	132466	99448	118551	134530	111328	113047	115725	110120	110188	110644	122148	129786	108109	122388	100572	107262	112388	104494	107338	98711	123020	106772	114588	108541	106471	121994	125757	124960	107099	113756	122929	129878	108304	116974	125100	103893	126800	112890	97483	111254	112334	108996	128025	108718	127020
31738	39532	74567	38130.5	35151	35954	29018	73763.5	70900.5	36350	34005.5	34910	34177	33620	33390.5	65992.5	37825	33444.5	35837.5	29145.5	56266.5	35073.5	31806.5	34224	29702	35155	34265.5	61963.5	36814.5	211064	37851.5	36103.5	34687.5	34712.5	71776.5	37868.5	37141	34642.5	33930	35797	32443	38413.5	34273.5	192479	35929	35085.5	34494	38432	36544	34412
40673.5	27734.5	23090.5	18861.5	13339	13220.5	11189	9264.5	7390.5	7155.5	6701.5	6249	5726	4724.5	4674.5	4782.5	3987.5	3877.5	3024.5	4074	3532	2963	2966.5	3119.5	3033.5	2676	2704	2647	2483	3087	2236	2195	1874	2139	2182	2114.5	1912	1776.5	1885	1574.5	1832	2122.5	1722.5	2436	1955	1646.5	1757	1894	1793	1531
2906.5	9998.5	3202	2946.5	3123.5	10444.5	12761	3748	8127.5	2885	2591	2767	2795	3325.5	2518.5	7439	10688	2469.5	9704	10897.5	8570.5	3190.5	3209	3362.5	10048	9601.5	3346.5	7641.5	3036	3852.5	9354.5	10331	10125	3266.5	3375	10965.5	9602.5	3309.5	11106	9878.5	2906	11267	3210	4902	2931	3180	2894	8368	3279	9743.5
23864	26731	26918	25225	24768	30384	28040	28516	30685	25916	27074	28484.5	25992	26235	25823.5	31670.5	29547	26134	29265	30538	30659	28303	27077	27885	30942	30357	27826	31202	26741	32060	30703.5	31021	32280.5	27270.5	29021.5	31927.5	29343.5	27439.5	33061	28322.5	28402.5	32443	26531.5	31756	27060	27450	26778	30910.5	28245	31686.5
7937	6814.5	7959.5	6529.5	8200.5	8201	8723.5	8398	7023.5	8171.5	8132	8689.5	6653	8738	7406	6869.5	8365.5	7637.5	8251	8581.5	7041.5	7451.5	8665	7106.5	8155.5	7899	8527	6970	6907.5	7910	7650.5	8438.5	8028.5	7497	7813.5	7832.5	7817.5	6933.5	8474	8627.5	7756	8027.5	7716.5	8184	7239	8420	8577	7759.5	8740	7885.5
14624	24895	16321	26642	18419.5	18501.5	15378.5	15334.5	26248	17121	16843	17166.5	24469.5	15637.5	20993	24912.5	19306.5	16841.5	17205.5	16548	23637.5	24393	16401.5	23350	16471	17095.5	15222.5	25168	24991	13364.5	18165	17758	18220	15461.5	14455	24183.5	18863	25037	17556.5	17274.5	16171	17421	16923	13319.5	24380	18122	16896.5	24905	16300.5	20620.5
5025.5	5115	5376	4888.5	4556.5	4872.5	4279	4820	5232.5	5044.5	5172	5451.5	4334	5063	4860.5	5283.5	4996.5	5129	4770	4338	4355.5	5022.5	4703	5040.5	4341	4809	5047.5	5131	4972.5	5067.5	4958	4825	5032.5	5179.5	5171	4440.5	4722	5009	5258.5	4350.5	5134.5	5208	5732.5	4291.5	5531	5212.5	5661.5	5179	4625	4731
22156	21951	20529	22748.5	22211.5	22691.5	21938.5	23163.5	20592.5	21534.5	21587	22845	19853	21500.5	20898.5	20078.5	21167	19884	20093.5	20766	21414	21267.5	20378	19751.5	19510	19203.5	19285	21210	20292.5	20072.5	19731.5	18688	20031	19774.5	20279	20057	20126	20728	20097	20040	19904.5	20615	19963.5	19119	19738	20164	21097.5	21017.5	20400.5	19677
14459.5	14286	15191.5	16970.5	16688	17666	18603.5	15237	15090.5	16659	17695.5	17427	16449.5	16878	15752.5	16283.5	17246	16064	16281.5	18151	17800	16084	16753.5	15493.5	18121	16741	17111.5	15741	16395	16060	17408	16192	17363	16758.5	15625	18519	17351	16823	18312	15793.5	17115	18615.5	16730	16584	16560	17250	16915.5	17063.5	16347.5	16472.5
5752.5	5694	6000	6599.5	6104.5	6583.5	7935.5	6472	5826	6336	6947.5	6640	6557.5	6623.5	6569	6257	6305	6566.5	5725.5	7326.5	6591.5	6502.5	5928.5	6144	7039.5	5883.5	6013	6250.5	6401.5	6174.5	5647	5938.5	6154.5	5701.5	6427.5	7074	5958.5	6142.5	5968	6116	6265	6758	6391	7012.5	6307.5	6536	6754	6517	5824.5	6217.5
14465.5	25106.5	17184	16764	16783.5	29942	33310.5	18194.5	28730	16131.5	17483.5	18379.5	16781	16567.5	16871.5	26489	28675.5	17672	29159.5	33232	30330	19885	17841	18499.5	30977	31795	18859.5	28409	17547	23197	31367	30844.5	30737	19934.5	18237	32633.5	32750	19716	31913.5	30706	19575.5	32270.5	19458	25432	19589	19961	18113	30476	19657.5	29485.5
24323.5	25477.5	29969.5	33309	28131.5	28273	26739	31402	31730	28811.5	28584	28940	33352	26583	27241.5	33767.5	26210	27442	26072.5	27122	31522	29079.5	27135	27009.5	26887	25311.5	27034.5	34151	33089.5	27137	26988	27042	27230.5	29300.5	31992	32059.5	29201	31629	28299	26464	28772.5	27689.5	27426.5	27774.5	28421.5	28163.5	29896.5	28163.5	28708.5	28320
4699	4752.5	4676	5395	4799.5	5068	3928.5	5408.5	4565.5	4923.5	4377.5	4934	4663	4810	4355.5	4088.5	5090	4251.5	4699.5	3895.5	3631.5	4956	4641.5	5167.5	4277.5	4981.5	4966.5	4818	5131.5	5830	4954.5	4594	4920	4521.5	5120	5444	4978.5	4459	4701.5	5001.5	4954	4995	4606.5	5765	5408	4450.5	4898.5	4867.5	5055	5113.5
7862	8355.5	8987	9264	9393	9352.5	9708.5	10220	9879.5	10238.5	10248.5	10955.5	10186.5	10532	11545	10360.5	11473.5	10901.5	10739.5	11604	11678.5	10992.5	11511.5	10794	10568	11795.5	12137	10450.5	10855	9395	11749.5	10625.5	10671	11720.5	10841.5	12669	11195.5	11554	11533	11398	11340	11569	11748	10716	12079	11861.5	12571.5	11076.5	11214.5	11511
4923	5802	5834.5	6471	5255.5	6466	6164	5849	6963	6004.5	6515.5	6897.5	6601.5	5455.5	6127.5	6746.5	5818.5	5950	6154.5	5873.5	6303.5	6227	5662	5444	5410	6316.5	5786.5	6546	6365.5	5919.5	6365	6891	6165	6002.5	6627.5	7440	6806.5	6327.5	6649.5	6557	6002.5	6552	6087	6046.5	5802.5	5891.5	6373.5	6515	6188.5	6041
75585.5	73314	76905.5	83141	82406	81527	77582	83812.5	71223.5	79987.5	87702.5	89411	82169	82136	84528.5	74323	80937.5	83578.5	80158.5	79764.5	73675	86871.5	83008.5	86605	81595	78019	85256.5	77064.5	87636.5	77585	83924.5	85611	87421	87666.5	84560	88393.5	84567.5	85212	83500	85104	88414.5	86963	88303	81979	88162	88684	92262	84837.5	86179	84591.5
5891	6181.5	5734.5	5987	6878	6349	4644.5	5956.5	3734.5	7434.5	6517.5	7232	6307	6438.5	6702.5	4270	6041.5	6694.5	6270.5	5410.5	3213	6578	6835.5	6298.5	6287	6002.5	7079	3721.5	6181.5	5131	6100	6817	7098	6502.5	6556.5	6368	6149	6825.5	6328	6262	6951.5	6174.5	7213.5	5292.5	7226.5	7346.5	7452.5	7348	6698	6748
3263811	3482568	3434125	3.13992e+06	3126961	3.28738e+06	2347775	3440719	3.32924e+06	3039810	3.09079e+06	3.21547e+06	2994783	2988369	3.03781e+06	3.12594e+06	3138455	3.0019e+06	3.08985e+06	2.48954e+06	2650653	3133307	2911888	3040937	2.50406e+06	3.12757e+06	2998541	3023114	3.12412e+06	2962528	3.17565e+06	3244811	3.31178e+06	3070166	3343608	3092085	3.32935e+06	3051830	2.99363e+06	3123025	2.96733e+06	3.28613e+06	3.12837e+06	2.79839e+06	3194841	3131955	3.14439e+06	3.34413e+06	3.0278e+06	3.25265e+06
28653.5	46954	36933.5	29345.5	29987.5	59950	46493.5	35325.5	62210.5	29087.5	30986	31177.5	27401.5	29523	30239	58427.5	58111.5	28407	56477	47195.5	48941	30552.5	27521.5	29443.5	44503	58321	29386	55003	29841	65634	57611	63825	62596.5	30619	34156	43253	60661.5	29052	53112	61825	29089	62636	31339	59493	32605	29697.5	29072.5	44302.5	29099.5	56021.5
12492.5	14663	7731	7775	11354.5	12017.5	8686	8553	7641	11018	10339	12061	7230	11639	10919	6875.5	12059.5	11659.5	11498.5	8393	6084.5	10800.5	11198	10655.5	9544.5	11289	10533.5	7948	7454	8359	11437.5	12478.5	12900	11176.5	8299	11775	11362	6647	10509.5	12390.5	11311	12476	11789	7405.5	10832.5	10929.5	11621.5	13221.5	10946.5	11765.5
19734	16475	17818.5	17725.5	17189.5	15939.5	10722	18141	13170	17106	18061	18566.5	16068	17880.5	18136	13737	15874.5	18203.5	15440.5	12546.5	10643	17476	17995.5	17009.5	11888.5	15313.5	16347.5	14353	17341	13150	15724.5	16391	15440	16932	16598	14137	16112	16485.5	14345	14962	17600	16208.5	17857	10288.5	17338	17096.5	17634.5	14880.5	17267.5	15692
49904.5	52744	49374.5	51665.5	51664.5	48078	34299.5	48068.5	22793	50584	51099	51879.5	48259	51285.5	52733	21722.5	46123.5	49366	45783.5	36756.5	17215	49012.5	48462	47876.5	37798.5	47146	48352	21085	47693	39865.5	45949.5	50488	49632	51567.5	47191	46677	46338	43759.5	44239.5	47724	46583.5	47213	50137.5	34696.5	53860.5	47347.5	50518.5	51145.5	47809	47909.5
3776	3518.5	4311.5	3972	3869.5	4222.5	3566	3782.5	4261.5	3753.5	4068.5	3947	4216	3928.5	3591	3844	3932	3703	3272.5	3073.5	3208	3685.5	3482	3890.5	3383.5	3835.5	4079	3614	3856.5	2848.5	3167	3454	3509	3755.5	3711	3448	3733	3690.5	3112.5	3907.5	3519.5	3577.5	3620	3644	3694.5	4246.5	3544	3369.5	3740.5	3609.5
36221	46756	36168	38890	36491.5	43989	34980	37558.5	41396.5	35398	38728	38380	34824.5	36515	37022.5	41135.5	40513.5	33827.5	39681.5	35281.5	37362	37101	31985.5	35794	35871.5	40731.5	35231.5	39790	34854	41401.5	41772	41140	40309.5	35511.5	36214	41897	42241	35312	39468	39661	33659.5	42340	35744.5	40247.5	37302.5	34608	36249	43379.5	35413.5	40616.5
5.12351e+06	4.74744e+06	4876513	5157821	4.99311e+06	4767112	4.27231e+06	5.07403e+06	4.66847e+06	4946873	5084201	5347963	4949288	4.96732e+06	4.99487e+06	4.76098e+06	4.66343e+06	4974291	4467976	4.3372e+06	4656063	5.3436e+06	4.88892e+06	5.23216e+06	4.41282e+06	4510953	5.00144e+06	4865625	5.13069e+06	3.88359e+06	4.77865e+06	4.63444e+06	4.74986e+06	5.22673e+06	4954694	4838048	4952123	5.22051e+06	4.7275e+06	4.60249e+06	5.09953e+06	4.91906e+06	5159064	4.10824e+06	5230093	5.31017e+06	5241717	4.9634e+06	5.13022e+06	4780216
19196.5	27605	23173	20440.5	21051	28145	21769.5	22222.5	26073.5	20185.5	20278	21342.5	18558.5	20345	20714.5	23104	26528.5	19980.5	25462	20827	20800.5	20429.5	19837.5	19583.5	20628.5	25525.5	18818.5	24227	21012	22975	25539	25217	26599.5	19638	20775	25192.5	25943.5	19528	24972	25155	19106.5	26061	19373	21822.5	20022	20860	20252	25929	19963.5	26019.5
224309	251336	229420	213761	214850	232808	167709	223300	222778	206766	208405	219506	202370	201602	206548	202348	224576	202762	214542	170897	175282	210000	196014	207126	174522	219778	197308	198726	201138	207496	218746	223420	224198	202608	210732	211750	221114	198836	205400	211732	192562	226820	206673	191682	213934	203922	203743	229506	201046	221058
50014	49898	123924	91960	62418	49596.5	47479.5	121133	216861	61485	60699	53626.5	83993.5	49389	49523	211099	50655	49501.5	45701	48894.5	173536	54583.5	48308.5	49616	42992	47414	49516	205744	82886	275624	56743.5	46235	47398	47710.5	119378	47487	49732	83942.5	46595	42497.5	47147	49618	50367.5	253168	52403	58753.5	50643.5	47051	50910.5	45949.5
603303	558590	639690	575662	593514	562058	545340	646022	516332	550020	585468	594622	522176	557453	562278	515009	508928	556134	499000	509832	501940	575211	539098	564493	533539	486006	555144	520098	525478	529004	538760	527776	535158	569269	608724	546742	544238	523894	541449	506076	527212	540196	558343	526678	574081	555828	571634	533558	552312	528000
595808	570706	656595	581832	568984	507174	342940	640791	622586	556902	551871	575780	530987	528493	545455	543832	487754	522044	465436	366372	448352	540196	525108	527883	362868	478514	512020	523504	541842	484586	481850	486064	498062	523198	599688	452074	488362	524515	418657	472204	501634	487756	541417	431891	565664	534966	547918	509574	513769	483136
227812	39369.5	29250	209727	202220	208571	153197	31485	212233	184959	196499	193184	177904	179702	30487	183380	163816	165500	180528	146778	157090	32115	175046	27573.5	140348	175876	167898	176211	178722	27634.5	178718	187554	184671	173924	27165.5	25080	180542	164794	166946	184248	172311	183406	181708	27038.5	25578	174291	182994	30065.5	167744	176828
36728	32484	36275	33423	32749.5	30566.5	21532.5	35751.5	36488	31794	33248.5	32654	29850.5	29096.5	30699	33089.5	27680.5	30574.5	27701	22913	26212	30651.5	29082	29440.5	22245	27570	29362	30861	30319.5	28860.5	27589.5	28540.5	28090	28270	30503.5	24730.5	28269.5	29481.5	25534.5	26918	28981.5	28087	30697	25678.5	29592	30946.5	31023	27496	28677.5	27467.5
134174	134566	127358	129003	127682	125831	102496	131394	119275	118494	123049	129100	115662	122200	120494	118275	117932	116305	115932	98416	99715	123396	118681	119684	102944	114193	120376	108545	124725	107100	116316	117385	121202	121836	123436	118942	123351	115167	114203	120278	114103	123857	121152	103790	121026	117608	124699	122475	116890	118859
10048	9104	9028	9034	8818.5	8541	7680.5	8566.5	8105.5	8285.5	8334	8962.5	8311	8820	8176.5	8579.5	8629	7857	7747.5	7285	7159.5	8054.5	8036.5	7911.5	6993	7648.5	8264	7162	8256.5	7524	8157.5	7547.5	8320	8176.5	7987.5	8013.5	8587.5	7706	7898	8073.5	7836	8129.5	7922	6826.5	7890.5	7924.5	8379.5	7811	8133.5	7801.5
121707	184447	192615	127660	119686	117554	82282	192094	156724	114916	121225	124669	122516	114398	185614	156790	110114	118913	107465	90854.5	129401	191736	113314	188598	94481	109616	117882	154684	123674	186886	113614	113427	113120	116760	185542	159558	114495	120096	106598	111020	111952	116220	115876	169374	191383	117650	117714	172305	116700	112016
38961.5	77148	87754.5	49584	42285	48890.5	43119.5	71784	86390	46142	46957.5	48794	51743	42945.5	88485	84818.5	46656	43690	48200.5	45187	75262.5	74660.5	43980.5	73514	46240	46035.5	45900	82172.5	53298	119718	49080	59639.5	45871.5	47049.5	75140.5	80188.5	49064	54221.5	50337.5	45992.5	46882	49666	45983	87397.5	74316.5	47270.5	44267.5	79728	50864	47418
6869	8567	8533.5	8873	8321	8169	8061.5	10074.5	10426	7713	9326.5	8949	8611.5	8181.5	9622	10260	8734.5	8890	8351	8076	9397.5	9278.5	8710	10255	8761.5	8111	8708.5	10532.5	9403	10937	8590	8572.5	8499.5	9501	9873.5	9854	8651	9074.5	9067.5	8868.5	9379.5	9141	8836.5	10736.5	9677.5	9777.5	9128.5	10133	9214	8916
6553	9559	9807	8114.5	7806	7287	7099	10073	9341	7942.5	7835	8242	7457.5	7449	9780	9593	7930	7962.5	7987	7175	8579	8889.5	7542.5	9247.5	7017.5	7737.5	8049.5	9432	8772.5	13402.5	7640	8647	7704.5	8078	9686	9725.5	8247	8656	7926.5	8390	8270	7806.5	8429.5	10092	9834	8492.5	8294	10069	7926.5	7601.5
9109.5	8569.5	10300.5	10059.5	10050	10021	9331	10912	9565	10283	10146	11000	9905	9677.5	10054.5	9426	9849	10558	10034	9338.5	8945.5	10796	9695.5	10879.5	10450.5	10215.5	10716	9597.5	9919.5	8736.5	9740.5	10222	10483.5	10891	11122	11026.5	10656.5	10488.5	9874	10169	9917.5	10886	10148	9671.5	10860.5	10476	11147.5	10585	10825	11542
16006	14759.5	16191	17597	15962.5	17001	21843.5	17546	14744	15764.5	16473.5	16275	15538.5	15653.5	15248.5	15870.5	15426.5	14478.5	14420.5	18075.5	18565.5	16248	15208.5	15800	19171.5	13903	14808.5	16113	14329	14209.5	14797	13444	13614.5	14421	14477	15753.5	13485	13535.5	15011	13032	15427.5	15963.5	13914	15979.5	13198	14874	14864	15096.5	15142	14083.5
11341	12376	12181	14442	13216	12987.5	16819	13132.5	12283.5	12809	13296	13276.5	12394.5	13490.5	13732.5	11788.5	12779.5	12787.5	12393	14583.5	12824	13350.5	14150	13098.5	14457.5	12489.5	13757	12089	12344.5	11951.5	12536.5	12883.5	13061	13519	13452	13997.5	11335.5	12042	13060.5	12127.5	13563.5	13183	13302	13996	13450.5	13932	13373.5	13099	12849	11897.5
1.0148e+06	933496	1.00944e+06	1.0201e+06	948242	1.02742e+06	1228480	1015831	870811	901997	936957	984513	930937	904230	900726	935764	949842	899865	897749	1153453	1.15814e+06	991594	904021	998488	1173298	901676	900730	1048981	904221	932056	962750	882736	860316	904444	936194	1006497	950406	970014	1.01063e+06	850262	949556	982752	906937	1.0631e+06	876180	954552	918336	983126	969204	925094
11051	11522	12435	12347	12031.5	13088	13047.5	12978.5	11677	11529	12362.5	11709.5	11183	12185	12226	11612	12258.5	12475.5	11748.5	12865	12286.5	12591	12139.5	11662	12116	11774	12346	11933	11751.5	12012.5	12003.5	12345.5	12876.5	12546	12407	13377	12271.5	12840.5	13017	11360.5	11752.5	13168.5	12956.5	12189	11423.5	12683	12872.5	12690.5	12107.5	12438
3731	4079	4103.5	3922	4033	4216	5014	4756	4148	4818.5	4247.5	4558.5	4002	4109.5	4557	4090	4110	4087.5	4361.5	4092.5	4088.5	4706.5	4093	4371	4797	3985.5	4234	4089	3840	4046.5	3750.5	3665	4426.5	4602.5	4106.5	4770.5	4418.5	4206	4291.5	4191.5	4436.5	3759	4372.5	4695	4457.5	4367.5	4608.5	4571	4112.5	3946.5
5158.5	4397	4935.5	5609	5252.5	5539	5595	5332.5	4723	5338.5	5622	5192.5	5256.5	5699.5	4785	4994	4881	4952	4631.5	4859	5188.5	5599.5	5501.5	5657	4963.5	4406	4791.5	5232.5	4656	5387	4301.5	4636	4338.5	5322	4973	4864	4624	5313	4430	4519.5	5654.5	5345	4472	4541	4465.5	5277.5	5168.5	4373	5128	4456.5
4228	4620.5	4194.5	4979.5	4816	4619.5	4356	3913.5	4416	4937.5	4656	4779	4153.5	4956.5	4783.5	4130	4184	5016	4179	4111.5	3934.5	4604.5	4746	4617.5	4328	4227	4558	3564	4640	3617.5	4675	4454	4302.5	4492.5	3977	4530	3836	4173.5	3908.5	4223	4136	4260	4742	4104	4459.5	4698.5	4745.5	4830.5	4289.5	4066
184925	171306	192768	196432	172661	201616	236419	190777	170334	165132	180988	188388	170734	163494	167956	178088	177539	163989	167071	216068	217010	183926	163933	183236	224462	165081	162584	190708	161335	167234	176930	162698	156866	157764	164368	179390	170268	168956	187962	154298	168308	183492	160828	203823	158813	172742	165034	178196	175998	172046
49044.5	50375.5	36850	53822.5	53377	49310	37556.5	36660.5	48046.5	51727.5	53272	52141	49045	51700	52672	45767.5	46583	51041.5	47767	41668.5	40390	53093.5	51259.5	49972	41543	45538	51061.5	45047	52586	29696.5	48430.5	50227.5	50334.5	51879.5	37293.5	46286	49509	51619.5	46858.5	50348.5	50030.5	47076	50740	28848.5	52681.5	51624	51748.5	49014.5	50277.5	47331
13356	16548	13347	14221.5	13279.5	15550.5	12998.5	14525	15620	14405.5	15124.5	15994.5	14439	13958	14072	15338	14407	14347	15412.5	14053.5	14088.5	14335.5	13994.5	14508	14842	14782.5	14007	15314	14866.5	14119	15033	15468.5	16270.5	14033	14850	16001	15844	15139.5	14990	14649	13758	15714	14722	14434.5	14411.5	14495.5	14615.5	16072.5	15104	15797.5
5292	5740.5	5081.5	5134.5	5645	4411.5	4295	5009	3749.5	5243.5	5377.5	5436	5204.5	5655	5433.5	3634	5209	5499	4824	4004.5	2899.5	5608.5	5076	4959.5	3927	4857.5	5177.5	3501.5	5187	2864	5151	5185	5069	5310.5	4912	4932	5171	4667	4920.5	5282.5	5241	4860.5	5297.5	3393.5	5918.5	5129.5	4596	5142	5472.5	5437
5419	31092	7557.5	7529.5	7268	34567.5	33140.5	8922	26036.5	8151.5	8821	8465	6498	7783.5	8463	26012	31136.5	8390	32934	30638.5	25657	9697.5	8327.5	8902.5	29693.5	32412.5	9583.5	26902.5	8606.5	15046.5	30589.5	34237	32167.5	10722.5	9274	30068	32585.5	9495.5	34593	33932	10040.5	34615	9799	16975	9520.5	8940	8611.5	29764	9899	32854
5708	7718.5	6442.5	6184.5	5869.5	7812	6393	5910.5	5980	5988	6072.5	5695.5	5589	6381.5	5753	5833	7163	5913	7361	6474.5	5268	6175	6058	5196	6533	6885.5	5544	6379	6533	5791	6957.5	6920.5	7822.5	6445	5423	6540	6734.5	5891.5	7336.5	6652	5966.5	7168	5862	6053.5	5539	5801	5668.5	7883	5623	7219.5
21233	23158.5	21354	20774.5	18790	22757.5	16053.5	20675.5	16803.5	19140.5	19788.5	20295	19563.5	18765.5	19845.5	18250.5	21156.5	18410	20461	16043	15544	19375	18993.5	20540.5	16136	21841	19115.5	17941.5	18455	19558.5	20666	22346.5	21054	18594	19195	19385.5	21144.5	18407	18943	21806.5	19879.5	22187	17886.5	15577.5	18510	19105	17667	21075	17703.5	20670.5
6689	8105	7465	7050	7043.5	7497	6272.5	8029.5	7886.5	7253.5	7857.5	8286	7790	7823	7340	7563	8130.5	7551.5	7596	6766.5	6514.5	6962	6899.5	6936.5	6932.5	7047	6423	7089	7545.5	8384	7943	7608	7623	6956.5	7395	6865.5	7125.5	7191	7123	7044	7417.5	7334	7561.5	6649	7071.5	7699	6746.5	7886	6900.5	7452.5
32737.5	31993.5	35315	34025	35202	33188.5	34358	35924	35893.5	36102.5	37191	39202	35724.5	36850	35003.5	37493.5	36246	36990.5	37012	34138.5	36337.5	37941.5	36579.5	35371	36382	36296	37245	35516.5	36846	36285.5	37479	35245	35308	36847.5	38012.5	37861.5	37019	37254.5	37717	35643	37144	37606.5	38564.5	37038.5	37001.5	35950	35652	36826.5	37415.5	35862
14631.5	18885	14607.5	15756.5	14024.5	17799.5	15842.5	15176.5	17275	14806	14815.5	15527.5	13991.5	14245	15440	15767.5	18617.5	13792.5	18422.5	15138	15037	15004.5	14479.5	15163.5	16279.5	18374.5	14132.5	15751	14351.5	16258.5	16832	17968	16856.5	15461	15597.5	17481	18809	14961.5	17352.5	17690.5	14779	18356	15654	15736.5	15309	14757.5	16169	18099.5	14425	17192
6665.5	6051.5	5914.5	6787.5	7674.5	6414.5	6138	6545	6608.5	7086	7661	7486.5	6944	7537	7928.5	5706.5	6698	7178	6612.5	6062.5	4602.5	7323.5	7553	6593.5	6694.5	6320.5	6985	5212	7115	5775.5	6346	6612.5	6576.5	7540	7423.5	6400.5	6260.5	6681.5	5600	6836	6389.5	6515.5	7740	5489.5	7354	7228.5	7576.5	6208.5	6957.5	6153
4509.5	4501.5	3658.5	4691.5	4578	4227	3360	4115	3815.5	3624	3782.5	4164	3504	3914	3906.5	3912	3994	3830	3644	3449.5	3442	4026.5	4089	4067.5	3173	3913	3816	3666	3585.5	3629.5	3996	4049.5	4112	3602	3244.5	3873	3642	4041.5	4028	3699	3424.5	3897	3281	3206	3515	3373	3404.5	4152.5	3172.5	4089
11672	13858.5	12374.5	13599	14698.5	14387.5	11906.5	12950	8637	14425	14686	14386.5	13340	13290.5	13253	8713	14738.5	14636.5	14312.5	12619.5	8566.5	13272.5	13474.5	14055.5	12282	13285.5	13854.5	8963	13632	11120.5	13699.5	13806	14360	14621.5	12522	13392	14219.5	12685.5	12460.5	13885.5	13182	13825	14553.5	12483	13808.5	14225.5	13576	14234	14100	13971
17140	28358.5	22096.5	24956	27442	29818	23738	22541	11006	25753	26729	29144.5	23581.5	26002	26165.5	10954.5	28496.5	27061	26992	22595.5	10747	25893.5	24346	25050.5	24087.5	27101.5	24208.5	10970.5	22410.5	22588	25987	27241	27436	25256.5	19497.5	25026	29107.5	23095	26066	26134.5	23889.5	27635	26321.5	22327.5	25978	25853	24935.5	27124.5	25392.5	26901
395557	404642	281814	355874	395619	411916	287452	282188	61812.5	376925	382142	400705	338094	375765	374249	61777	376909	376518	384308	294234	54458	369968	368192	359343	301894	383668	366686	64182.5	335338	295381	382651	405854	409498	374831	273311	343966	402444	326876	361388	380973	353649	388948	379292	266608	380422	375933	394933	377518	361445	393005
1.0336e+06	961973	1148962	1.1029e+06	1057866	1.01393e+06	1058502	1114371	969490	1010850	1038874	1068694	987748	990166	998531	925796	921169	974868	887100	898642	970246	1012806	959124	980818	947326	869127	944410	912044	968650	762492	920832	923276	925866	981115	1.02076e+06	956494	940109	970380	947742	864480	912374	934640	990358	809964	1.00933e+06	999394	999477	929970	980832	909892
85535.5	85206	91108	90091	89122.5	84475.5	86851	91593.5	87179.5	83798	88055	91578.5	84396.5	85443.5	82663.5	85625.5	79646	82123.5	78800.5	82518.5	85609	86526.5	80387.5	85149.5	84427	76842.5	78835	85259.5	81870.5	83442	80193	79960.5	79088	82116.5	85923	82628	80418.5	81698.5	79935	75671	81072.5	81835.5	81196.5	80671	80910.5	81875	83179	80790.5	81883	78520
2432848	2309026	2544620	2370286	2.30916e+06	2163018	1400731	2489234	2.46203e+06	2.18281e+06	2.24702e+06	2.32613e+06	2122191	2142949	2.18584e+06	2.23286e+06	1969056	2.14739e+06	1920807	1527249	1.8201e+06	2194324	2076030	2.17101e+06	1548568	1929501	2.10563e+06	2.1246e+06	2182430	2.1785e+06	2012035	2.03262e+06	2075742	2155916	2.36866e+06	1.8879e+06	2.0596e+06	2113528	1.79267e+06	1975052	2.0256e+06	2012659	2.20306e+06	1.94328e+06	2.27132e+06	2.13285e+06	2.23083e+06	2079040	2082505	2.01127e+06
79457	111608	118098	83323.5	81198.5	82705.5	67455.5	112505	86032	77469	78720.5	81076.5	75407.5	76378.5	84080.5	78944	73770	75839.5	75450	62564.5	67716	80934	73734	77732.5	64411	78046	79979	74653	76024	139086	78238.5	77661.5	79137.5	72816.5	109322	101244	78362	74157.5	70493.5	75725.5	68775.5	79855	83772	124742	84882	73108	77637.5	104017	78562	77410
49627.5	50213.5	52749	51637.5	49544	48717.5	39260	52040	47336.5	48377.5	49560.5	51113.5	47441	46895.5	49654.5	47037	47241	47872	45784	40345.5	38643	50096	46332	45991.5	37729.5	46757.5	48430.5	43784	48846	44297	47035.5	46083	46877	49518.5	49480	45351	48649.5	45744	43997	44668.5	45389.5	46483.5	47501.5	42698.5	47256.5	48040.5	48477	47383	47815.5	45611.5
159972	158469	153822	164981	159018	155853	128407	153950	150926	156886	159953	164806	152648	156708	156597	147300	149026	157322	144438	131187	132668	159809	149238	155876	135810	144913	154536	143786	152560	119384	149906	145590	149952	160322	147532	144930	150126	154503	143796	150314	149736	151666	155015	119582	160090	154632	158822	151914	158233	149748
11834	15861.5	12239.5	12551.5	12393	12106	10815	11580	13592	11551	12495	13078.5	11825.5	11865	15143	13160.5	12037	11579.5	11798.5	10045.5	11571	15590	11559	15056	10100.5	10794	11675.5	13255	12264.5	11394.5	11470	10672	11089.5	11922	11490.5	14460	10932.5	11962	11211	10936	11415	11690	11639	10298	14532	11365.5	12228	16188	11658.5	11224
11891.5	65648	25616	10881.5	8406.5	68893	82675.5	24937.5	64199	11495.5	9291	8959	8775	6879.5	8619	64016.5	64863	9803.5	63363.5	68933	72651	13408	8829.5	9087	70228	65899	11512.5	64988	10768.5	81015.5	66886.5	67896.5	65082.5	12029	23080	67846.5	69467.5	11951.5	69435	63698.5	11913.5	70670	11921.5	89493.5	14272	11218	9165.5	60183	11028.5	61316.5
68670.5	82897.5	74204.5	71663.5	72207.5	76413	53753.5	72701.5	77218	71063	70983.5	70409	65952	68935	67106	70843.5	71741.5	67246.5	75049.5	57799	60488.5	66280.5	66921.5	63294	58833	70077.5	67451.5	67410	67193	67754.5	69737	74783.5	77083.5	67375	68868.5	70104	74788.5	63707.5	69545.5	72277	63187.5	72222.5	69857	59583.5	73108	67068	69430.5	75170.5	66096.5	71657
6450.5	8423	6879	7283.5	7285.5	7969	6299	7953	7418.5	7360.5	7697	7482	7083	7325	7702	7474	7453.5	6257	7153	7119	7010.5	7691.5	6741.5	7125	7170	7529.5	6898	6931	7221.5	7289	6875	7369.5	8006.5	7131	6955.5	6837	7155.5	6980.5	7134.5	6826.5	6459	7259.5	7484.5	6832	6979	7532	6968.5	7298.5	6929	7333.5
6127	7510	8157.5	8321	9216.5	7978	9221.5	8013	8473	8960	9222	8661.5	8858.5	7802.5	8707	7519.5	8699.5	8794	8299.5	9438	8449	8731.5	9636	9072.5	8896	8534	8540.5	7558.5	9225.5	7998.5	8549	8751	9410.5	9750	8532.5	9785	8664	8915	9143	8382	8356.5	8089	9142	8651.5	9241	9339	8704.5	8208.5	9413	8946
47789.5	127220	102610	54063	49255.5	49890	39078	98703	87696.5	49468	48404	52214	52799	47967.5	113980	87889	47782.5	51500	46026	38871	75662.5	116735	48804.5	111686	41384	45973	50198	83209	54067.5	102211	46424.5	43720.5	47951.5	47274	95579.5	115732	46479	52504	43263.5	43882.5	44730	47669	51055.5	101496	111704	50129	48040	118476	50378	47658
11690.5	16435.5	15446	13309.5	13253.5	12990.5	11174	16570	15859.5	13149.5	13837.5	14774.5	13783.5	12910.5	17035.5	15654.5	13767	13765.5	13391	11623	13631	17135	14218.5	17151.5	12155.5	12999	13907.5	14864	14474.5	16071.5	13462	13344	13976.5	14220.5	16887	16621	14234.5	14110	13362	13973	13518.5	14054	14204	16087	17659	13881	14482.5	18023.5	15171.5	13167.5
3438.5	4052.5	3492.5	3804	3607	3885.5	3903.5	3836	3934.5	4337.5	4265.5	3891.5	3624	4003	4304.5	3776	3911	4056.5	4040.5	3593	3826.5	4521.5	4503	4379.5	3955.5	4134	3873.5	3900	4346	3900.5	4127	3654	4193.5	4371.5	4048.5	4994.5	4457	3876.5	3769.5	4196.5	4089	3844	4341	4279	4566.5	4381.5	4754	4473	4262	4051.5
192676	156122	223608	189930	193008	146824	92343.5	217582	160174	190384	191950	203418	182104	187288	196690	153370	144550	185818	140176	104477	116296	201148	177781	190964	105764	139520	176162	140859	182319	187751	139500	137021	138460	177889	205848	130245	139578	173190	123764	130904	165766	138199	180656	162360	197107	180382	181148	142954	176001	141270
17221.5	18599	20527	21278	20211	20055.5	20538	21702.5	20222	20666.5	23222.5	21946	22075	22359	21887	21670	19781.5	21634.5	19959.5	22047.5	21216.5	22510.5	21398.5	23514.5	20663.5	20950	23191.5	20874	22257	21604.5	21082.5	20627	21479.5	23663	23432	23582.5	22322	22383.5	22501.5	22130.5	22035.5	21619.5	23681.5	22179	24161	22596.5	24644	21868.5	22469	21762.5
4299	9029.5	5952.5	5110.5	5401	11326	10770	5828.5	10175.5	5585	5497	6817	5517	5058	6302	10350	10435.5	5465	9610	9696.5	9727.5	6133.5	5276.5	5978.5	8796	10787	5741	9285.5	5272.5	8463	9396	10621.5	9532	4837.5	5493	10396	11081.5	5842.5	10063	10365.5	5459.5	10748	6421.5	9987	5238	6053	5507.5	10585.5	5787	9779
4935.5	4595	5401.5	5392	5280.5	5262	6606	4907.5	5382	5222.5	5463	5479.5	5120.5	5139	4963	5158	5427	4545	5101.5	5628.5	5828.5	5681.5	4983.5	5270.5	5767	5316.5	4528.5	4860.5	5218	4899.5	4828.5	4856.5	5613	4618.5	5769.5	5945.5	5394.5	5507	5336.5	4710	4776.5	4868	5204.5	5666	5300	5589.5	5326.5	4873	5685.5	5070
10302	13313.5	13679.5	15738	15295.5	15187.5	17571	13978	13760.5	16044.5	16031	14766	13821.5	15585	17246	14198	13736	16050.5	16397	15965.5	15291.5	15351.5	16778	14748	16303.5	14129.5	15579	12853	15444.5	13376.5	14106	15678.5	17466.5	16059.5	15057.5	17855	14457.5	14678.5	14739	15655	15771.5	14661.5	16595	16431.5	17928	16933	16701	15720.5	16245	14552
13531.5	9148.5	15419	12889.5	13884.5	13512	11713.5	14592.5	10484.5	14389	14505	15814	13280.5	13572	11332	9991.5	12936	13913.5	12259.5	11374	10186	10631	12498.5	11377.5	11555	12781	13518	10558.5	12494	13694	12164.5	11573	11690.5	14223.5	14982.5	9422.5	13305	12547.5	12378	11451	13861	12725	13482.5	12401.5	9506.5	13319	13185	9278	13444	11931.5
3613	3019	4672	3916.5	4224	4539.5	4405.5	4779	3684	4427	4095	4841	4393	4393.5	4669	4263.5	4142.5	4941.5	4285	4069	4090	4271	4435.5	3927.5	4068	4024	4568	4157.5	4376	4733	4014.5	4316.5	4250.5	4616.5	5299	4698	4555.5	4402	4549	4365	4760	4596.5	5302	5500	4705	5577.5	4429	4261.5	4737.5	4204
4468	4797	5154	5213.5	5696.5	5857.5	5199.5	4933.5	5507.5	5451.5	6004.5	6223.5	5529	5244	5876	5453	5853	5425	6499	5584.5	5431	5857.5	6028	6074	5521.5	5849.5	5313	5987	5962.5	5475.5	5437	5922.5	5812.5	5421.5	5967.5	6214	5622	6186	5865	5595.5	6121	5916	5668	5723	6160.5	6878.5	6117	5407	6086.5	5278.5
36051	40116	43629	23119	21960.5	35454.5	24664	39071.5	41553	20459.5	19597.5	19525.5	20464	18429.5	18129	34929.5	28969	19211	33169	22196.5	30922.5	17083	16535.5	17888.5	21398.5	28714	18354.5	33233.5	18384	60025.5	27736	29234.5	28730.5	18725	35640.5	28822	28610.5	18673	29561.5	27496.5	16304	27339	17970	53928.5	18658.5	17130	17691	31550	18347	26655.5
10283.5	12886.5	8046	7366.5	6754.5	12206.5	10812	7461	10485.5	6408	5863	6575.5	5858	5676	5992.5	10437	10702	5814.5	11369	10056.5	10090	6038	4986.5	6046	9881.5	11037	5276	8944.5	5183.5	8621.5	9934.5	11267.5	10393.5	5716	5280	10053	11902	5634	11782.5	11084.5	5535	10829.5	5386	9242	5999.5	5453.5	4915.5	10897	5988.5	9980.5
15737	14927	15702	14170.5	15617	15524.5	13261.5	15630	15444.5	14516.5	14534.5	14873.5	14122	14168	14391	14920	14232.5	14023	15083.5	12763	14089.5	14011	14311.5	14112	13199.5	13454.5	13905	14139	15182	15173.5	13499	14795	15208	14197.5	14610	15609	15065	14682.5	14374.5	13841	14866.5	14891.5	14566.5	16079.5	13858.5	14699	14544.5	15276	14223.5	14585.5
3919.5	3807.5	3783.5	4432	3850.5	4393	4560.5	4535	4229	4242	4541	4813	4175	4566.5	4922.5	4470.5	4780	4550.5	4514	4081.5	4105.5	4597.5	4480	4625.5	4374	4395	4210.5	4522.5	4514	4356.5	4863.5	4452.5	4818.5	4455	4289	4498.5	4882.5	4647.5	4539	4132.5	4537.5	4644.5	4402.5	4088.5	4402	4421	4699.5	4585	4351	4093
519504	576108	640438	532563	520398	531107	392161	632428	628056	512289	514052	543227	498546	508344	511540	578146	505808	496462	481992	405029	503219	513032	481294	510928	407270	491280	487007	558524	502728	576457	507295	508198	516577	487672	613850	510502	518601	487610	469848	505348	466480	509243	496319	520574	532942	497342	503035	540206	475338	494973
9379.5	8026	11058	8629	8670.5	8609	6794.5	11596.5	7680	7703.5	7943	9332	7737.5	7721.5	8019.5	7898	8274.5	8609.5	6980.5	7247.5	8165	9043.5	7108.5	8537.5	7018	7449	7543	8806	8057.5	8792.5	8302.5	7637.5	7150	7717	11170	7680.5	8871.5	9086.5	7426.5	7391	8428	8197	8338	8357.5	8305	8723	8105.5	8033	7986	7892.5
19651	13578	9822.5	8356	8794	9035.5	9167	5545.5	7172.5	5766	5754	5702	5595	5624	5305.5	6519	5686.5	5074.5	6274	5860.5	6581	4488	4042.5	4207	5690	5690.5	4233.5	6071	5021	4158	5823.5	5901.5	5261.5	4165	3646.5	5607.5	6252	4143.5	5040	5677.5	4277	5806.5	4085	3239.5	4050.5	4736.5	4162.5	5567	3825	5157
8494.5	9915	10420.5	8726.5	9057.5	9129	7736.5	11770	10201	10403.5	10071	10385	9754	10600.5	9429	9863.5	9395.5	9501	9683	8570	9093.5	10319.5	9207	9529	8492	9795	9774	9906.5	10219.5	13240.5	9921.5	9916.5	10490.5	9637.5	11040	11319	9743.5	9325.5	9128	10394.5	9151.5	9800.5	10578	12065	10343.5	11330.5	9963.5	11439	10183	10359
4066.5	5073.5	3684	5093	4865.5	5715	4314.5	4015.5	4757.5	5157	4828	4871	4760.5	4728	4894	4197.5	5852	4391.5	5354	4318.5	4089.5	4115.5	4603.5	4961	4640.5	5056	4643.5	4867	4628	3688.5	5567.5	5215.5	5589	4937	3546.5	5244	5971	4658.5	5485.5	5404.5	4785.5	5008.5	4871	3453.5	5083.5	4923.5	4153	5632.5	4434.5	5112.5
2641.5	2865.5	2589.5	2608	2160	2711	2317	2167	2984	2437.5	2923	2638.5	2279	1960.5	1992.5	2485.5	2747	2423	2285.5	2297.5	2858	2474.5	1965	1984	2372.5	2421.5	2533.5	2427	2475.5	1927	2709.5	2430	3028	2273.5	2707.5	2425.5	2552.5	2125.5	2899.5	2738	2824	2320.5	2228.5	2298.5	2391	2288.5	2315.5	2897.5	2152	2737
19960.5	23957.5	20543	20347	19748	22834.5	18653.5	20285.5	22760	19456	21218.5	20255.5	18595.5	19506	20285.5	22328.5	22411	19328	21166	19412	19469	19592.5	19324.5	19968	19246	22279.5	19292.5	20998	20290.5	21052.5	22295.5	23433	23398.5	20199	20975.5	22150.5	22364	19016	20739	22313.5	19839.5	22552.5	19987	21546.5	22196	19719.5	20460.5	23989.5	19256	22318
4181.5	4155.5	3984	4219	4467.5	4761.5	3403.5	3504	2592	5362	4522	5200.5	3862	4568	5049	2526	4504.5	5317.5	4321.5	3524	2124.5	4907.5	4897	4947	3390.5	4679	4893	2379	4053	2496.5	4586	4411.5	4769	4841	3844.5	4414	4565	4166	4318.5	3940.5	4619.5	4545	4939	2251	5098.5	4831.5	4891	4567	4741	4187
3044	4475.5	10058.5	3102.5	2859.5	4036	4220	10606	4257.5	2780	3105.5	3307	2700.5	2664	3326.5	4543	4738	2773.5	4376.5	3983	3909	3155.5	2871	2867	4239	4388.5	2437	4437	2767	16064	3992	3938.5	4532	2675	8648.5	4000	4136.5	2952	4053	4330.5	2729.5	4161.5	3211	14580.5	3508.5	2658	2758.5	3798.5	2699	3791
6954	6701.5	7481.5	6927	7266.5	7132	6255.5	8072	6189	7558	7229.5	7668.5	7334	7649	7544.5	6427.5	6702.5	7322	7753.5	5982	5082.5	7376	7462	6925	5738	7151.5	7136.5	5395	7429.5	6312	6937	7066	7381	7642.5	7443.5	6714	7535.5	7838	6261.5	7506	6957	6605.5	7617.5	6560	7977.5	6829.5	7460	7151	7169.5	7221.5
24932	22322.5	32257	22062	23267	23015.5	18645	23864	20307	23003	23503	23463	22199.5	22247	28874.5	20716.5	23244	22121	21063.5	18971	18705	23486.5	20917	23849	19349.5	22525	22944.5	20358.5	22572.5	30800.5	22808	34292	21644	24083	21790	19948.5	22542.5	22185	20750	20466	22058.5	23006.5	23591.5	17698	21834	22585.5	22396	20881.5	24474	20660.5
16897.5	15970.5	17406.5	16513.5	17264	15695.5	10957	16945	5650	17841	17502.5	17282	16570.5	17625.5	17293	5595.5	15306	16375	14958	11654.5	4698.5	16520.5	16433	16121	12562.5	14833.5	16260	5527	15663	13827.5	14305	17222.5	14682	17914	16872.5	13345.5	15174.5	13896.5	13549	15023.5	16156	14601.5	18219	11740.5	17699	16744.5	16821	15947.5	17240	13832
7269.5	7592.5	7539	6567	8015.5	7942	6525.5	6771	7682.5	7029.5	7577	7695	7053	7145	7769	7776	7709	7189.5	7156	5828	7488	7043.5	7326	6951	6474	7406	7537	7406.5	7019.5	7742	6840.5	7278.5	7422.5	7661	7940	7423	7678.5	7534.5	6759.5	7520	6946	7879.5	7801	7404	7898	8202.5	8081.5	8241.5	7451.5	8259
27202.5	27396.5	28181	26154	28103	26508	20590	26917.5	13522	26414.5	26671.5	28605	27037.5	28096	27395.5	13029.5	26322	27087.5	26901	21518.5	10535	26223	25372	26082	22267.5	26234	27352.5	13661	25171.5	18083	25607.5	27185	26898	27905.5	27517	25814.5	26843.5	23802	25239	26244.5	27021.5	27055.5	27926	18257.5	27171.5	26693	28056.5	27617	25871.5	26833
12280	11602	13125	12763	13327.5	11149	7541.5	13464	8535.5	13196.5	13073	13228	12343	12138.5	13144	8205.5	10826	13008	11014	8204.5	6361.5	12343.5	12030.5	12301	8186.5	10609.5	12142.5	7569	12214.5	9407	10706	11095.5	11027	12470	13599.5	10170	10684	11015.5	10301	10395	11545	9986	12198.5	8319.5	13625	12748.5	12856	11772.5	12478.5	10681
11229	9613	10806	11151.5	9163.5	10047.5	12018	9246	8435.5	9131.5	9138	9581.5	8920.5	8774.5	9134	9314	8780	8128.5	8711.5	9499	10103	8323	8065	7862	9127.5	8411.5	8614	8250	8476	7681.5	8119	7644.5	7766.5	8340.5	7950.5	9399.5	8325	8787.5	8891.5	8051	8056.5	8821.5	8268.5	9275.5	7511.5	8790	8649.5	8307.5	9912	7786.5
6602.5	8527.5	6826	7716.5	7428	14242	12016	7541	14123	7182	7518.5	7444	6832	6975	6683.5	13525	13257.5	6918.5	13584.5	11668	11863.5	7328.5	7280	7474	10515	13900	7403.5	12954.5	6764.5	13690.5	13962	13680.5	13950	6891	7299.5	8255	15018.5	7795	11919	13575.5	7793	14267	7973.5	12469.5	7280	7652	7240.5	8675.5	7282	12916
6881.5	7595.5	8039.5	7261	7913.5	7712.5	6470	8607.5	5731.5	7798	7593.5	7709.5	7158.5	7300	7366.5	6067	6956	7661	7830	6924.5	5345	7418	8359	7962.5	6736.5	7556.5	7355	6026.5	7041.5	8009	7803	7305	7584	7945.5	8137.5	7586.5	7628	8616	6910	7701	7677	7115.5	7809.5	7615	8168.5	7663.5	8011	7655.5	7793	7135.5
49503.5	57790.5	49858.5	55323.5	53852	50389	35268	49532	20438.5	53099.5	53595.5	54451.5	48428.5	51752.5	54495.5	16516.5	45926	53348	45681.5	37500.5	14736.5	51783.5	51384.5	51350	37681	47045.5	49947	18158	50812	48392.5	44953.5	48159.5	50725	51340	47710.5	47774	49690	46609.5	41870.5	48205.5	47681	48075.5	55478	43291	56539.5	50255	53103.5	50585	48185	46226
7526	7425.5	7313.5	8005	6977.5	7272	5725	7497	7395	7101.5	6501	7505.5	7724.5	6766	7480.5	7380	7827	7510.5	7048	5946	6609.5	7397	6583.5	7604	5511.5	6957.5	7050	6590.5	6947	6325	6682.5	6749.5	7305.5	6375	7171	7051	7401	7074	6790	6861	6295.5	7175	6784	5724.5	6868	6956	7109	7141	6855	7211
5037.5	5282.5	4947.5	5238.5	5641	4673	4327.5	4668.5	4949	5164.5	5170	5165	4887	4456	5258.5	4448	4075.5	4892.5	4384.5	3526	4262.5	4916.5	5246	5211	3600.5	3848.5	4905	4746.5	4207.5	4143.5	4161.5	4291.5	4382	4899	4786.5	4263	4396	4518	3919	4155.5	4755	4419	4864	3673.5	5114.5	4934	4240.5	4530.5	4468.5	4288
49218.5	53060	49881.5	50882.5	48090	46132	38004.5	48682	66607	50065	48161	50477	46825	46145.5	48248	61396.5	44205	46298	44848.5	36594	49749.5	46613.5	45098.5	43709	36682	46901.5	44838	52832.5	47194	48296	44577.5	45598.5	45897	47200.5	47438	45275.5	46950	46627	43192.5	46469.5	44284.5	45339.5	47777	44240	50475	46983	47784	48060.5	46222.5	44575
6026.5	6880.5	6026	6489	6089.5	6208.5	6160.5	6408.5	6374	6509.5	6695.5	6622	6910.5	6471	7007	6195	5879.5	6844	6337.5	5253	5612	7043.5	6754.5	6789.5	5173.5	5691	7089.5	5528.5	6149	6164	6040	6470.5	6760	6547	6767.5	6991	7292.5	6693	6147.5	6626	6040.5	6258.5	6965	5445	7494.5	6318	6664.5	7172	6294	6560
49882.5	98263	49984.5	51127.5	51165.5	103364	83757.5	50416	93131	52803.5	53016	51708	46814	48593.5	50287	88206.5	92310.5	51427.5	92972	82649.5	79625.5	50896	46966.5	48967	81088	94934	49575.5	82379.5	49837	73664	92520.5	95610.5	96880	51992	47937	91111.5	100088	50068	92095.5	98338.5	49903.5	98115	51711.5	70241	53448	49694	51938.5	92127	49336.5	92076
6524	7338.5	6566	7112	7452	7671.5	7720.5	7599	6287.5	8086.5	7706	7326	7707.5	8169	7479.5	6204.5	7569	7806.5	7676.5	7110	6308	7660	7466	7628.5	7401	7693	7567	6128.5	7784.5	6612	7487	7874.5	8290.5	8125	7078	7651.5	7878	7122.5	6809	7864	7450.5	7617	7507.5	6763	7430	7219	7713.5	7617.5	7454	7135.5
66540.5	66796	74686	71170	72178	71656.5	73396.5	69024	69500	68872.5	67139.5	71765.5	65480.5	64120.5	69223	66906.5	68078	64647	64402	60105.5	65029	67082.5	63768.5	64528.5	62489.5	63872	63318	60439	60607.5	54823	63091.5	66477	64659	63519	62624.5	65693.5	65771.5	63015	64390	59852.5	57711.5	63599.5	65996.5	52781.5	62091.5	68814.5	61666.5	62942	63904.5	61177.5
8544	8120.5	8207.5	7510.5	7596.5	6729.5	5607.5	7946.5	7198	7171	7043	8328.5	7358	7576.5	7564	7371	6380.5	7131.5	6509	5818.5	6034	7328.5	7067	7271.5	5971.5	6609	7196.5	7157.5	6980	6162.5	6813	6451	5942.5	7825	8119	6431.5	7352.5	7427	6478	6487	6550	6604.5	6832.5	7116	7144	6981	6903	7189	6764	6199.5
6634.5	7461.5	6707.5	6865	7236.5	7129.5	6716	6911.5	6375	7151.5	7109.5	8110	6400	6874.5	7218	6819.5	7963	7447.5	7199.5	7521.5	6167.5	7543.5	7072.5	6573.5	6744	7943.5	7248.5	6281	6524	7264	7296	8290.5	7313	6984	7549.5	7491.5	7467.5	6712	7398.5	7000	7407.5	8008	7566	6792.5	7330.5	7555	6778	7632.5	7458	7572
9774.5	12376	11778.5	12745.5	12171	12880	14045.5	12457.5	14149	12630.5	12947	12775.5	12339	13104	13044.5	13857.5	12807	13210.5	14022	13863	13687	12580	13318	12279	13715.5	13544.5	13199	13469.5	12973.5	12881.5	13811	13625	14467	12789	13464	15087.5	14206.5	13361	14424.5	14548	12881.5	14797	12428.5	13453	13960.5	13495	13714	14618	13480	13188.5
38097.5	49449	39546.5	42444.5	37915.5	45761	36674	39808.5	47969.5	38453	38104.5	40651.5	36430	38518	38005	42029	42330	36633	39816.5	35880	38317	36790	35276	35673.5	36142	43833	34814	40407.5	41017	42241	42021	44619.5	45574	36705	38169	45479	43432	36591	41824.5	44506	35831.5	43868.5	37135.5	39975.5	40161.5	36814	37600.5	45969.5	34687	42173.5
3015	3685	3667.5	3840	4213.5	3676.5	4190.5	4211.5	3683.5	4270	3897	3905.5	3279	4510	4173.5	3807	3827.5	3872	3706.5	3768.5	3870	4076	3954	4089.5	4152	4033.5	4150	3674.5	3923.5	3121.5	4201	3825.5	4457.5	4151.5	3877	4222.5	3837	3377.5	3726.5	4191.5	3834	4295	3668.5	3588	4066.5	4434	4692	4404.5	4549	3825
43245	32794	33651	32892.5	30819.5	31179	33830	30550	25484.5	26051.5	24975	29044.5	27667.5	25010.5	23911	27115	27420.5	24938.5	22535.5	30582	31701.5	26853.5	24230.5	27443	30642	23572.5	22909	29770	23850	25276	25308.5	24230	21394.5	22508.5	24782.5	25224.5	25701.5	27880.5	23305	20713.5	23779.5	25361	23249.5	25572.5	22099	25834	24188.5	25383.5	25143.5	22261.5
54379	55814.5	57084.5	56754.5	54597.5	56367.5	46756.5	55102	55275.5	55325.5	55268	57987	51747.5	54605	54150.5	53322	51275	53327	51757	44946	48277	54169	49869	54912	45870.5	52581.5	50983.5	50521.5	53834.5	43918.5	50708.5	50391	52631	51083.5	52402.5	50434.5	52837	51047.5	50230.5	52504	50055	52042	51893	42852.5	52627	54782	53850.5	52847	50758.5	51143
2565869	2514159	2.373e+06	2.62588e+06	2491964	2479922	2104205	2.40184e+06	2.39666e+06	2498640	2529871	2648669	2.42451e+06	2.46167e+06	2.46848e+06	2351428	2.40557e+06	2.47187e+06	2308720	2.1144e+06	2.20695e+06	2532091	2.43539e+06	2.52653e+06	2.1597e+06	2334521	2478687	2.29484e+06	2489623	1687333	2.37801e+06	2.37718e+06	2.42341e+06	2546584	2.35731e+06	2383401	2475635	2.49113e+06	2.33429e+06	2.43764e+06	2.47857e+06	2432887	2493363	1.69041e+06	2.52448e+06	2.55989e+06	2.56421e+06	2450648	2459280	2402107
18413.5	17216.5	17576.5	16912	15307.5	16366	18051.5	17466	16381.5	13392.5	14544.5	15468.5	14445	13505.5	13944	15742.5	16100	13971.5	14024.5	16487.5	19361.5	16040	13492.5	14980	17308.5	15179	12350.5	17969	13669	18980	15400.5	14385	14154	13019.5	13872.5	15437.5	14608	15859	13709	14355	13909.5	15237.5	12804.5	19725	13672	14212.5	13451.5	15180	13575.5	14559.5
53834	85790.5	66362.5	55807	52196	77704	50981.5	63956	87698.5	54264.5	53210.5	53272.5	50974.5	53015	52773.5	80757	67683.5	50990.5	73136	52896.5	63008	50164.5	49580	49632	50899.5	68659	49722	71180.5	52707.5	113762	67879.5	72317.5	73209.5	50705	60097	69759	71796	50837	67273	72984.5	47211.5	69711.5	52004	97835.5	55737	50683	51535	73661	47011	67165
22711	40921.5	270200	46283.5	29654.5	27884.5	27093	252790	225974	32766	29738	25932.5	39031	25143.5	27605.5	208340	27198.5	25086	27308.5	26328.5	165200	27643	23212.5	26425	21865.5	32514	29738.5	179850	43291.5	1.1378e+06	47329.5	30033.5	27854.5	25952.5	248564	40020.5	28271	40163	26318	28471	22674	33044.5	30526	1.0479e+06	40498.5	32049.5	26932	41579.5	32116.5	27539
8720	8783.5	10710.5	9832.5	8627.5	9733.5	8750.5	11261.5	11744.5	9137.5	9514.5	9589	9173	9506.5	9413.5	12396	8938	8753	9181	8729.5	10343.5	9666.5	8664.5	9712.5	8205	10458.5	8872	10066.5	9535	17048.5	9072	9016	8478.5	8897.5	10685	9998.5	9065	9009	8389	8751.5	8701.5	9131	9121	16822	8772.5	9554	8963.5	9814	9663.5	8791.5
5804	6279.5	5485.5	6479	7126	6491	5426	5478	6722.5	6427.5	6226	6797	6387	7157	6014	6530.5	6645.5	6400.5	6214.5	5158	5048.5	6742	6754	6084	5307.5	6115	7172.5	6103	6448.5	5679	6003	6557.5	6503	7287	5492	6692.5	6796	6303	5809	5999.5	6324.5	6629	6843	5209.5	6907.5	6572.5	6980	6588	6326	5845
13184.5	8299.5	4688	4498	4546.5	4444	2966	3079	3102	2769	2421	3567	1855	2020.5	2236	2448	2808.5	2460.5	2406.5	2031	2253.5	2041.5	2028.5	2308.5	2311	2480	1950	3016.5	2001.5	2747.5	2435.5	2349.5	2341	1671.5	1934	2523.5	2337.5	2545.5	2290.5	2950.5	2013.5	2927.5	1907	2505	1859.5	2253.5	2038	2640.5	1639	2408.5
7758.5	8517.5	7652	8089	7323	8740.5	7570.5	8707.5	8751	7563	8763.5	7805	8017.5	7595	7229	7891.5	8083	7575	8154	7366	8004	7318	7436.5	7375.5	7373	8145.5	8633	7654.5	8816	8678.5	8517.5	7471	8427.5	7928	8478.5	7858	8199	7462.5	7662.5	8285	8208.5	8785.5	7548.5	7892	7674.5	7772	8888.5	7848	8022	9013.5
16744	18812	17326.5	20252	22261.5	19595.5	20324	20304	19067	22166.5	22222	22987	22698.5	23584	22470	19498.5	20179.5	23364	22226	20157.5	20077.5	22329.5	22225	22466	20632.5	21416.5	22398.5	18706	22687.5	18971	21336.5	22518	23172.5	22757	21003.5	22509	22571	22493	21831	21500.5	21994.5	22145.5	25023.5	21307.5	25669	24791.5	24044	22775.5	23496.5	21591
29772.5	32576.5	34318	35163.5	37810.5	36936.5	34841.5	33487	35497.5	40576	38287.5	39446.5	35617.5	35557.5	37971	34861	37102	37875.5	35751.5	34974	34000.5	39201	37086	38224.5	33717	36455.5	36879.5	32926	37077	31505.5	37215	36598.5	35079	36923	34158.5	37718.5	37845.5	37727.5	35145	34828.5	35950	35619.5	39451.5	30887	39678	40863.5	38416	36427	37056	35899.5
5568.5	5211.5	6070.5	6177	5419.5	5487	4989	5229.5	5238.5	5220	5768	5343.5	5492.5	5616	5904.5	5407.5	5422	5681	4565.5	4310.5	5246.5	5694.5	5342.5	5904	4309	4661.5	5326	5277.5	5745.5	5468	4931	5267.5	5051	5036	5410.5	5098	4907	5427	4727	4684.5	5371.5	4900	5313	5063.5	5632.5	5087.5	5151	4993	5859	5389
7546.5	8099.5	8512	8152.5	8103.5	8975.5	7383	9105.5	9128	8385.5	8546	9034	8887.5	8264	7846	9464.5	8549	8098.5	8909.5	6980.5	7289	8851	7714	8240.5	7895	8985.5	8559.5	8633	8371	9064	8238.5	8152	8286	7784.5	8401	8011	8727.5	7664.5	7955.5	8089.5	7796.5	8617.5	8236.5	8040	8451	8875.5	8390.5	8728	8561	7795.5
4208	5064.5	4195.5	4513	4725	5378	4507	4676	4990.5	4872.5	4877	4458	4571.5	4603.5	5471.5	4803.5	4981	4267	4622.5	4487.5	5122.5	4964.5	4964	4900.5	4682.5	5475	4868	4347	5069	4702.5	4523.5	5068.5	5228.5	4773.5	5129	5573.5	5021.5	4252.5	5126.5	5190.5	4520	4532	4733.5	5151	4970	5145.5	4911.5	5159	4993	4398.5
4492.5	4031	4227	4622	4619.5	3924	3396.5	4432	3880.5	5170.5	4654.5	4809	4873.5	4127.5	4856.5	3762.5	4427	4502	3856	3269	3109	4735	5118.5	4759	3677	4174.5	4250.5	3291	4461.5	4075.5	3798.5	4047	4491	4466	4483.5	4455.5	4514	4670.5	4057.5	3928	4493	3972	5289	3589.5	4878.5	5138	4313	4037	4811.5	4090
3627	6682.5	3972.5	3524.5	3630	6492	4704	4084.5	6527	3315	3374	3624.5	3075	3186.5	2866	6566.5	6115	3086	5635.5	5180.5	6012.5	3847.5	3574.5	2880	5417.5	5920.5	3274	6268	3222	6542	5581	5542.5	5349	3904.5	3535	6150.5	5455.5	3585.5	5058	5012.5	3829.5	5477	3334.5	6901	3533.5	3261	3276	6318	3314.5	5589.5
65260.5	64319	65361	65103.5	65139.5	61167.5	65256.5	67058	64784.5	68273.5	67999.5	71554	65445.5	67474	66861.5	66523.5	64905.5	65611.5	62079.5	65292.5	64465.5	69986	68041.5	70269	62983.5	62826	69901.5	63082.5	71808	57594.5	65042.5	62859	64944.5	68955	68870.5	67196	67820.5	67751	63877.5	68339.5	72762	65239	70697	59927.5	72098	73611.5	72913.5	68048.5	69871.5	65561
54248.5	54299.5	52620.5	57722	58697.5	51438	43586.5	54040.5	42078.5	59614.5	59232	58734	56552.5	58659	58795.5	42124.5	52009	58289.5	53796.5	46577	40068	59282.5	55689	59491	45529	52274	57691	40195.5	58462.5	43538	51984.5	51800.5	55840	59560	55122	52540	55140	57016	51578.5	56067.5	57959	50537.5	58490.5	40955.5	60022.5	60487	60370	53720	57598	52503
10042	11101.5	10333	9907	9625.5	10086	7542	10040	10341	9120	10437.5	10145.5	10011	9576	9710.5	9494.5	9156.5	10599.5	9631.5	7720.5	8681	9099.5	9429.5	9675.5	7510.5	8310.5	9387.5	9151.5	9830	10206	10003	9195.5	9550.5	9647	9483.5	10328.5	9504	8748.5	9557	9830.5	9685.5	9095.5	9668	8549	10443.5	8908	9596	10306.5	9144.5	9439
15207	15251.5	17167	16069	16746	15068	12835	17492	14487	17167.5	16664.5	15657	15601.5	16957.5	17338	13468.5	14621.5	16292	15197	13778	13223	17147.5	15987	15833.5	13472	13965	16269	12686	16493.5	13363.5	14253.5	15101	14710	16407	17608	15372.5	15192.5	16025.5	13925.5	14654.5	16131.5	14824.5	17157	13873	17575.5	16692	16748	16100.5	15375.5	15354
18217	62082.5	19679	18390	17936	62279	26180	18311.5	60520.5	16846	16327.5	16869	16622	16836	17226.5	52268.5	32566.5	16417.5	58918.5	24942	45118.5	16086	16453.5	16417.5	26898	32243	15338.5	48638.5	16321.5	47014.5	32582	32550	33943.5	16421	17989	51701.5	34652.5	15597.5	54201.5	34748.5	16032.5	33099.5	16965.5	41914	17809.5	16518	17061	54832	16650.5	31334.5
8169	10616.5	7850	8859.5	8575	9892.5	9211	8459	10398.5	8225.5	8487	8753	7542	8211.5	8185.5	9985.5	9209.5	7879	9593	8100.5	9503.5	8442.5	8224	8310	9018.5	9148.5	7785.5	9386	8075	9330	9006.5	9526	9485	7567	7802	8757.5	8518	8175	9068.5	8675.5	7493.5	8765	8251	8977.5	8553.5	7958	8181.5	9699.5	7785	8654
68154	73684	66022.5	69207	66273.5	69933.5	49515.5	64643	68031.5	64975	67110.5	66480.5	61987.5	65351	66437	64229	63654	66618.5	63481.5	51087.5	51592.5	63456	62832.5	63785.5	52084	63414	62534.5	60104.5	63850	57517.5	64751	65855.5	64617	64019	61909	63097	68737.5	62850	57385	66435	62014	66150.5	63787.5	53969	68097	63365.5	66847.5	64084	65031.5	64753.5
15145.5	10916	13411.5	10517	10673	14560.5	11374	12974	10981	10799	10250.5	15584.5	10038	14403.5	10868.5	10836	12095	11590.5	14763.5	9902.5	9061	10831	12939.5	10842.5	10518.5	13470	11300	10203	10140	8963.5	10561	13925.5	12130	14535	11397	10461.5	14857.5	9880.5	11890.5	14826	12805.5	12795	14348	9643	10623.5	11017	14689	10356.5	10838.5	11176.5
8905	11761.5	9872.5	9679.5	8364.5	10773	9850	8985.5	9360.5	8987.5	8903.5	9229	8998	7946.5	9546	9609	11381	8348.5	10269.5	9744	8128.5	8744.5	7986	8167.5	10078	11228	8389	9544.5	8229	9765	10099	11183	9602	9015	8610.5	10838	12090.5	7968.5	11138	10555	8080	12309	8126.5	8212.5	8211.5	8457.5	8716	10098.5	7957	11070.5
3823	3701	3748	4037.5	3943.5	4273.5	3971.5	4249	3546	3303	3845.5	4401.5	3583.5	3920.5	3629.5	3576.5	3860.5	3944	4063	3931	4026.5	4218	3757.5	3861.5	3643.5	4006.5	4070	3527.5	3559.5	3727	4004	3976	3688.5	4313.5	4454	3792	3695.5	3499.5	3740	3528	3562	4016	3968.5	3841.5	4076	4252	3566	3771	4110.5	4228
13062.5	14675	13207.5	14271	13368	14038	11265.5	12715	13775.5	12987	12327.5	13081.5	12621.5	12789.5	13007	12433	12518.5	12007.5	13212.5	11213	11697	13770.5	12221	12842.5	11077.5	13029.5	12851	12249	12964	12689	12581	12807	13293.5	13369	12866	13057	12454.5	11921	12201.5	13364	12573	12833	12066	11625.5	13046.5	12811.5	12710	13760.5	11998	12104
55422.5	56521	54606.5	55095	55200.5	53009	40664.5	52950	37055.5	57932.5	54284.5	61111	51658	54328.5	54970	36174.5	54310.5	55064	52866.5	39821	30497.5	53347	53089.5	53513	41189.5	53370	55593.5	31004	52835	37206	51864.5	51350	51810.5	52974	53005.5	50433	54705	53564.5	48495	55384.5	52743.5	51619	55226	33447	57057.5	56553.5	56060.5	53246	53548.5	51890.5
22053.5	19516.5	22128	21989	22040	19182	14189.5	22475.5	16288	23769.5	23682.5	24532	22456	21978	21090	14689	18313	22364.5	19239	14131	11469	20363.5	22164.5	21827	13923	19419	14265	12944.5	22228.5	17043	18478	18704	18518.5	21570.5	21594.5	16525.5	20324	21054	17422.5	18800.5	20328	18348	23371.5	14977.5	23615	21784	21755.5	18417.5	21400.5	18579.5
17516.5	32496.5	23827.5	18912.5	18307	27537.5	25260.5	24086.5	66925.5	18124	18009	17415	18796.5	17550	18642.5	63146	25937.5	17575.5	24693.5	23436	45018	19534	16113	17446.5	23803	24525.5	16609.5	43426.5	17557.5	84772	26077.5	25479	26450.5	17011	25805	30747	27146	16889.5	24935	25912.5	17425.5	26173	18280	71399.5	20520.5	17363.5	16737.5	29341	16964.5	24760.5
4109.5	5942	10158	5262	4975	4541.5	4438.5	9207.5	10182	4665	3956	4709.5	4790	4150	4513.5	9947.5	4510.5	4029.5	4247.5	4798	7146	5449	3912	5212.5	3418.5	4409	4513.5	8724.5	4140	39099	4120	3572	3643	3965.5	9613	4510.5	4525	4930	3552	3983.5	4196.5	4180.5	4516.5	32390	4759	4621	4190.5	5351.5	4764	3957
9899	11329.5	12453.5	10212	9650	10244	8356	11534	11977	9731.5	9203	9902.5	9039.5	9524	9495	11013.5	10163.5	9548.5	10568.5	8526	9951.5	9890	8808.5	9340	8157.5	10077	9248.5	10102	10081.5	29142	9375.5	10383.5	9742	9850	10986	10214.5	10046	10507	8882.5	9696	8647.5	10227	9707	25191.5	9918	9855.5	9836	10188.5	9370.5	9394.5
26939	31379	28870.5	28111	27275.5	26908.5	18554	27959	25196.5	26382	26707	27100	24292.5	25729.5	27564	23521	24811.5	27143.5	24834.5	19396	19433.5	26051.5	25365.5	27004.5	19328.5	24763.5	24999.5	21991.5	25834	30193.5	23289.5	25572	24964.5	25525.5	27320	26546	23516.5	24663	22116.5	23109.5	24289.5	23901	25112.5	26083.5	27831.5	25227.5	25144	28505.5	25165	24020
62111.5	63739.5	70302.5	67125	66032.5	65017.5	51086	69631.5	45197.5	55818.5	65256.5	60240	60969	63273	63822	44173.5	52328	61586	59889.5	55699.5	43084	62204.5	60537	62382.5	52262	50577.5	58454	47129.5	60901.5	58674	56596.5	59891.5	60719	58889	62087.5	59450	61617.5	59582.5	57648.5	55310	56117	59108	62735	57988	62549.5	54044.5	61186.5	61106	60715	57451.5
499499	550520	505213	512616	503850	509938	388868	493252	273808	506442	520395	526791	460604	494239	500576	255572	475520	494375	479721	392635	226888	491118	480760	482786	395432	479308	471962	241298	472713	417620	475590	501294	507082	489647	474111	474238	491408	457168	450132	490082	466654	469176	499394	379929	512514	480257	501727	498842	472262	478626
1.41211e+06	1.28719e+06	1480345	1431441	1332536	1.2893e+06	1337637	1.46557e+06	1250768	1.3311e+06	1350434	1383947	1.25514e+06	1.28107e+06	1.26465e+06	1210631	1187709	1.2278e+06	1107058	1136647	1.26204e+06	1.29219e+06	1198206	1.27198e+06	1.20413e+06	1.13207e+06	1237681	1178939	1.25214e+06	1144233	1192000	1158636	1169768	1249578	1360526	1198734	1.18115e+06	1.21952e+06	1196863	1.15367e+06	1206074	1.19195e+06	1.23826e+06	1155977	1.30181e+06	1.31049e+06	1.30934e+06	1181702	1.22387e+06	1.18515e+06
4258.5	4074	5346.5	4744	4309.5	4195.5	3805.5	5441.5	3997.5	4047	4442.5	4372.5	3830.5	4075	4047	3734	3666.5	3973.5	3327	3244.5	3531	4045.5	3402	3655	3333.5	3097.5	3484.5	3570.5	3710.5	5901	3606.5	3362	3552.5	3775	4751.5	3780.5	3520	3366	3180.5	3228	3327	3499.5	3944.5	5075	3911	3659	3750	3504	3644.5	3252
18527.5	19118.5	20949.5	19849.5	17909.5	16441.5	12394.5	20458.5	19805	18419.5	18941.5	19110.5	17499	17714	18877	17489	15158.5	18052	14574.5	13373.5	14637	18602	17586.5	18082.5	12539.5	16040	17096.5	15702.5	18358.5	18940.5	15203	15178	16626	18331	20560	16299	15462.5	18677	14049	14637	16755.5	15986.5	18181	16136.5	19759.5	18744	17659.5	17032	16848.5	15429.5
9700.5	11378.5	12598	10960	10741	10597	8215	12747	11004.5	10906.5	10404.5	11390.5	11732	10734	11921.5	10401.5	9914	10945	9944	8285	9297	11464	10061.5	11796	9031.5	10293	10332	10383.5	11990.5	11590	9881.5	10350.5	9287.5	10722.5	11990	11114	9553	10417	9084	9299	10192.5	9979.5	10534	10369	12625.5	10256	10643.5	11354	9941	9832.5
49896	52666.5	52053.5	52570.5	50874.5	49054.5	36853	49300	50616.5	50895	50898.5	52737.5	46891.5	49262	49902.5	46019	46906.5	49883	47354.5	36387	38554	46507.5	47272.5	46457.5	36837	46463	48316.5	42951	47173.5	45130.5	46335	48287.5	50049	48736	50166	45124	47523.5	46734	44716.5	46927.5	46161.5	46911	48791	41668	51047.5	48211	49247	49324.5	46658	46503.5
27068.5	26587	27802	27622.5	26632	25617	19536.5	28890	23798.5	26015	27602	27737.5	23970	24791	26031.5	20796.5	23199	26039	23962	19330.5	18571	26843.5	24496.5	24699.5	18669.5	23083	24435	19926.5	25050.5	22892.5	22964.5	23536.5	23739.5	26171	26908	23148	24529	24855	21337	22921.5	24139.5	24027.5	24900	21204.5	27429	25446.5	24183.5	24842	24198	22492.5
26297	22903	33801	24584.5	22752	24225.5	30038.5	32187	32304.5	20810.5	22099.5	22923.5	22560.5	21653.5	21725	32842	23132.5	20125.5	20414	26164	35070.5	23971.5	20348	22900	26513	20020.5	20570.5	31935	21374.5	51722	22540	19652.5	19363	19978	28551	23013.5	20972.5	21606.5	22368	19286	20485	22091.5	19492.5	49938.5	19105.5	21173	20176.5	22491	21555	20067
11942	14732.5	33544	12688	10958.5	14298	11234.5	31972.5	14735	11553	11355	11717	10957	11142.5	11384.5	14162.5	13605	10810	13646	11070.5	12075	11600.5	10516.5	10494.5	10603	14979	10491.5	12603	10788.5	45679	13799.5	13250.5	14221	10673.5	30797	13235.5	13098	10868	11179.5	14209.5	10749	13912	10969.5	42559.5	12312.5	10898.5	10742	14250.5	10505	13726
5400	7232.5	7402.5	8221.5	7947	8050.5	8307.5	8424	7077.5	7623	8709	7984.5	7477	9255.5	9353	7191	8324.5	8768	8173.5	8085.5	7801	8313.5	8448.5	8999.5	8122.5	8152	8666.5	7420	8920.5	9082	8358.5	8459.5	8515.5	9104.5	9683.5	9522	8692	8628	8776	8090	9206	8384	9616.5	8960.5	8606.5	9057	8577	9452	9330	9185.5
26390.5	31673	29575	30732	28742.5	28310.5	20605.5	28238	28240.5	30467	29790.5	29893	28633.5	27174.5	29445.5	25150	25758.5	29208.5	27884	21424	21365	27918.5	26860	26356.5	20721	26902.5	26545	24435.5	27451.5	30862	26066	28613.5	28012.5	28247.5	29106	31121.5	26075	26320.5	25555	28521	26326	26591.5	29543	28031	29766.5	26998	28361	28719.5	27592	26010.5
61308	66179.5	63672.5	63974.5	64772.5	59844	42453	60660.5	29199	64417.5	64147	66947.5	57724.5	64810.5	63941	28359	56412.5	64835	56220.5	45724.5	32441.5	60797.5	61590.5	59944	44849.5	58265.5	59258.5	25309	57494	54412.5	56479	60141.5	60683	63678	60368	56562.5	56141	55590.5	51801	59918	58286.5	55615	62904.5	45451	65795	58905.5	64644.5	60778.5	59758	57866.5
7214	8291.5	7913	8136.5	8529.5	7758	7257	8143	6122.5	8575.5	8529.5	8542.5	7906	8328	8286.5	5510.5	7273	8491	7678	6532.5	5358	7976.5	7533.5	7994	6831.5	8063.5	7756	5743	7832.5	7315	7525	8021	7707	8250	8029.5	8018.5	7670	7779	7177.5	7681	7624.5	8047	8377.5	7187.5	8591.5	7753	8662.5	8245	7578.5	7863.5
8397.5	8784.5	8442	9195.5	8709.5	8976.5	7240.5	8105	6949.5	8538.5	8446	8865	8799	8767.5	8631	6029.5	8433	8640	8407.5	7163	5726.5	8141.5	8821	8471.5	6955.5	8205.5	8513.5	5731	8540.5	7287.5	8239.5	8377	8251	8876	8413.5	8055	8488.5	7265.5	8026	8518	7734.5	8089.5	8340	7189	8524	8998	8056.5	8506	8223	8651
15695.5	18537.5	14746.5	17877	17273	16416.5	13218	14638	19217.5	16963.5	16692	17191.5	16698.5	16820.5	15914	17128	15964	17002.5	16701	13379.5	14551.5	16056	16786.5	16826.5	13578.5	16602	16750.5	15737.5	16320	14880	14959.5	17130.5	16201	17297	13540.5	15671.5	16412	15072	15164.5	17553.5	15938	15881.5	16072	13406	17165.5	16824.5	18051	16993	15583.5	16289
2937.5	3344.5	3710	3899	3673.5	3713	3890.5	3567	2911.5	3876	4095	4034.5	3340.5	4117.5	4062	3496	3707	4201	3914.5	3320.5	3117	3946.5	3905.5	4000.5	3978.5	3868	4429	3606	4085.5	3988	3914.5	3592.5	3935	4081.5	4458	3989.5	3818.5	3298	3825.5	3959	3942	3961	3941	4027	4317	3980.5	4185	4254.5	4283.5	3784.5
7988	11000.5	8109.5	8238.5	6460	9657.5	10930	8020.5	9191	6974	7529	7582	7363.5	6772.5	6651	8975.5	9118.5	6595	8947	9876.5	10684.5	7461.5	7509	7132	9914	8297	6685.5	10375	7224.5	9161	9431	8535.5	8134	7296	6950	11153	9085	7997	9311.5	8245.5	7121.5	8517.5	6843.5	9672	6444.5	7982	6296	10796	6764	7905.5
20213.5	24887.5	22399.5	22294.5	21090.5	39195	30699	20858.5	41372.5	20835	20564.5	21360	19520.5	20549.5	20414	37660	36857.5	20337.5	36496.5	29160	32080.5	19195.5	19343.5	18914.5	29193.5	35815	19606	34445	19995	34878	36327.5	38335	37477.5	19250.5	20412.5	23628	39613	20242	34006.5	38612	20056	38819	19501	30798	20357.5	21571.5	20896	23550.5	19927.5	35541.5
5995.5	6841.5	5721.5	6187.5	5342	7759	6871.5	5977.5	7157	4945	5867.5	5440	5295.5	5590.5	5042	7321	7093	5165.5	7052.5	6496.5	7016.5	5620	5179	5057.5	7201.5	6681	5298.5	7617.5	5510	7809	8707.5	7405	7408.5	5467	6058.5	6173	7550	5289.5	7390.5	9578.5	5329	7730.5	5171	6878.5	5845.5	4852.5	5888	5858.5	5327	7744
4424	4634	4065.5	4613	4101.5	5301.5	4996.5	3971.5	5890	4356.5	4468.5	4743.5	4311.5	4717.5	4460	5720	5588.5	4122	5127.5	4880	5103	4412.5	3950	4519	4899	5346.5	4421	5308	4589.5	5867.5	5547	5219	5242	4588.5	4386.5	5037.5	5522	4695.5	5494	5870	4613.5	5558	4285.5	5065	4224.5	4726.5	4006.5	4431	4464.5	4895
5043	5438	6292	6081	5533	6161.5	6092.5	6489.5	5968	6153	6856.5	6347	6165.5	6687.5	6337.5	6905	6414.5	6217	6864.5	6121	6805	6168	6459	6497	6073.5	6482.5	6111.5	6703.5	6320.5	6214	6408.5	6258.5	6615	6923.5	6909	6767.5	6889.5	6687	6514.5	6521.5	6678	6581	6491	6749	6666	7121.5	7288	6271.5	6809.5	6643
3953.5	4196	4809.5	4461	5682	4899	4997.5	4669.5	4287.5	4855.5	4770	5146	5553.5	4883	5206.5	4262.5	4817	4907.5	4911.5	4934	4524	5139	5332	4843.5	4957.5	4910	5196	4248.5	4975.5	3985	4196	4904.5	4655.5	4689.5	4942.5	5410.5	5190	5013.5	4946.5	4140.5	4482.5	4276.5	5503.5	4232	4752	5135.5	4666	5178	5029	4873.5
4450	4409	4476	4936.5	4545.5	4104	4274	4964	4284.5	4677.5	4847.5	5014.5	4366	4597	4043.5	4100	4313	4677	4123	4322	4710	4506	4656	4345.5	4762.5	4644.5	4752.5	4780	4765	4296.5	4661	4366.5	4819	4888	4814	5002.5	4119	4211.5	4924.5	4315.5	4311	5140.5	3961.5	4608.5	4502	4067	4514.5	3944	4296	4310.5
5216	5741.5	5578	5663.5	5541.5	5860.5	5301.5	5714	4914	5393	5337	6216	5642	5646.5	5652.5	5409.5	5951.5	5511	5671	4870.5	5160	5769	5063.5	6075.5	5476	5381	5266	5221	5494	5276.5	5199	5775.5	5827.5	5847	5722	5607.5	5925	5052	5001	5491	5841.5	5859	5414	5221.5	5657.5	5198.5	6218	5970.5	5614.5	5476
18712.5	30411	22376.5	21280.5	21058	29924	23129.5	21039	31638	21621	21221	22863.5	19988	20951	20357.5	29185.5	27846.5	19570.5	26427.5	22646	25425	19345.5	18975.5	20117.5	21295.5	28721.5	19522.5	26170	19044.5	19770.5	25300.5	26598.5	26433.5	19443.5	19413.5	27612.5	26908.5	19636.5	24572.5	25432	18090.5	26018	19687.5	19104.5	20909	19775	18988.5	28603.5	19474	26083.5
622016	941329	679252	659643	654005	934172	651848	649118	901762	663906	641396	675041	607730	615066	632354	815198	856422	624819	874160	646037	659740	617898	598340	600222	635616	888902	595220	722324	611530	609016	822638	887345	891679	609498	615680	809352	901652	600426	779403	884056	573052	861907	643668	549379	654206	627280	618564	872004	591972	837582
5902.5	7025	6285	6706	7128.5	6766.5	7690.5	5934.5	6282.5	7221.5	7110	7300.5	6542.5	6621	7315.5	6225	6330.5	6947	7179.5	6628.5	6470	7545	7256.5	6887.5	6604.5	6234	7121	5940.5	6864.5	5400	6703.5	6777.5	7447	7661	6825	6863.5	6464.5	6481	6957	6964.5	7213	6415.5	7245	5737	7615	6657.5	7387.5	6860	6688.5	7070
790196	796389	773622	799592	739412	729688	646476	741880	774552	774546	748854	790790	725719	732613	715664	750336	714241	721592	678764	606960	690112	737540	709473	718080	628768	701307	713770	685988	738878	548132	693508	682286	711858	733997	732457	676834	713386	725598	668434	745037	735494	687913	725768	531556	745541	753098	755470	698728	704632	694751
11992.5	13103	49702.5	15035	12709.5	13160.5	12210	46896.5	60948.5	13380	12526.5	13518	14104.5	12665	13172	55786	13828	11856	13168	12060.5	47689	12578	12235.5	12644	10925	14974.5	12738	49651.5	13334.5	155816	14364	12735.5	13017.5	11525.5	47787.5	13774.5	13990	14077.5	12809	14510	10860.5	13397	12067.5	142202	13338.5	12864.5	11008.5	13863.5	12641	11919
118823	162309	98480	127663	117861	164792	145572	101346	156354	116068	117594	119262	112938	118004	114218	151892	149026	114980	147050	139438	143938	117786	112596	115816	140214	149954	114520	147836	115916	128654	149032	150234	148650	117486	95385.5	150710	157161	113136	151019	152906	116886	156390	116642	128919	118484	115156	116312	152013	114212	147042
7857	6522	7749.5	7312	6352	6883	7968.5	7190.5	6608.5	6234.5	6588	7388	6025.5	6785	6231.5	6569	6014.5	5759.5	6225.5	7223	7145.5	6718	5900	7378.5	6929.5	5634	6101	6744	6249	6919.5	6777.5	5835	5652	6146.5	5991.5	6844	6785	6690	6396	6149.5	6969.5	6609	5494.5	7226	6081.5	6444.5	6631	6364.5	6308	6148.5
15503	19077.5	17282.5	17070	17536	16687.5	17536	17646.5	18669.5	18216.5	17220.5	16771	17265.5	16787.5	19937.5	18007.5	17205.5	18318.5	17287	17027	16131.5	16755	17467	16558	16472	17489	16374	16432.5	16664.5	16795	15999	16203	18497	17319	17571	18425	16649	16572.5	16402.5	18645	16878.5	16813.5	17199.5	16061.5	18347.5	16693.5	16478	18407	16374.5	16772
4711.5	5126	5828.5	5754.5	6299	5843.5	5577	6432.5	6412	6343.5	6829	6586.5	6143	6289	6885	6207.5	5847	6036	5836.5	5738.5	6130.5	5979.5	5949	6722	5470.5	6512	6448	6187.5	6708.5	7358.5	6427	6379	5998	6334	6328.5	6483.5	6110.5	6156	5915	6292.5	6500	6238	6478.5	7410.5	6289.5	6095	6273	6372	7063.5	5044
10131	10010.5	6405.5	11280.5	11993	10712	8526	6231.5	7802.5	12769.5	12192	12335	11731.5	11084.5	11447.5	8030	11104.5	11546.5	10867	8553.5	6454	10940	10977	10722.5	7867	9843.5	10043	7197.5	11077.5	4965	8980	10513.5	9850.5	10795	5755.5	9717.5	9887	11134.5	8986	9293.5	10320	9689	10464.5	4863	11025.5	11211	10491	9346	11023	9702
132602	112348	113672	111224	106156	106354	82122.5	124466	112666	100242	104622	115598	102862	100496	97548	106451	102764	100486	89816	80406	110210	112511	91782	109272	82228	93209	98541.5	117123	104364	89252.5	109792	94411	97496	105852	113580	94424.5	109506	110470	97808.5	100632	107510	109370	98971	83010.5	106746	114645	106181	102086	101243	102498
12199	8426	7910.5	6100.5	5694.5	5160	4572	4730.5	4221.5	3659.5	3942.5	3800.5	3402	3456.5	3584	3533.5	2994	3325.5	2798.5	2753.5	3297	3246.5	3059.5	2809	2702.5	2511	2349	3116	2734.5	2546	3022.5	2420	2557.5	2733	2948.5	2667.5	2822.5	2602	2309	2731	2569	2580	2438.5	2562	2451	2472	2812.5	2462	2817.5	2522
4887.5	5327	5103.5	5317.5	5481.5	5606.5	4520.5	5006.5	5081	6138	5211	5945	5703	5524	6007.5	4819.5	5594.5	5744	5433.5	4670	4065.5	5723.5	5934.5	5663	4679.5	5206.5	5755	4956.5	5318	4295	5380.5	4831	5257	6378	4498	6122	4815	5161	4967	5221.5	5578	4794.5	5746	4478	6162.5	5399.5	5721.5	5380.5	5269.5	5345.5
15638	17186.5	14830	18348.5	18468.5	16903.5	16054.5	16393.5	14039	18389	18092	19046.5	18716	17812.5	17506	15986.5	16261.5	18710	16127.5	15391	13323.5	17749	17651	18765	16016.5	16083.5	17672	12963	17966	13110	15430	16429.5	16689.5	17683.5	15884	17221.5	15953	18170.5	15517.5	16590.5	17765	16468	19067	12672	18376.5	17849.5	18111	16489.5	17797	16113
3760	8909	3713.5	3986	4011.5	8551.5	8401	4292	8133	3873.5	3823	3994	3541.5	3819.5	3650.5	7084	8314	3978.5	8116.5	8389.5	6948	4376.5	3907	3648.5	8509	8398.5	4266.5	6859	3646	6045.5	8062.5	9111	8008	3499	3600	8241.5	8480	3881	8466.5	9358.5	3858.5	8710	3935	5563	4071	3675	3712	8748.5	3961	8102.5
6909.5	7222	7193	7627	6644.5	6760.5	6081	7408	7837.5	6819.5	6493.5	7199	6845	6846	6597.5	6908	5604.5	5874	6345	5289.5	6601.5	7147.5	5848	6840	5725	6010	5979	6873.5	6240	5807	5841.5	5579	6353.5	6022.5	6459.5	6192	6438	5977	5442	5874.5	6075.5	6561	5670	5510	6156	5934	5403.5	6583.5	6021.5	6582.5
272462	272974	199710	270695	264170	244852	176802	201440	241938	250238	259853	268091	244566	253313	252545	222538	230931	252363	225508	188746	187295	260132	242225	249454	190988	228446	241809	214792	256842	159618	238005	240944	249048	252193	192720	232047	243865	243518	218886	247975	242206	236627	250089	145894	263930	244147	261362	247795	237930	241332
12837.5	11807	11147	12984	13149.5	12946	11391	12389	11262.5	12872	12867.5	13781	11978.5	12688.5	10899	11193	12349.5	13215.5	13047	12490.5	11556	11385	12777.5	11630.5	11938	13013	13053.5	12405.5	11456	11241	13494.5	11989	13296.5	12636.5	12070	12427.5	12917.5	12507.5	13302.5	13393.5	13501.5	13212	13452	11578	11659	12320	13230.5	12202	12758.5	11832.5
6392.5	8783	24181	7141	6955.5	7541	6455	22367.5	26030.5	7101	6543.5	7511	7573.5	7110.5	7391.5	23576	7942	6464.5	8042	5874	17123	8036	8053.5	7577.5	6633.5	8321	7068	19798	7508	122651	7958	8039.5	7993.5	7825.5	20882.5	8542.5	8144	8302.5	7758	8618.5	6897.5	8677	7944.5	93081	7742	7349.5	7641	8688	6576.5	7406
9414.5	16443	9830.5	9335	10262.5	16605	13169.5	9299.5	15927.5	10627	10261.5	11600	10112.5	10733.5	10065	15290	15102	10272.5	16185	12891.5	12767	10468	10232.5	9986	13403	16776	9687.5	13782	10356.5	17240.5	15587.5	15727	16312	10271.5	10295	16507	16224.5	9504.5	14572.5	16388	9711.5	15494.5	10235	15489.5	10511	9689.5	10714.5	15959.5	9980.5	15733
6181.5	7083.5	6440.5	6873	6889.5	6679	6513	6594.5	6891.5	6681	7084	6519	6738	7472	7057	6229.5	6986.5	7356.5	7546	6527.5	5669.5	6894.5	7619	6579.5	6745.5	7274	6780	6427	7432	7021.5	7375	7523.5	7855	7399.5	7514	8628	6900	5980	6813.5	7722.5	6696.5	7289.5	7625.5	6669.5	7654.5	6346.5	7091.5	7342	7114	8126.5
8442	9835.5	9046	8868.5	9088	9015.5	8096.5	8530	7544.5	9219	9172	9523	8990	9377.5	9297	7106.5	9348	8357	9466.5	7755	6087	8549.5	8524	8826.5	7771	9342	8463.5	5940.5	8943	8924.5	8620	9308.5	9002	9372.5	9068	9235	9383	8752	8643.5	9316	8578	8795	9127.5	7122	9773	8949	9602.5	9066.5	8242	9163.5
14925.5	14503	13843.5	13179.5	15043.5	13780	11047	14874.5	7289.5	15319.5	15016.5	15237.5	12917.5	14977	14447.5	7027.5	12366	14586.5	13821	11475	5985.5	14846	15005	14290.5	10625	13134	13715.5	7450	13749	7487	13447.5	14046	14964	15119	15051	12669.5	12639.5	12979	12656.5	13557	14832.5	13555.5	13913	6340.5	14979.5	13793.5	15009.5	13338.5	14098	13205
3638	2717	2880	2554	2761	3419.5	3555	3025.5	2802	3042	2746	3474.5	2583	2700.5	2574	3107	2825	2721.5	2865	3499	3577	3233	2820	3207.5	3169.5	3163.5	2731.5	3224.5	2479.5	3421	2699.5	2703	2541	2714.5	2548.5	2972.5	2802	3134	2569.5	2316.5	2323.5	2908.5	2512.5	3518.5	2203	2863	2446.5	3217	3238.5	2623
3244	4292.5	5717	3999.5	3273.5	3137	2367.5	5904.5	5039.5	3465	3530.5	3633.5	3563	3842	3437.5	5643.5	3323.5	3808.5	3391	2889.5	3364	3544	3119.5	3471.5	2548.5	3450	3440.5	4470.5	3507.5	16759.5	3178	3651	3519	3852.5	4985	3071.5	3559	3450.5	2932	3519.5	3090.5	3120.5	3256	12939	3467	3250	3382	3371.5	3669	3050
8123	9197	15639.5	8611	8526.5	8072.5	5499	14724.5	15013.5	7777	7935.5	8109.5	7417.5	8138	8078	14104.5	7625	7707	7444	6089	10335.5	8181	8079.5	7497.5	6196.5	7258.5	8001	13610	7912.5	66409	7174.5	7654	8129	8289.5	15682.5	8275	8173	8139.5	7077.5	7603	7203	8123.5	8162.5	49790	9342	7878.5	7433.5	8910	7645	8178
832687	933751	884760	870804	876460	867742	619086	837708	261270	902658	888232	934264	802591	849654	866580	246486	814070	856446	836842	635511	196830	837830	830676	828894	628744	847530	813765	216504	787658	706464	785784	838612	846993	839765	803262	808600	835855	780806	741744	864728	794091	792590	865925	617754	875446	846334	849504	855991	823635	802872
13818	16932.5	14625	15044.5	14006.5	13822.5	9725	14548.5	7508	14014.5	14629.5	15354	13896.5	13498.5	15185.5	7397.5	13575.5	13612.5	13361	10061	6123	15215	12348.5	14431.5	10263	13234.5	12626	6539.5	13398	15925.5	12834.5	12975.5	12949	12523.5	13226.5	15031	13219.5	12440	11174.5	12949.5	12670.5	13170	13034	12810.5	15105.5	12671	13016.5	15168	12804.5	12571.5
4682.5	4521.5	4071	4087.5	5039.5	4087.5	2874.5	4354.5	4480	4763.5	4289	4440	3565	3944.5	4341.5	4638	3683	4014.5	3876.5	3036.5	3172.5	4340	3977.5	4580	2756	3697	3986	3896.5	4531.5	4029.5	4500.5	3773.5	3972.5	3569	4195	3982	3429.5	3992	3519	3888.5	3811.5	3534.5	4076.5	4170.5	4682	3732	4369	4457	3712	3837.5
6598.5	6588.5	8851.5	7727	7322	6623.5	5403.5	8427.5	7332	6657	7121	7912	6706	6727	6493	6958.5	6781	6670	6351	5555.5	5933	7557	6344	6549.5	4652	6520	6450	6483	6419.5	13759.5	6773.5	6490	6609.5	6700	8299.5	7262	6656	7182.5	5919	6520.5	6772.5	6039.5	6902	12030.5	7089	6595.5	6573	6322	7217	5729
63960	65938	78264.5	67373.5	67070.5	54449	39520.5	73321.5	58503.5	62215.5	63463	65704	60708	61052.5	64208.5	53546	48685.5	60417	50236	42076	40822.5	63408.5	59914	62165	42387.5	50570.5	57892	47630.5	62903	71328	52267	52499	56854.5	62860.5	68899	54039.5	51472.5	58398	47551.5	56095.5	58736	52017.5	63145.5	63000.5	66080.5	58627.5	65572	58137.5	57749.5	53295.5
30751.5	31149	32452.5	33166	31334.5	28312	18971.5	33881	20859	28297.5	32018	30784	29588.5	31548	31129	19435	24842	29266.5	25257.5	20544.5	16508.5	30847.5	29880	29411.5	21509	25045.5	29892	18473	31573.5	28765.5	25572	26899.5	28027	30217.5	32418	26071.5	25334	28555	24050	26980	28405.5	26252	30414	25230	31384	26639.5	31348.5	28347	28674	26267
24066	25902	24611	26309.5	24030.5	21203.5	14190	26439	16661.5	21153	25323	23561	22677.5	24766	24067	16735.5	19006.5	22988	19993.5	16062.5	13130	24408.5	22545	22892.5	18275	18534	24033	16272	24422.5	23161.5	20936.5	21582	22437.5	24333	25547	21316.5	19210.5	21442	19265	23479.5	23134	21112.5	22537	20640.5	25675.5	19732	25537	22710	22245	21257.5
64850	67432.5	62811.5	67446	68512	62125.5	45182.5	60453	79123	69066	69060.5	70063	65691.5	64800.5	66740	71662.5	60084.5	65369.5	58312	47920	59744	64048	62705.5	63818	46516	60268	61932.5	64522.5	62823	64777.5	59173	58070	60429	63672	59699.5	58995	59626.5	62160.5	54960.5	60272.5	58020	58011.5	65769.5	56486.5	67430.5	64556	63799	62438.5	61657.5	57922
74176.5	79822.5	78178	75921	77876.5	76214	56587	73124.5	26450	80766	76904.5	80323	71552.5	76890.5	76181.5	25429	70259	78018	74037	56981.5	20262	75327.5	71247.5	74045.5	56415.5	75135	74678	22371.5	69399	62316.5	69387	73137	75752	74470.5	72656	72529.5	74612	70111	66343	75848	70618.5	69832.5	78941.5	53995.5	78319	74107.5	74591	76605	73490.5	72132.5
7536.5	7237.5	7898	7485	7645.5	6051.5	6084	8833	5706	7023.5	7554.5	6441	6630.5	7228	7374	5809.5	6027.5	6349.5	5761	6045.5	5188.5	7238	6902.5	6819	5845	6144.5	6681	5909.5	7421.5	8272	6565.5	6528	6475.5	7154.5	7904.5	6174.5	6153	6606.5	6118.5	6315.5	7025.5	6320	6663	7678	7015.5	6510.5	7281.5	6907	6562	6311.5
13517	14727.5	20395	16451.5	15560	13320	10586	19180.5	13089	15374.5	15393.5	15466.5	15178.5	14853	15911.5	12775	13070.5	15589	12873.5	11605.5	10151	14797	16135	14981	11484.5	12826	14196	11214	15221.5	16562	13050.5	12968.5	14058	15163	18798	13168.5	13840	14134.5	12298	13904.5	14468	12900	15385	14921	15888.5	14789.5	16057	14535.5	14497	13799.5
38672.5	43773.5	46319	43039.5	42349.5	37827	24699	43825	38172	41848.5	43019	43392	40549	40607	44761	35889	36136.5	43988	37253	27950.5	27744	40387	41841	39984.5	28075	36473.5	41361	31417	43098	40167	36215	38312.5	38604	43054	42465	39966	36339	37945	34217.5	37572.5	38730	36648	41252.5	34390.5	44895.5	39337	43085.5	38386.5	38028	37357
59013.5	67385	60771.5	57257	58951	57103.5	39446.5	59698	14215.5	61081.5	61825	62174.5	52927.5	58949.5	58478	13491.5	54337	58483.5	53692.5	40936.5	11496	55490.5	57319	54919.5	42916	56176.5	55266	12433	54890	53444.5	52321.5	56851	59324	57859.5	59166.5	55660.5	54091.5	50208	49967	60410.5	55177	54313.5	58807	44002	61852	56046.5	60018	56951.5	54016	55684.5
6980	8571	9872.5	8837	9724	9039.5	8484	8841.5	6332.5	9655.5	8971	9842	9532	9517	9683	6951.5	9456	10118.5	10007	8594	6492	9353.5	9933.5	9871	7855.5	9752.5	9762	6291	8969	8450.5	8345.5	9594.5	9979.5	9311.5	9750.5	10305.5	9274	9558	8778.5	9270	9075.5	9493.5	10252	9070.5	9654.5	10271.5	9899	10297.5	10185	8764.5
27843.5	32160.5	29124	30812.5	28010.5	27418.5	20510.5	29003	39553.5	27593.5	29346	29243	28527.5	27241.5	27702	36614	25080.5	27217	25383.5	20492.5	29351.5	29540	28869	28532.5	21481.5	25881.5	27170	35157.5	29673	21672.5	26384	25475	27790	26981	27328.5	28811	26306.5	27500.5	24714	27950	26897.5	27906.5	27475.5	18465.5	30197	26562.5	28274.5	31121.5	26845.5	27451
7858	8685.5	13230	9024	8486	7505.5	6072.5	11280	10226.5	8564.5	8458.5	8998	8351.5	8845	8648.5	10403	7534	8464.5	8001	6524.5	7781	9466.5	7934	8576	7059	7983.5	8692.5	8670	8626	10587.5	7778	7975.5	8894.5	9179.5	11138	8692.5	8223	7732	7992.5	8833	8813.5	8126.5	8547.5	9035.5	10010	8605	8729.5	8561.5	8250	8305
18898.5	19902.5	17434.5	21009	19646	19319.5	14291.5	16300	20944.5	20517.5	20076.5	20961	18644	20623.5	20536.5	20152	17982	20365	18397	13819	15246	19943.5	19201	19558.5	14620	19106	18611	17468.5	18420	17686.5	18459.5	18074.5	18980.5	20092.5	15967.5	17462	17968.5	19721	17038.5	17133	18396.5	17776.5	20629	15451.5	20991.5	19199.5	19967.5	19545	19594	17325.5
7304	7923.5	8201	7345	7593	7559.5	6100	8022.5	3902.5	8395	7085.5	8079.5	7436.5	7584.5	7590.5	3930	6930	7168	7386	6085.5	3251.5	7594.5	7564.5	7956	6071.5	8006.5	7877	3078.5	7171.5	7242	7280.5	7901	8107	7814	8121	6990	7279.5	6976	6603.5	7994.5	7516	7354.5	8262.5	6754.5	7544	7952	7833	7547	7847	7052
524066	768068	82223.5	543909	522153	711036	585990	65407	736566	519304	537642	515980	488832	511336	515764	664065	654184	508181	656602	592621	615837	525708	493922	502344	596391	649442	504754	646352	517629	78978.5	677626	694658	703806	508891	56354.5	696590	694760	498462	632556	723766	512668	700585	515180	77251	552991	506477	527342	707302	497774	691738
26477	41200.5	7794.5	27669.5	26935.5	36853	35880.5	6889.5	47361.5	31373.5	27946.5	32458	24599	26300.5	25832	43259.5	41687	24669	32889	30072	38210.5	26336	24719	24521.5	29894	40977	24977	34368.5	25862	11435.5	36571	35625.5	37000.5	24798.5	6525	35555.5	35575.5	30694	32107.5	37992.5	25915	35710.5	24726	9775	27663.5	31055.5	27731	35502	24285.5	35998.5
21195	44889	20560.5	21779.5	22128.5	39213.5	27564	21149	40585	21184	21750	21678.5	19807	20944.5	21342.5	37221	37686.5	20605.5	38903.5	28995	30878.5	20675	20053.5	19127.5	29023.5	38378.5	20420.5	34387	21922.5	29289.5	37758	39552	41086.5	21328.5	20233.5	35177.5	39004	20941	34342.5	41999.5	19708	38263	21249	25952.5	22289	20171.5	20747.5	39935.5	19675	36458
5293	6895.5	4829.5	6179.5	6449	6637	5740	5490.5	6378.5	6906.5	7370.5	6793	6721	6919	7005.5	6060	6617.5	7324.5	6466	5925	5428	7553.5	6662.5	7162	6063.5	5682.5	6937	5879.5	7044.5	5568	6762.5	6722.5	7171	7303.5	5878.5	6611	6930.5	6500	6376	7116	6761.5	6780.5	6953	5427	7221	6405.5	7892	7684.5	6186	6609.5
28617	27890.5	26229.5	26402.5	25589	25933.5	21088	26088.5	19738	24966.5	26008	27842.5	23690.5	26186.5	26538	20025.5	25021	26427.5	25364	21927.5	17268.5	24193.5	25636.5	25097	22807	25500	25906.5	18845.5	25029.5	21716	24874.5	25716	27603.5	26819	25694.5	22721	24162.5	24255	24296	26265.5	26071.5	24740.5	24946.5	20916.5	26195	25137	26508.5	25501	24288	26350
10309.5	18409	9911	9505	9830	15940	12777	10675.5	18504	9691	10087.5	10222	9505	9776.5	9567.5	16960.5	15546	10015	15986	11891	14807	10547.5	9891.5	9305	13231	15731	9759	16122	10283	13655	15008.5	16241.5	17634.5	9754.5	8835.5	16059	15447	10187.5	14881	17299	8818	15776.5	9747	12652.5	10409.5	9187.5	10458.5	16282	8560	14769.5
64070	75160	66394.5	69290	62948	71171.5	62758.5	63791	69604	63853	65135	66582	62522	61602	64941.5	66536.5	68046.5	63536.5	66497	61240	65542	66153.5	60189.5	65731	61356	64592.5	61035	67244.5	64140.5	63563	68940	67570.5	69622.5	64552.5	61908	69417.5	71024.5	62279.5	65641.5	70331.5	61364	68900.5	63274.5	62434.5	65735	62263.5	63158	71743.5	61117	67776.5
8374.5	8497.5	7564.5	8940.5	8650	8952.5	8601.5	8742	8903.5	9159	9198.5	8948	8589	8817.5	8538.5	8992	9050	8654.5	8975.5	8937.5	8691.5	9272	8380.5	9255	8779.5	8516	8831.5	9089	8780.5	8733	9328	8642.5	9243.5	8689.5	8209	9387.5	9595	9355.5	8709	8870.5	8650.5	9075	8453	8330	8703.5	8447	8659.5	9119.5	8826	8936.5
7193.5	8605.5	7742.5	9057.5	8633	8858	7469.5	8390	6749	8770	8720	8300	8926	9747	9823	6570	8081	8814.5	8114.5	7507	6375.5	8928.5	9306	9055.5	7110	8475	9687.5	6565	10147.5	7158.5	8591.5	8755.5	8782.5	9635	8851.5	8618	8182.5	9062	8172	8785.5	9231.5	8084.5	9199	6596.5	9474.5	9410	9124.5	8460	9593.5	8694
5415.5	5821	5234	5334	5160.5	5394.5	4466	5123	5950.5	4741.5	5388.5	5682	5070	5475	4619	5520	5036.5	5387.5	5745	4854.5	4776.5	5615	5092.5	4949	4856	5304	5153.5	5624	5257	5864	5407	5432.5	5964	5605	5308	5398	5232.5	4935	5145	5448.5	5029	5498	4852	5198.5	5175	5496	5557.5	5224	5030	5638
4833	5329	4673.5	5682	5850.5	5471.5	5843	4890.5	5629	6803	6353	6285.5	6145.5	6730	6556.5	6225.5	5719.5	6118.5	5942	5868.5	5348.5	5933.5	6563	6355.5	5746	5829	6325	5593.5	6448.5	4699.5	5757	5808	6829.5	6944.5	5219	6730	5675	5976.5	5236	6189.5	6377.5	6432.5	6606	4940	7198.5	7415	7033	6060.5	6142.5	6131.5
5642	5770	5847	5669	5074.5	62890.5	43739.5	6318	64114	5016	5125.5	5132.5	4729	4388	4532	56280.5	54561	5401	57642.5	40177.5	46423.5	5515.5	4716.5	4636	39474	56205.5	5678	48565.5	4691.5	52349.5	49602.5	54028.5	54782	5899.5	5285.5	4928	55266.5	5527	50017.5	54096.5	5609	51413	4844.5	47247	4871	4508	5135	4621	4569	50044.5
77892	77091.5	85524	81639.5	77372	6.08097e+06	3.87791e+06	159994	6.38508e+06	137634	89832	83160	77615	78867	48206	5529300	5173757	103652	5.72894e+06	3.94396e+06	4.36347e+06	99732.5	86843.5	51616.5	3915802	5.58806e+06	132314	5050817	111248	5501217	5.18935e+06	5893514	5734895	146826	101460	74456	5654856	132784	5.12631e+06	5892527	128362	5.54856e+06	125176	4841218	93537.5	87794.5	84520	76042	78847.5	5.28845e+06
18048.5	16986	16895	18874.5	19652	61647	39946.5	18472.5	64026	19400.5	20520.5	20680.5	19658	20388	20320	54620	50570.5	20174.5	55126.5	40204	44174.5	21083	20050.5	20099.5	40678	55091.5	20139.5	49430.5	21092	50680	51999	58103	57775.5	22213	18840	19144	55395.5	20080	51309.5	60679.5	21303	56548.5	20695	46162	20793.5	20668	22094.5	18595.5	20564	52582.5
5090.5	4903.5	5729.5	5720	5297.5	12243	9162	5382.5	12303	5380.5	5395.5	5690	5107.5	5013.5	5349.5	11670.5	10315.5	5214	11451	9272	10203.5	5262.5	5115.5	5164	9287	11198.5	4975	11021	4932.5	10656.5	10212	11906.5	10841	5786.5	4933	4654.5	11661	5081	10027.5	11284	5089.5	10914	5271	9771.5	5046	5319.5	5320.5	4899.5	5021.5	10240.5
81518	71690	69493	73472	72324	70313	94857	75813	64340	70296.5	68849	70899.5	73411	73316	70497.5	73613.5	74116.5	73311.5	67347.5	90604	93188.5	79196.5	71815.5	79689.5	91756.5	70323.5	75614	81397	75794	74595	75857	68684.5	69831.5	73322.5	76195.5	77506	72064.5	74403.5	78863.5	72877.5	77615.5	74202	67498.5	80130.5	70321	76087.5	73988.5	73279.5	72791	73153
4060	4740	4647	3805	3993	8900	6544.5	4348	9131	4474	4388	4383	4204	4852	4861.5	8345	8107.5	4864	8727	6601	6673	4914	4823	4833.5	6622.5	8393.5	4327	7942.5	4581	7691.5	7859	8931	8132	4830	4747.5	4959.5	8429	4606.5	8220.5	8513.5	4614	7970.5	4236	7561	5311	4425.5	4728	4718.5	4681	7860
156853	129054	16713.5	154539	163260	116152	70783	17846	38016	162308	167812	166009	154504	164242	167643	37281.5	117738	161745	126250	84021.5	27658	160502	165317	156686	88732	115442	150918	34582.5	156082	11851.5	115296	122182	127874	157810	18361	106472	114364	140497	104987	120110	152880	112052	155454	10942	169884	152093	164740	123762	152934	116268
14197.5	13435.5	10330.5	15499	16029.5	12596.5	10326.5	10812	13319	15317	15011	14893.5	14327	15691.5	16106	11981	12685	14849.5	13054.5	11561.5	10253.5	15427.5	14557	15421.5	11217	13037	15381	11426	15268.5	8270	12770.5	13668.5	13846.5	15454	11250	13732	12963.5	14815.5	11647.5	12759	14390.5	13231	15825.5	7918	16793	15090	16458.5	14404	14978.5	12535.5
84162.5	83367	38820.5	86032	83924	77060	55854	39316	77625	88374.5	85567.5	89779	79005	82118	84088.5	75298.5	75350	81616	74094.5	59255	61379.5	82671.5	78411.5	80751	57044.5	70657.5	75843.5	67110.5	81051	30706	72885	75321	75749	79759	37406	71979.5	74890.5	81016.5	66741	75295.5	76918	73404	79374.5	28835.5	86759	84105	83348	77074.5	78476.5	74108.5
30401.5	28676.5	30115.5	31805.5	28888.5	30395.5	34453.5	30077	27778.5	28739	29810.5	30294.5	28488	27482	27419.5	28236.5	30658.5	28225	28489	33161.5	31757.5	28637	27992.5	29192	32023	29606	28477.5	29390.5	28843.5	24952.5	29960.5	29247.5	29148	28778.5	27604	30275.5	30834	27989	30575.5	29274	27955	30869	27609.5	27692	27354	29199.5	28853.5	27538.5	29911.5	29126.5
42768.5	35851.5	45092.5	43883	42880.5	35433.5	22424.5	41852	38681.5	40752	40390	41984	39074.5	38838	39883.5	34969	32243	41454	32191	24693.5	26413.5	39813.5	39623	38953.5	24547	30564.5	36381.5	31793.5	40972	31323	32471.5	34196	34047.5	38240	41198	30782	32777.5	39936	30225.5	33321	36774.5	33137.5	38457	26859.5	42438.5	39711	40375	32309	36913.5	31679
35312	34039.5	33670	33694.5	32699.5	39596	50551	36979.5	37031	30335	32519.5	32932.5	34225.5	34400	33445.5	41229.5	39956.5	32531.5	39552.5	48654.5	49956	36752	33059	35524.5	48518.5	37238	34271.5	44966.5	34278	42390.5	43085.5	39338	39614	32448	34495	36341.5	40476.5	34566	42824.5	40049	34638	41186.5	30546	46049	31122	33622.5	32787.5	34954.5	33497.5	41620.5
9521	8616	7863.5	7936	7616.5	8320	10622.5	7535.5	6866	7062.5	7656	8206	7778	6922	6985	7371.5	8224.5	7304	7389.5	9540.5	8773.5	8202	7245	7222	9330.5	8003	7123.5	7612	7074	7302.5	6798	7055.5	7458.5	7327	7244	7319.5	7826.5	6670	7875	7330.5	7138.5	7895	7168.5	7490.5	6081	7638	6477.5	7190	7515.5	7835
5157.5	5690.5	6481.5	6656	6818.5	6208	5894	6920.5	7615.5	6727.5	6227.5	6661	6056.5	6534	5999.5	8199	6523.5	5996	5923	5595.5	6760	6416.5	6462.5	6000	5498	6100.5	5881	7170.5	6205.5	9828	5485.5	6474.5	5585.5	6355.5	6276.5	6104.5	5419.5	6566.5	5533.5	5488.5	5981	6153	6127	8473.5	6317	5919.5	5697	5741	5745	5306.5
6687	7237.5	8238.5	8735.5	8533	8570.5	8352.5	8773	7512	9439.5	9154	9077	8784.5	9105	10311.5	8127.5	9018.5	9611.5	9161.5	8821	7678.5	8602	9479.5	9036.5	9255	9015.5	9215.5	7943	9917	9269	8979.5	8994	10153.5	9343.5	9775	9352	8294	9539.5	8664.5	9231.5	9419	8664.5	9416.5	9876	10341.5	9884	9217	9497	9687	8802
49656.5	50964.5	55353.5	51168	52585	48536.5	35699.5	54375.5	29902.5	50517.5	49188	51906	46274	49258	49108	28585	45308.5	50315.5	46732	38028	21703	46424	49569	48573	36868.5	45855	46280.5	25440	47743.5	44553.5	45353	46984	48036.5	48429.5	52705.5	45458	47516	45996	43215	45978.5	45570.5	45741	49856.5	39381	51975.5	47981.5	49751	48040.5	48150	45934
13772	13644.5	15162.5	14476.5	14785.5	13997	10457	14934	8869	14564	13948.5	14788	13016.5	14522	14683	8951	13186	13929	12645	10981.5	7507.5	13637.5	13853.5	13324	10371	12489	13764.5	7845	13859.5	12495.5	12609	12376.5	12707	14562	14466.5	12876.5	12489	12082.5	12015.5	12605.5	13748.5	12355	13933	11614	14699.5	13155	13426.5	12627.5	13344	11968
33903.5	35805.5	40262	36770.5	35884.5	37528	27645	39446.5	28788.5	37976.5	35185	37949.5	36913	35394.5	37078	27809	35637	35041	36921.5	28913	22914.5	35843.5	34231	34405.5	28220	35720	33598.5	26938.5	36030.5	40137	33472	34746	35851	34216	37347.5	34642.5	36605	36037	35318	34513	34747	34774	36057	36075.5	35060	36988.5	34096.5	35687.5	33659	34370
31847	32989.5	39717.5	30425	28749.5	28539.5	30864.5	42672.5	33548.5	28493	28952.5	29557	29515.5	29763.5	30813	32393	28399.5	29707.5	26856.5	30371.5	33857	32556.5	29244	31613.5	30920.5	26812	29759.5	34549.5	30823.5	42943	29658.5	28510	28370.5	31301.5	40694	30902	29843	29694	31290	30344.5	30736	29572.5	29132	40124	30512.5	29645	29493	28854.5	28483.5	28596
23668	26390.5	25746	26256.5	25940	22815	17492.5	25436.5	22516.5	27253.5	25881	27351	24549.5	23742.5	24811.5	20826.5	22081	25579	22159	18289	16939.5	24738	23495	23540.5	17502	21825.5	23314	18286.5	24060	22914.5	21675.5	22827	21946	23752.5	25693	22305.5	22759.5	23335	19642.5	23808.5	23318.5	21681.5	24901.5	20758	26517	23752.5	25371.5	23608	23730	22307.5
6772.5	8167.5	6863	6963.5	7253	7622.5	6297	7054	5449.5	7663	7245.5	7880	6890.5	7526.5	7551.5	5908.5	6928.5	7519.5	7090	6876	4886.5	7173.5	6691	6575	6555	7259	6758.5	5758.5	6693.5	8050.5	6636.5	7374	7332.5	7306.5	6465	7787	7072	6652	7407.5	7855.5	7106.5	6809	6927.5	7934	7317.5	6405.5	6356.5	7537.5	7027.5	7346
57514.5	59057.5	63489	64544.5	63502.5	57645	45635	62821.5	42739.5	65883.5	58833.5	66422	60787.5	60551	61555.5	37957.5	55638	59039.5	53431	45540	36794.5	59860.5	59343	58456	43094	54279.5	56686	35689	57831.5	49960.5	50248.5	52872.5	54934.5	57948	57542	53420	53981.5	58806.5	47977	50432	54902.5	54321.5	59477.5	46116.5	61289	58917.5	57655	56194.5	55592.5	51453
664718	646345	669501	694469	660485	622648	533677	648500	612046	670252	666973	707802	635620	648240	645224	596648	600526	639478	582581	522874	531844	660236	631138	644226	524447	590720	623031	552722	636196	509511	578326	589453	601074	646908	621501	578090	607444	631168	557345	603786	617740	589432	639654	488941	644072	654281	639703	602080	629342	580644
228066	245868	215950	225922	230724	215998	148094	212370	35869	231717	236279	238753	191709	229214	227084	36791	199082	223604	202282	155316	36303.5	213842	221630	216580	160081	205706	218424	40087.5	204248	175166	198001	215915	228882	224480	214552	203246	201898	183175	189996	223977	215533	201530	226125	156278	239776	211459	234402	217731	208752	212922
12214.5	13305	14308	13006	11892.5	11806	8535	13894	12654.5	12251.5	12041.5	12874	12332	11745	12597.5	12092	11662.5	11610	11472	10000.5	9988.5	11338	12091	11854	10228.5	11475.5	11699.5	11931	12026	17268.5	11031.5	11793	12070	11807.5	13546	11839	11634	11669	11804.5	12634	11597	11010.5	11647.5	16532	12342	11659	12245.5	12375	11065.5	10630
37382.5	55837	89705	49960	41089.5	35794	28905	84799	36684.5	45206	38630.5	43628.5	41593.5	37693.5	49453	33853	36575	40472.5	36324.5	28483	27265	42097	39423.5	43718	24802	38110	36618.5	32146.5	51342	158088	34082.5	35233	33998	38184	82687	46699.5	38060	39545.5	29516.5	29915.5	47127.5	33877.5	41777	143065	55654.5	43329	44573.5	50467.5	39233.5	34220.5
21850.5	22481	21625	20474.5	20960.5	20810.5	13866.5	20067.5	4725.5	21345.5	22060.5	22294.5	18329	22410.5	22122.5	5132.5	19183	21491.5	18718.5	14630.5	3932.5	20028	20835	20975.5	15710.5	19115.5	20855.5	4814.5	19195.5	17017.5	19327.5	20618	21809	21071	20520	18700.5	18912.5	17594	17573.5	20876.5	21100.5	18131.5	21311.5	14686.5	21678	20087	22560.5	20102.5	19706.5	19579.5
2526.5	2371.5	2873	2570.5	2497	2467.5	2141.5	2441	1523	2486	2791.5	2435	2470	2497	2671	1511.5	2420.5	2540	2109.5	1723.5	1575.5	2508.5	2506	2657.5	2243.5	2457.5	2579.5	1344	2465.5	2470.5	2393	2700	2896	2688	2327	2430	2489	2396.5	2399.5	2475.5	2490.5	2345.5	2821	2090.5	2654	2301.5	2453	2358	2524	2081.5
3876	5607.5	3489.5	3889.5	3929	5187.5	5441.5	4185	5112	4086.5	3632	3813	3632	3630.5	3899	5282	5103.5	3562	4770.5	5278	4273.5	4161.5	3266.5	3683	4204	5461.5	3789.5	4486	3631.5	4247	5085	4781	5389	3801	3435	5603.5	4744.5	3492	4852	5187.5	3572.5	4943.5	4027	3949.5	3901.5	3510.5	3828	5282	3465	4512
53693	57055.5	52280.5	55261.5	52959.5	54970.5	41806.5	53097	57032.5	49682.5	52505	53356	49400.5	52021	51552	52945.5	51745	50924.5	49719.5	45166	43954.5	52009	50081.5	49770	41967	50756	49808	51941.5	52625.5	51917.5	53594	51850.5	56122	50703	51433.5	52525	54363.5	49039.5	46710.5	54820	48577.5	55882.5	50198.5	50966.5	55343.5	49856	52125	53697	47243	53589
7694.5	8544.5	8270	8694	9228.5	8027	7413	8724.5	5877	8748.5	9813	9191	8242	9953.5	9357.5	5211	8128	9930.5	8456	7868	5384	9628.5	9855.5	9150	7612	8720.5	9865	5434	9784.5	7693.5	8618	8935.5	9236	10344	9049	8570	8217.5	8301	7845.5	8352	9572.5	8713.5	9752.5	7897.5	10062.5	9221.5	10389	8868.5	9043.5	8114
64439.5	60024	57581.5	62673.5	59394	59082	69343	61336.5	51475	57321	61960	60369	61034.5	59377.5	60259.5	56622	58954.5	59078	53768.5	67409	65928	65010	58953.5	63514.5	67690	54796	61656.5	61076.5	61774	54012	62103.5	54704.5	55689	62137.5	57408	59313	55583	62303	61003.5	58486	64736.5	58600.5	58550	56381	58211.5	61774.5	60991.5	58595	60904.5	60455.5
4848	4594	5206.5	4761.5	4365.5	4351.5	2966	5305	4764.5	4653.5	4303	5418.5	3877	4174	4164	4028.5	3919	4241	3734	2841	3970	4598.5	3723	4179	2993.5	3982.5	3917.5	3952.5	4633.5	4163	3608	3489	3790	4375.5	4775	4136	4132.5	4415.5	3174.5	3959.5	4133.5	3645.5	4157	3899.5	4643.5	4851	4541	4054	4126.5	4454.5
6815.5	7717	7665.5	7532	7005	7553	5645.5	7452	8448	7392.5	7453.5	7857	6854.5	6775	7626	7524	7177.5	6983	7914.5	5922	7226.5	7773.5	6213.5	6810	6457	6966	6515.5	6836	6757	6892	6535.5	7081.5	7434	6086	7039.5	7366.5	7667	6566.5	6723	6987.5	6999.5	7162.5	7113	6295	6902.5	7362	7414	7451.5	6900.5	6712
39335.5	41752	42657	38866	38045.5	40406	27977	39069	20518	41539	42454	43394.5	37118.5	41119	38745	19808	38674.5	39631.5	41198	30682	15909	37812	39232.5	36959	32008	41018.5	38913.5	17689.5	38321.5	36407.5	38445	40822	40574	39309.5	39663	35965	38452	34895.5	35139	42094.5	38399	38693	40337.5	32132	39601	38805	40628	38797	39442	39566.5
7564.5	7922	8775.5	8810	9008.5	8343	8309	8830	6906	9441.5	9936.5	8960	9290.5	9568.5	9811.5	7128.5	9228.5	9596	9190	8767	6738.5	8515	9598.5	8954.5	8616	9198	9776	6183.5	9901.5	8993	8931	10199.5	9567.5	9960.5	9482	9276	9426	9427	9427.5	9610.5	10015	9092	9645	9141.5	10313	9215.5	10043.5	9698.5	10451.5	8635
3527	3336.5	2255.5	3416	4211.5	3133.5	2653	2159	1749	4420.5	4218.5	4506	3537.5	4154	3789	1521	2774	4068	2532.5	2834.5	1498.5	4035.5	3980	4259.5	2350	3463.5	4082	1362.5	3851	2207.5	2964	3127	3034	3832	2664.5	3262	2611.5	3167.5	2949	3471.5	4043	2972	4102.5	2159	4705	4122.5	4419.5	3348	3969	3337
20652.5	19528.5	20073	20160	18758.5	18475.5	17996.5	20689	18079.5	18346	19773	19587	18321.5	19518.5	18756.5	17486	17959	19270	16864	16201.5	17079	17978	18713.5	17830.5	17615.5	16534	18521	16535	18025	14668	16695	17816	18621.5	19090.5	19160.5	17855.5	16984.5	18467.5	17568	17789.5	18004	16962	18294	14613	17818	18105.5	19281	17899	18218	17735
8004	8566.5	8400.5	9210	9246.5	8725	7980.5	9562.5	7098	10227.5	10672	9434	9650	9887.5	10125	7093.5	9225	9755	8918.5	8435	6319	10574.5	9822.5	10001	8546.5	8747.5	10287.5	7380.5	11023	7208	9244.5	9256.5	10730.5	10590	9565	8620.5	9555.5	9210.5	9223	9545	10508	8603.5	9989	7528.5	10212.5	9384	9470	9403	9673.5	9124
4016.5	3923	3569	3652	3771.5	4114.5	4011.5	4188	4011	4137	3916	3846	4153.5	4158.5	4131	3546.5	3785.5	3975	3604	4413.5	3701	4259	4119.5	4535	3787.5	3823	4339	3693	4343.5	3558.5	4144	4197.5	3734	3631	4285	4151	3625	4552	3583.5	4037.5	4365	3751	3995	3565.5	3658.5	3365	4215.5	4033	3926.5	3799
5389.5	5919.5	4997	5375.5	5985	6140	5536.5	5466.5	5803.5	5352	5755	5712	6035	5688	6488.5	5888.5	5327	5637.5	6185.5	5894	5362	5800	5685	5441	5199	6208.5	5989.5	5607	5760	4469	5844.5	6091	6164	5803	6055	6282	6610	5671	5743.5	6843	5694	5776	6192.5	5470.5	6138	6123	6119.5	6353.5	5572	5947
5281	5790.5	4704	5681.5	5552	4950	5485	5041	4824	5418.5	5708.5	5573	5534	6112.5	5577.5	4923.5	5444	5909	5442.5	4607	4343.5	5588	6067	5745	5026	5068	6280.5	4959	5818.5	4363.5	5554.5	5274.5	5323	6214	5241.5	4792	4651.5	6256	5309.5	5653.5	5644.5	5259	6530	4363.5	5850.5	6181	5924	5411.5	4884	5547
2814.5	11231	3122.5	3022.5	3194.5	10396.5	8657	3054	10877	3147	2796	3059	2966.5	3085	3168	10461.5	8950	3155.5	10056	8213	7594	2946	2874.5	2662.5	7615.5	9785.5	2885	8035.5	3059	10566.5	8342.5	9516.5	9633	2869.5	2747.5	9200	9720.5	3166.5	9440	10308.5	3076.5	9902	3287	9516.5	2954	3172.5	2998	9871.5	3110	9401.5
4693	6913.5	5566	5324.5	5690	6268	4675.5	5341	6386.5	5209	5201	5707	4677.5	4888.5	5061.5	5749	6102	5106.5	5842.5	5042	5323	5320	4912.5	5227.5	4398	5972.5	4770	6076.5	5226	6061	5858	6322	5971	5559	5093	5775.5	6579.5	5094.5	5425	6163.5	4974.5	6494	5577	5030	5102.5	5444.5	5069	6122	5008	5959
49373.5	66290	50997.5	53683	52524.5	58429.5	38577	51279.5	60790.5	52333.5	54541.5	51560.5	46981	50130	49412.5	54388	51047	50300.5	53921.5	41693.5	43137	49002	49462.5	45655	41892	54834.5	46652	49445.5	51592	54348.5	53840.5	55526.5	60176	49911	50692	53363	52953	46139.5	50216	57689.5	46187.5	54102.5	50433	46747.5	53620.5	45928.5	52031	57300.5	44825.5	54894
17621.5	16804.5	19656	18375	17945	16481	11473.5	18977	19530.5	19385.5	18014.5	19929.5	17896.5	17757.5	17370	17385	16267	18394	16352	12392	13476	18133	17410.5	18280.5	12812	16535	16517.5	15282.5	16824	15897	15582	16010.5	16349.5	17216.5	17079.5	16072.5	15184.5	16488.5	14023	14361.5	16221	15734	18211	14303	17704.5	17937.5	17192.5	17054.5	16927.5	15907.5
22091.5	21913.5	21767	23902	24932.5	22358.5	22207.5	22533	22615.5	24701.5	27280.5	27186	24233.5	25760.5	26006.5	22001.5	23546.5	25660	23504.5	22168	21404.5	27780	26581	26164.5	22934	23093	26680.5	21486.5	27567	21253	23451	24953.5	25236.5	27758.5	25360	25407	24216.5	26175	24026	25423	26901	23414.5	26464	21836.5	28255	26710.5	27356.5	25437.5	26681.5	25127.5
5008	4807.5	5627.5	5292	4733	4705	3788.5	5483.5	5146	5007.5	4710.5	5063	4885.5	5268.5	5099	4644	5008.5	4529	4690	3758.5	4331	4886.5	4933	4919	4187	4466	4683	4475	5119.5	4800.5	4481	4471.5	4408.5	4867.5	5326.5	5041	4786.5	5056	4554.5	4562.5	4973.5	4683.5	4627	5000	4778	4932.5	4799	5012	4599.5	4359
4649.5	5016	4782.5	5282.5	5069.5	5056.5	4237	4848.5	4584.5	5055.5	5280.5	5426.5	5316	5283	5201	4852.5	4788	5354.5	5081	4290	4195.5	4793.5	5155	5332.5	3931.5	4893.5	5189.5	4568	5513.5	5083.5	5365.5	5192	4936.5	4937	5559.5	5113	4788.5	5864	4935.5	5032	5183	4782.5	5322.5	4616	5663.5	5729.5	5615.5	5238	4893	5277
9721	12680.5	9767	10333	10654.5	12576	10600.5	9062	12240	10594	9908.5	10743.5	10131	10848	10698.5	12261	12610	10271.5	12655	10957	10785.5	10799	9847	9981	10228.5	12784.5	9968	11465	10758	10731.5	12003	12619.5	13074	10397.5	9146	12421	12161	10477.5	11899	12722	10719.5	12038	10558	9848.5	10313.5	10633	9456.5	12782	9865.5	12098
35645.5	35971.5	34980.5	35767.5	34658	32690.5	30224	34710	35374.5	36081	35286	36554	35825	35527.5	37941.5	34789.5	33478.5	36390.5	34220.5	31115.5	31079.5	37167	35667.5	35766	28895	32805	34730.5	32696.5	36094	31894.5	32949.5	32468.5	33732	36417	34412	34878.5	34608.5	36412.5	32176	34435	35546.5	33174	36311.5	31010	38232.5	37104.5	35619.5	35805	34493.5	35285
5708.5	6282	6642.5	6249.5	6650.5	5692	6002.5	6340.5	6084	6634.5	6780.5	7130	6544	7217	6856	6094.5	6241.5	6377	6059	5809.5	5768	7003.5	6592	7369.5	5601.5	6594.5	7063.5	5782.5	7169	5488	5985	5984	5879	6979.5	6586	6013	6145	6931.5	6107	6118	6574.5	6195.5	6916.5	5533.5	7215.5	6496	7387	6219.5	6334	6248
83577	73384	80822	77575.5	87290	65726.5	58826.5	84562	67478.5	81816	85086	78268.5	87004	88463	88093	65728.5	73633	87388	69561	63813	57375.5	82548.5	86437.5	84530	67489	73426.5	83682.5	62706.5	91369	61754.5	76876.5	78095	82101	86253	88475	60982	71419.5	78090.5	61225.5	76545	82600.5	74224	83765.5	55746.5	86803.5	78893	89242	63932	80817	75860.5
31598	30153	31203.5	32697	30280	32533.5	28478.5	31178	30659.5	31045.5	30534.5	32679	28570.5	29173	28815.5	28560	30250.5	30549	29354	27424.5	27991.5	30845	26981	29528	25746.5	27866	28390.5	29468.5	28656.5	27364.5	28981	28941.5	30488	29321	29279.5	29580	30430	29108	28907.5	30704	27101	29442	30578.5	26313	29785	30463	29690	30261	30541	29221.5
11063	11630.5	11672.5	12013	12199	12023	10118	11581.5	12655	11604	11628.5	12744.5	11509	11815.5	11902.5	11361.5	12089	11867.5	12031	10586.5	9776	12298	11364	12071.5	11042.5	12243	11666.5	11425	12593	11122.5	11994.5	12197	11722.5	11748	12123.5	12477.5	12335	11710	12051.5	13227.5	11646.5	11863	11881.5	10749	11870	11801	12321	12746	12459	12260.5
5421	5024.5	5220.5	4809.5	4946	5768.5	5298.5	4509	5217	4931.5	5061	5568	5275	5145	5896	5337.5	6017	5298.5	5366.5	4946.5	5379.5	5150.5	5143.5	5529.5	4867.5	5611.5	5173.5	5720.5	5871	4219	5483	5499.5	5089.5	5500	4248.5	4796.5	6331	6474	5578.5	5680.5	5532.5	5803.5	5353	4433.5	4753	5060.5	4890.5	5464	5202	4923.5
5621.5	4758	5206.5	5729	5393	4506.5	4042	5147.5	3734.5	6363	6688	5529.5	5954	6401.5	6237	3505.5	4592.5	5595.5	4672.5	4108.5	3264.5	5715.5	6055.5	6099.5	4401.5	5193.5	6464	3948	6249	4013.5	4980	4890	5504	6228	5589.5	4771.5	4994	5443	4452	5512	6528	5159.5	6251.5	3858	5840	6120	5704	4487.5	6199	5050.5
3783.5	4458.5	4507	4004	4221	3910	4818	4972.5	4417.5	4324	3606	4002	4099	3877.5	4183	4180.5	4246	4312.5	3964	4239	5122	4520	4033	4278.5	4497	3836.5	3900	3973.5	4603.5	4331	3813.5	3935	4149	4383	4701.5	5186.5	4482.5	4255.5	4323.5	4825	4241.5	4518.5	5008.5	4690	4040.5	4882	3959.5	4511	4252	3993
12081.5	11517.5	11794	12306.5	11865	10840.5	8941.5	11597	12007	11292.5	12130	12822.5	11454.5	11635	11406.5	11315	10183.5	12031	11208	8393.5	9621	11652.5	10770	10404.5	9010.5	9910.5	10685	11378.5	10955.5	11941	10477.5	10659.5	11530.5	11673	12220.5	10843.5	10581	11157	10461	11346.5	11301.5	10789	11671.5	10716	11846.5	11896	11989	10969.5	11593.5	10511
20198	18486.5	15910.5	21449	21919	16476	13336	17336	16290	21636.5	22952.5	20573	20796	22691.5	22082.5	15307.5	16214	21742	16990.5	14073.5	12346.5	21046.5	21870.5	21292	14240.5	16392.5	21845	13863	22457	11713	17101.5	18752	19170.5	21545	16647.5	16633	16433	20666	15844.5	17756	21304.5	16668.5	21038	10459.5	23734	20808	22436	17968.5	20533	17824.5
3073.5	4025	2938.5	3047.5	2840.5	3993.5	7962	3107.5	6895	3007	2817	3149	2844	2905.5	3021	6173	12668.5	2965.5	3790	8967	4979.5	2932.5	2737	2620	8686	14623.5	2993.5	5964.5	2929	17808.5	12774.5	12846	12089	2790.5	2952	3240	13471	2711	3748.5	15676.5	2774.5	13719	2900.5	16107	3170	2901.5	2824	3497.5	2816.5	11652.5
190990	225004	200002	199590	195514	199599	161321	197558	77391	203565	201836	206848	177878	192567	192422	73802.5	193538	189070	191852	155350	61408.5	186631	190890	183150	164898	200700	188208	68778.5	183812	162333	192980	201562	214222	197086	202464	194074	195831	173948	183685	213527	187582	191304	191608	148192	198020	186184	199411	200602	181612	200051
3750.5	4533	3841.5	3715	3852.5	3570.5	3598	3793.5	3743.5	3582	3603	3950.5	3622	3337	3260	3851	3655.5	3429.5	3165	2756	3532.5	3095.5	3212	3510	3151	3571.5	3358	3246	2692	4295	3079	3354	2891.5	3357	3706	3417.5	3368	3194	2919	3800.5	2849	3162.5	3150	3471.5	3153.5	3783.5	3045.5	3378	3266	3436
243386	246569	235298	248198	241988	218044	164654	234252	230062	238622	244470	239650	228836	239432	239476	214336	227555	236284	207200	174914	172751	228648	234001	223926	183132	225176	228783	201646	239724	202886	231210	236370	246306	231096	233528	203614	227632	217256	193538	238615	220286	226269	238420	176504	244433	222820	245224	218929	223077	232408
12172.5	12318.5	9589	12606	12713	10724.5	8755.5	9286.5	10039	13711	13937.5	13211.5	11996.5	13071	12778	10426.5	11215	12653.5	11399.5	9513.5	8957	12861.5	11890	11922.5	9400.5	11777.5	12300	9452	12162.5	8794.5	10647.5	11622	12691	12313	9423	11939	11585	11625.5	10553	12036.5	12980	10188.5	12748	8115.5	14607	12249.5	11656.5	11090	11942.5	11411
24716.5	28611	25651	24900	24786	24382	18632.5	25427	10349.5	24058.5	24970.5	25293.5	23777	24490	24078.5	10042.5	23370	24150	23640	18930	8474	24188.5	24571	22948.5	19192	24088	23281	9121	23018	20612.5	23463	25742.5	25746.5	25150.5	24588.5	23612.5	24373	22387.5	21371.5	24677.5	24034	23172	24005	17978	24643	23142	24429.5	24717.5	22600.5	25369.5
56050	1149059	37666	48464	54159.5	1108402	470700	44415	811214	61419	53539	58970	45744	50916	54490.5	713477	946476	62053	970444	602106	512646	64665	49411	54841	594622	996956	78169.5	663676	49557.5	202406	927034	997593	985290	60852.5	28076.5	806030	992298	55121.5	839061	981878	57186.5	1023618	76225.5	172393	58120.5	51771.5	51266.5	994442	74829	967724
19342.5	91946.5	26061	20672	23584	91024.5	45793	22469	72858	26940	20309	27507.5	24982	20608	23573	64572.5	80838.5	26501	79589	53234.5	48595	25807	23287	21263	52632.5	83083.5	24166	58545.5	20151.5	31239	76623	83249	83685	20821	18123.5	70776	83087	25258	69471.5	80821.5	17889	84420.5	26357.5	26006	23001.5	25212.5	19492	81078.5	25010	78319
89331.5	99591	99183.5	93633.5	91115.5	86623	60124.5	96231	48958	89474.5	94077	92067.5	80898.5	88649	90251	46175	78597	87723	82672.5	65225	36515.5	84662	90180	84446.5	65358.5	83361.5	86122.5	43909	86383	77754.5	82900	87493	90433.5	88563.5	96106.5	85265	84658.5	78648.5	77337	88723.5	83292.5	82641.5	88929.5	67079	93477.5	81873.5	89986.5	87971.5	81344.5	83551.5
16093	19231	23091.5	17845	16357.5	19711	13133	21559.5	21315.5	16500.5	16598	17040.5	15709.5	15552	16515	21143.5	16620.5	16313	17285.5	13316.5	16914	16651	15457.5	15870.5	14750	16394	15352.5	19981	16318.5	27691	16947	17823	18895.5	15161.5	20583.5	17633.5	17171	15637.5	16453	18078.5	15473.5	17377.5	15914	23911	18350	15590.5	17111.5	18204.5	14657	17810
210614	195918	213656	225188	217780	181645	116033	206672	148984	227682	220313	236603	202844	210858	217434	130750	171768	213164	175738	126970	100422	208907	205080	202554	125858	176252	201371	117550	202725	171843	169058	178333	183684	203929	196738	163672	178402	197946	150673	181362	191116	171564	214718	146714	219716	208762	214174	180150	199424	171749
114979	114467	94417.5	117612	106669	86027.5	47852.5	102096	58114.5	84141.5	115076	99874.5	88424	111127	101206	54316	71302.5	96898.5	78317.5	61071.5	37140	97867.5	100483	99450	71426	72153.5	106798	60637	109472	83910.5	91816	89634	100928	108068	110796	81722	81158.5	86673	80301	108444	109962	85631	96164.5	72311	117134	82454	119033	88793	90798.5	95470.5
102446	111554	47952	102673	102968	101238	85633.5	49796.5	51585.5	103835	102185	103838	93509.5	103588	98180	48614	99241.5	99063.5	97531.5	80708.5	42741.5	93770.5	97784.5	92102.5	86278	97008.5	95833.5	44367.5	94676	71187	97852.5	100507	106426	100090	46469	92329.5	97567	86947.5	92581.5	103237	96384	92122	96888	67048.5	99865.5	98485	105556	97898	93525	97219.5
22554	43758.5	31825	23514.5	21722	38353.5	21724.5	31163	53501	22385	22512	23126.5	22294.5	21660	23035	50193	33265	21300.5	33323	25117.5	35823.5	22760.5	19727	22270.5	30320.5	32542	21039	46774.5	21571.5	65494.5	39779	40423.5	36555	20389	31149.5	30715	33755	20948.5	36678	36767	20527	37023	21636	53248	23167.5	21184	21970.5	41027.5	21023.5	36247
13838	14157.5	15147.5	13652	14223.5	15207.5	14770	15731.5	12869.5	13928.5	13774.5	14806	13919	14243	13836	12510.5	15106	13409	14257	13764	12262	14069.5	13339	14391	13706.5	14126.5	13396.5	12975	13056.5	16494.5	14297	14069	14174.5	13785.5	14022	13564	13784	13471.5	14405.5	13514.5	13189	13951.5	13520	14779	14047.5	13281.5	13183	14014	13858	13841.5
85042	88323	86136.5	92626.5	89544	77931	56360	82339.5	25657.5	91793	90499	91738	80230.5	86172.5	88111.5	23669.5	73573.5	85179	74880	55676.5	20210	84506.5	83531.5	81136	58659.5	75546	82615.5	22548.5	83273.5	68900.5	72953	77100	80622	84280.5	84633.5	72658	72686	79728.5	66283	79768	80184	72929.5	85681	59700	93523	81987	88261	75459	78273	74151
557819	613812	551490	564841	573264	533666	365412	535750	89216.5	585610	601726	590744	480382	575175	570828	84263	492296	561818	504406	384383	68975.5	532670	562018	531764	399244	509332	545560	78320	510840	461654	494560	531204	561610	556479	546360	503384	489966	460689	467770	556120	543204	494548	556593	401218	593919	534240	579086	538136	521970	521212
43227	47936	39497.5	44494.5	46261	44757.5	31435.5	38539.5	11257	45701	46976	48070	38437	44904	44728.5	10323.5	40117	44356.5	41814.5	32977	9025.5	42417.5	43583	40568	31775	40671.5	41278	10196	40277	35989.5	39054	41908.5	44847	43892.5	37962.5	40188	40662	36787	37272.5	43964.5	41163.5	40319	43255	30143	43845.5	41347.5	43867.5	42230.5	40582.5	41193.5
7737	30012.5	7071.5	7699.5	7271.5	29639.5	18095.5	7645	24033	6984.5	8478	8618	7227.5	7451	7556	21137.5	26330	7252	25945	19693.5	19272.5	7978	7654.5	7742.5	20274.5	27304.5	7986.5	21529.5	7563.5	11485.5	27464	26839	28772.5	7855	6926.5	23397	27314	7083	24713.5	28813.5	7243.5	28107	7784	11787.5	7531.5	7486	7531.5	26298	7130.5	26328
26980.5	27609	21327.5	28722	26354	24334	18052.5	21271	27379	26773.5	26885	28964.5	24922	26627.5	26154.5	23452.5	23635	26085	24880	18921	19345.5	25282	25664.5	24336	19185.5	23713	25443.5	22182.5	26104.5	24013	23983	24980.5	26972.5	26023	20956.5	23702	23925	24413	22158.5	26179.5	25595.5	23819.5	26689	20200	27856	26104	26809	25105	24279.5	24583
33796	33476	31614.5	34058.5	33344.5	29851.5	21384	30486.5	17410	33453	35482.5	35230.5	30072.5	33861.5	34014.5	16297.5	29234.5	32800	28724	22987.5	13289.5	32314	32513	31499.5	22447.5	27487	32281	15626	31980	27229	28586.5	30129	30683.5	32555.5	30050	28862.5	29327	29946.5	26450	32098	31213	28737	32091	23254	33303	30405	32969	29898.5	30469	29568
154334	144154	162466	160420	152646	130408	88795	159215	134039	149761	154169	160779	140532	149040	148242	127560	122107	146668	119428	96653.5	96873	147864	142866	144896	94717	121695	139398	115034	146458	132330	120981	126000	133168	144181	152840	117868	123377	138338	112125	129701	137095	123912	142284	113808	154418	142623	148736	130126	136248	123758
39269	36794.5	40252.5	39664	38073	33338	26520	38808	13878	37044.5	38888.5	38823.5	36674	38172.5	36869	13819.5	33037.5	35091	31623.5	27955	14387.5	37197.5	36315	36771	27400	31644	34894	14470.5	36674	33336	32760.5	33304	36934	36538	36222	32931	31985.5	33525	28737.5	34069	34599	31626.5	35607	30027	40032	34634.5	38376.5	32637.5	33738.5	32660
67663	72856.5	73865	70088.5	70129.5	63984.5	42949	72824.5	23074	71015.5	72648	72815.5	64135.5	71252.5	70818.5	21880.5	58469	69985	59337.5	45088	17377	66749	68633	67179.5	47398	58976.5	66488.5	19145	67865.5	59497	59043.5	62873	66221	68726	74459	60361.5	60154	60370	53921.5	63917.5	62856.5	59208	69675.5	51939.5	73529	65392	72031	65049	63917.5	60907.5
4272.5	4057.5	3850	4025	4174.5	3498.5	3844.5	4550.5	1818	4322	4635.5	4212	3809.5	4357.5	4307.5	2103	3875.5	3737	3917.5	3669	1966	4643	4170	4227.5	3415	3969.5	3881.5	2049	4074.5	3807	4239.5	3765	4375.5	4369.5	4579.5	3791.5	3360.5	3088	3565	4196	4363	4378	3844	3429	4443	4073.5	4136.5	4043.5	3514.5	4000.5
5064	4317.5	4485.5	5074	4791	5593.5	5306.5	5218.5	5982	5068	5014	5466.5	4735.5	4664.5	4756	5622	5259.5	4515.5	5285	5262	5432.5	5372	5153.5	5301	5481	5185	4749.5	5249	4486	5846	4841	5555	5138.5	4576	4768	5043	5473.5	4881	5147.5	5010	5003	5492	5287.5	5496.5	4786	4566	5750	4963	4516.5	5336.5
10600	11235.5	11525	11611	11042.5	10900.5	8786	11920.5	9917	11726	11278.5	11033	10722.5	10759	10784.5	9881	10415.5	10933	10546.5	9183.5	8246	10565.5	9871.5	10497	8392.5	10570.5	10933	9075	10901	9952	9645.5	10389	10494	11204.5	10697.5	9985.5	10312	10797.5	9264.5	11167	10688	10304.5	11003.5	9005	10863	10661.5	10979.5	11000.5	10165	9753.5
7679.5	6689.5	8728.5	8880.5	8370	8053.5	6244	8857.5	6175.5	8509	8574.5	9088	8607.5	9028	9036	5933.5	7575.5	9768.5	8001.5	6567	5657.5	8303.5	8947.5	8606	6712	7616.5	9018	6263.5	7636.5	7595	7758	8289.5	8423	8451	9398.5	8094.5	7479.5	7962	7719.5	7670.5	8730	7689.5	8549.5	7573	9466	8508	9536.5	8419	9171.5	8237
10714.5	11183	9811.5	9574	9889	13661.5	13119	10016.5	13854	10228	9782	9343	10185	9781.5	9822	13442	14884	9624	14706	13399	13435	9718	9861.5	9798.5	13006	13623	9575.5	14665	9984.5	13191	13548.5	14113.5	13040.5	9755.5	9649.5	10532.5	14184	9826.5	14092.5	14191.5	9142	13155.5	9488	12173	8971	9560.5	9815.5	10273.5	10001.5	13650.5
19897	21816.5	21542	21566	19953.5	27044	23870	21364.5	27777.5	20885	20676.5	19686.5	19392.5	20491	19146	25496	26781.5	19182.5	25412.5	22166.5	24080	19363	20191.5	19460	20878	26961	19335	24973	19138.5	24875	24774.5	26163	24544.5	19980	20303.5	20313	25805.5	19423	23116.5	23980.5	18634	26218	20145	23467.5	19821.5	19366	20183	21525	18957	23102
18497.5	29046	19908.5	20537	17495.5	37835.5	31718.5	21463	36892	19563.5	20269.5	19164	19497.5	19728.5	19030	34785	36951	19396	36116.5	30663	30918.5	18702.5	19150.5	19699	31394.5	34971	20137.5	35114	19310.5	35051.5	36434	38052	37264	19634.5	19917.5	25821.5	37161.5	19815.5	34050.5	38644.5	19283	37266	18390.5	34412	20746	17588.5	18314.5	27615	19158	35637.5
127220	138775	155779	149550	137682	129854	92088.5	149696	78977	144660	139638	145344	143684	137578	138292	73672	124042	135882	130692	96922	59577.5	129618	133566	131025	97698	127759	128648	62286	139626	106836	118116	130862	132184	131952	145899	125330	121356	135504	113686	133370	122082	120040	136702	95139	138341	131446	133124	130072	129451	120882
3744	3786	4059.5	4050	4181	3848	3958	3444.5	3482.5	3863.5	4100.5	4260	4361	4368.5	4295	3665	4049	3995	3660.5	3850.5	3687	3822	3966	4290.5	3614	4086	3682.5	3605.5	4397.5	3333	3731.5	3709	3391.5	3829.5	3616	3882	3835	3840.5	3850.5	3670.5	4229.5	4138	3972	3213	4035	4189.5	3942	3968	4542	3892.5
10353	9901	10400	11159.5	10073	10444	11209.5	10530.5	9325.5	10297.5	10091	10151.5	10093.5	10260	10895.5	10309.5	10578	9990.5	10456.5	12062.5	10570.5	10548	11532.5	12294	11883	10154.5	10641	10468.5	10507	10105.5	10357.5	10287.5	9979.5	10243	10142	10340	9844	10468.5	10994	9195	9993.5	9807.5	9990	9939	9798.5	10596.5	10038	9369.5	11042	9974
19926	22014.5	21969	20999.5	21729.5	21812	16514.5	20884.5	14929.5	21874.5	21576	22304.5	20301	20646.5	20787	15061.5	20155.5	21738.5	20946.5	17734	12359.5	19417	19879.5	19773.5	17386	20000	20057	13587	19845	19263.5	19895.5	20470.5	21727	19727	20570.5	19417.5	19965.5	19368	19193	21773.5	19044.5	20207.5	20737	17702.5	22009	20751	19806	20814	20006.5	20201.5
3922.5	7277	4662.5	3726	3981	25836.5	18779.5	5296.5	29141	4140	3494.5	4243	3871	4006.5	3543	31876.5	27215	3903.5	24907	18975	29979.5	4617.5	3431.5	3406	16924.5	25321.5	4271	33469	3986	72973.5	23199.5	21810	18307	4165	4740.5	7881	26537	4393	21647.5	19648.5	4429.5	25569.5	4094.5	58176.5	3824.5	4087	3637	8546.5	3924.5	20882
5926.5	7914	6232.5	6079.5	6021.5	8220.5	7335	6680.5	9344	6329.5	5955.5	6060	6076	5962.5	6280.5	9183.5	8626	5700.5	8101.5	7199.5	7564.5	6104	6757.5	6375.5	7756.5	8398.5	6577.5	8619	6167	14980.5	8020	8090	7398	6178.5	6613.5	7105.5	8330	6524	8115.5	7662	5685.5	8161	6103	12150.5	5366.5	5985	6222.5	7079	6064.5	7856.5
12910	13807	14016	14176	14722	14126	13495	14373.5	15105	14154.5	15268	15145.5	14849	14984	15829.5	15129.5	14640.5	15202	15504.5	13864	13945	15307.5	15881.5	15818	14709.5	15988	15155.5	14738.5	16209.5	23511	15521	14909	16436	16715	16358.5	15027	16435	15314.5	14744	16364.5	16348	16168	15672	21712	16083.5	16315	16418.5	15072	15903.5	15645
6147.5	15319.5	7046.5	6448.5	7277	36182	25431	6714.5	38375	5701.5	6197.5	6717.5	6326	6588	6171.5	42145	36147.5	7189.5	34581	25982.5	36727.5	6602	5977	5998	26346.5	34246.5	6401	45508.5	8224	8919.5	36049	31957.5	30591.5	6870	7003.5	13533	36730.5	6484	31846.5	34800.5	6931.5	37512.5	6299.5	7424	6276.5	8639	6370	14267.5	6273.5	32746
4421	5507	4070.5	4558.5	4528.5	5423.5	4045.5	4611	4718.5	4912.5	4534	4484	4386	5140	5504.5	4060	4743.5	5037.5	4994	4463	4329.5	5613.5	4972.5	4532	4521	4970	5336	4824	4717.5	5092	5109.5	4980.5	5279	5173.5	3936	4499.5	4804.5	4675	4916.5	4507.5	4571.5	5314.5	4851	4825	4439	4912.5	4870	4904.5	4976	4487
5505	10534.5	6028.5	5973	6058	10459	7648.5	5789.5	10087.5	5703.5	6427	5962	5932.5	5941	5952	9415	9919.5	5927	10247.5	8545	7994.5	6205	5455.5	6133.5	8597	9281.5	6281.5	8733.5	5897	8747.5	9297.5	10138.5	10222.5	5814.5	5954	10151	10494.5	6147	9471	10535.5	6065.5	10284	5718	8364	5913	5693	5253.5	9971	5318.5	10413.5
10651.5	11198	9999	11024	10366	10094.5	8647	9734.5	10907	10084.5	11060.5	9685.5	10128.5	10323	10934.5	10535.5	9962.5	10273	10356	9146	8490.5	10171.5	10542.5	9922.5	9509	10316	9975.5	9409.5	10288	8691	10419.5	10074.5	11035	10680.5	9566.5	10667	10704	9340.5	10187	10672.5	10857.5	10040	9486	8796.5	11112.5	9817	10744	11301.5	9738.5	9550
13795	15901.5	16078.5	16634.5	17616.5	14997.5	14574.5	16610	15490.5	17300.5	17225	17150	17180.5	18413	18436	14496.5	14915.5	18197.5	17585.5	15440.5	13676	17067.5	18645.5	16981.5	15687.5	15329.5	17993.5	14388	18066	14612.5	15371	16864	17966	18190.5	16402.5	16867	15632.5	16220.5	15532.5	17390.5	16953.5	15453	18874	14447.5	19348	18040	19431	16118	17907.5	16619.5
179608	185676	184530	188449	180931	179522	135483	181126	186738	187943	181690	192686	174382	178758	183649	174058	165366	180098	173596	137370	146223	177146	172266	173646	136448	171326	168014	152899	174696	152373	165924	171600	178843	178418	176260	165965	171554	170084	157026	173861	163446	167795	179688	136419	179794	175732	177046	170648	171182	168282
62438	64421	44077	63072	63757	54449.5	41743	45260	39988.5	66285.5	64516.5	63666.5	56684	63283	63129.5	33106	51135.5	60538.5	50950.5	42010	30374	60592.5	60927.5	60470.5	42620.5	54769	59804	32090	60063	45111	53379.5	54230.5	58277	60612.5	45425	52964	50486.5	55042	49730	57563.5	59367.5	52607	58451.5	41388	66460.5	61458	63388.5	57305.5	58506.5	53229.5
260636	223496	250654	261293	258448	236377	216901	262694	241418	260032	262339	281772	262976	262602	258990	245486	245444	266278	238686	224416	233534	276494	261498	276784	229512	241400	265482	247209	266418	209534	246542	235120	237828	269102	260185	235439	255004	277550	243946	241012	272486	250636	264154	213173	265118	282349	268901	242531	274424	242404
4817	4095	5000	5544	5329	4429.5	3962	4859.5	3768.5	5965	5976	4764	5780.5	5651.5	5688	3915	5042	5015.5	4709	4141.5	3272.5	5444	5569.5	5464.5	4105	5021	5753.5	3674.5	5378	3764.5	4688.5	4599	4810.5	5499	5274	4540	4271	5118	5056	4551	5584	4891	5673.5	3286.5	5240	5669.5	5565	4405	5091.5	4550
20432	17476	21970	24291	23857	22279.5	20367.5	20205.5	23674	24069	23051	23014	22408.5	19224.5	20957.5	22727	21474.5	23799.5	22203	18323.5	18649	20084	20704.5	19787.5	19843	23924	23385.5	17438	24113	13545	21254.5	21321	21627.5	23783.5	20253.5	17676.5	21216.5	22597.5	21933.5	21997	21367.5	21766	22191.5	13946.5	20703	22684	23102.5	16407	23041	20219.5
14111.5	11896	14629	13596.5	13308	10768	14140	14750	12487.5	12403	12408.5	13326	13291	12817.5	12695.5	12908.5	11573.5	12355	10645	12118	14390.5	13832	11630.5	13725.5	12422	10965.5	12834	12785.5	13198.5	12656.5	11806.5	11280	11880.5	12479	13595	11733	13044.5	13326	12146	11661	12876	12613	12595	12834.5	12740	12403	12554	12540	12647	12268.5
6134.5	6716	6953	6053	5900.5	5421.5	4957.5	7127.5	6764	6159.5	5741.5	5955.5	5482	6164	5151	5988	5433	5416	5307	4427	5257.5	5927.5	4813.5	5261.5	5190	4926.5	5297.5	5624	5314	10106.5	5074.5	5143.5	5058.5	4974	6407	4990.5	5489.5	5937	5099.5	5309	5476.5	5272	5587.5	8424.5	6281	5612.5	6220.5	5862.5	5323.5	5294.5
17182.5	25987	13361.5	18798	14985	24968.5	19528	14027	26625	17295.5	18858	16202.5	14086	15307.5	15635	23028.5	24600	15725.5	23848.5	19290.5	20684	16242.5	15057	14570	19523.5	24676	16993	22101	16411.5	23090.5	24053	25095.5	24450	15857.5	15499.5	23419	24614.5	15307.5	21794	24666	16599.5	23936	15144.5	21465	17456.5	15214.5	17161	24469.5	14285	23143
3265.5	3714.5	4017.5	3561	3698.5	3753.5	3827.5	3807.5	3355	3888.5	3669.5	3702	3130	3263.5	3423.5	3792.5	3937.5	3618	3436.5	3515	3534.5	4006.5	3219.5	3478	3270	3555	3136	3090	3805.5	4032.5	3604	3464	3336.5	3670.5	3185.5	3633	3558.5	3589	3381	3297.5	3189.5	3519.5	3408.5	3306	3389.5	3731.5	3304.5	3256.5	3308	3521
4938	8401	4595.5	4875.5	4408.5	8949.5	7588.5	4600	7274	4581	4548.5	4868.5	4180.5	4605.5	4614.5	7746	9246.5	3982	8206.5	6419.5	5973	4499	4138.5	4144	6452.5	8343.5	4277.5	7211	4290	6805	8206.5	8123.5	7593	4217	4050	7818.5	8441.5	4134	7455.5	8582	4108	7999	3963	6211	4466	4423.5	4073.5	8191	4441	8170
71693.5	78245	61980	78774.5	69152	72183	54272.5	62332	68089	70552.5	72263.5	71876	69164.5	71096.5	69125.5	65998.5	67983	69267.5	68612.5	55394	55714	69151	67207	67189	55851	68971.5	66302	61602	71706	52924	68597.5	68801	71897.5	66679	60967	66162.5	69681	67399	63948.5	72451.5	66613	67756	68140.5	47492	70091.5	67359	70258.5	70151.5	65257	68827.5
675832	632794	179891	677568	647748	561668	369182	172516	343505	694427	677812	727864	627648	642486	661120	313876	548786	652642	541716	401924	251217	650998	617747	641953	400224	540011	602984	279816	628304	94470	526624	531181	566994	631594	173744	509814	540074	609391	470188	569592	618730	513910	645345	84914.5	683000	660744	667704	562839	613942	537480
92228	89232	56730	95468	92497	83796.5	56589	55558.5	56189.5	93080	95140	101202	87846.5	91516.5	91360	51952	76766	91796.5	78090	60239	40584.5	91719.5	87761	89944	61357.5	76481.5	85554.5	50111	88846.5	40441.5	75990.5	79406	83484.5	90387.5	52606.5	77265.5	76454.5	83383	69847	81639.5	85326	76432.5	87634	37400.5	95554	86294.5	92751.5	82900.5	84690.5	75965
78244	59512	83651.5	93763	94315	88836	91519	79206.5	75819	100218	101036	86291	90916.5	79013.5	84510.5	73837	86847	95524.5	96658.5	80750.5	64015	74660.5	89541	72893.5	86288	99376.5	103526	62798	88614.5	45381.5	84087.5	92333.5	85645	102732	81139	64278	85524	82875	87433.5	91956.5	84707.5	89079.5	92090	43787.5	77424	85337.5	95240	57609.5	92137.5	82475.5
9424.5	9859.5	10056.5	9466.5	9559.5	9552	7998	9352	11162	10117.5	9407.5	10304	9222.5	8607.5	10069.5	9820.5	9623.5	9332.5	9722	7378	9141	8890	9179.5	9817.5	8062	10102	8813	8768	9496.5	9921.5	9624	9296	9716.5	9262.5	8696	9822.5	9678	9044	9036	9252.5	8450	9789.5	9556.5	8968	9976.5	9519.5	9236	9803	9200.5	9166
9960.5	11616	9290.5	9762	9958.5	10926	9242	10317	16666.5	9830	9972.5	10384	9421	9518	9686.5	15754	10794.5	9823.5	10133	8464	12956.5	10180	9942.5	9513.5	8501	10326	9462	14285.5	9776	10937	10609	10053	10231.5	9324.5	10066	10769.5	10764.5	9605.5	9259	10663.5	9938	10890.5	9509.5	10110	10424	9798.5	10509	10685	9746	9610.5
12799.5	13391.5	11649.5	15090	13239	12087	10163.5	12302.5	14010	14214	13627	14591.5	13035.5	12577	13796	12617	12747.5	13953	12355	10584.5	10134	13817	12641.5	12702.5	10784.5	12743	12811.5	11548	13098.5	10064	11400	12826.5	12597	13064.5	11767	12399.5	12646.5	13172.5	12012.5	12242	11767	13049	13817	9868.5	13417	13221	12881.5	12734.5	12118.5	11875.5
10450	12702.5	10422.5	11575.5	10509.5	13595	10614.5	10394.5	19183.5	10791.5	11627	11015.5	10901	10707.5	9789.5	19030.5	13136.5	11024.5	13564.5	10845	15322.5	10178.5	10801	9224	11160	13653.5	10224	19102	11277	9289.5	12984	12928.5	12947.5	10263.5	9349	12299	12616	10952.5	11791	13591.5	10671.5	14035.5	11374	9552.5	10704.5	10300	10411	12630	10754	12868.5
22735	22639.5	26924	26212.5	25684	22974.5	15266	26431.5	12726.5	27648.5	24644.5	27665	24730	26319	25728.5	12821	20678.5	25071	20833	15873.5	10253.5	23847.5	23386	23334.5	15700	22266	22848.5	12107.5	24490.5	20731	18873	20598.5	20155.5	23902.5	25056.5	20254.5	21266	21714	17934.5	20193	22001	20444.5	23739.5	18533	26704.5	24785	23866	21966.5	22464.5	20028.5
448856	440044	534674	527202	506008	396950	256414	501226	125026	522300	506336	521019	471978	493280	517658	118492	372862	489065	389198	276834	90967	470514	480242	460570	279740	384596	456608	98713	470332	369544	363425	396504	411011	468648	493310	381072	376457	441165	329931	388749	436062	366876	494348	314682	530830	465956	483818	412006	449408	375759
5597.5	6388	6454	5474	5700.5	5553.5	4743.5	6724	6758	5400.5	5395.5	5980.5	5346.5	5384	5060.5	6013.5	5360.5	5056	5101	4858.5	5223	5904.5	5455	5192	4278	5592	5142.5	5851.5	5202.5	7721.5	5620.5	5643.5	5877	4934	5688	4987	5055.5	5150.5	5039.5	5656	4745.5	5455	5604	8054.5	5888	4928	5686.5	5550	5155	5326
56672	59779.5	59025	61393.5	63521	55545.5	41505	57459	16851	65013	62996.5	67751	54375	60284.5	62056.5	17078.5	53323.5	61478.5	52996	42276	13256	58061.5	58076.5	57085.5	40833	55174	57201	15204	54350.5	48946.5	51020	56616	56587.5	59234	54936	53531.5	53943.5	52236	50241	55047	55613.5	51979	61426	44096	62306.5	59645.5	59784	54789	56119	53994
42190.5	24343.5	17518.5	14712	11317	11765	13428	8929.5	8061	6142	6303	5374.5	5622.5	4530.5	4793.5	6324.5	5387.5	4597	5443.5	6219.5	6161	4817	3623.5	3879	5632.5	4560.5	3796.5	5047	3674.5	5663	4378.5	4434.5	4710.5	2954	3565	5243	4358.5	3384.5	4789.5	4342.5	3118	4450.5	3000.5	5515	2974.5	3080	3068.5	4230	2784.5	4046
4783	5309	5118	5132	5173.5	5665	5086.5	5567.5	5729	4627.5	4841.5	5058	4416	4494.5	4870.5	5490	4966	4264.5	4952.5	4163.5	4640.5	4716.5	5039	4571.5	4616	4917.5	4585.5	5259.5	4889.5	5616	5045	5512	5556	4587	5323.5	5310.5	5064.5	4283.5	4875.5	4688.5	4467	4871.5	4414.5	5263.5	4832	4312.5	4617.5	5435	4079.5	5355
14221.5	13710.5	15808	16129.5	15325.5	14321.5	11140	16629	11632	14578.5	16118	16557	15249.5	15295	15906	11531.5	13370.5	14874	12748.5	10859.5	10441.5	16115.5	14414	15764.5	10877	13543	15194	10790.5	14769.5	14183.5	13240	12745	12894.5	14725	15115	13857	13143	14108.5	12235.5	13474.5	13685.5	12922	14776.5	11869.5	14825.5	15143.5	14450	14167.5	14262.5	13232
20872	19576	19940	19687	19335	20024.5	22975	21268.5	19605	19823.5	19702.5	21910	20563.5	20395	19567.5	19962.5	20245	20377	19877.5	21108.5	23092	19929.5	19382.5	20980	21481	18507	19353	19344.5	20078	18907.5	18873	18377.5	17863	20265.5	20650.5	20879.5	19434.5	20633.5	19798.5	19057.5	20322.5	18804	20126	20379	18539	21220.5	20044	19716	21309.5	18842.5
6002	6285.5	6157	6110.5	6798	6024	4990	6361.5	5847	6076.5	5570.5	6425.5	6324.5	5760	6315	5745	5932	5965	5514.5	4780	5450.5	6180	5860	5178	5162.5	5116.5	4801.5	4695.5	5984.5	4462	5064.5	5574.5	6157.5	5974	5663	5210.5	5592.5	5357	5239	5293.5	5536.5	5864	5987	4952.5	5714	5667	5338.5	5559	5005	5709
20567	19598.5	21798.5	17408.5	21007.5	19705.5	14425	20441.5	7298	22145	21488	23645	16839	21095.5	20845	7532.5	20161.5	21318	19550.5	15479.5	6655.5	20507.5	20682	19639.5	14795	20117.5	20979.5	6769.5	17246.5	17513	19337	19583.5	20638.5	21649	21451.5	16412.5	19829	15736	18313	20988	21276.5	20007	19780	14512.5	20684.5	20465.5	20767	18017.5	19714	19747.5
3646.5	4207	2271	2868	2757	3368	4125	2553.5	4038	2588	2316.5	2414	2250	2591	2474.5	4118	3361	2620	3080.5	3792	4630.5	2960.5	2548.5	2796.5	3257	3246	2413.5	4059	2236.5	5266.5	3548	2991.5	2898.5	2844	2217.5	3690	3138.5	2713.5	3380	3320.5	3016	3224.5	2341	5262.5	2508	2274.5	2691.5	3128.5	2833.5	3311
2148	3018.5	2507.5	2169	1984	3553	3282	2315.5	3665	2322.5	1818.5	2264.5	1786	2120.5	2255	3537.5	3147	2222.5	2886.5	3363.5	3552	2174	1970.5	2035	2489	3466	1696.5	3269.5	2131.5	3030.5	2923.5	2936	3167	2078.5	2113.5	3046	2987.5	1904.5	3082.5	3309.5	1932	2993.5	2149	3362	2256	2288	2040	3305	2081.5	2831.5
4521	8153	4414.5	3863.5	4030.5	8925.5	8081.5	4255.5	7578	4206	4014.5	4107.5	4096.5	3986.5	4098	7623.5	7308	3909.5	7513.5	7335.5	7853.5	3982	4002.5	3917	6918.5	7688.5	3914.5	7405	4184.5	7414.5	7079.5	7144	7716.5	4139.5	4434.5	7056.5	7279	4191.5	8255.5	7930	4158.5	7920	3856	7113.5	4221.5	4038.5	4330	7418.5	4220	6999
41969	45583.5	43125.5	42363	45299	44399	31928	39927	11644.5	48154.5	47236	49042	39743.5	45598	45889.5	12008	43063.5	46789.5	43289.5	32997.5	10966	44026	45499	43485.5	35487.5	45604.5	43092	11595	38118	34488	39873	45223	45148	45646.5	40135.5	41943.5	41674	38656.5	37870	45231	41867	41292.5	46866	32163.5	44983.5	44650	44203	44554	43341.5	41742.5
4349	4131	4017.5	4232	4322	4151	3560.5	4140.5	3261.5	4761	4504	4451	4793.5	4893.5	4339.5	2507.5	4061	5037	4173	3353.5	2316.5	4245	4321	4156.5	3799.5	4475.5	4492.5	2585	4216.5	3419.5	4262	4342	4481.5	4896	4074	3840	3980	4151	3946.5	4729.5	4293.5	4284.5	4242	3353	4200	4447.5	4449.5	3554.5	4360.5	3781
12358	14275.5	12058.5	14106	14100.5	13865	10203.5	11183.5	14032.5	14782	14694	14479	12448	13645	13996.5	13348	13303	14272.5	13855.5	10527.5	10413	13043	13359.5	12928	11453.5	13115	13091.5	13076	13052	13075	12332	13986	13650	13638.5	10715.5	13176.5	13445	12334	12135	12786.5	12055	13083	13997.5	11257	14115.5	14087	14056.5	14243	12960	13198
3080	3763	2970.5	2806.5	3016.5	3982	4259.5	3357.5	3918	3012	3051.5	2868.5	3133.5	2766	2768.5	4127	4177.5	2910	3606	3672.5	4009.5	3475	2885.5	2887	3705	3750.5	2742	4015.5	2875	4269	3604	3783.5	3550	2768	2510.5	3907	3983	2812	3633	3598.5	2788	3489	2905.5	4305	2956	3165	2930.5	3686.5	2704.5	3711
9173.5	18713.5	9414	10196	9861.5	17001	13880.5	9576	17346	10309	9946	10586.5	10546	10594	11135	16342.5	16756	10856.5	17063.5	15226.5	14436	11059	9529	10349.5	15134	17759.5	10177	15815.5	10363.5	16766	16463.5	17651	17972	10632	9270.5	16682.5	18147	10387.5	16018.5	17857	9997.5	16269.5	10517	15945.5	10462.5	11290.5	10532	17409.5	10788.5	17219.5
50768	56285	47481	52874	53620.5	50966.5	40048.5	46175.5	30470.5	54077.5	54783.5	55779	50428	52412	52143	27594.5	50308	52830.5	51329	40344	24467.5	50825	50307	49283	39288.5	51086	49512.5	25343.5	50207	39382	47671	49975.5	50984	50527	45223.5	48114	49397	48481.5	44068	51403	49899.5	48719.5	52816	35386	52920	51720	51707.5	49955.5	47947.5	48477.5
6328.5	5560.5	6974	7105.5	6565.5	6194.5	5695	6987.5	7005.5	7468	6771.5	7337.5	7710.5	6864.5	7576	7087	6652	7320	6982.5	7036	8381	8520	7668	7590	7506.5	7346	7544.5	7844	8622	6847	8030	7140	7420	7505.5	7716.5	7757	7888.5	10570.5	7387.5	7365.5	8329	7681	7941.5	7597.5	8275	8325	8155	8653	8248.5	7761
12828	13879.5	13242	12876	13145.5	14780	19749	13416.5	14980	13263.5	13379	14161.5	12961	12845	13212	15851	14622	12371	14080	16703.5	17547.5	13813	12378.5	13821	15865.5	14669.5	12847	14594.5	13598.5	13625	14826	13861.5	12840	13433	13025.5	15902.5	14162	13191	14975	13569.5	13727	14725	13065.5	13893	12755	13393.5	12660.5	13907	12192.5	14006
17802.5	19775	18628	17386	16615.5	26597.5	30422.5	18015.5	26728.5	16841.5	15845	17463	16814.5	16498	16356	25097.5	26428	15112	26329.5	24680.5	24545.5	15691.5	15299.5	15357.5	27346	26745	15296	23516.5	15371.5	24839	25461.5	26335.5	27996	15642.5	17831	17702	27314.5	17025	27216.5	27288.5	16329.5	27441	15281	24202.5	17057.5	14685	15805	18782	15303.5	25258.5
6918	9033	6689.5	6455.5	6650	8750.5	9090	7357.5	9845	6573	6564	6677	6800	6318	6423	9589.5	8408	6525.5	8300	8655	9856.5	7119	5744	6663.5	9224.5	7841	6995	8131.5	6155	8744	8493.5	8481.5	8506.5	6173	7540.5	8328.5	8548.5	6765.5	8807	8856.5	6954.5	8320	6275	8691.5	6207.5	6401.5	6759.5	7882	6522.5	7900.5
6330	6363	6889.5	7280	6703	5993	5928	6521	5995	7304.5	7331.5	7398	7329	7331	7235.5	6295.5	6059	7146	6975.5	6288.5	5802.5	6770.5	7658	6846.5	6088	6435	7122	6194.5	7528	6001.5	6855.5	6897	6843	6871	6740	7006	6291	6821.5	5761.5	6740.5	6309.5	6583.5	7118	5133.5	7389	6659.5	7084	6593.5	7035	6835.5
4945.5	5185.5	5221	4868.5	5190	4973.5	4158	4747	3513	6021.5	5609	5532	5203	5645.5	5800.5	3195.5	5958.5	5699	5572.5	5069.5	3780	6324.5	6128	5558.5	4789	5886.5	5644	3894	5407	3685	5597	6188	5834.5	6461.5	6091.5	5655.5	5875	6016.5	6047.5	6153.5	5925	5570.5	6823.5	5169	6011.5	6181.5	6661	6076	6665.5	6205
3583.5	3209	3733.5	3561.5	3979	4096.5	4933	3501.5	3788.5	4552	3934	4482	4187.5	3661	4013	4105	4167.5	3956.5	4406.5	4077	3765	4242	3955	3825	3823	4287.5	4085.5	3448	3806.5	2991.5	4107	3754	3685	3981.5	3862	3630.5	4009	4225.5	4097	3728.5	3701.5	3546.5	4002.5	3059.5	3573	4207.5	3739.5	3255.5	4332.5	3887.5
8317	8352	8143.5	8571	9476	16546	7833	8067.5	19630	9539	9164	9338	8800.5	8965.5	9007.5	13076	12126.5	8860.5	17413.5	11848.5	7461.5	8616.5	8189.5	8298.5	14213.5	13345	8904.5	17016.5	8813.5	13683.5	12493.5	17380	12640	9022.5	8053.5	8164	17698	8803.5	12926	13698.5	8985	17461	9252.5	21026	9841.5	9137	9689.5	8296.5	8418.5	16461
27271	24874	21262.5	23441	23307.5	22392	17810	24305	19552	19851	23872	23078	21506	23215	21591	19995.5	20141	21978.5	20562	21132	18302	23974.5	21346.5	23646.5	21372.5	18984.5	23294	23849	25039.5	17754.5	23384.5	21676	22425	24513.5	23706.5	20823.5	22056.5	21623	21414	24676	25269	23407.5	21140.5	19148	22938.5	21516	24926	22834	21331.5	23305
16342	16434	16618	16328.5	16976.5	16741	15706.5	16234	16013	17751.5	16674	18296.5	16092.5	16577	16549.5	15215.5	16418.5	16252.5	15372.5	15158.5	13956.5	15528	15777.5	16506.5	13940	16496	16269.5	15133.5	15570.5	15138	15599.5	15721.5	15511.5	15657	15109	15594	16040.5	14640	16080.5	15496.5	14773.5	16770.5	17189	14588	16329.5	15758	15222.5	16443.5	15496	16158.5
285186	276548	246456	265202	279936	267403	207086	241154	244302	276938	274791	285598	244390	266416	270526	229753	256450	264030	254441	213858	192266	266143	261008	271150	212422	252368	257600	209502	244210	195653	243603	257322	261554	268954	232702	245573	259627	242222	235848	248738	249611	251673	264074	181093	274564	266785	267718	261814	255496	250344
26700	21438.5	27211.5	30342.5	30735.5	29992.5	31405	26880.5	25161	33306.5	33618	27935	29254	27638	29090	24826.5	27763.5	31794.5	31915	27690.5	23532	26599.5	31599	25956	29801	32460	33254.5	23260	29610.5	20627	27794.5	29876	28827.5	33599.5	26173	22933	28118	28335.5	28865	29761.5	29541.5	28625.5	29951	20179	26352.5	29135.5	30189	21545.5	31412	26306
4621.5	4819	3831	3804.5	4251	4367.5	4437.5	4522	4305	4164	4242	4671.5	4324	3782.5	4055.5	4988.5	4461	3917	4849.5	4118	4286	3933.5	4367	3636	4305.5	4185	4043	4210	3858.5	4112.5	4056	4322	4444	3588.5	3769.5	4217	4260.5	3746.5	3995.5	4365	3824.5	4408.5	3913.5	4378.5	4025	3703	3690.5	3915	4004.5	3823
13444	19359	14092	12654	13746	22180.5	20512.5	14027.5	17932.5	13374.5	13915.5	14512	12224	13399	9919.5	17730	21614	13722	22151	20150	14000	10160.5	12489.5	9438	18709	22127.5	13551	16571.5	12834.5	16598	21131.5	21917.5	22760.5	13593	13038	17882.5	21657	12293.5	20945.5	23526	12742	21367.5	13173	15139	9636	12974	13452.5	17839.5	13158.5	20887
20158	12468	19601	18935	20855	26747.5	17874	20640.5	16946.5	19143.5	21641.5	19885	17732	21494.5	12218.5	15467.5	20201	20743	25324.5	21184.5	14998	12188.5	19257	12217	19763	20785.5	19250	18699	17907	22809	22720.5	24477	22584.5	20166.5	18995	12256	25262.5	16531.5	21875.5	22249.5	18824	25459.5	19948	20432	11688	18475	19872.5	12804.5	19092	22590.5
338254	93548.5	305593	281848	327166	326840	220300	297194	168188	332414	334741	351761	260796	323756	100427	153811	289084	314553	300250	232615	128885	93297	305220	92547.5	229888	293131	301666	143501	251986	262928	292822	299468	294929	317226	287696	82139.5	304968	248742	280690	294962	293420	297624	318943	238968	98525.5	319924	320544	90452.5	301029	288178
62424	47537	57574	60097.5	62027	57813	46891	58182.5	50694.5	62231	63699	64869	55967.5	60903.5	47827.5	47038.5	58225	62457	55108.5	47886.5	41248.5	48597	58819	48423.5	47344	55191.5	58000	43819.5	56518.5	47316	56466	57112	57057.5	60553	54642.5	40380	58833	55401.5	51652.5	55241.5	55954	55914.5	60523	43751.5	48750.5	60582	59797	43641.5	57941.5	55363
287376	295888	360698	303820	326088	312068	214530	332376	24741.5	358981	337687	360638	291006	328556	332257	25050.5	301488	327334	317408	222940	19455	306234	338220	303316	221068	314358	317130	23295	271290	239748	280412	305565	303372	324506	323740	266210	288914	269519	260673	305576	305070	280542	334146	205619	318690	321998	315202	285739	323674	283838
32760	31010.5	35176	35997.5	34563	30275.5	21460	34393.5	27466.5	36218	35560.5	36243.5	32013	33636.5	32914.5	26150.5	29335	32868.5	29316	23235	19947.5	31698.5	32747	31652	22542	28629.5	32125	22897	32587	28346.5	27771	29639	30725.5	31863	31585	26765.5	27140.5	30661.5	24655	29390.5	30015	27645	33523.5	25809	33372	30728.5	31761	28095.5	32077	28689
45539	56745.5	55897.5	47365.5	45750	52724.5	38725	53224.5	66576	50167.5	48165.5	45047.5	44242.5	46605.5	46058.5	56999.5	50183	45278	52029.5	39014	45750	44335	44981.5	44479	40804	52453	43840	52872	47393.5	81592	50007.5	53629	55879	44385	53121	48749	51065	41180.5	46073	53601.5	41803.5	51725.5	46245.5	70335.5	46848.5	44556	45816.5	54106.5	41816	51400.5
1066111	1014331	1231558	1.26212e+06	1183986	894524	579762	1176127	497901	1226679	1.22219e+06	1222361	1.10771e+06	1.17116e+06	1.21447e+06	444006	841542	1153477	884150	637891	337042	1.10989e+06	1165513	1.08696e+06	648576	876696	1087000	391136	1.13549e+06	842214	836266	905854	968110	1.11705e+06	1178686	860612	837490	1.03175e+06	762308	915984	1062167	847048	1.16699e+06	727180	1.26965e+06	1.08244e+06	1.17197e+06	939038	1060643	870544
16135	18136	23131.5	18102	17217	18216.5	12680.5	22766.5	19006.5	16502.5	16720.5	16870.5	16318	16539.5	16714.5	18461	17340.5	15851.5	15605	13786.5	13731	14990.5	16262	14948.5	13698	15387	16248	17061.5	17148.5	24779	17161.5	16441	16802	15864	21651	15370.5	16762.5	15771.5	15582.5	16803	15717	16705.5	16462.5	22489.5	17793	16101.5	16878	17554	15350	15769
13843	14675.5	16871.5	14741	14624.5	13943	10491.5	16308	11086.5	14921.5	14823	16316	14393.5	14325.5	14507.5	10056	12884.5	14695.5	12652.5	10950.5	7951	14362	13645.5	13486	10050	13364.5	13460.5	9253	13753	16201	12215	12941.5	12974	14194.5	16340	12914	12683.5	13509.5	12061.5	12979.5	12528.5	12973.5	14283	13696.5	14506.5	12904	13726.5	14044	13497.5	12025.5
10208	11699	11744	10685.5	10344	9993.5	8643.5	10903	11145	10376.5	10705.5	12130.5	11106	10574	10739	10789	9607.5	9728.5	10208.5	10782.5	12006.5	14119	9986.5	10221	11468.5	9955	10170.5	9942.5	10920.5	11704	9968	9263	10115	10167	11196.5	9963	9385.5	10039.5	8613	10304	9982	10346.5	10606.5	10967.5	10049	10893.5	10967.5	10336.5	10691.5	9418.5
5285	5212.5	5839.5	5930.5	5202	5558	3947.5	5664	3785.5	5824.5	5693	6172.5	5603.5	6193	6337	3851	5551	6071.5	6173.5	4400.5	3261	6168.5	5788.5	5649	4088.5	5634.5	5603	3270.5	5817.5	4562.5	5254.5	5928.5	5599	6110.5	5309	4715	5433	5634.5	4384.5	5803	5712.5	5045	5980	4505.5	5903	5817	5706	5515	6454	5375
5187	5605.5	5505	5484.5	4778	5236	4824.5	5784.5	5017	5117	5416	5284.5	4829	5456.5	4895	4518.5	4509	5563	4781.5	4850.5	4966.5	5461.5	4684	5257.5	4295.5	5035.5	5697.5	5031.5	5009	5940	5491	5347	5587.5	4756.5	5457.5	4708	4950.5	5130.5	4990	5263.5	5007	4494	4578.5	5517.5	4979	5037.5	5900	4884.5	4883.5	5444
6408.5	8508.5	7326.5	6663.5	5923	7945.5	6200.5	7175	8418.5	6517	6442.5	6168.5	6421.5	6722	6373.5	6887.5	7372	6406	6901	6244.5	6757	6852.5	6154	6003	5911.5	7423.5	5632	7147	6762	8517	7228.5	7150.5	7761.5	6357	6820.5	8166	7816.5	6220.5	7219.5	7662.5	6078	6915.5	6323.5	7903.5	6540	6434.5	6360.5	7879	6047.5	7032
6908	6349.5	7303.5	6311.5	6966	6625.5	6206.5	7531	6185.5	6206.5	7045.5	6402.5	6375.5	6187	6232	5744.5	6409	6659	5874	5759.5	5368.5	6569.5	6716.5	6499.5	6062.5	5996	6455	6423.5	5921.5	7043.5	5772.5	5707	6716.5	6257.5	7006.5	6243.5	6013.5	5430.5	5829	5723.5	6082.5	5926.5	6403.5	5741.5	6051	6254	6699.5	6446.5	6375	6128
4422.5	4117	4080.5	4164	4017	4851	4388.5	4172.5	4180	4318	4074	4407.5	4300	3944	4374.5	4492.5	4482.5	4392.5	4863.5	4723	4010	5045	4242	4186	4295.5	5028.5	3831	4599	4725.5	4294	4875	4606.5	4205	4385.5	4103	4291	4259	4113	4501.5	4870.5	4487.5	4387	4416	4036	4305	3695.5	4647.5	4093.5	4203.5	4344
24310	26977.5	37488	28003.5	25174	24524	19402	36563.5	30902	26370	24988	26068.5	25464	25138.5	25175	28391	23756.5	23922	23688.5	18235	24993	24885	25075.5	23933	17834	25234	24631	28360.5	24045.5	25453	22186	24085	24068.5	24276.5	34102.5	24430.5	24560.5	23984	22399.5	22737	23293	23979	25609	24046	25575.5	25122	23250.5	25480	24713	23137
12565	13375.5	14095.5	12921.5	12787	12751.5	75141	14456	8955.5	13810	13210.5	13187	13024.5	12892	13090	9229.5	12660	13442	12105.5	44431	44649.5	13399	13307.5	12787.5	45914.5	13203.5	37888.5	9501	11978.5	11702.5	11363	12082	12716.5	39407	13617	45773.5	11887	12255	41680	13272.5	13219	12100.5	12755	45379	12640	12511	12928.5	13311	12863.5	11783.5
33984.5	32992	35766	35802.5	36499	34801.5	42398	35969	32857	35099.5	37280.5	37556	36906	34860.5	37533.5	34931.5	34757.5	35312	33419	38573.5	38240.5	36441.5	36063	37540.5	39434	32599.5	36996	35377.5	35639	32277	32866	32664.5	33783.5	35719	37250.5	35853	31995	35873.5	35758.5	32172.5	36474	34665.5	33532	34822	33660.5	35305	35369	33600.5	35483	34234
5292	6431	6041.5	5166.5	5193.5	5353	5575	6548	6313	5259.5	5208	5986	5199	5379	5834	5495	5652.5	5391.5	5589.5	5264.5	6684.5	5691	4639	5317	5614.5	6152.5	4932	5723	5298	6298	5404.5	5667.5	5014	6120	5775	5754.5	5883.5	4992	5793	5540	4832.5	5357.5	5411	6955	5203	5237	4715.5	6006	5115.5	5242.5
11109	10688.5	10331	10898	10283	10675.5	9342.5	10071	9517	10664	10837	11752.5	10067	10320	10913	9416	9525.5	10775.5	10322	8564.5	8532	11053.5	10705.5	10771.5	9591	9437.5	10835.5	8732	10574	7895	9234.5	10671.5	9995.5	10705.5	9285	10198.5	9858.5	10489.5	10454	10539	10186	10424.5	11103.5	7443	10056	10367	10875.5	9710.5	10512.5	9647.5
19355	20141	21486.5	20008.5	18864	19857	15256	20734.5	20962	19298.5	20004	19832.5	19789.5	19601	19528	17911.5	18308.5	19106.5	18674	15688	15703.5	18061.5	18358.5	19082.5	14961	17822	19533.5	16751.5	18742	18894.5	18703.5	19553	18160	18981.5	21274.5	17237.5	17597.5	18090	17258.5	18193	17776	18284.5	19462	16583	19903.5	18069	20550	19026	17969.5	18375.5
88001	93012.5	71446	84413	96169	86882	59824	72073	28620.5	96690	97138	97559.5	79557.5	94262	94317.5	27114.5	83599.5	92945.5	83852	62023	23449	92132	92396.5	89811.5	67051	86017	89284	24314.5	79333	64648.5	79904.5	87253	87989	93907.5	70313	82284	83196.5	73683	74763	85715	86765.5	82079	92681	55391.5	97538.5	88569.5	94159.5	87874.5	89309.5	84914.5
16867	16752	15561	16567.5	18186.5	16657	13434.5	13988.5	7463.5	18640.5	18310.5	18508	15683	17826	18755.5	7215	16347	18844	16166.5	13865	6662	17249.5	17287.5	17398.5	13878.5	15482	17325.5	7860	15493	13276.5	17305.5	16881	16037	17914	14263	16041.5	15281	14901.5	15428	15722.5	16199.5	15119.5	17451	10840	18456.5	17218.5	18190.5	16925	17656	15342.5
3822	4655.5	4918	3666	3700	3826	5107.5	4619	5573	4302	3775	4216	4034	3798	3746	5691	4120.5	3994	4301	4465	6016.5	4344.5	3559	3587.5	4405.5	3936	3824.5	5219.5	4001.5	10017	4284	4661.5	4863	3972.5	4734	4590.5	4488	3796	4538	4161.5	4025	4857	3764	11434.5	4065	3877	4071	4630.5	3737.5	4334.5
15770.5	17432.5	15923.5	14069	14997	16246.5	19270.5	17080.5	15949.5	14853	14937.5	15408	14704	15186	15315	16319	16087.5	14115.5	16222	17942	18400	15570	14115	15413	18879.5	17000.5	14942	15066.5	14361	15291.5	15754.5	15499	16242.5	16431	15112.5	18338	15972.5	14324	17760	16338	14849.5	16294	14776.5	16347	15942	16004	15379.5	15781.5	14893.5	16192.5
24362	23524.5	19552	24197	25512	21854	17866.5	18982.5	21021	25091	26222	25397	24601	25357	25741	19988.5	21434	25010	22749	18113	15560.5	26341	25040	23626.5	18245	21601	24648.5	17948	26937.5	15749.5	21543	21905.5	23496	24291	18557	20892	20970	23699.5	20309	21237.5	24837	21818	27029.5	14961.5	25617	24137.5	26548	22293	23251.5	21905
11506.5	13392.5	11234	12637.5	12224	16530	14237	10410	14598.5	13070	13435.5	12130.5	12472	12199.5	12404.5	15788.5	16291.5	12083.5	17448.5	13169	13287	12048.5	11627.5	11849.5	14428	17357	11680	14355	12011	14567.5	16313	16417.5	16450.5	11552	10679	12081.5	15815.5	11379	15352.5	15641	11940	16199	13072	13544	12176	11608.5	11733	13054	12578.5	15518.5
4347	4206	5719.5	5209.5	13614	5174.5	4474	5467	4841	5270.5	5768.5	4690	5224	4671.5	4620.5	5856	5226	5060.5	5860	4657	4259	4270	5155.5	3692.5	3987	5031.5	4828.5	4161	4644.5	3510.5	3777.5	5219	4323.5	4812.5	5537.5	3845	4627.5	4811.5	4212.5	4640	4586.5	4475	4461	3257	4547.5	4279	5059	3992.5	4467.5	4839.5
123374	121656	206352	190020	166674	158136	159848	176082	207167	193619	181654	151655	191152	139200	157954	205028	159761	171150	179394	136937	146316	135375	166270	126712	140385	188420	190084	139268	187302	112670	137850	158272	156732	184757	188271	131238	150524	168448	147275	159666	151760	147446	169036	113800	146449	159888	165122	117304	166104	140716
10757.5	11255	11885	10669	10264	9974.5	12768.5	11553	10373.5	11155.5	10354.5	11394.5	10225	10282	10721.5	10889	10083.5	10288	10053	11807	12483.5	11823	10460	11819	11436	9984	10486.5	10164	9936	9622	10611.5	10816	9865	11252	11502	11865	11130.5	10198.5	10673.5	10434	10615	10649.5	11644.5	12069.5	11032	11721	11119	10891	10413.5	10305
9804	10097.5	7379.5	8813	8321	6944.5	5138.5	8136.5	6895	7341.5	10307.5	7939	7756	9690	11216	6226	6545.5	7741.5	6986	5878.5	5284.5	9240	8190.5	7827	7669	6468	9705.5	7695.5	9670.5	6199.5	7473.5	6791	9336	9623.5	10481.5	8268.5	6333	7027.5	6540.5	10406	10214.5	7654	7549.5	6071	9856	7425	10483	7026	7529	8134
25557.5	18032.5	10585.5	25504.5	27366	16391	12799	10931.5	18414	29399	27434.5	27706.5	29335.5	27389	28787.5	17858.5	18812	28958	19637.5	13728.5	13652.5	27940	28859	27445.5	13673.5	18549	27409	16279	27704.5	5079	17673.5	17738	18509.5	27721	9776	16867.5	16719	26793	14846	17460	26143	16943	27293.5	4526	28605	27194	27737	19240	26664	17891.5
3664	7648.5	2959	3497	3509	7018.5	6352	3356	6999	2586.5	2891.5	2703.5	2839	3341	2796	7101	6836	2621	6759.5	6273.5	6369.5	2911.5	2976	3274.5	6195.5	7328	3428	5681.5	3275	5661.5	6857.5	7501	7366.5	3323	3308.5	6471.5	7289.5	2399.5	6831	7413.5	3412.5	6386	2750	5097.5	3497.5	2501	3169.5	6476	2373	6446.5
6804.5	7567	5899	6940.5	6644	7624	6909.5	6473	7229	7066.5	6901	6714.5	6713.5	6693	6842.5	7073	8381	7221.5	7898.5	7142.5	6092	7108.5	6300.5	6593	6755	8334	7111	6687.5	6629.5	5339	7840	7577.5	7598	6746	5988	6914	7933	6255	6730	7180.5	6601	7560.5	6498.5	5364.5	6570	6777.5	6763.5	7706.5	7380	7455.5
11825	12952	11436.5	13453	13889.5	12909	11259.5	12446.5	12768	13577	14195	13675	12446	13283	14055.5	12319	13030	13592	13558.5	10711.5	11235	13888.5	12667.5	13338.5	11097	13442	13009.5	11178.5	13117	8891.5	12674.5	13154.5	14173.5	12752.5	11736.5	12128.5	12643	15343.5	11118.5	12831	12742.5	12216	13396	8348.5	12407	13779	13495.5	12402	13722.5	12946.5
17494.5	18333	6485	17323	16653	16938	9283.5	6477.5	18553.5	16201	16309	18291	15521	16659	17056	16635.5	15074.5	17096.5	14651.5	10971	12533.5	17231.5	16362.5	16097.5	11130	15283.5	15359	14735.5	15477	6438.5	14923.5	14614.5	14285.5	14893	6146.5	15696.5	15405.5	14397.5	13542	15507	14751	15113.5	15490	5740.5	16952	15905.5	15431	16573.5	14983	15913.5
16220	20532.5	15393	15390.5	16385.5	18547	19871	15731	17765.5	16036.5	14468	16023.5	15712.5	16022	16042.5	17820.5	18107.5	14187.5	17413	18935	19063	16474.5	14848.5	16021	19311.5	17098	14493	18210.5	16254.5	16051	17638	17452.5	17656.5	15319	15182	20890	18459	16036.5	18173	17229	14896	18061.5	14529.5	18944	16563	14761.5	14923.5	19872	14516.5	17102.5
82595	74445.5	39775.5	87824	85742.5	74436.5	59365	40111	82099.5	87583	81424	87694	82872.5	80190	82141.5	75405.5	72272	81979.5	71772.5	61135.5	62443.5	80171	81259	77556.5	59162	69256.5	78609	64392	81655	27652	69017.5	72539.5	71343.5	79232	38091.5	68615.5	70838.5	80666	65073	69871	74216	69327	81725.5	26438	83659	80291.5	81315	70876.5	77406.5	69808.5
28859.5	24633.5	21723.5	28941	27789	23799.5	17968	20494	26168	27842.5	27160.5	28619.5	27760.5	27838	27249	24945.5	23626.5	27709	22333	18267	22321	27993	25311.5	26525.5	19097	23194	25198.5	23838	26538.5	15632.5	23141.5	23003	23195.5	26851.5	21091	21679	24907.5	27105	22251	22668.5	25244	24018	26478.5	14434	27719.5	28419	27105	23611.5	26292	22954
33448.5	30794	22592	33460	34911.5	28722.5	23246.5	21662	30803.5	33799.5	33988	34945	32339.5	33102.5	33531	30430.5	28660	32910.5	27627.5	23572.5	25188.5	32193	33547.5	32052.5	24034	28024	31561.5	27487	33449	16201	28920.5	28184.5	29521	32219.5	21188	27498.5	28242.5	30931.5	25858.5	27798.5	31488	27625.5	31633	15223	33817	32044.5	32804.5	28674.5	32093.5	27792.5
18681.5	17534.5	19424	19638	19345	17831	15628	18818	18864.5	21185	19518.5	19954.5	19445	20662.5	20351.5	17460	17237.5	20615	17305.5	15118	14965	20097.5	20683	19991	14882.5	16914.5	19425.5	16160	19701.5	14395.5	16987.5	17847	17069.5	19969	17139.5	17794.5	16782	18429	15626.5	17506	18655.5	16404.5	19732	14469	21464	19684	20310	18257	19269	15846
46481.5	43040	41809	41790	42378.5	41531	49337	43221	40667	42003.5	41445.5	44869.5	44051.5	44506	43997	45907.5	45486.5	43254.5	41535	49319	50752	46036.5	42471	45560	49033.5	41907.5	43820	48485	43965.5	51141.5	44738	42455	41667	45047.5	43759.5	44180	42567.5	42617	44330	41862	44258	43003.5	41026.5	50120.5	42876.5	44320	41554	42949.5	44703	40439.5
72960.5	69019.5	80192	77458.5	75819.5	67133.5	50576.5	77015.5	66073	75651	76678.5	73065.5	72212.5	75610	75290	61281.5	61620	73027	63553.5	50331	50547	72407	73011.5	72042	51843	62278	70850.5	56430	73151.5	72443	62190	65079	66888.5	73431.5	76673.5	61092.5	61089	68481	57106	62501	68372	62290	74309.5	64131.5	77173	69921.5	73648.5	65548	70999	63021.5
35906	49480	39102.5	35858.5	34834.5	131244	136404	43803.5	138812	37906.5	35491	33641.5	34805.5	34854	34496.5	134268	124828	35508.5	131887	126822	130790	36054.5	33974	34149.5	124192	127326	36258.5	124638	36099.5	155115	125200	133828	132402	37796.5	38780.5	45679	129606	35812	129844	138065	34435.5	128740	35948	155138	35468	33230.5	35142	49279	33405.5	122746
39337	37475.5	25681.5	41637.5	41185	37869.5	31418	25493	40591	41588	41087	42691.5	39928.5	39924	40760	37209	37063	40975.5	37313.5	30949	32692	41335	37868	38045.5	31179.5	36000.5	37346.5	35719.5	39300.5	26415	36150	35712.5	37384	39386.5	23673.5	32738	36977.5	38519.5	34622.5	36713.5	36830	36472.5	39706	24441	40839.5	39058.5	39234	35979	37031.5	37417.5
195872	176229	188716	200086	186632	170444	150888	192048	162668	190548	197420	203954	189719	190972	188588	162290	175375	189139	171868	152188	152826	193170	186456	194612	158434	172274	187944	155770	188334	147881	169295	167420	175910	194758	185454	163641	174506	190514	163476	173189	191001	170733	187976	146186	186823	192690	192810	170556	185494	169333
113944	100682	121402	129908	127748	95794	66238	117485	58393.5	130067	128138	131566	119558	123798	129237	55471	93258	123334	95610	70747	41970	120798	121734	114470	73289.5	96171.5	113426	49836	117669	89436	91726	96745.5	100274	120204	115172	90554	91689	106828	82544.5	96801	112984	90454	119493	75090.5	127920	116860	121137	95678	115329	94602.5
16717.5	17155	17697	16248.5	15548.5	15669	15035	17671.5	17344	14622.5	15282.5	14912.5	15757	15848.5	14385.5	17971	14982.5	15161.5	15090.5	15480.5	16178.5	15769	15552.5	15550.5	16621	14136	15191	18693	15825.5	21489	16497.5	15093.5	15227.5	15599	17742.5	16482	16360	15845.5	15041	16471.5	16270	15235.5	15079	21674.5	14729.5	14693	16487	14828.5	15532.5	15506.5
21798	23733.5	21205.5	23895.5	23607.5	21967.5	14041.5	20575	19994	20149	24768	20906	23262	22870.5	24084	18268.5	17714	23453.5	21608	17670.5	14035	23527.5	22785	22687	17065.5	18498	21834.5	19920	22510	22348.5	20587.5	21883.5	22798.5	22862	19993	20498	20616.5	18032.5	19599	20703	20777	19581	23331	18208.5	23968	19445.5	22165	21227	21911	22300.5
173680	191915	227890	198210	193442	191050	136430	213624	102110	207380	199441	206205	188142	195480	198901	95901	184880	195215	194144	141422	74065.5	186002	194104	184342	143994	189702	189410	79913	178175	161556	174766	186625	193952	191864	203736	177424	176822	175362	164020	178630	175003	172346	194740	139084	192468	186490	190111	184524	185326	173059
25328.5	27177	25690.5	26075	26873	24006	17751	24517	23803.5	27789	26116	27586	24709.5	25820.5	25289.5	22466	23105.5	26292.5	23957.5	19593.5	17565.5	24827.5	24786.5	24123	18534	25237	24365.5	19805	25070	22510.5	22861.5	24542.5	25237	26091	23777	22423	24755.5	24062	21570.5	24438	24003.5	23584	26581	20883.5	26467.5	24551.5	26682.5	24560	25610	24072
24879.5	45606	24116	23589	21082.5	42510	45017.5	25162	35613	26588.5	24011.5	25142	25086.5	22504.5	25722	34008.5	42373	24959.5	42431	40489	33616.5	25123	22501	21893	40859	42765.5	23346.5	33329.5	22319	23090.5	40077	42571.5	42341.5	24802.5	22958	45209	40020	29133.5	40204	43827	20671	41901	24770	24224	23148.5	26749	20370.5	43884	24426	39736
12412	12889	13522.5	12725	14039.5	11759.5	9739	13815.5	11031	12711	13980.5	14356	14131	13207	13390	11445.5	12671	13308.5	12316	9825.5	8938.5	13460	13103	13370	10088.5	11507	13517	9544.5	13318.5	14963.5	11857.5	11445	13299.5	13226.5	13143	12404.5	12308.5	12314	11203.5	12068.5	13585.5	11466	12993.5	12906	13984	12971	13470	12332	12792	11945
145284	146703	180885	151358	169445	152604	106610	169536	12454	175729	169419	178703	144104	168629	168494	12911	149036	166859	155074	112426	9792	157398	169612	152993	112121	154393	159093	12210	136839	127616	136556	155409	155256	161106	164042	139305	139980	131608	131103	147896	144917	140778	167606	112972	164682	159406	159579	145922	160714	140098
7403	7617	9279	7786.5	8907.5	9214.5	7286	9364.5	5011.5	9017	8348.5	10102.5	8685.5	9173.5	8904	4901	9292.5	9267.5	9107	8162.5	5603.5	8705.5	9072	8559.5	7419	8834	7163.5	4820.5	7201	8159.5	7862	8831.5	7890	8772	7899	8407	7594.5	7415.5	8047	7674	7365	8476.5	8703	7055.5	8869	8488.5	7707	8353.5	8771	7386.5
5712	7422.5	7365.5	7385	6417	6627.5	5413.5	6210.5	7687.5	6165	6151	6783.5	5758	6592	6667.5	6900	5842	6434	6303	5710.5	5208.5	6482.5	6361.5	5977.5	5999	6503.5	6572	5704.5	6244	10038	6713.5	6312	6537.5	5970	7235.5	6271.5	6321.5	6039	6090	6588.5	5729.5	6859.5	6027.5	8895	6740.5	6430.5	6489	6256.5	6356	5734
26687	28245.5	30828	27809.5	28448	27030.5	20564.5	30531	6930	30319	29593.5	32446.5	27153.5	30114.5	29979.5	7268	26906.5	29541	29071.5	21318.5	5960	27316	29545	27617.5	22262	28044.5	28136.5	7066.5	26673	22444	23345.5	27381.5	27405	28557.5	30963.5	25610.5	26576.5	24671.5	23769	26957.5	27589	25423	31733.5	20942	29784.5	28845.5	29742	26291	28854.5	24978
50601.5	48249.5	52029.5	49464.5	49086.5	44996.5	44709	52275	46929	40557.5	45387.5	41249.5	40088.5	46312	47019	44495.5	38416	38628.5	36851.5	47249.5	45046.5	47811	44198.5	48149	46137.5	39265.5	43542.5	45124	44516.5	43527.5	44023	43093.5	43734	46248.5	47883	48778	45991.5	38545.5	44223.5	43004.5	42794	43815.5	41811.5	42725.5	48122	39003	46144.5	45685	37482.5	43704
39780	39508.5	32803	41781.5	41892.5	38832.5	30791.5	33386.5	37306	41702	42745	43336.5	40459.5	40847	40733	33318	37747	42019	37752.5	30341	29370	41408.5	40470.5	38251	30543.5	36677.5	39002	32506	39203.5	21469	36306.5	37397.5	38950.5	39804.5	31607.5	36575.5	38076	39549.5	35176	36212.5	37322	36820	41168.5	20153	41693	40630	40256	37869	40485.5	35777.5
20698.5	20529.5	23064.5	22669	22537.5	20600	15815.5	21169.5	11600	24803	22505	25294	21619.5	24057.5	23835.5	10407.5	21289	22417.5	20073	17456	9245.5	21530	22494.5	22841.5	16597.5	19659.5	21881.5	10402.5	20197	19535.5	21001.5	20425	19915.5	21594.5	20858.5	20097.5	18598	20800.5	19467	19513.5	19872	19187.5	24156	16748	22617.5	21539	21244.5	21054.5	23044	20159
9153	9771.5	8864.5	7908	8764.5	9448.5	8378	9262	9202.5	9055.5	8413.5	9527	8555.5	8791	7976	9097.5	7838	7917.5	8047.5	7837	8790	8257.5	8140	8436	8443	8314	7716	7852.5	8925	8612	8009.5	8181.5	7985	7915	8444.5	8480.5	8275	8687	7964	8775	7879	7774	8090	8091.5	7896	8763.5	8366	8158	7888	8397.5
51824.5	38482.5	36335.5	47076.5	51145	55261	41325	36007.5	38700.5	51340	52563.5	54103	45613.5	51630	33064	34678.5	50181.5	50294.5	51465.5	41454	30018	32410	48529	32337	42270.5	49416	45979	30260.5	44614	34577	49978	50245	52399	51288	36221.5	33825.5	51138	42876	47484.5	48588	45321	48835.5	50560	31100.5	32881	50284.5	49926	36357.5	48963.5	48880.5
28146.5	25060.5	29113	29797	28657.5	25748	20861	27575.5	21390.5	29516	31288.5	30464	29043	30409.5	30223.5	19645.5	25175.5	29649	24390	21506	17149.5	29283	29349.5	28871.5	22451.5	24540	28490	18506	28636	23276.5	26354	25478.5	26411	29559.5	28230	25428	24874.5	26828	23127.5	25552.5	29113.5	25293.5	31278.5	21966.5	29587	29367.5	30883.5	26074.5	30090.5	25673.5
340693	19325.5	106880	297786	335497	285613	207707	113279	130352	339429	329674	354230	303674	332524	24428	125804	279415	329208	275463	221336	112370	22848.5	315824	24618.5	212958	270648	300317	122600	293926	63167	272767	273116	266844	316738	105182	18041.5	273158	291772	246067	263342	291599	266726	322030	56443	22324.5	330522	320957	20995	306938	261360
71086	59668	49779	69719	76212.5	61206.5	48110	49006.5	41283.5	73459	74944	73872	70198	74797.5	65501	38443.5	61618.5	72778	62465.5	49357	31997.5	64942	74583	63266.5	50632.5	61088.5	69757.5	35369	71768.5	43140.5	60749.5	62670	64643.5	73633	47261	52980.5	61885.5	65312.5	53915.5	61284	68395.5	58464	70844.5	37763	67352	71282	72810.5	55474	68678.5	59779
247674	214998	178114	260022	281494	202090	134205	173918	82014	297508	290290	294664	252518	284175	295888	75618.5	198878	285095	207890	146996	56028.5	271412	284742	271647	148618	202204	265484	64875	241878	160216	188674	207274	210114	269577	169294	193115	193985	228488	175244	196076	248077	183438	278536	134576	291164	266476	279486	216352	262798	195664
28904	29617	51506	49329	43389	38892.5	40282	43177	56415.5	51427.5	45746	39495	50176.5	37677.5	41876.5	53748	40276	44508	46742	35617	38452	36171.5	45048.5	32581	35481.5	48394.5	49201	38080.5	48720.5	29102.5	36246	41439	39619.5	48474.5	47279	34388	37240	44528	38231	41652	40274	38482	45933.5	29921.5	35686	41663.5	43730.5	30912.5	45681.5	36378
20905	19562.5	21792.5	19026	19889	18217	20392	20450.5	18198	19958	18985	20937	18489.5	19592	18375	19851.5	17887	18315	16596.5	18128.5	21071.5	20528	16825.5	18527	19068.5	16286.5	19081.5	18388.5	20215	17997.5	18227.5	18121	18663	19758	21257	20561	19420.5	19351	18645	18777.5	18823	19266.5	19936.5	19538.5	20476	19046.5	20722	18631.5	18830	18408.5
13471.5	10129.5	12354	12728.5	13565	13098.5	12493	12035.5	10487.5	12717.5	13754	14133	13045	13774	11409.5	10732.5	12114.5	12268.5	11934	11757	10862	11266.5	12552	10341	12471	11181	12701	11281.5	13080.5	10429	11862	11306.5	12504	13377	11992	11179.5	11815	12280.5	12173	10905	11966.5	10945.5	12558.5	10849.5	11099.5	12975.5	12643	10369.5	12576	12156
4797	4704.5	5631	4613.5	4221	4606	5050.5	5695	5930.5	4145.5	4423	4190	4342	4212	4501.5	5707.5	4506.5	4449.5	4438.5	5299	6429	4837	3785	4512	5020	4498	4325	6552.5	4283	7622	4649.5	4447.5	4414.5	4522	5428.5	5232.5	4653.5	4448	4620.5	4452	4425	4841	4589	8303	4340.5	4603.5	4422.5	4859.5	4470.5	4359.5
15529	14254	13255	14212	13909.5	13608.5	13855	13958.5	13319	14858	13596	15057	13979.5	13727	13816	13062.5	13124	13710.5	14032	12912	12739	15264.5	12290.5	13797	12905	13098.5	12908.5	12481	13398	11764	13908	13067	13346.5	13962.5	12464	14161.5	13179	13242.5	12608	13428.5	13334.5	13185.5	14186	12519	13281.5	14245	14014	13529	14614	13054.5
29481	26159.5	28739.5	30868	29102.5	31313.5	23639	26039	34372.5	28789.5	28056.5	30857	31573	27954	29930	33577	26395	28749.5	30771	23478.5	27106	30742	29840.5	27826.5	22454.5	27701	31284	27476.5	31373	19155.5	26021.5	25730.5	25044	29494.5	25511	27555	26504	28558.5	27560.5	24717.5	29458.5	26822.5	29905.5	18114	27867.5	29217	28088	26246.5	31442	24293
30005.5	29968	36347.5	38221	40373.5	36416.5	38912.5	34958.5	35233	42817.5	42153	36257	38973.5	35586	37898	36400.5	38562.5	40853.5	40518.5	36797	30001	33021.5	41360.5	32762.5	35816.5	42140	44615	30461	37554.5	28208.5	34809.5	38410.5	37480.5	45192	37261.5	34026	36278.5	35138.5	37213.5	41086.5	37850	35901.5	39048	27640.5	34509.5	38161	41000.5	29931.5	41300	34503.5
19483.5	18359	17158	19316	20874.5	17484.5	14479	18155	18978	20230.5	18437.5	20218.5	19760	19287	20333	17139.5	17704	18499.5	16580	14728.5	15456.5	19639	19634	19904	15357	17295	19419	16873.5	19636.5	14646.5	16413	17309.5	17141.5	20287	17532	16436	17640	18302	16734.5	17162	19076	16147	19900.5	13394	19227.5	20015	20417.5	16633.5	18370.5	17463
8324	9131.5	30866	8317	7598	6471.5	7144.5	27416	8109	8519.5	7182	7897	8561	7349	10516	7072.5	7308	7524	7581	7167	7006	10560.5	7596	10292.5	6647	6960	7355.5	7109	7483.5	19183	8141	7338	7443.5	8611.5	27582	10178	7926	7986	7266	6978.5	7591	7290	7717	19420.5	9299.5	7880.5	7392	9430.5	7771	6372.5
693776	535891	734268	809816	787082	545738	340202	703709	461368	819496	811968	814672	761006	782807	802464	422819	536898	777566	559150	389566	297969	737051	774446	727042	382724	548135	735010	360456	754783	519234	518819	557670	568572	745356	697267	472604	511542	701104	469492	523650	690778	501435	770680	427365	796074	738780	761113	531558	725808	526792
6427.5	6359.5	5752.5	5170	5195.5	6925	5958	6613.5	7862	5246.5	5544.5	5981.5	5289.5	5064.5	5262.5	7005	5951	5763	5945	5721.5	6993	4966	4997	5056.5	5139.5	5870.5	5378.5	6510.5	5335	15346	6258.5	6091.5	6391.5	5247	5927	6126	6290.5	5150	5356	5699	4781	6059	5019	13727.5	5704	4833	4601	6497	4804.5	5607.5
165108	122783	169926	166860	169563	120616	76672	174510	130970	175440	172926	171229	167012	169020	171132	121802	120712	171426	123767	91288	88432.5	166436	164946	165396	89147	120330	163412	112363	171107	119458	118408	124772	127150	162476	175362	105055	117490	155976	103384	118539	153761	116414	170312	100942	176764	162819	172074	117894	159706	121410
35245	41772.5	32463.5	49712	55319.5	54306	68566.5	36324	41807	56755.5	56244.5	56321.5	54497	58443.5	56964	47349.5	54109.5	56513.5	55296.5	58444	49493	51305.5	58621.5	52687.5	62897	55173.5	57416.5	43423.5	54757	32019.5	49189	54788	58938	58985.5	34506.5	49672	51819.5	49522.5	56200.5	50450	49863	51507	58075	30617.5	51932.5	53646	58675.5	50029	53679	53891.5
4941.5	5433	7662	5315.5	4948.5	4845	4896.5	7166	7749	4884	4980	4834	4754	4601	4353	7531	4866	4653.5	4745.5	4478.5	6962	5091.5	4641.5	5158.5	4840	4577	4842.5	7327.5	4933	14306	4896.5	5417	4767.5	5085.5	7051.5	5406.5	4865	4661	4639	5008	4280	4598.5	4574	13854.5	5015	5064	5122	5098	4187.5	4793
6642.5	8103.5	6359.5	6511	5859	7320	5566.5	6356	7235	6322.5	6321	6330	6127	5856.5	5921.5	6490.5	6341	6011.5	6696.5	5084.5	5777	6102	6300.5	6436.5	5415.5	6357.5	5692.5	6660	5748	7031.5	6024.5	6810	6094	5910.5	5636.5	6275.5	6689.5	6086	5979	6913.5	6353.5	6065	5480	6356	6389.5	5676	5876.5	6572	5024.5	6880
42356.5	41476.5	50803	49640.5	49503.5	42508.5	31419.5	45640.5	44251	53799.5	47056.5	51230	47167.5	46174.5	50648	39480.5	40895	48019	42603.5	31645.5	24516.5	44980	45386	43695	31742	44076	44236	34142	43537.5	39541	37693.5	41730.5	40792.5	46395	43025	38152.5	39829.5	45054.5	33526	38281	41142	38623	47987	35093	48159.5	47941.5	44130	41607	45609	37290.5
329398	315846	352514	359540	351628	289185	202812	327672	294560	365351	352780	357265	334223	337300	356580	256963	280544	339814	281462	213718	198708	329570	342352	318965	215506	285360	321974	220260	335644	269676	270439	285361	297942	327030	327546	270044	272576	317446	235504	284545	304699	264280	347169	233423	356445	329938	339070	292633	322854	267668
18979.5	22975	15893	16705	17203.5	18122	18645	15321	21770	15310	15936	16900	15257.5	15429	16721	19312	18069.5	16074	18297	17062.5	17965	15726.5	15108	15465.5	16142.5	17441	14592	17277.5	14931	16135	17259	18884.5	18914.5	15336.5	14282.5	21422	18161.5	14760.5	17093	19460.5	14518	18912.5	14678.5	14849.5	16640	15374.5	15445.5	20622.5	14630.5	18545
47114	47299.5	41672.5	52888	51084.5	43787.5	32774.5	38062	37940	48615	48513	49718.5	47799.5	46754	49516	34859.5	42231.5	48519.5	42873.5	35033.5	27095.5	45389	46700	46127.5	34846.5	42776	44904	29588.5	51492.5	30208	42119.5	45329	44487.5	46602.5	37906	42518.5	43827.5	46573	38632	43028.5	43936.5	41179	47389	26946	50490.5	47050.5	48154	44074	45169.5	40973
90792	89508	94451.5	99271.5	98081	86850	62683	91077.5	93813.5	98816	95393.5	98927	92331.5	92984.5	97617.5	84134.5	84534	95758.5	83964.5	64967	68811	91079	92824.5	91591.5	66280.5	84976.5	88144.5	74277.5	90997.5	78615	80791	84250.5	86493	90834	86558.5	79648	82921.5	90435	74318	80721.5	84705	79935	95840.5	69296	95775	92427	89963.5	85105	88203.5	79797.5
4360	6537	3951	4276.5	4323	8189.5	8296	3784.5	8742	4329.5	4775	5205	4949.5	4831	4365	8423.5	8331	4355.5	9010.5	7281.5	6603.5	4377	4621	3962.5	7419	9248.5	4916.5	7049.5	5059.5	4939.5	8052.5	8768	7770.5	4867.5	3519	7537	7843.5	4381	8298.5	8342.5	4946	8645.5	4804.5	5039	4406	4112	4484	6561.5	4185	7478
59053.5	88135.5	35107.5	64188	60849	83676	54931	36545.5	90964	63710.5	62612.5	64892	58796.5	61573	61660.5	82363	75518	59250.5	77154.5	57627	60112.5	60365	56975	59012.5	58915	79320.5	57282.5	72651	60673.5	64775	77100	81289.5	80097	60143	34734.5	74714	80047.5	55875	70427	80718	56375.5	78244	58944.5	57331	63473.5	57886	61727.5	81873	56487.5	76701
71293	79080	89834.5	76686	76603.5	74052	57208.5	85441.5	53065.5	80343.5	76739	78520.5	71480.5	75594	80978	52549	72655	75466	72442.5	59570	40082.5	75178.5	75991.5	75272	59354	75411.5	71054	47689	74005.5	75280	73159.5	74985.5	76902	74458.5	81052.5	74669	74685.5	68957.5	64997	73033.5	67080	69879.5	75104.5	66367.5	77279.5	71911	72496.5	77738	71471	71847
39020	37774.5	31386	34262	33356.5	33527	32844	34750	36167.5	32533	37256	35605	43729	31706	46031.5	40536	44333	36299	40157	33820	37931	41994	39329	48261.5	35569.5	36142	27116.5	41065	44077	30165.5	33484.5	31653	34089	25950.5	30777.5	41717.5	28249.5	37753.5	34980.5	27820	33979	30387.5	24749.5	28680.5	36484	36250	26538.5	39683	28610.5	36439.5
26776	92467.5	22520	22236	22527.5	127402	135266	26032.5	108996	28019.5	24300.5	23237	24224.5	22548.5	22411	104833	126724	25489	147410	114772	83740.5	25718.5	24158.5	24197	117284	154222	29054.5	78117	25632.5	64235	116208	137232	129804	27861.5	21123.5	103476	123296	27192.5	122342	129320	25917.5	121750	23989.5	65211.5	23619.5	22505.5	21528.5	88562	24754.5	110705
7956.5	7133	5708.5	6186	7468.5	7096.5	5020	5840	7544	7291.5	7202	7943	6199	6976	7062	6845	7229	7279.5	6591.5	5247.5	5453.5	7154	7531.5	6947	4615.5	6876	6869.5	7036	5484.5	6866.5	6725.5	6992	6817	7359.5	5770.5	6470.5	6843.5	5413	6523.5	7042	6714.5	6913.5	7395.5	5850	6989.5	7214.5	6955	6990.5	7285.5	6748
10944	11108	9880	11365	11776	11364	9113	9344	9742.5	12585	12421	13388	11767.5	12379	13470.5	8963	11937.5	12945	11576.5	9214.5	7101	12070.5	11156	10800	8641	10812.5	11680	7728.5	11084	14223.5	10524	11135.5	10868	11936.5	9642.5	9956.5	11569.5	11826.5	9906	11092.5	11028	9963.5	12290.5	12669	12119.5	12187	11554.5	10844.5	12956	10237.5
21050	19926.5	28415.5	23245.5	23401	19963.5	15343	26767	4834	25861.5	26363	26593.5	21571	24162	25198.5	3982	20930.5	23641	21132.5	15316.5	3339	22312.5	24003	22176	17059	22202.5	24542.5	3523	21601	17174	19786.5	21481.5	22140.5	24439.5	27718.5	18906	18879.5	19840	18833	21573	22478.5	18476	22830.5	15856.5	23535	21361.5	24294	19888	23644.5	19645.5
11753	7300.5	11689	11392.5	10989.5	55767.5	67917.5	13327	57853.5	11860	12257	11559.5	10474.5	10903	7775	54206	51222	10977.5	54275.5	55069	58142.5	9072	10663	7788.5	53163	51928	11559	49529.5	10680.5	57374	48299	53015	51996	12041	11016.5	9244	51928	10377.5	54336	61283	11236.5	53419	11067	62530	7937.5	10706.5	10591	8063.5	10487.5	48782
46570	17042	35852	30159	39823.5	51109.5	34881	36198.5	31337.5	40651	41332	44591.5	27290	41170.5	19429	29086.5	44025.5	37849	46077.5	37426.5	26972.5	20029.5	37752.5	21141	35976	44792	37231	29587.5	27755.5	48894	47361	47583	48661	39053	34103	15266.5	47425	26532	44354	52951.5	35257.5	48369.5	37162.5	43577.5	20670	39657.5	39789	17958	36423	46477
[truncated: 495 more rows]
[truncated: 170 more columns]
