# Supplementary material for: Disentangling metabolic functions of bacteria in the honey bee gut
Source: PLoS Biol. 2017 Dec 12;15(12):e2003467. doi: 10.1371/journal.pbio.2003467 (PMC5726620; doi:10.1371/journal.pbio.2003467)
Supplement: S11 Data — (ZIP) [file pbio.2003467.s011.zip › bee microbiota metabolomics data in vivo.xlsx]

## Sheet: injections
dsPert	dsUser2	dsUser3	full_location	simple_location	group	season	full_sample_group
MF_fall	MF6_5_MF_fall_Gut	46	fall_Gut	Gut	MF	fall	Gut MF fall
control_spring	Pollen2_control_spring_Pollen	#N/A	spring_Pollen	Pollen	control	spring	Pollen control spring
S_spring	22_3_S_spring_Gut	56	spring_Gut	Gut	S	spring	Gut S spring
CL_fall	CL4_4_CL_fall_Gut	64	fall_Gut	Gut	CL	fall	Gut CL fall
CL_spring	5_1_CL_spring_Gut	65	spring_Gut	Gut	CL	spring	Gut CL spring
Fp_fall	Fp_11_Fp_fall_Gut	55	fall_Gut	Gut	Fp	fall	Gut Fp fall
MF_spring	2_3_MF_spring_Gut	80	spring_Gut	Gut	MF	spring	Gut MF spring
G_spring	7_6_G_spring_Gut	52	spring_Gut	Gut	G	spring	Gut G spring
MF_fall	MF6_9_MF_fall_Gut	54	fall_Gut	Gut	MF	fall	Gut MF fall
Fp_fall	Fp_2_Fp_fall_Gut	47	fall_Gut	Gut	Fp	fall	Gut Fp fall
S_spring	22_2_S_spring_Gut	63	spring_Gut	Gut	S	spring	Gut S spring
MF_fall	MF6_1_MF_fall_Gut	55	fall_Gut	Gut	MF	fall	Gut MF fall
Fp_fall	Fp_9_Fp_fall_Gut	66	fall_Gut	Gut	Fp	fall	Gut Fp fall
CL_fall	CL4_12_CL_fall_Gut	39	fall_Gut	Gut	CL	fall	Gut CL fall
MF_fall	MF7_12_MF_fall_Gut	56	fall_Gut	Gut	MF	fall	Gut MF fall
MF_fall	MF6_4_MF_fall_Gut	53	fall_Gut	Gut	MF	fall	Gut MF fall
MF_fall	MF7_10_MF_fall_Gut	49	fall_Gut	Gut	MF	fall	Gut MF fall
Fp_fall	Fp_4_Fp_fall_Gut	53	fall_Gut	Gut	Fp	fall	Gut Fp fall
CL_spring	6_6_CL_spring_Gut	72	spring_Gut	Gut	CL	spring	Gut CL spring
MF_spring	2_5_MF_spring_Gut	52	spring_Gut	Gut	MF	spring	Gut MF spring
S_spring	22_7_S_spring_Gut	58	spring_Gut	Gut	S	spring	Gut S spring
CL_fall	CL4_9_CL_fall_Gut	55	fall_Gut	Gut	CL	fall	Gut CL fall
Fp_fall	Fp_10_Fp_fall_Gut	55	fall_Gut	Gut	Fp	fall	Gut Fp fall
control_fall	Pollen7_control_fall_Pollen	#N/A	fall_Pollen	Pollen	control	fall	Pollen control fall
S_spring	22_10_S_spring_Gut	55	spring_Gut	Gut	S	spring	Gut S spring
G_spring	7_3_G_spring_Gut	76	spring_Gut	Gut	G	spring	Gut G spring
CL_spring	6_2_CL_spring_Gut	78	spring_Gut	Gut	CL	spring	Gut CL spring
MF_spring	2_7_MF_spring_Gut	65	spring_Gut	Gut	MF	spring	Gut MF spring
MF_spring	2_8_MF_spring_Gut	58	spring_Gut	Gut	MF	spring	Gut MF spring
CL_spring	6_1_CL_spring_Gut	60	spring_Gut	Gut	CL	spring	Gut CL spring
G_spring	7_10_G_spring_Gut	51	spring_Gut	Gut	G	spring	Gut G spring
MF_fall	MF7_8_MF_fall_Gut	54	fall_Gut	Gut	MF	fall	Gut MF fall
CL_fall	CL4_3_CL_fall_Gut	41	fall_Gut	Gut	CL	fall	Gut CL fall
CL_fall	CL3_7_CL_fall_Gut	45	fall_Gut	Gut	CL	fall	Gut CL fall
MF_spring	2_4_MF_spring_Gut	80	spring_Gut	Gut	MF	spring	Gut MF spring
control_fall	Pollen10_control_fall_Pollen	#N/A	fall_Pollen	Pollen	control	fall	Pollen control fall
MF_spring	2_6_MF_spring_Gut	55	spring_Gut	Gut	MF	spring	Gut MF spring
Fp_fall	Fp_1_Fp_fall_Gut	57	fall_Gut	Gut	Fp	fall	Gut Fp fall
control_fall	Pollen9_control_fall_Pollen	#N/A	fall_Pollen	Pollen	control	fall	Pollen control fall
MF_fall	MF7_4_MF_fall_Gut	54	fall_Gut	Gut	MF	fall	Gut MF fall
G_spring	7_2_G_spring_Gut	66	spring_Gut	Gut	G	spring	Gut G spring
control_fall	Pollen8_control_fall_Pollen	#N/A	fall_Pollen	Pollen	control	fall	Pollen control fall
control_spring	Pollen1_control_spring_Pollen	#N/A	spring_Pollen	Pollen	control	spring	Pollen control spring
CL_fall	CL4_8_CL_fall_Gut	57	fall_Gut	Gut	CL	fall	Gut CL fall
CL_fall	CL3_8_CL_fall_Gut	54	fall_Gut	Gut	CL	fall	Gut CL fall
Fp_fall	Fp_12_Fp_fall_Gut	47	fall_Gut	Gut	Fp	fall	Gut Fp fall
G_spring	7_1_G_spring_Gut	66	spring_Gut	Gut	G	spring	Gut G spring
MF_fall	MF6_7_MF_fall_Gut	50	fall_Gut	Gut	MF	fall	Gut MF fall
S_spring	22_8_S_spring_Gut	57	spring_Gut	Gut	S	spring	Gut S spring
S_spring	22_4_S_spring_Gut	56	spring_Gut	Gut	S	spring	Gut S spring
control_spring	Pollen5_control_spring_Pollen	#N/A	spring_Pollen	Pollen	control	spring	Pollen control spring
MF_spring	2_2_MF_spring_Gut	59	spring_Gut	Gut	MF	spring	Gut MF spring
CL_fall	CL3_1_CL_fall_Gut	52	fall_Gut	Gut	CL	fall	Gut CL fall
MF_fall	MF7_2_MF_fall_Gut	61	fall_Gut	Gut	MF	fall	Gut MF fall
control_spring	Pollen4_control_spring_Pollen	#N/A	spring_Pollen	Pollen	control	spring	Pollen control spring
MF_spring	2_1_MF_spring_Gut	69	spring_Gut	Gut	MF	spring	Gut MF spring
control_fall	Pollen6_control_fall_Pollen	#N/A	fall_Pollen	Pollen	control	fall	Pollen control fall
CL_spring	6_9_CL_spring_Gut	60	spring_Gut	Gut	CL	spring	Gut CL spring
CL_spring	6_3_CL_spring_Gut	60	spring_Gut	Gut	CL	spring	Gut CL spring
CL_fall	CL3_2_CL_fall_Gut	54	fall_Gut	Gut	CL	fall	Gut CL fall
CL_fall	CL4_6_CL_fall_Gut	38	fall_Gut	Gut	CL	fall	Gut CL fall
control_spring	Pollen3_control_spring_Pollen	#N/A	spring_Pollen	Pollen	control	spring	Pollen control spring
MF_fall	MF7_1_MF_fall_Gut	57	fall_Gut	Gut	MF	fall	Gut MF fall
MF_fall	MF6_6_MF_fall_Gut	43	fall_Gut	Gut	MF	fall	Gut MF fall
Fp_fall	Fp_7_Fp_fall_Gut	65	fall_Gut	Gut	Fp	fall	Gut Fp fall
MF_fall	MF6_8_MF_fall_Gut	53	fall_Gut	Gut	MF	fall	Gut MF fall
CL_fall	CL3_10_CL_fall_Gut	54	fall_Gut	Gut	CL	fall	Gut CL fall
Fp_fall	Fp_3_Fp_fall_Gut	53	fall_Gut	Gut	Fp	fall	Gut Fp fall
CL_fall	CL4_11_CL_fall_Gut	40	fall_Gut	Gut	CL	fall	Gut CL fall
hive_fall	H10_1_hive_fall_Gut	63	fall_Gut	Gut	hive	fall	Gut hive fall
B_fall	B2_1_B_fall_Gut	57	fall_Gut	Gut	B	fall	Gut B fall
hive_fall	H10_7_hive_fall_Gut	63	fall_Gut	Gut	hive	fall	Gut hive fall
F5_fall	F5_3_F5_fall_Gut	52	fall_Gut	Gut	F5	fall	Gut F5 fall
B_fall	B2_2_B_fall_Gut	55	fall_Gut	Gut	B	fall	Gut B fall
A1_fall	A1-2_7_A1_fall_Gut	47	fall_Gut	Gut	A1	fall	Gut A1 fall
A1_fall	A1-2_12_A1_fall_Gut	55	fall_Gut	Gut	A1	fall	Gut A1 fall
A1_fall	A1-2_10_A1_fall_Gut	59	fall_Gut	Gut	A1	fall	Gut A1 fall
F4_fall	F4_11_F4_fall_Gut	49	fall_Gut	Gut	F4	fall	Gut F4 fall
F4_fall	F4_4_F4_fall_Gut	55	fall_Gut	Gut	F4	fall	Gut F4 fall
B_fall	B2_9_B_fall_Gut	50	fall_Gut	Gut	B	fall	Gut B fall
F5_fall	F5_7_F5_fall_Gut	55	fall_Gut	Gut	F5	fall	Gut F5 fall
F5_fall	F5_2_F5_fall_Gut	58	fall_Gut	Gut	F5	fall	Gut F5 fall
B_fall	B2_3_B_fall_Gut	55	fall_Gut	Gut	B	fall	Gut B fall
A1_fall	A1-2_4_A1_fall_Gut	58	fall_Gut	Gut	A1	fall	Gut A1 fall
F4_fall	F4_6_F4_fall_Gut	29	fall_Gut	Gut	F4	fall	Gut F4 fall
F4_fall	F4_12_F4_fall_Gut	36	fall_Gut	Gut	F4	fall	Gut F4 fall
F5_fall	F5_5_F5_fall_Gut	59	fall_Gut	Gut	F5	fall	Gut F5 fall
F4_fall	F4_1_F4_fall_Gut	40	fall_Gut	Gut	F4	fall	Gut F4 fall
hive_fall	H10_5_hive_fall_Gut	61	fall_Gut	Gut	hive	fall	Gut hive fall
S_fall	S2_7_S_fall_Gut	56	fall_Gut	Gut	S	fall	Gut S fall
hive_fall	H10_2_hive_fall_Gut	55	fall_Gut	Gut	hive	fall	Gut hive fall
S_fall	S2_11_S_fall_Gut	67	fall_Gut	Gut	S	fall	Gut S fall
A1_fall	A1-2_1_A1_fall_Gut	63	fall_Gut	Gut	A1	fall	Gut A1 fall
hive_fall	H10_4_hive_fall_Gut	48	fall_Gut	Gut	hive	fall	Gut hive fall
B_fall	B2_6_B_fall_Gut	50	fall_Gut	Gut	B	fall	Gut B fall
S_fall	S2_1_S_fall_Gut	48	fall_Gut	Gut	S	fall	Gut S fall
F5_fall	F5_6_F5_fall_Gut	53	fall_Gut	Gut	F5	fall	Gut F5 fall
control_spring	Water_beads15_control_spring_Water_beads	#N/A	Water_beads	beads	control	spring	beads control spring
control_fall	Water_beads17_control_fall_Water_beads	#N/A	Water_beads	beads	control	fall	beads control fall
control_spring	Water_beads13_control_spring_Water_beads	#N/A	Water_beads	beads	control	spring	beads control spring
control_fall	Water_beads19_control_fall_Water_beads	#N/A	Water_beads	beads	control	fall	beads control fall
control_fall	Water_beads18_control_fall_Water_beads	#N/A	Water_beads	beads	control	fall	beads control fall
control_spring	Water_beads11_control_spring_Water_beads	#N/A	Water_beads	beads	control	spring	beads control spring
control_spring	Water_beads14_control_spring_Water_beads	#N/A	Water_beads	beads	control	spring	beads control spring
control_fall	Water_beads20_control_fall_Water_beads	#N/A	Water_beads	beads	control	fall	beads control fall
control_fall	Water_beads16_control_fall_Water_beads	#N/A	Water_beads	beads	control	fall	beads control fall
control_spring	Water_beads12_control_spring_Water_beads	#N/A	Water_beads	beads	control	spring	beads control spring

## Sheet: ions
ionIdx	ionMz	ionActive	ionAverageInt	ionQualTIC	Top annotation name	Top annotation ids	Top annotation formula	Top annotation ion	Top annotation score
1	55.0183	1	4947.97	0.771285	Acrolein; 2-Propyn-1-ol	C01471; C05986	C3H4O	-H(-)	100
2	57.0341	1	17110.5	0.86045	Acetone; Propanal; Allyl alcohol; (2R)-1,2-Epoxypropane; (S)-1,2-Epoxypropa...	C00207; C00479; C02001; C11506; C11507; C15508	C3H6O	-H(-)	100
3	58.0055	1	1978.68	0.073733	Potassium acetate	C12554	C2H3O2.	-H(-)	100
4	58.0294	1	2544.16	0.846649	Acetamide; Aminoacetaldehyde; NMF	C06244; C06735; C11489	C2H5NO	-H(-)	100
5	59.0133	1	42664	0.931527	Acetate; Glycolaldehyde	C00033; C00266	C2H4O2	-H(-)	100
6	59.0498	1	1602.56	0.0901329	Propan-2-ol; Propane-1-ol	C01845; C05979	C3H8O	-H(-)	100
7	60.9929	1	3378.53	0.147199	Carbonic acid	C01353	H2CO3	-H(-)	100
8	67.0186	1	9818.15	0.648198	3-Butyn-1-al; Furan	C06145; C14275	C4H4O	-H(-)	100
9	69.0342	1	5078.09	0.763217	3-Butyn-1-ol; Vinyl ether; Crotonaldehyde; But-3-en-2-one	C06146; C17721; C19377; C20701	C4H6O	-H(-)	100
10	70.0295	1	2667.51	0.758908	Acrylamide	C01659	C3H5NO	-H(-)	100
11	71.0133	1	48154.8	0.884911	Acrylic acid; Methylglyoxal; Glycidaldehyde; Propiolactone; Malonaldehyde	C00511; C00546; C19246; C19297; C19440	C3H4O2	-H(-)	100
12	71.0498	1	1583.9	0.85277	Butanal; Methyl ethyl ketone; 1,2-Epoxybutane	C01412; C02845; C19237	C4H8O	-H(-)	100
13	72.9928	1	4935.13	0.733267	Glyoxylate	C00048	C2H2O3	-H(-)	100
14	73.029	1	28688.9	0.891149	Propanoate; (S)-Lactaldehyde; (R)-Lactaldehyde; 3-Hydroxypropanal; Hydroxya...	C00163; C00424; C00937; C00969; C05235; C05999; C10920; C17530	C3H6O2	-H(-)	100
15	74.0243	1	12143.3	0.875564	Glycine; Nitroethane; Acetohydroxamic acid; Methyl carbamate	C00037; C01837; C06808; C19445	C2H5NO2	-H(-)	100
16	75.0084	1	6404.4	0.868402	Glycolate	C00160	C2H4O3	-H(-)	100
17	83.0135	1	7759.48	0.815933	4-Hydroxy-2-butynal; 3-Butynoate; 2(5H)-Furanone; 2(3H)-Furanone	C02648; C06144; C17601; C17602	C4H4O2	-H(-)	100
18	83.0502	1	1956.11	0.7998	Cyclopentanone; 3-Methyl-2-butenal	C00557; C07330	C5H8O	-H(-)	100
19	84.0453	1	2833.6	0.869644	Acetone cyanohydrin	C02659	C4H7NO	-H(-)	100
20	85.0292	1	67304.6	0.922345	Diacetyl; gamma-Butyrolactone; 2-Butenoate; 2-Butyne-1,4-diol; Cyclopropane...	C00741; C01770; C01771; C02497; C16267; C16835; C19201; C19309; C19443	C4H6O2	-H(-)	100
21	85.0657	1	1223.47	0.8546	Prenol; Pentan-2-one; Cyclopentanol; 2-Methylbutanal; 3-Methylbutanal	C01390; C01949; C02020; C02223; C07329	C5H10O	-H(-)	100
22	86.0246	1	2116.79	0.862223	Dehydroalanine; 2-Oxazolidinone; Aminoacrylate	C02218; C06695; C20253	C3H5NO2	-H(-)	100
23	87.0086	1	22992	0.87014	Pyruvate; 3-Oxopropanoate; 3-Hydroxypropenoate; Ethylene carbonate	C00022; C00222; C12069; C20363	C3H4O3	-H(-)	100
24	87.0449	1	3228.06	0.839396	Butanoic acid; Acetoin; (R)-Acetoin; Ethyl acetate; (S)-Acetoin; 2-Methylpr...	C00246; C00466; C00810; C00849; C01769; C02632; C14440	C4H8O2	-H(-)	100
25	88.0403	1	16790.2	0.827811	L-Alanine; beta-Alanine; D-Alanine; Sarcosine; Alanine; Urethane; 2-Nitropr...	C00041; C00099; C00133; C00213; C01401; C01537; C02116; C11488	C3H7NO2	-H(-)	100
26	88.9879	1	3667.83	0.829898	Oxalate; Calcium formate	C00209; C18586	(CHO2)2.; C2H2O4	-H(-); -H(-)	100
27	89.0242	1	55953.1	0.915607	Glycerone; (S)-Lactate; (R)-Lactate; D-Glyceraldehyde; 3-Hydroxypropanoate;...	C00184; C00186; C00256; C00577; C01013; C01432; C02154; C02426	C3H6O3	-H(-)	100
28	93.0346	1	3982.78	0.841704	Phenol; Arene oxide; Phenol	C00146; C01782; C15584	C6H6O	-H(-)	100
29	94.0299	1	1190.38	0.805189	2-Hydroxypyridine	C02502	C5H5NO	-H(-)	100
30	95.0137	1	32095.4	0.422516	Protoanemonin; Furfural	C07090; C14279	C5H4O2	-H(-)	100
31	95.05	1	4631.97	0.241937	Cyclohex-2-enone; 2,4-Hexadienal	C02395; C19249	C6H8O	-H(-)	100
32	100.04	1	18497.9	0.835115	1-Aminocyclopropane-1-carboxylate; Homoserine lactone; Diacetylmonoxime; L-...	C01234; C02926; C07509; C08267; C11106; C17234; C19456; C19777	C4H7NO2	-H(-)	100
33	100.077	1	4165.76	0.643514	Pentanamide; 2-Methylpropanal O-methyloxime; 4-Methylaminobutanal; 5-Aminop...	C01842; C03982; C10974; C12455; C17255; C19491; C20312	C5H11NO	-H(-)	100
34	101.024	1	176327	0.915623	2-Oxobutanoate; Acetoacetate; Succinate semialdehyde; 2-Methyl-3-oxopropano...	C00109; C00164; C00232; C00349; C06002	C4H6O3	-H(-)	100
35	101.061	1	23064.4	0.387898	Pentanoate; 3-Methylbutanoic acid; 2-Methylbutyrate	C00803; C08262; C18319	C5H10O2	-H(-)	100
36	101.073	1	20176.8	0.321395	N-Nitrosodiethylamine	C14422	C4H10N2O	-H(-)	100
37	102.056	1	102830	0.927492	4-Aminobutanoate; N,N-Dimethylglycine; (R)-3-Amino-2-methylpropanoate; D-2-...	C00334; C01026; C01205; C02261; C02356; C02721; C03284; C03665; C05145; C11109; C11735; C19514	C4H9NO2	-H(-)	100
38	103.04	1	13086	0.77799	4-Hydroxybutanoic acid; (R)-3-Hydroxybutanoate; 3-Hydroxy-2-methylpropanoat...	C00989; C01089; C01188; C01991; C03197; C05984; C06001; C14601	C4H8O3	-H(-)	100
39	104.035	1	31934.9	0.917647	L-Serine; Serine; D-Serine	C00065; C00716; C00740	C3H7NO3	-H(-)	100
40	105.019	1	10466.3	0.84255	D-Glycerate	C00258	C3H6O4	-H(-)	100
41	106.99	1	977.33	0.330437	(S)-2-Chloropropanoate	C20608	C3H5ClO2	-H(-)	25
42	107.014	1	1782.5	0.859077	p-Benzoquinone; o-Benzoquinone	C00472; C02351	C6H4O2	-H(-)	100
43	107.05	1	11103.7	0.345517	Benzyl alcohol; Anisole; 3-Cresol; 4-Cresol; o-Cresol; Aromatic primary alc...	C00556; C01403; C01467; C01468; C01542; C03485	C7H8O	-H(-)	100
44	108.021	1	9228.67	0.892746	p-Benzosemiquinone; o-Benzosemiquinone	C02389; C05060	C6H5O2	-H(-)	100
45	108.045	1	14203.4	0.210337	2-Aminophenol; 4-Hydroxyaniline; Hydroxylaminobenzene; m-Aminophenol	C01987; C02372; C02720; C05058	C6H7NO	-H(-)	100
46	109.029	1	50783	0.498199	Catechol; Hydroquinone; Resorcinol; Benzenediol; 5-Methyl-2-furaldehyde; Ca...	C00090; C00530; C01751; C01785; C11115; C15571	C6H6O2	-H(-)	100
47	109.04	1	21116	0.841418	N-Acetylimidazole; Imidazole-4-acetaldehyde	C02560; C05130	C5H6N2O	-H(-)	100
48	110.025	1	11166.6	0.699142	2,5-Dihydroxypyridine; 3,4-Dihydroxypyridine; 2,6-Dihydroxypyridine; 3-Hydr...	C01059; C02932; C03056; C03927; C05942	C5H5NO2	-H(-)	100
49	110.976	1	1903	0.828523	Monomethyl sulfate	C02704	CH4O4S	-H(-)	100
50	111.009	1	383700	0.700051	2-Furoate	C01546	C5H4O3	-H(-)	100
51	111.019	1	53312	0.879848	Uracil; Maleic hydrazide	C00106; C18474	C4H4N2O2	-H(-)	100
52	111.045	1	7543.96	0.839553	Cyclohexane-1,3-dione; cis-1,2-Dihydrobenzene-1,2-diol; trans-1,2-Dihydrobe...	C01066; C04091; C04221; C06105; C08063; C08502	C6H8O2	-H(-)	100
53	112.04	1	10355.9	0.721333	1-Pyrroline-2-carboxylate; (S)-1-Pyrroline-5-carboxylate; delta-1-Pyrroline...	C03564; C03912; C04322; C07275	C5H7NO2	-H(-)	100
54	112.052	1	3042.1	0.690599	Creatinine; 3-(N-Nitrosomethylamino)propionitrile	C00791; C19280	C4H7N3O	-H(-)	100
55	113.024	1	240238	0.948693	2-Hydroxy-2,4-pentadienoate; cis-Acetylacrylate	C00596; C07091	C5H6O3	-H(-)	100
56	113.035	1	41949.2	0.935489	5,6-Dihydrouracil; 3-Cyano-L-alanine; N-Methylhydantoin; 2,5-Dioxopiperazin...	C00429; C02512; C02565; C02777; C08311	C4H6N2O2	-H(-)	100
57	113.061	1	6205.63	0.901461	2-Hydroxycyclohexan-1-one; epsilon-Caprolactone; 3-Hydroxycyclohexanone	C01147; C01880; C03228	C6H10O2	-H(-)	100
58	113.097	1	1909.84	0.883325	2-Heptanone; Heptanal	C08380; C14390	C7H14O	-H(-)	100
59	114.019	1	13568.3	0.881706	Maleamate	C01596	C4H5NO3	-H(-)	100
60	114.056	1	2.46191e+06	0.94975	L-Proline; D-Proline; Proline; 3-Acetamidopropanal	C00148; C00763; C16435; C18170	C5H9NO2	-H(-)	91
61	115.004	1	58326.6	0.86475	Fumarate; Maleic acid; Formylpyruvate	C00122; C01384; C02150	C4H4O4	-H(-)	100
62	115.04	1	15532.2	0.826195	3-Methyl-2-oxobutanoic acid; 3-Oxopentanoic acid; 5-Oxopentanoate; 2-Oxopen...	C00141; C02233; C03273; C06255	C5H8O3	-H(-)	100
63	115.076	1	13012.2	0.794466	Hexanoic acid; 4-Hydroxyhexan-3-one; trans-1,2-Cyclohexanediol; Isoamyl for...	C01585; C02948; C03739; C12293; C12304; C12313	C6H12O2	-H(-)	100
64	115.088	1	3016.97	0.840769	5-Aminopentanamide	C00990	C5H12N2O	-H(-)	100
65	116.035	1	8194.93	0.922099	L-Aspartate 4-semialdehyde; 2-Amino-3-oxobutanoate; L-2-Amino-3-oxobutanoic...	C00441; C03214; C03508; C20250	C4H7NO3	-H(-)	100
66	116.072	1	203222	0.946387	L-Valine; 5-Aminopentanoate; Betaine; D-Norvaline; L-Norvaline; 2-Amino-2-m...	C00183; C00431; C00719; C01799; C01826; C03571; C06417; C07457; C15987; C16436	C5H11NO2	-H(-)	100
67	117.019	1	188055	0.916187	Succinate; Methylmalonate; Methyl oxalate	C00042; C02170; C10900	C4H6O4	-H(-)	100
68	117.055	1	28315.2	0.910885	5-Hydroxypentanoate; 3-Hydroxyisovalerate	C02804; C20827	C5H10O3	-H(-)	100
69	118.051	1	46851	0.919066	L-Threonine; L-Homoserine; D-Threonine; 2-Methylserine; 4-Amino-3-hydroxybu...	C00188; C00263; C00820; C02115; C03678; C05519; C11108; C12317	C4H9NO3	-H(-)	100
70	118.98	1	348773	0.490639	Mercaptopyruvate	C00957	C3H4O3S	-H(-)	100
71	119.035	1	49402.5	0.920846	D-Erythrose; D-Erythrulose; L-Erythrulose; D-Threose	C01796; C02022; C02045; C06463	C4H8O4	-H(-)	100
72	119.05	1	52669.2	0.841746	Phenylacetaldehyde; Styrene oxide; 4-Hydroxystyrene; p-Tolualdehyde; Acetop...	C00601; C02083; C05627; C06758; C07113; C07209; C07214; C20782	C8H8O	-H(-)	100
73	120.012	1	6041.85	0.86381	L-Cysteine; Cysteine; D-Cysteine	C00097; C00736; C00793	C3H7NO2S	-H(-)	100
74	120.045	1	6215.9	0.843841	Benzamide	C09815	C7H7NO	-H(-)	100
75	120.996	1	36157.3	0.564618	3-Mercaptolactate; 1,3-Propane sultone	C05823; C19296	C3H6O3S	-H(-)	100
76	121.029	1	52894.9	0.667429	Benzoate; Aromatic acid; 4-Hydroxybenzaldehyde; 3-Hydroxybenzaldehyde; Sali...	C00180; C00539; C00633; C03067; C06202; C15474	C7H6O2	-H(-)	100
77	121.04	1	9030.59	0.570716	Nicotinamide; Picolinamide; Isonicotineamide	C00153; C01950; C02421	C6H6N2O	-H(-)	100
78	121.05	1	8512.82	0.897974	Erythritol; D-Threitol	C00503; C16884	C4H10O4	-H(-)	100
79	122.025	1	14383.4	0.478593	Nicotinate; Nitrobenzene; Isonicotinic acid; Picolinic acid	C00253; C06813; C07446; C10164	C6H5NO2	-H(-)	100
80	122.061	1	3955.04	0.679643	ortho-Anisidine; para-Anisidine	C19191; C19326	C7H9NO	-H(-)	100
81	124.007	1	1.62408e+06	0.837942	Taurine	C00245	C2H7NO3S	-H(-)	91
82	124.991	1	58253.6	0.297699	2-Hydroxyethanesulfonate; Dimethyl sulfate	C05123; C19177	C2H6O4S	-H(-)	100
83	125.024	1	102614	0.748884	1,2,3-Trihydroxybenzene; Phloroglucinol; Triacetate lactone; Benzene-1,2,4-...	C01108; C02183; C02752; C02814; C11101; C11918; C20718	C6H6O3	-H(-)	100
84	125.036	1	40176.8	0.123394	Thymine; Imidazole-4-acetate	C00178; C02835	C5H6N2O2	-H(-)	100
85	125.061	1	6149.76	0.647465	Toluene-cis-dihydrodiol; 1-Cyclohexenecarboxylic acid	C04592; C12101	C7H10O2	-H(-)	100
86	126.019	1	10630	0.875143	2,3,6-Trihydroxypyridine; 5-Hydroxypyrrole-2-carboxylate	C03458; C19721	C5H5NO3	-H(-)	100
87	126.056	1	9201.49	0.610516	(S)-2,3,4,5-Tetrahydropyridine-2-carboxylate; delta1-Piperideine-2-carboxyl...	C00450; C04092; C08268; C08292; C10149; C13694	C6H9NO2	-H(-)	100
88	126.092	1	2716.64	0.883814	N-Cyclohexylformamide	C11519	C7H13NO	-H(-)	100
89	127.015	1	4275.64	0.83886	Barbiturate	C00813	C4H4N2O3	-H(-)	100
90	127.021	1	3172.26	0.808388	3-Fluorocatechol; 4-Fluorocatechol	C16472; C16473	C6H5FO2	-H(-)	25
91	127.04	1	17210.6	0.852022	Dihydro-4,4-dimethyl-2,3-furandione; Dihydrophloroglucinol; (4E)-2-Oxohexen...	C01125; C06719; C06761; C11354; C20240; C20443; C20717	C6H8O3	-H(-)	100
92	127.051	1	164834	0.924039	5,6-Dihydrothymine; gamma-Amino-gamma-cyanobutanoate; alpha-Amino-gamma-cya...	C00906; C05715; C05717	C5H8N2O2	-H(-)	100
93	127.076	1	11045.7	0.872014	Ethyl tiglate; Cyclohexane-1-carboxylate; Butyl acrylate; 1-Oxa-2-oxo-3-met...	C08487; C09822; C10921; C10976; C11950; C13714; C13717	C7H12O2	-H(-)	100
94	127.113	1	1944.98	0.874895	1-Octanal; Sulcatol; 1-Octen-3-ol; 3-Octanone	C01545; C07288; C14272; C17145	C8H16O	-H(-)	100
95	128.035	1	453764	0.937839	4-Oxoproline; Pidolic acid; 5-Oxo-D-proline; L-1-Pyrroline-3-hydroxy-5-carb...	C01877; C01879; C02237; C04281; C04282	C5H7NO3	-H(-)	100
96	128.071	1	39681.6	0.827303	L-Pipecolate; 1-Aminocyclopentanecarboxylate; N4-Acetylaminobutanal; Vigaba...	C00408; C03969; C05936; C07500; C13696	C6H11NO2	-H(-)	100
97	128.108	1	4693.65	0.896889	N-Methylhexanamide	C02722	C7H15NO	-H(-)	100
98	129.019	1	138325	0.900619	2,5-Dioxopentanoate; Itaconate; Mesaconate; Acetylpyruvate; (E)-Glutaconate...	C00433; C00490; C01732; C02132; C02214; C02226; C02800	C5H6O4	-H(-)	100
99	129.055	1	22393.2	0.82734	4-Methyl-2-oxopentanoate; (S)-3-Methyl-2-oxopentanoic acid; 2-Oxohexanoic a...	C00233; C00671; C00902; C01012; C02122; C02129; C03241; C03465; C03467; C03500; C06008; C06102; C12314; C14530	C6H10O3	-H(-)	100
100	129.092	1	7115.89	0.711848	Ethyl isovalerate; Isoamyl acetate; Heptanoic acid	C12290; C12296; C17714	C7H14O2	-H(-)	100
101	129.103	1	5932.81	0.892345	N-Acetylputrescine; N-Nitrosodi-n-propylamine	C02714; C19279	C6H14N2O	-H(-)	100
102	130.051	1	141138	0.934563	5-Aminolevulinate; cis-4-Hydroxy-L-proline; N-Acetyl-beta-alanine; 5-Amino-...	C00430; C01015; C01073; C01110; C01157; C01165; C03341; C03440; C03651; C03741; C05147; C19706	C5H9NO3	-H(-)	100
103	130.087	1	641560	0.947633	L-Leucine; L-Isoleucine; D-Leucine; L-Norleucine; 6-Aminohexanoate; (3R)-be...	C00123; C00407; C01570; C01933; C02378; C02486; C06418; C08263; C16434; C16439; C16647	C6H13NO2	-H(-)	100
104	131.018	1	3931.88	0.685546	THTC	C11074	C5H8O2S	-H(-)	100
105	131.035	1	58776	0.905952	Glutarate; 2-Acetolactate; Deoxyribonolactone; 4-Hydroxy-2-oxopentanoate; 2...	C00489; C00900; C02674; C03589; C04106; C04181; C06010; C11838	C5H8O4	-H(-)	100
106	131.046	1	92357.5	0.932289	L-Asparagine; N-Carbamoylsarcosine; D-Asparagine; Glycylglycine; 3-Ureidopr...	C00152; C01043; C01905; C02037; C02642; C16438; C19258; C19301	C4H8N2O3	-H(-)	100
107	131.071	1	79401.4	0.869202	D-2-Hydroxyisocaproate; Ethyl (R)-3-hydroxybutanoate; 6-Hydroxyhexanoic aci...	C03264; C03499; C06103; C07834	C6H12O3	-H(-)	100
108	131.082	1	142715	0.805952	L-Ornithine; D-Ornithine; Ornithine; (2R,4S)-2,4-Diaminopentanoate; D-Ornit...	C00077; C00515; C01602; C03943; C11320	C5H12N2O2; C5H12N2O2.	-H(-); -H(-)	100
109	132.03	1	75263.4	0.902758	L-Aspartate; D-Aspartate; Aspartate; Iminodiacetate	C00049; C00402; C16433; C19911	C4H7NO4	-H(-)	100
110	132.066	1	24429.1	0.900552	N-Hydroxy-L-valine	C20313	C5H11NO3	-H(-)	100
111	133.014	1	392619	0.854761	(S)-Malate; (R)-Malate; Malate; 3-Dehydro-L-threonate	C00149; C00497; C00711; C03064	C4H6O5	-H(-)	100
112	133.051	1	26674.3	0.888019	Deoxyribose; 2-Deoxy-L-arabinose; 2,3-Dihydroxy-3-methylbutanoate; (R)-2,3-...	C01801; C02783; C04039; C04272; C06257; C08347	C5H10O4	-H(-)	100
113	135.03	1	132513	0.906959	Threonate; Hypoxanthine	C00262; C01620	C4H8O5; C5H4N4O	-H(-); -H(-)	100
114	135.045	1	102733	0.867525	Phenyl acetate; Toluate; 4-Hydroxyphenylacetaldehyde; Benzylformate; 3,4-Di...	C00548; C01454; C03765; C05613; C06224; C07085; C07086; C07189; C07211; C07215; C10700; C10761; C14087; C15583; C20645	C8H8O2	-H(-)	100
115	136.04	1	31246.6	0.538411	Anthranilate; 4-Aminobenzoate; N-Methylnicotinate; 4-Nitrotoluene; 3-Nitrot...	C00108; C00568; C01004; C14394; C19486; C19597	C7H7NO2	-H(-)	100
116	136.077	1	3585.58	0.840702	Tyramine; N,N-Dimethylaniline N-oxide; Phenylethanolamine; 1-(p-Hydroxyphen...	C00483; C01183; C02735; C03473; C16570; C18396; C19216; C19376	C8H11NO	-H(-)	100
117	137.097	1	17870	0.342212	Isophorone; 3,6-Nonadienal	C14743; C16323	C9H14O	-H(-)	100
118	140.012	1	76679.3	0.639788	Ethanolamine phosphate; 1-Hydroxy-2-aminoethylphosphonate	C00346; C05678	C2H8NO4P	-H(-)	100
119	140.072	1	4845.53	0.727172	Ethosuximide; Hypoglycin; Arecaidine; Guvacoline	C07505; C08287; C10128; C16821	C7H11NO2	-H(-)	100
120	140.108	1	1955.74	0.755315	Tropine; Pseudotropine; Hygrine; Pelletierine; Physoperuvine; (-)-Hygrine; ...	C00729; C02066; C06179; C06182; C10864; C11359; C12440	C8H15NO	-H(-)	100
121	141.055	1	4243.4	0.606256	4-Oxocyclohexanecarboxylate	C03767	C7H10O3	-H(-)	100
122	141.067	1	8178.94	0.752437	Ectoine	C06231	C6H10N2O2	-H(-)	100
123	141.092	1	9433.9	0.825206	Cycloheptanecarboxylic acid; Cyclohexyl acetate; 2-n-Propyl-4-pentenoic aci...	C12104; C12297; C16648; C16653; C16654; C19318; C19757	C8H14O2	-H(-)	100
124	142.051	1	31563.2	0.742979	2-Hydroxymethylclavam	C17357	C6H9NO3	-H(-)	100
125	143.035	1	83504.4	0.884296	2,3-Dimethylmaleate; Triacetate; Methylitaconate; 2-Methyleneglutarate; 2-H...	C00922; C01757; C02295; C02930; C19821; C19822; C19826	C6H8O4	-H(-)	100
126	143.046	1	12308.3	0.891578	N-Nitrosoproline	C19485	C5H8N2O3	-H(-)	100
127	143.071	1	22333.5	0.831285	trans-4-Hydroxycyclohexanecarboxylate; 7-Oxoheptanoic acid	C04404; C16590	C7H12O3	-H(-)	100
128	143.108	1	36323	0.710806	Octanoic acid; Valproic acid	C06423; C07185	C8H16O2	-H(-)	100
129	144.045	1	315454	0.791801	3-Methyleneoxindole; Isocarbostyril; Quinolin-2-ol; 4-Hydroxyquinoline; 2(1...	C02796; C06324; C06338; C06343; C06415; C08493; C19434	C9H7NO	-H(-)	100
130	144.066	1	58788	0.865901	4-Acetamidobutanoate; 6-Amino-2-oxohexanoate; (S)-5-Amino-3-oxohexanoic aci...	C02946; C03239; C03656; C04076; C05825	C6H11NO3	-H(-)	100
131	145.014	1	36483.1	0.89454	2-Oxoglutarate; Oxaloacetate 4-methyl ester; 5-Hydroxy-2,4-dioxopentanoate;...	C00026; C03716; C05406; C06030; C06316	C5H6O5	-H(-)	100
132	145.03	1	14002.5	0.901185	Coumarin	C05851	C9H6O2	-H(-)	100
133	145.041	1	31616.7	0.467304	1(2H)-Phthalazinone	C14473	C8H6N2O	-H(-)	100
134	145.05	1	117097	0.974848	2-Aceto-2-hydroxybutanoate; Mevaldate; 2-Dehydropantoate; (R)-4-Dehydropant...	C00659; C00772; C00966; C01053; C04237; C06006; C06104; C06762; C13811; C14463; C16272	C6H10O4; C6H10O4.	-H(-); -H(-)	100
135	145.062	1	1.31379e+06	0.944041	L-Glutamine; Glutamine; D-Glutamine; 3-Ureidoisobutyrate; Isoglutamine	C00064; C00303; C00819; C05100; C16673	C5H10N2O3	-H(-)	100
136	145.098	1	368880	0.814829	L-Lysine; D-Lysine; (3S)-3,6-Diaminohexanoate; (3S,5S)-3,5-Diaminohexanoate...	C00047; C00739; C01142; C01186; C05161; C16440; C20277	C6H14N2O2	-H(-)	100
137	146.046	1	493088	0.922048	L-Glutamate; D-Glutamate; Glutamate; O-Acetyl-L-serine; L-threo-3-Methylasp...	C00025; C00217; C00302; C00979; C03618; C03790; C05574; C05938; C05941; C12269	C5H9NO4	-H(-)	100
138	146.064	1	92004	0.883956	5-Methylthiopentanaldoxime	C17245	C6H13NOS	-H(-)	100
139	147.03	1	125136	0.881807	D-Arabinono-1,4-lactone; 2-Dehydro-3-deoxy-L-arabinonate; Citramalate; (R)-...	C00652; C00684; C00815; C01087; C01114; C02266; C02612; C02614; C02630; C02753; C02994; C03196; C03826; C05405; C06029; C06031; C06032	C5H8O5	-H(-)	100
140	147.045	1	47075	0.933105	trans-Cinnamate; Dihydrocoumarin; 4-Hydroxycinnamyl aldehyde; 3-Hydroxy-1-i...	C00423; C02274; C05608; C07720; C07728; C10438; C17268	C9H8O2	-H(-)	100
141	147.066	1	50942.1	0.917329	(R)-Mevalonate; (R)-Pantoate; (S)-Mevalonate; 3,6-Dideoxy-L-galactose; 2,3-...	C00418; C00522; C02104; C03348; C04104; C06007; C06471	C6H12O4	-H(-)	100
142	148.041	1	31774.3	0.929047	4-Hydroxymandelonitrile; 2,3-Dihydroxyindole; 2-Formylaminobenzaldehyde; (S...	C00650; C02775; C03574; C03742; C05578; C09957; C11130	C8H7NO2	-H(-)	100
143	148.062	1	22048	0.761035	N,N-Dihydroxy-L-valine	C20314	C5H11NO4	-H(-)	100
144	148.077	1	4768.58	0.881324	D-Cathinone; 3-Phenylpropionaldoxim	C08301; C17236	C9H11NO	-H(-)	100
145	148.991	1	253796	0.582331	Thiodiacetic acid	C14872	C4H6O4S	-H(-)	100
146	149.045	1	54520.6	0.891517	D-Ribose; D-Xylose; D-Arabinose; L-Arabinose; D-Ribulose; D-Xylulose; L-Xyl...	C00121; C00181; C00216; C00259; C00309; C00310; C00312; C00476; C00508; C01394; C01488; C01508; C01510; C02096; C02204; C02205; C02479; C02604; C05052; C06115; C08346; C08353; C08354; C11476; C16639; C20569	C5H10O5	-H(-)	100
147	149.097	1	5902.61	0.723682	(-)-Carvone; (+)-Sabinone; Piperitenone; Isopiperitenone; (-)-Isopiperiteno...	C01767; C01868; C01951; C02289; C02485; C02576; C06576; C09840; C09843; C09868; C09884; C09908; C09911; C09913; C11383; C11394; C11939; C14130; C14138; C14139; C14188; C14200; C14464; C14741; C16955; C17062; C18025	C10H14O	-H(-)	100
148	150.042	1	11367.2	0.907901	Guanine	C00242	C5H5N5O	-H(-)	100
149	150.056	1	9579.63	0.866434	N-(Acetyloxy)benzenamine; N-Methylanthranilate; N-Methyl-4-aminobenzoate; (...	C02709; C03005; C03522; C04350; C04353; C06804; C07301; C16571; C17755; C17756; C18623; C20634	C8H9NO2	-H(-)	100
150	151.026	1	48177.3	0.915919	Xanthine; Alloxanthine	C00385; C07599	C5H4N4O2	-H(-)	100
151	151.04	1	34227.4	0.660639	4-Hydroxyphenylacetate; 4-Hydroxy-3-methoxy-benzaldehyde; (R)-Mandelate; (S...	C00642; C00755; C01983; C01984; C02181; C02519; C02639; C02657; C03663; C04043; C05593; C05852; C10675; C10804; C12064; C12305; C13635; C13636; C14088; C14103; C14108; C17900	C8H8O3	-H(-)	100
152	151.061	1	67732.8	0.865629	Xylitol; Ribitol; L-Arabitol; D-Apiitol; D-Arabitol	C00379; C00474; C00532; C01569; C01904	C5H12O5	-H(-)	100
153	151.076	1	15236.4	0.278315	3-Isopropylcatechol	C01014	C9H12O2	-H(-)	100
154	151.087	1	6283.17	0.831699	4-(Hydroxylamino)-N,N-dimethylaniline	C19681	C8H12N2O	-H(-)	100
155	152.019	1	3370.56	0.879479	Thiobenzamide S-oxide	C16283	C7H7NOS	-H(-)	45
156	152.046	1	4239.12	0.847922	1,2-Diamino-4-nitrobenzene; 1,4-Diamino-2-nitrobenzene	C19384; C19385	C6H7N3O2	-H(-)	100
157	152.072	1	9327.36	0.899229	Dopamine; Octopamine; Vanillylamine	C03758; C04227; C16666	C8H11NO2	-H(-)	100
158	152.083	1	18885.3	0.903136	4-(beta-Acetylaminoethyl)imidazole; 2,4-Diamino-6-hydroxylaminotoluene	C05135; C16399	C7H11N3O	-H(-)	100
159	152.996	1	73042.5	0.948406	Propanoyl phosphate; Hydroxyacetone phosphate; Glycerol 1,2-cyclic phosphate	C02876; C03505; C03947	C3H7O5P	-H(-)	100
160	153.019	1	70222.1	0.729923	2,3-Dihydroxybenzoate; 3,4-Dihydroxybenzoate; 2,5-Dihydroxybenzoate; Patulin	C00196; C00230; C00628; C16748	C7H6O4	-H(-)	100
161	153.055	1	27859.5	0.916677	Vanillyl alcohol; 2,6-Dimethoxyphenol	C06317; C10787	C8H10O3	-H(-)	100
162	153.092	1	9592.65	0.927572	Boschnialactone	C09772	C9H14O2	-H(-)	100
163	154.062	1	695650	0.937386	L-Histidine; Histidine; 3-(Pyrazol-1-yl)-L-alanine; D-Histidine	C00135; C00768; C01162; C06419	C6H9N3O2	-H(-)	100
164	154.087	1	17494.8	0.892108	Retronecine; Arecoline; Heliotridine; Scopoline	C06177; C10129; C10321; C10866	C8H13NO2	-H(-)	100
165	154.998	1	17909.8	0.614347	2,5-Furandicarboxylate	C20450	C6H4O5	-H(-)	100
166	155.009	1	5162.07	0.895513	Orotate; Uracil 5-carboxylate	C00295; C03030	C5H4N2O4	-H(-)	100
167	155.035	1	6826.08	0.879266	3-Methyl-cis,cis-hexadienedioate; (2S,3S)-2,3-Dihydro-2,3-dihydroxybenzoate...	C04112; C04171; C04558; C04559; C04634; C06210; C06321; C06760; C18311; C20710	C7H8O4	-H(-)	100
168	155.046	1	13289.3	0.926604	4-Imidazolone-5-propanoate; (S)-3-(Imidazol-5-yl)lactate; Imidazole lactate...	C03680; C03817; C05568; C19481	C6H8N2O3	-H(-)	100
169	155.108	1	156757	0.933173	Nonane-4,6-dione; Chalcogran; gamma-Nonalactone	C02445; C08471; C08501	C9H16O2	-H(-)	100
170	155.143	1	1416.57	0.844298	(-)-Menthol; (+)-Neomenthol; beta-Citronellol; (-)-Citronellol; Decanal	C00400; C00553; C09849; C11386; C12307	C10H20O	-H(-)	100
171	156.03	1	4424.04	0.793659	2-Aminomuconate; 5-Nitro-2-furfuryl methyl ether; Clavam-2-carboxylate	C02220; C14293; C17358	C6H7NO4	-H(-)	100
172	156.066	1	19796.4	0.859964	Paramethadione; 2-Hydroxyethylclavam; Ethadione; 3-Methylcrotonylglycine	C07411; C17361; C17724; C20828	C7H11NO3	-H(-)	100
173	156.103	1	3238.28	0.843487	Homostachydrine; Lentiginosine; Tranexamic acid	C08283; C10155; C12535	C8H15NO2	-H(-)	100
174	157.014	1	34762.4	0.834713	2-Maleylacetate; 2-Hydroxymuconate; gamma-Oxalocrotonate; 3-Hydroxy-cis,cis...	C02222; C02501; C03453; C03676; C06035	C6H6O5	-H(-)	100
175	157.037	1	4278.24	0.939876	Allantoin; (R)(-)-Allantoin; (S)-Allantoin	C01551; C02348; C02350	C4H6N4O3	-H(-)	100
176	157.051	1	8118.98	0.77875	2-Isopropylmaleate; (1S,4S)-4-Hydroxy-3-oxocyclohexane-1-carboxylate; 5-D-(...	C02631; C04670; C04815; C05126	C7H10O4	-H(-)	100
177	157.087	1	35360.1	0.827887	Ethyl 3-oxohexanoate; 3-Oxovalproic acid; 2-n-Propyl-4-oxopentanoic acid	C02975; C16652; C16655	C8H14O3	-H(-)	100
178	157.123	1	43725.4	0.729074	Nonanoic acid	C01601	C9H18O2	-H(-)	100
179	158.046	1	8449.87	0.925987	4-Methylene-L-glutamate; N-Methyl-2-oxoglutaramate	C00651; C03623	C6H9NO4	-H(-)	100
180	158.061	1	9872.63	0.545215	Indole-3-acetaldehyde; 3-Methyl-quinolin-2-ol; Echinopsine; N-Hydroxy-1-ami...	C00637; C06345; C10663; C14789	C10H9NO	-H(-)	100
181	158.082	1	31897.6	0.950995	5-Acetamidopentanoate; (-)-Betonicine; 3-Hydroxystachydrine; Calystegin A3	C03087; C08269; C10151; C10850	C7H13NO3	-H(-)	100
182	159.032	1	37916.7	0.912963	2-Oxoadipate; 3-Oxoadipate; 3D-(3,5/4)-Trihydroxycyclohexane-1,2-dione; D-2...	C00322; C00846; C04287; C06891; C16159; C20781	C6H8O5	-H(-)	36
183	159.066	1	39869	0.733241	Pimelate; (1S,3R,4S)-3,4-Dihydroxycyclohexane-1-carboxylate; 2-Propylsuccin...	C02656; C04687; C16657	C7H12O4	-H(-)	100
184	159.077	1	16287.8	0.890906	D-Alanyl-D-alanine; N5-Methyl-L-glutamine; N(gamma)-Acetyldiaminobutyrate; ...	C00993; C03153; C06442; C10996; C19929	C6H12N2O3	-H(-)	100
185	159.103	1	246148	0.908414	Ethyl (R)-3-hydroxyhexanoate; Ethyl (S)-3-hydroxyhexanoate; 4-Hydroxyvalpro...	C03864; C03865; C16649; C16650; C16651; C17527; C20793	C8H16O3	-H(-)	100
186	160.04	1	148259	0.761222	4,8-Dihydroxyquinoline; 4,6-Dihydroxyquinoline; Quinoline-3,4-diol; Quinoli...	C05637; C05639; C06330; C06342; C11503; C16716; C19837	C9H7NO2	-H(-)	100
187	160.061	1	23389.9	0.912694	L-2-Aminoadipate; N-Methyl-L-glutamate; O-Acetyl-L-homoserine; beta-Alanopi...	C00956; C01046; C01077; C02207; C03210; C05016; C06234; C17581; C19694	C6H11NO4	-H(-)	100
188	160.077	1	5283.25	0.873856	Indole-3-ethanol; Boschniakine	C00955; C09915	C10H11NO	-H(-)	100
189	161.045	1	346621	0.941993	Lichenin; (R)-3,3-Dimethylmalate; 3-Ethylmalate; 2-Hydroxyadipate; (R)-2-Et...	C00478; C01088; C01989; C02360; C02488; C02991; C03652; C03761; C03827; C03979; C06158; C06159; C06474; C06478; C06485; C11592; C16390; C17209; C18028	C6H10O5	-H(-)	100
190	161.969	1	2255.31	0.47709	2-Thiophenesulfonamide	C14764	C4H5NO2S2	-H(-)	100
191	162.002	1	3482.26	0.575269	Benzoyl isothiocyanate	C20170	C8H5NOS	-H(-)	100
192	162.056	1	28123	0.974036	3-Methyldioxyindole; 4-Oxo-1-(3-pyridyl)-1-butanone	C05834; C19567	C9H9NO2	-H(-)	100
193	162.078	1	8612.81	0.864394	Deoxymannojirimycin; DMDP; D-Fucosamine; D-Quinovosamine; Deoxynojirimycin;...	C10141; C10143; C15478; C15479; C16843; C17580; C20311	C6H13NO4	-H(-)	100
194	163.04	1	66720.6	0.903832	Phenylpyruvate; 4-Coumarate; trans-2-Hydroxycinnamate; 2-Hydroxy-3-phenylpr...	C00166; C00811; C01772; C02763; C05838; C06738; C07114; C10945; C12621	C9H8O3	-H(-)	100
195	163.061	1	122611	0.85927	L-Rhamnose; 2-Deoxy-D-glucose; L-Rhamnulose; 6-Deoxy-D-galactose; 6-Deoxy-L...	C00507; C00586; C00861; C01018; C01019; C01684; C01721; C02095; C02338; C02431; C02476; C02522; C02781; C07326; C08258; C08259; C08352; C16538; C20835; C20836	C6H12O5	-H(-)	100
196	164.039	1	384768	0.956566	L-Methionine S-oxide; L-Methionine (R)-S-oxide; L-Methionine (S)-S-oxide	C02989; C15998; C15999	C5H11NO3S	-H(-)	100
197	164.058	1	48253.7	0.941506	3-Methylguanine; 7-Methylguanine	C02230; C02242	C6H7N5O	-H(-)	100
198	164.071	1	323461	0.955186	L-Phenylalanine; Phenylalanine; D-Phenylalanine; Benzocaine; Tricaine; Meto...	C00079; C02057; C02265; C07527; C18090; C18747; C19565; C19578; C20487; C20488	C9H11NO2	-H(-)	100
199	165.04	1	332020	0.892544	D-Xylonate; L-Arabinonate; D-Arabinonate; D-Ribonate; L-Xylonate; L-Lyxonate	C00502; C00545; C00878; C01685; C05411; C05412	C5H10O6	-H(-)	100
200	165.055	1	234500	0.826728	3-(2-Hydroxyphenyl)propanoate; Tropate; Phloretate; Veratraldehyde; 3-Ethox...	C01198; C01456; C01744; C02201; C02363; C03080; C05581; C05607; C10712; C11380; C11457; C12206	C9H10O3	-H(-)	100
201	166.965	1	7333.08	0.965588	3-Sulfopyruvate	C05528	C3H4O6S	-H(-)	100
202	167.021	1	6.82883e+06	0.913869	Urate	C00366	C5H4N4O3	-H(-)	100
203	167.108	1	33911.3	0.794254	6-Oxocineole; 1,2-Campholide; (+)-exo-5-Hydroxycamphor; Iridodial; (Z)-3,5-...	C00848; C02108; C03448; C06069; C08489; C08498; C08546; C09785; C09786; C09804; C09836; C09842; C09854; C11402; C11403; C11414; C11418; C11651; C11937; C11943; C11944; C16461; C18019; C19083; C19731; C20221; C20222; C20223; C20322; C20323	C10H16O2	-H(-)	100
204	168.043	1	893273	0.813969	Phosphodimethylethanolamine	C13482	C4H12NO4P	-H(-)	100
205	169.014	1	127651	0.769263	Gallate	C01424	C7H6O5	-H(-)	100
206	169.123	1	11719.2	0.87843	6-endo-Hydroxycineole; (E)-3,7-Dimethylocta-1,6-diene-3,8-diol; Limonene-1,...	C03092; C04433; C07276; C09790; C16462; C17621; C18020; C18027; C18066; C18202; C19082; C20326	C10H18O2	-H(-)	100
207	170.028	1	7932.11	0.936495	4-Toluenesulfonamide	C14412	C7H9NO2S	-H(-)	100
208	170.046	1	16487.1	0.874378	2,3,4,5-Tetrahydrodipicolinate; 5-Amino-5-deoxy-3-dehydroshikimate; 2-Formy...	C03972; C12108; C17356	C7H9NO4	-H(-)	100
209	170.057	1	9039.17	0.917181	Metronidazole	C07203	C6H9N3O3	-H(-)	100
210	170.082	1	16161.8	0.935967	Crotanecine; N-Butyryl-L-homoserine lactone	C10284; C11837	C8H13NO3	-H(-)	100
211	171.006	1	136529	0.932849	sn-Glycerol 3-phosphate; sn-Glycerol 1-phosphate; Glycerol 2-phosphate; DL-...	C00093; C00623; C02979; C03189	C3H9O6P	-H(-)	100
212	171.03	1	12412.1	0.802602	3-Dehydroshikimate; 5-Dehydroshikimate; 2-Oxohept-3-enedioate; 2-Hydroxyhep...	C02637; C02652; C03063; C05600; C07478; C07479; C18306; C18318	C7H8O5	-H(-)	100
213	171.041	1	10902.6	0.877544	Hydantoin-5-propionate; (R)-AMAA	C05565; C13739	C6H8N2O4	-H(-)	100
214	171.103	1	66783.1	0.80762	9-Oxononanoic acid	C16322	C9H16O3	-H(-)	100
215	171.139	1	19552.1	0.567438	Decanoic acid; p-Menthane-3,8-diol; Isoamyl isovalerate; Ethyl octanoate	C01571; C02904; C12289; C12292	C10H20O2	-H(-)	100
216	172.04	1	5458.68	0.798779	2-Quinolinecarboxylic acid; 4-Quinolinecarboxylic acid; 1-Nitronaphthalene;...	C06325; C06414; C14040; C19474	C10H7NO2	-H(-)	100
217	172.061	1	19055.8	0.936601	N-Acetyl-L-glutamate 5-semialdehyde; 5-Deoxy-5-aminoshikimic acid; (2S,5S)-...	C01250; C12121; C17366	C7H11NO4	-H(-)	100
218	172.076	1	11333.8	0.65933	1,3-Dimethyl-8-isoquinolinol; Pyroquilon	C12346; C18487	C11H11NO	-H(-)	100
219	172.098	1	23613.3	0.957346	N-Acetyl-L-leucine; Swainsonine	C02710; C10173	C8H15NO3	-H(-)	100
220	173.009	1	119262	0.808024	cis-Aconitate; trans-Aconitate; Dehydroascorbate	C00417; C02341; C05422	C6H6O6	-H(-)	100
221	173.035	1	4320.1	0.753332	Quinoxaline-2-carboxylic acid; Toluene diisocyanates	C18624; C19560	C9H6N2O2	-H(-)	100
222	173.046	1	11737.3	0.90617	Shikimate; (2S)-2-Isopropyl-3-oxosuccinate; 2-Oxopimelate; 2-Methyl-3-oxoad...	C00493; C04236; C16588; C18307; C18312	C7H10O5	-H(-)	100
223	173.057	1	11388	0.939675	N-Formimino-L-glutamate; Formylisoglutamine	C00439; C16674	C6H10N2O4	-H(-)	100
224	173.082	1	97361.1	0.880352	Suberic acid; Dimethyl adipate; 2-Propylglutaric acid; Dimethoxane	C08278; C14570; C16658; C19402	C8H14O4	-H(-)	100
225	173.093	1	55758.8	0.938895	N-Acetylornithine; N5-Ethyl-L-glutamine	C00437; C01047	C7H14N2O3	-H(-)	100
226	173.104	1	287498	0.726535	L-Arginine; D-Arginine; Amino acid(Arg-)	C00062; C00792; C02385	C6H14N4O2	-H(-)	100
227	174.041	1	16830.5	0.890786	N-Acetyl-L-aspartate; N-Formyl-L-glutamate; 2-Amino-3-oxoadipate	C01042; C01045; C05520	C6H9NO5	-H(-)	100
228	174.056	1	12099.9	0.94982	Indole-3-acetate; NH2Mec; N-Acetylindoxyl; (Indol-3-yl)glycolaldehyde; 5-Hy...	C00954; C01386; C02298; C03230; C05634; C06331; C06344; C06525; C11504	C10H9NO2	-H(-)	100
229	174.077	1	26219.5	0.939424	Calystegin B2	C10851	C7H13NO4	-H(-)	100
230	175.025	1	111095	0.847193	Ascorbate; D-Glucuronolactone; 2-Hydroxy-3-oxoadipate; L-xylo-Hexulonolacto...	C00072; C02670; C03217; C03289; C03387; C04053; C04349; C04471; C06033; C06430; C06440; C19806; C20364	C6H8O6	-H(-)	100
231	175.051	1	8655.3	0.804883	4-Hydroxyaminoquinoline N-oxide; Pemoline	C04050; C07899	C9H8N2O2	-H(-)	100
232	175.061	1	28811	0.899438	3-Propylmalate; alpha-Isopropylmalate; (R)-2-(n-Propyl)-malate; (2R,3S)-3-I...	C02123; C02504; C03328; C04411	C7H12O5	-H(-)	100
233	175.097	1	32450.1	0.951634	L-Cladinose; Metaldehyde	C11917; C18744	C8H16O4	-H(-)	100
234	176.057	1	14185.7	0.927666	4-Hydroxy-4-methylglutamate; 3-Keto-scyllo-inosamine; (2Z,4S,5R)-2-Amino-4,...	C06034; C17576; C20844; C20845	C6H11NO5	-H(-)	100
235	177.04	1	57853.9	0.885028	D-Glucono-1,5-lactone; 2-Dehydro-3-deoxy-D-gluconate; 5-Dehydro-D-fructose;...	C00198; C00204; C00273; C00691; C01040; C01115; C01216; C02669; C02692; C02779; C03107; C03269; C03383; C03926; C05394; C05410; C06892; C16737; C17577; C19679; C20251; C20680	C6H10O6	-H(-)	100
236	177.056	1	12335	0.765209	Vermelone; Coniferyl aldehyde; 3-Acetyl-6-methoxybenzaldehyde; 1,2-Dihydrox...	C01624; C02666; C10667; C14784; C20327; C20646	C10H10O3	-H(-)	100
237	177.092	1	7506.09	0.716184	Methyleugenol; Methylisoeugenol; 4-t-Butylbenzoic acid; 1,1-Dimethylethyl b...	C10454; C10478; C14535; C14709; C17663; C17665; C17666; C17782	C11H14O2	-H(-)	100
238	177.128	1	4122.11	0.640699	Propofol; 4-n-Hexylphenol	C07523; C14465	C12H18O	-H(-)	100
239	178.037	1	14924.6	0.914796	Isoxanthopterin	C03975	C6H5N5O2	-H(-)	100
240	178.051	1	18873.7	0.918261	Hippurate; N-Acetylanthranilate; 2,5,6-Trihydroxy-5,6-dihydroquinoline; 3-S...	C01586; C06332; C06339; C19569	C9H9NO3	-H(-)	100
241	178.087	1	54640.2	0.878801	Phenacetin; (-)-Salsolinol; Fusaric acid; Xylylcarb; L-Homophenylalanine; X...	C07591; C09642; C10146; C14579; C17235; C18771; C18887	C10H13NO2	-H(-)	100
242	179.035	1	125550	0.951914	3-(4-Hydroxyphenyl)pyruvate; Caffeate; Aspirin; Caffeate; 2-Hydroxy-3-(4-hy...	C01179; C01197; C01405; C01481; C05350; C12623; C13400	C9H8O4; C9H8O4.	-H(-); -H(-)	100
243	179.056	1	775563	0.932484	D-Glucose; D-Fructose; D-Galactose; myo-Inositol; D-Mannose; beta-D-Glucose...	C00031; C00095; C00124; C00137; C00159; C00221; C00247; C00267; C00737; C00738; C00764; C00795; C00936; C00962; C00984; C01452; C01487; C01582; C01680; C01719; C01720; C01825; C01906; C01934; C02209; C02336; C02782; C05003; C06152; C06153; C06464; C06465; C06466; C06467; C06468; C08351; C08356; C10906; C15923; C19891	C6H12O6	-H(-)	100
244	179.107	1	9743.51	0.95547	3-tert-Butyl-5-methylcatechol	C03929	C11H16O2	-H(-)	100
245	180.067	1	214709	0.956598	L-Tyrosine; Tyrosine; L-threo-3-Phenylserine; 3-Amino-3-(4-hydroxyphenyl)pr...	C00082; C01536; C03290; C04368; C06420; C19579; C19712; C20807	C9H11NO3	-H(-)	100
246	181.037	1	261654	0.899264	7-Methyluric acid; 1-Methyluric acid	C16355; C16359	C6H6N4O3	-H(-)	100
247	181.05	1	146495	0.955343	3-(4-Hydroxyphenyl)lactate; (R)-3-(4-Hydroxyphenyl)lactate; 3-(2,3-Dihydrox...	C03672; C03964; C04044; C05582; C05583; C10447; C10680; C12622	C9H10O4	-H(-)	100
248	181.072	1	855365	0.941975	Mannitol; D-Sorbitol; D-Iditol; L-Iditol; Galactitol; L-Glucitol	C00392; C00794; C01489; C01507; C01697; C01722	C6H14O6	-H(-)	100
249	182.057	1	53065.7	0.93495	4-Amino-2-hydroxylamino-6-nitrotoluene	C16403	C7H9N3O3	-H(-)	100
250	182.972	1	28131	0.103785	3-Phosphonooxypyruvate	C03232	C3H5O7P	-H(-)	19
251	182.993	1	22738.4	0.305875	2-Pyrone-4,6-dicarboxylate; Chelidonic acid	C03671; C08476	C7H4O6	-H(-)	100
252	183.029	1	13266.6	0.904787	3,4-Dihydroxymandelate; 3-O-Methylgallate; Endothal-disodium	C05580; C05616; C18724	C8H8O5; C8H8O5.	-H(-); -H(-)	100
253	183.056	1	5310.45	0.908923	Fuberidazole	C18737	C11H8N2O	-H(-)	100
254	183.103	1	59892.6	0.895404	5-exo-Hydroxy-1,2-campholide; 1,6,6-Trimethyl-2,7-dioxabicyclo[3.2.2]nonan-...	C03843; C04718; C06066; C11405; C11419; C19079; C19084; C20324	C10H16O3	-H(-)	100
255	183.139	1	16061.3	0.930494	Citronellyl formate; 11-Undecanolactone; Undecylenic acid; 2-Ethylhexyl acr...	C12295; C13823; C13910; C19420	C11H20O2	-H(-)	100
256	184.002	1	47351.3	0.915237	O-Phospho-L-serine; O-Phospho-D-serine	C01005; C02532	C3H8NO6P	-H(-)	100
257	184.025	1	4572.53	0.821476	2-Amino-3-carboxymuconate semialdehyde	C04409	C7H7NO5	-H(-)	100
258	184.098	1	5198.76	0.893663	Otonecine; Ecgonine; Pseudoecgonine; N-Isovaleryl-L-homoserine lactone	C10356; C10858; C12449; C20673	C9H15NO3	-H(-)	100
259	184.108	1	9275.17	0.932306	Isocarbamid	C19047	C8H15N3O2	-H(-)	100
260	185.056	1	11078.1	0.873351	AMPA	C13672	C7H10N2O4	-H(-)	100
261	185.083	1	40898.8	0.899662	cis-2-Carboxycyclohexyl-acetic acid	C14112	C9H14O4	-H(-)	100
262	185.119	1	2.61824e+06	0.910808	10-Oxodecanoate; (3R)-6-Hydroxy-3-isopropenyl-heptanoate; (5R)-6-Hydroxy-5-...	C02217; C11404; C11406; C11417; C11420; C13945; C17620; C20714	C10H18O3	-H(-)	100
263	186.042	1	7546.1	0.883318	2-(Acetamidomethylene)succinate; (2S,4S)-4-Hydroxy-2,3,4,5-tetrahydrodipico...	C01215; C20258	C7H9NO5	-H(-)	84
264	186.077	1	28824.3	0.948622	6-Acetamido-3-oxohexanoate; 6-Acetamido-2-oxohexanoate; N-(3-(S)-Hydroxybut...	C03682; C05548; C11842; C12988	C8H13NO4	-H(-)	100
265	187.007	1	7729.61	0.879255	4-Sulfobenzyl alcohol	C06678	C7H8O4S	-H(-)	100
266	187.025	1	10694.1	0.902357	(Z)-But-1-ene-1,2,4-tricarboxylate; (Z)-But-2-ene-1,2,3-tricarboxylate; (E)...	C04002; C04225; C11514; C11515; C16579	C7H8O6	-H(-)	100
267	187.061	1	16964.9	0.901192	2-Oxosuberate	C16589	C8H12O5	-H(-)	100
268	187.098	1	85751.2	0.902118	Azelaic acid; Eucommiol	C08261; C17878	C9H16O4	-H(-)	100
269	187.109	1	153264	0.921921	Glycyl-leucine; N6-Acetyl-L-lysine; 6-Acetamido-3-aminohexanoate; N2-Acetyl...	C02155; C02727; C03846; C12989	C8H16N2O3	-H(-)	100
270	187.134	1	1.68618e+06	0.92806	10-Hydroxydecanoic acid; 6-Hydroxy-3,7-dimethyloctanoate	C02774; C18067	C10H20O3	-H(-)	100
271	188.001	1	2904.04	0.80672	2-Pyridyl hydroxymethane sulfonic acid	C11327	C6H7NO4S	-H(-)	67
272	188.035	1	50554.8	0.949755	4-Hydroxy-2-quinolinecarboxylic acid; N-Acetylisatin; 1-Nitronaphthalene-5,...	C01717; C02172; C14800; C14802; C16715; C18621	C10H7NO3	-H(-)	100
273	188.057	1	116300	0.90166	N-Acetyl-L-glutamate; L-2-Amino-6-oxoheptanedioate; AminoDHQ	C00624; C03871; C12109	C7H11NO5	-H(-)	100
274	188.073	1	12812.3	0.931345	Phensuximide; 6,7-Dimethoxyisoquinoline; 1,3-Dimethyl-6,8-isoquinolinediol;...	C07437; C09348; C12345; C20635	C11H11NO2	-H(-)	100
275	188.093	1	67893.9	0.920097	Castanospermine; (2S)-2-{[1-(R)-Carboxyethyl]amino}pentanoate; Alexine; Aus...	C02256; C06326; C10124; C10132; C11843	C8H15NO4	-H(-)	100
276	188.111	1	17869.5	0.942637	EPTC; 8-Methylthiooctanaldoxime	C11081; C17251	C9H19NOS	-H(-)	100
277	188.986	1	27693.5	0.549759	3-Sulfocatechol; 4-Sulfocatechol	C06336; C06674	C6H6O5S	-H(-)	100
278	189.004	1	27201.5	0.760923	Oxalosuccinate	C05379	C6H6O7	-H(-)	100
279	189.06	1	13323.4	0.864178	2-Oxo-7-methylthioheptanoic acid	C17220	C8H14O3S	-H(-)	100
280	189.077	1	11611.8	0.907697	(R)-3-((R)-3-Hydroxybutanoyloxy)butanoate	C04546	C8H14O5	-H(-)	100
281	190.015	1	13076.5	0.315641	5,6-Indolequinone-2-carboxylic acid	C17938	C9H5NO4	-H(-)	100
282	190.051	1	47831.2	0.941115	5-Hydroxyindoleacetate; 5,6-Dihydroxy-3-methyl-2-oxo-1,2-dihydroquinoline; ...	C05635; C06725; C16596	C10H9NO3	-H(-)	100
283	190.072	1	10209.2	0.942143	2-Amino-3,7-dideoxy-D-threo-hept-6-ulosonic acid	C16850	C7H13NO5	-H(-)	100
284	190.087	1	8848.53	0.914554	Ephedroxane	C17902	C11H13NO2	-H(-)	100
285	191.02	1	2.69727e+06	0.817768	Citrate; Isocitrate; (1R,2S)-1-Hydroxypropane-1,2,3-tricarboxylate; 5-Dehyd...	C00158; C00311; C00451; C00679; C02780; C03600; C03921; C04575; C04617; C12649	C6H8O7; C6H8O7.	-H(-); -H(-)	100
286	191.056	1	175001	0.918432	Quinate; 2D-5-O-Methyl-2,3,5/4,6-pentahydroxycyclohexanone; Valiolone	C00296; C01295; C12113	C7H12O6	-H(-)	100
287	191.092	1	8687.89	0.894389	D-Mycinose	C11913	C8H16O5	-H(-)	100
288	191.144	1	3153.6	0.905779	alpha-Ionone; beta-Ionone; 4-n-Heptylphenol	C12286; C12287; C14698	C13H20O	-H(-)	100
289	192.053	1	16830.6	0.95508	Toxoflavine	C16789	C7H7N5O2	-H(-)	100
290	192.066	1	36689.4	0.937728	(3-Arylcarbonyl)-alanine; Phenylacetylglycine; 5,6-Dihydroxy-3-methyl-2-oxo...	C03450; C05598; C06726; C09962; C10581; C16587; C16595	C10H11NO3	-H(-)	100
291	192.103	1	6120.17	0.912588	3,4-Methylenedioxymethamphetamine; Butamben; Heliamine; (-)-Salsoline; Isop...	C07577; C07875; C09460; C09640; C18418; C18957	C11H15NO2	-H(-)	100
292	193.036	1	194635	0.917995	D-Glucuronate; D-Galacturonate; D-Tagaturonate; 3-Dehydro-L-gulonate; D-Fru...	C00191; C00333; C00558; C00618; C00905; C01062; C02024; C03342; C06472; C06473; C06477; C08348; C08350; C15673; C16245	C6H10O7	-H(-)	100
293	193.051	1	28417.4	0.958577	Scytalone; Ferulate; 6-Hydroxymellein; 2,4,8-Trihydroxy-1-tetralone; Isofer...	C00779; C01494; C02379; C09974; C10470; C10477; C11233; C12204; C16982	C10H10O4	-H(-)	100
294	193.072	1	132449	0.734567	5-O-Methyl-myo-inositol; Methyl beta-D-galactoside; 1-O-Methyl-myo-inositol...	C03365; C03619; C03659; C03660; C03844; C05163; C06352; C06353; C08257	C7H14O6	-H(-)	100
295	193.16	1	2709.59	0.858104	Oxidized Latia luciferin	C03527	C13H22O	-H(-)	100
296	194.044	1	15693.4	0.912504	Dopaquinone; 1,2-Epoxy-3-(p-Nitrophenoxy)propane; 2-Carboxy-2,3-dihydro-5,6...	C00822; C04274; C05604; C07588; C19631	C9H9NO4	-H(-)	42
297	194.082	1	145828	0.946776	L-Tyrosine methyl ester; Metyrosine; Damascenine; alpha-Methyl-m-tyrosine; ...	C03404; C07921; C10588; C11820; C16586; C18622; C20800	C10H13NO3	-H(-)	100
298	194.971	1	10682.3	0.518816	1-Carboxyvinyl carboxyphosphonate; Carboxyphosphonopyruvate	C06367; C17946	C4H5O7P	-H(-)	50
299	195.016	1	460751	0.937089	Tetrahydroxypteridine; Xanthine-8-carboxylate	C03178; C03314	C6H4N4O4	-H(-)	100
300	195.051	1	4.60858e+06	0.901946	D-Gluconic acid; D-Mannonate; L-Idonate; L-Gulonate; D-Altronate; D-Galacto...	C00257; C00514; C00770; C00800; C00817; C00880; C03215; C15930; C16356; C16360	C6H12O7; C7H8N4O3	-H(-); -H(-)	100
301	197.009	1	19126.2	0.366841	3,4-Dihydroxyphthalate; 4,5-Dihydroxyphthalate	C03223; C03233	C8H6O6	-H(-)	100
302	198.018	1	6927.69	0.84935	O-Phospho-L-homoserine; O-Phosphorylhomoserine; L-Threonine O-3-phosphate; ...	C01102; C05702; C12147; C12215	C4H10NO6P	-H(-)	100
303	198.04	1	5235.89	0.834426	Clavulanic acid; Isoclavulanic acid	C06662; C11833	C8H9NO5	-H(-)	100
304	198.089	1	3629.05	0.888852	gamma-Glutamyl-beta-aminopropiononitrile	C06114	C8H13N3O3	-H(-)	100
305	198.114	1	6780.28	0.888092	Tussilagine; Ecgonine methyl ester	C10411; C12448	C10H17NO3	-H(-)	100
306	199.025	1	10973.8	0.462314	4-Maleylacetoacetate; 4-Fumarylacetoacetate; 2-Hydroxy-5-carboxymethylmucon...	C01036; C01061; C04642; C04783; C05592; C06318; C18314	C8H8O6	-H(-)	100
307	199.073	1	13547.4	0.870029	Dihydroclavaminic acid; Alanylclavam	C06659; C17360	C8H12N2O4	-H(-)	100
308	201.017	1	13643.6	0.647269	D-Erythritol 4-phosphate	C03494	C4H11O7P	-H(-)	100
309	201.032	1	9931.92	0.906266	Chlorphenesin	C07928	C9H11ClO3	-H(-)	25
310	201.055	1	6715.39	0.907988	2,2',3-Trihydroxybiphenyl; 2-Napthyloxyacetic acid; 3-Hydroxy-5-methyl-1-na...	C03569; C18750; C20805; C20856	C12H10O3	-H(-)	100
311	201.078	1	16237	0.905396	Metamitron	C10930	C10H10N4O	-H(-)	100
312	201.089	1	29507.3	0.947968	Proclavaminic acid; Coprine	C06658; C08271	C8H14N2O4	-H(-)	100
313	201.113	1	912814	0.89496	Sebacic acid; Diethyl adipate; Dimethyl suberate	C08277; C14566; C17803	C10H18O4	-H(-)	100
314	202.072	1	23932.2	0.931153	N2-Acetyl-L-aminoadipate	C12986	C8H13NO5	-H(-)	100
315	203.083	1	167540	0.944262	L-Tryptophan; D-Tryptophan; Tryptophan; Ethotoin; Idazoxan; Nirvanol	C00078; C00525; C00806; C07839; C10968; C14916	C11H12N2O2	-H(-)	100
316	204.031	1	10525.2	0.917445	Xanthurenic acid; 6-Hydroxykynurenate; 6-Hydroxykynurenic acid	C02470; C05663; C08480	C10H7NO4	-H(-)	100
317	204.052	1	9943.29	0.940267	Lipoamide	C00248	C8H15NOS2	-H(-)	100
318	204.067	1	13170.6	0.949773	Indolelactate; 5-Methoxyindoleacetate; Gentianamine; Swietenidin B	C02043; C05660; C09961; C10741	C11H11NO3	-H(-)	100
319	204.086	1	40355.9	0.918744	N-Acetyl-D-fucosamine; N-Acetyl-D-quinovosamine	C15480; C15481	C8H15NO5	-H(-)	48
320	204.999	1	11419.9	0.619841	3-Oxalomalate	C01990	C6H6O8	-H(-)	100
321	205.036	1	81784.4	0.855784	(R)-2-Hydroxybutane-1,2,4-tricarboxylate; 2-Methylcitrate; (2S,3R)-3-Hydrox...	C00725; C01251; C02225; C04593; C05662; C16241	C7H10O7; C8H14O2S2	-H(-); -H(-)	100
322	205.124	1	7062.85	0.907474	Ibuprofen; Plastoquinol-1	C01588; C02185	C13H18O2	-H(-)	100
323	205.16	1	128746	0.365124	alpha-Irone; (+)-trans-alpha-Irone; 4-Octylphenol; 4-tert-Octylphenol	C09690; C11350; C14132; C14205	C14H22O	-H(-)	100
324	206.049	1	37628.6	0.845674	S-(2-Hydroxyethyl)-N-acetyl-L-cysteine	C14876	C7H13NO4S	-H(-)	100
325	206.082	1	15785.1	0.961282	N-Acetyl-L-phenylalanine; N-Acetyl-D-phenylalanine; Cantleyine; Rhexifoline...	C03519; C05620; C09933; C09986; C20126	C11H13NO3	-H(-)	100
326	207.012	1	15838.6	0.86903	1-Naphthalenesulfonic acid; 2-Naphthalenesulfonic acid	C16201; C16202	C10H8O3S	-H(-)	100
327	207.033	1	14174.7	0.811837	2-(2'-Methylthio)ethylmalic acid; 3-(2'-Methylthio)ethylmalic acid	C17210; C17212	C7H12O5S	-H(-)	100
328	207.078	1	21080.4	0.927058	L-Kynurenine; Kynurenine; Formyl-5-hydroxykynurenamine	C00328; C01718; C05647	C10H12N2O3	-H(-)	100
329	207.139	1	8505.72	0.712804	4-Heptyloxyphenol	C14236	C13H20O2	-H(-)	100
330	208.061	1	62676	0.898002	N-Benzyloxycarbonylglycine; p-Hydroxyphenylacetylglycine; 3-Carbamoyl-2-phe...	C03710; C05596; C16591	C10H11NO4	-H(-)	100
331	208.109	1	6618.18	0.93918	4-(Methylnitrosamino)-1-(3-pyridyl)-1-butanol	C19574	C10H15N3O2	-H(-)	100
332	209.03	1	69676.7	0.736496	D-Glucarate; D-Galactarate	C00818; C00879	C6H10O8	-H(-)	100
333	209.067	1	214037	0.904564	Sedoheptulose; alpha-D-Mannoheptulopyranose; beta-D-Sedoheptulopyranose; Co...	C02076; C08236; C08355; C19612	C7H14O7	-H(-)	100
334	209.082	1	37025.3	0.881903	Sinapyl alcohol; Phlorisovalerophenone; Multifidol	C02325; C07350; C10709	C11H14O4	-H(-)	100
335	210.032	1	16844.4	0.485187	p-Chloroacetoacetanilide	C14266	C10H10ClNO2	-H(-)	25
336	210.063	1	7733.54	0.806808	6-Carboxy-5,6,7,8-tetrahydropterin	C20239	C7H9N5O3	-H(-)	100
337	210.114	1	11941.9	0.844665	Mescaline; Isoproterenol; Metaproterenol; Methoxamine; L-Isoprenaline	C06546; C07056; C07144; C07513; C11703	C11H17NO3	-H(-)	100
338	210.15	1	1805.32	0.926942	Elaeokanine C	C10592	C12H21NO2	-H(-)	100
339	211.001	1	35400.9	0.92017	2-Phosphinomethylmalate	C17947	C5H9O7P	-H(-)	100
340	211.061	1	29275.6	0.92645	Danielone; n-Propyl gallate	C10674; C11155	C10H12O5	-H(-)	100
341	211.083	1	41769.5	0.918208	Perseitol; Volemitol	C08255; C08260	C7H16O7	-H(-)	100
342	211.098	1	21924.8	0.9382	7-Deoxyloganetin	C20790	C11H16O4	-H(-)	100
343	211.134	1	45925.2	0.887811	Cucurbic acid; Putaminoxin; Traumatin; 12-Oxo-9(Z)-dodecenoic acid	C08482; C08509; C16309; C16311	C12H20O3	-H(-)	100
344	212.056	1	7757.44	0.907617	N,N-Dihydroxy-L-tyrosine	C15503	C9H11NO5	-H(-)	100
345	212.129	1	5717.21	0.927803	N-Heptanoylhomoserine lactone	C11844	C11H19NO3	-H(-)	100
346	213.017	1	11576.8	0.779425	2-Deoxy-D-ribose 1-phosphate; 2-Deoxy-D-ribose 5-phosphate; 1-Deoxy-D-xylul...	C00672; C00673; C11437; C16637	C5H11O7P	-H(-)	100
347	213.055	1	7341.39	0.918832	3,4-Dihydroxy-3,4-dihydro-9-fluorenone; Mycosinol; Phenyl salicylate; 2,4-D...	C07722; C08455; C14163; C14215; C14220; C14284; C14507; C16262; C19404; C19405	C13H10O3	-H(-)	81
348	213.078	1	7143.7	0.893276	N-Hydroxy-IQ	C20289	C11H10N4O	-H(-)	100
349	213.124	1	14822.4	0.940315	Dethiobiotin	C01909	C10H18N2O3	-H(-)	100
350	213.15	1	75313.1	0.876165	3-Oxododecanoic acid	C02367	C12H22O3	-H(-)	100
351	214.049	1	260809	0.929483	sn-Glycero-3-phosphoethanolamine	C01233	C5H14NO6P	-H(-)	100
352	214.072	1	13028.8	0.927568	Succinylproline	C11711	C9H13NO5	-H(-)	100
353	214.109	1	37470	0.964969	2-Amino-9,10-epoxy-8-oxodecanoic acid	C12027	C10H17NO4	-H(-)	100
354	215.033	1	431906	0.781899	2-C-Methyl-D-erythritol 4-phosphate	C11434	C5H13O7P	-H(-)	100
355	215.104	1	18657.3	0.957635	gamma-Glutamyl-gamma-aminobutyraldehyde	C15700	C9H16N2O4	-H(-)	100
356	215.166	1	189429	0.910121	12-Hydroxydodecanoic acid	C08317	C12H24O3	-H(-)	100
357	216.051	1	11629.2	0.869438	2-(Hydroxymethyl)-3-(acetamidomethylene)succinate	C04690	C8H11NO6	-H(-)	100
358	216.067	1	4873.92	0.877251	(S)-beta-Methylindolepyruvate; 3-Methylindolepyruvate	C03914; C05644	C12H11NO3	-H(-)	100
359	216.099	1	9385.17	0.820442	N-Acetyl-L-citrulline	C15532	C8H15N3O4	-H(-)	100
360	216.124	1	23982.8	0.977458	O-Propanoylcarnitine	C03017	C10H19NO4	-H(-)	100
361	216.135	1	17889.5	0.856925	beta-Alanyl-L-lysine; gamma-L-Glutamylputrescine	C05341; C15699	C9H19N3O3	-H(-)	100
362	217.084	1	26726.2	0.884051	gamma-L-Glutamyl-D-alanine	C03738	C8H14N2O5	-H(-)	100
363	217.1	1	23126.3	0.910602	N-Acetylserotonin; Abrine; Primidone; L-2-Methyltryptophan; (S)-Mephenytoin	C00978; C02983; C07371; C16831; C20130	C12H14N2O2	-H(-)	65
364	217.119	1	78882.9	0.874064	D-Lysopine	C04020	C9H18N2O4	-H(-)	100
365	218.104	1	150645	0.944	Pantothenate	C00864	C9H17NO5	-H(-)	100
366	218.122	1	16583.9	0.901495	Pentahomomethionine	C17229	C10H21NO2S	-H(-)	100
367	219.078	1	18527.5	0.903223	5-Hydroxy-L-tryptophan; 5-Hydroxytryptophan; Jasminine; N-Hydroxy-L-tryptophan	C00643; C01017; C09985; C19716	C11H12N2O3	-H(-)	100
368	219.139	1	8062.95	0.908093	Oblongolide; Glutinosone	C09519; C09673	C14H20O2	-H(-)	100
369	220.049	1	7962.94	0.870231	L-Histidinol phosphate	C01100	C6H12N3O4P	-H(-)	100
370	220.083	1	24992	0.915508	N-Acetyl-D-glucosamine; N-Acetyl-D-mannosamine; N-Acetyl-D-galactosamine; N...	C00140; C00645; C01132; C02587; C02711; C03136; C03878; C05021; C20328	C8H15NO6; C9H11N5O2	-H(-); -H(-)	100
371	220.109	1	5592.17	0.892565	Formetanate	C18668	C11H15N3O2	-H(-)	100
372	221.046	1	37250.9	0.6819	2-Succinylbenzoate; Leptodactylone; Sphagnum acid; 6-(2-Methoxyvinyl)benzo[...	C02730; C09271; C10496; C12264; C14106; C14107; C17479; C17480	C11H10O5	-H(-)	100
373	221.067	1	64713.8	0.924746	6-Acetyl-D-glucose	C02655	C8H14O7	-H(-)	100
374	221.119	1	24261.2	0.832275	Dehydrovomifoliol; (+/-)-6-Hydroxy-3-oxo-alpha-ionone	C02533; C04223	C13H18O3	-H(-)	100
375	221.155	1	38979.5	0.607481	Rishitin; Isokobusone; Kobusone	C09715; C16977; C16983	C14H22O2	-H(-)	100
376	221.191	1	3277.03	0.794025	(2E,6E)-Farnesol; (2Z,6E)-Farnesol; (-)-alpha-Bisabolol; Carotol; alpha-Ced...	C01126; C03220; C09621; C09628; C09631; C09651; C09663; C09664; C09676; C09682; C09698; C09704; C09705; C16143; C16813; C16970; C17124; C18245; C19743; C19744; C19746; C19755; C19756; C19893; C19974; C20172; C20181; C20184; C20479; C20576	C15H26O	-H(-)	100
377	222.077	1	17264.9	0.95867	Bendiocarb; Dioxacarb	C14433; C18953	C11H13NO4	-H(-)	100
378	223.134	1	23080.8	0.742894	(6S,9R)-Vomifoliol; (+/-)-6-Hydroxy-3-oxo-alpha-ionol; Methyl jasmonate; (+...	C01760; C04166; C11512; C16318	C13H20O3	-H(-)	100
379	224.056	1	12091.7	0.903216	4-Amino-4-deoxychorismate; 2-Amino-2-deoxyisochorismate	C11355; C18054	C10H11NO5	-H(-)	100
380	224.104	1	4714.3	0.947751	1-(Methylnitrosoamino)-4-(3-pyridinyl)-1,4-butanediol; alpha-[3-[(Hydroxyme...	C19577; C19580; C19603	C10H15N3O3	-H(-)	100
381	225.077	1	19934.5	0.958996	Genipin	C09780	C11H14O5	-H(-)	100
382	225.088	1	57504.2	0.902887	Porphobilinogen; Carbidopa-levodopa	C00931; C06870	C10H14N2O4; C10H14N2O4.	-H(-); -H(-)	100
383	225.113	1	36498	0.928943	Butopyronoxyl	C19142	C12H18O4	-H(-)	100
384	225.186	1	5355.15	0.827285	Myristoleic acid	C08322	C14H26O2	-H(-)	100
385	225.222	1	1268.5	0.906286	Pentadecanal	C01948	C15H30O	-H(-)	100
386	226.012	1	6727.67	0.916178	L-Glutamyl 5-phosphate; alpha-D-Glutamyl phosphate; L-Glutamyl 1-phosphate	C03287; C03734; C05765	C5H10NO7P	-H(-)	100
387	226.084	1	39022.8	0.907052	Deoxycytidine	C00881	C9H13N3O4	-H(-)	100
388	227.035	1	13641.2	0.94868	Euxanthone	C10061	C13H8O4	-H(-)	100
389	227.068	1	13550.7	0.934267	Deoxyuridine	C00526	C9H12N2O5	-H(-)	100
390	227.071	1	9995.46	0.871707	Resveratrol; Seselin; Trioxsalen; Xanthyletin; 5,6-Dehydrokawain; 2-Hydroxy...	C03582; C09312; C09314; C09317; C09925; C14285; C14393; C15196; C19538	C14H12O3	-H(-)	100
391	227.129	1	73846.1	0.91708	Traumatic acid	C16308	C12H20O4	-H(-)	100
392	228.052	1	8734.21	0.928182	4-(L-Alanin-3-yl)-2-hydroxy-cis,cis-muconate 6-semialdehyde; 5-(L-Alanin-3-...	C04796; C04797; C17758	C9H11NO6	-H(-)	87
393	228.064	1	10340	0.880702	gamma-Fagarine	C10676	C13H11NO3	-H(-)	14
394	229.011	1	39534	0.859098	D-Ribose 5-phosphate; D-Ribulose 5-phosphate; D-Xylulose 5-phosphate; alpha...	C00117; C00199; C00231; C00620; C01101; C01112; C03291; C03736; C03737; C03906; C06238; C06239; C06441; C06814	C5H11O8P	-H(-)	100
395	229.087	1	8553.6	0.967089	Naproxen; 6-O-Methyleuparin; Aucuparin; Kawain; Demethylbatatasin IV; Dihyd...	C01517; C08762; C09918; C09947; C10253; C10255; C11492; C18080; C18083; C19141	C14H14O3	-H(-)	100
396	229.145	1	90372.4	0.929043	Dodecanedioic acid; Diisopropyl adipate; Dibutyl succinate	C02678; C14523; C19143	C12H22O4	-H(-)	100
397	230	1	13428.5	0.644218	N-Phosphohypotaurocyamine	C03624	C3H10N3O5PS	-H(-)	100
398	230.067	1	10283.2	0.925069	N-Acetyl-L-2-amino-6-oxopimelate; N-Succinyl-L-glutamate 5-semialdehyde	C05539; C05932	C9H13NO6	-H(-)	100
399	230.14	1	10755.6	0.968988	O-Butanoylcarnitine; N(alpha)-t-Butoxycarbonyl-L-leucine	C02862; C04301	C11H21NO4	-H(-)	100
400	231.028	1	22157	0.875671	D-Ribitol 5-phosphate; Xylitol 5-phosphate; L-Arabinitol 5-phosphate; D-Ara...	C01068; C02895; C03509; C19674	C5H13O8P	-H(-)	100
401	231.078	1	5539.12	0.91188	Nalidixic acid; Phenobarbital; Oxabetrinil	C05079; C07434; C18878	C12H12N2O3	-H(-)	100
402	231.099	1	11238.7	0.929371	Boc-Asn; N2-Succinyl-L-ornithine; N6-Acetyl-LL-2,6-diaminoheptanedioate; 4-...	C01410; C03415; C04390; C15767	C9H16N2O5	-H(-)	100
403	232.029	1	17519.6	0.681698	Sulbactam; Dopamine 3-O-sulfate; Dopamine 4-O-sulfate	C07770; C13690; C13691	C8H11NO5S	-H(-)	100
404	233.082	1	9084.26	0.900797	1'-Acetoxychavicol acetate; Coixinden B	C10426; C17917	C13H14O4	-H(-)	100
405	233.13	1	17363.2	0.841125	Lenacil; p-Coumaroylputrescine	C11200; C18326	C13H18N2O2	-H(-)	100
406	233.14	1	8108.76	0.951323	Benzoylagmatine	C02253	C12H18N4O	-H(-)	69
407	233.155	1	29055.3	0.440726	Bakkenolide A; Confertifolin; Drimenin; Eremophilenolide; Helminthosporal; ...	C09350; C09376; C09399; C09409; C09677; C09686; C09712; C09721; C09739; C09743; C16942; C16949; C17090; C17489; C17491; C17492; C17504; C17609; C19678; C20309; C20404	C15H22O2	-H(-)	100
408	233.166	1	4532.33	0.76017	Lidocaine; Angustifoline	C07073; C10751	C14H22N2O	-H(-)	100
409	233.994	1	5425.21	0.930854	Pamidronate	C07395	C3H11NO7P2	-H(-)	100
410	234.114	1	4178.04	0.873498	Lophophorine	C09573	C13H17NO3	-H(-)	100
411	235.028	1	52013.1	0.714848	2-Imino-3-(7-chloroindol-3-yl)propanoate	C19688	C11H9ClN2O2	-H(-)	25
412	235.072	1	14531.3	0.955917	L-Formylkynurenine; N-Formyl-D-kynurenine; N,N-Dihydroxy-L-tryptophan	C02700; C15605; C19717	C11H12N2O4	-H(-)	100
413	235.099	1	5656.23	0.911538	3-Dimethylallyl-4-hydroxymandelic acid	C12457	C13H16O4	-H(-)	100
414	235.109	1	8153.47	0.926445	Carbetamide; Hexobarbitone	C11075; C11723	C12H16N2O3	-H(-)	100
415	235.134	1	15060.1	0.578231	4-Heptyloxybenzoic acid; Heptyl p-hydroxybenzoate	C14274; C14718	C14H20O3	-H(-)	100
416	235.145	1	8664.53	0.797451	Procaine; Procaine hydrochloride; Metabutethamine	C07375; C07894; C17723	C13H20N2O2; C13H20N2O2.	-H(-); -H(-)	100
417	235.17	1	11981.2	0.90876	Latia luciferin; Capsidiol; Helminthosporol; Hernandulcin; Lubimin; Sirenin...	C02293; C09627; C09678; C09681; C09700; C09733; C16502; C16946; C17493; C17604	C15H24O2	-H(-)	100
418	236.078	1	55038.4	0.930778	N-Acetyl-D-glucosaminate; N-Glycolyl-D-glucosamine; Glycolyl-D-mannosamine;...	C00835; C01133; C03146; C03521; C03684; C06313	C8H15NO7; C9H11N5O3	-H(-); -H(-)	100
419	237.026	1	11569.2	0.840903	Nitrofurantoin	C07268	C8H6N4O5	-H(-)	100
420	237.063	1	36310.7	0.925627	Xanthopterin-B2	C02333	C9H10N4O4	-H(-)	100
421	237.088	1	14491.1	0.90966	Felbamate	C07501	C11H14N2O4	-H(-)	100
422	237.111	1	9017.77	0.876442	3-[(3aS,4S,7aS)-7a-Methyl-1,5-dioxo-octahydro-1H-inden-4-yl]propanoate	C20199	C13H18O4	-H(-)	24
423	239.003	1	126663	0.423781	1,2-Dihydroxynaphthalene-6-sulfonate	C16196	C10H8O5S	-H(-)	100
424	239.202	1	9310.84	0.904821	Cryptomeridiol	C17676	C15H28O2	-H(-)	100
425	240.051	1	5829.55	0.876024	N-(2,3-Dihydroxybenzoyl)-L-serine	C04204	C10H11NO6	-H(-)	100
426	240.124	1	24118.1	0.973273	N-(3-Oxooctanoyl)homoserine lactone	C11841	C12H19NO4	-H(-)	100
427	241.013	1	56115.7	0.945824	D-myo-Inositol 1,2-cyclic phosphate; 6-Deoxy-5-ketofructose 1-phosphate	C04299; C16848	C6H11O8P	-H(-)	100
428	241.071	1	16146.2	0.938915	Lumichrome	C01727	C12H10N4O2	-H(-)	31
429	241.083	1	38891.4	0.87943	Thymidine; HC Yellow No. 4	C00214; C19431	C10H14N2O5	-H(-)	100
430	241.108	1	15791.4	0.953116	Diphenylcarbazide	C11232	C13H14N4O	-H(-)	100
431	243.028	1	51001.7	0.940893	L-Fuculose 1-phosphate; L-Rhamnulose 1-phosphate; L-Fucose 1-phosphate; 2-D...	C01099; C01131; C02985; C06369	C6H13O8P	-H(-)	100
432	243.062	1	61564.5	0.953386	Uridine; Pseudouridine; Spongouridine	C00299; C02067; C16745	C9H12N2O6	-H(-)	100
433	243.171	1	33119	0.801388	N-(6-Aminohexanoyl)-6-aminohexanoate; Leucyl-leucine	C01255; C11332	C12H24N2O3	-H(-)	100
434	243.196	1	94282.5	0.916397	2S-Hydroxytetradecanoic acid	C13790	C14H28O3	-H(-)	100
435	244.085	1	30836.7	0.922885	Debromohymenialdisine	C19897	C11H11N5O2	-H(-)	100
436	244.155	1	14022.9	0.972435	Isovalerylcarnitine	C20826	C12H23NO4	-H(-)	100
437	245.043	1	170991	0.928329	Glycerophosphoglycerol	C03274	C6H15O8P	-H(-)	100
438	245.114	1	39795.4	0.92347	2,4-Bis(acetamido)-2,4,6-trideoxy-beta-L-altropyranose; 2,4-Diacetamido-2,4...	C19972; C20424	C10H18N2O5	-H(-)	100
439	246.032	1	6444.77	0.861259	3-Chlorosalicylanilide	C11290	C13H10ClNO2	-H(-)	25
440	246.064	1	13409.1	0.794246	N-Succinyl-L-glutamate	C05931	C9H13NO7	-H(-)	19
441	246.075	1	9191.39	0.939305	N-(4-Coumaroyl)-L-homoserine lactone	C20677	C13H13NO4	-H(-)	14
442	246.098	1	11649.2	0.931693	Linamarin; Valinopine	C01594; C19976	C10H17NO6	-H(-)	100
443	247.096	1	20201	0.918889	Prenyl caffeate; 3-Dimethylallyl-4-hydroxyphenylpyruvate; Pyriculol; Mycorr...	C10487; C12456; C16788; C20426	C14H16O4	-H(-)	39
444	248.071	1	8762.56	0.847907	Dubamine	C10661	C16H11NO2	-H(-)	100
445	249.042	1	6515.18	0.910733	2-Hydroxy-6-oxo-6-(2-hydroxyphenoxy)-hexa-2,4-dienoate	C07734	C12H10O6	-H(-)	24
446	249.077	1	9454.68	0.838607	Citrinin	C16765	C13H14O5	-H(-)	100
447	249.112	1	7878.84	0.944109	Diisopropyl phthalate; Di-n-propylphthalate	C14468; C14469	C14H18O4	-H(-)	100
448	249.125	1	12352.9	0.931105	N-Caffeoylputrescine; Heptabarbital	C03002; C17725	C13H18N2O3	-H(-)	100
449	249.149	1	24029.5	0.841512	Gemfibrozil; Arbusculin A; Ipomeamarone; Piperdial; Warburganal; Xanthoxin;...	C07020; C09295; C09689; C09711; C09748; C13453; C13456; C14716; C20403; C20405	C15H22O3	-H(-)	100
450	249.186	1	8630.45	0.938596	Methyl farnesoate	C16503	C16H26O2	-H(-)	100
451	249.223	1	2101.74	0.904111	(+)-12-(2-Cyclopenten-1-yl)-2-dodecanone	C15464	C17H30O	-H(-)	100
452	250.093	1	12125.3	0.932259	Muramic acid	C06470	C9H17NO7	-H(-)	100
453	250.109	1	5755.35	0.931862	Ac-Tyr-OEt	C01657	C13H17NO4	-H(-)	100
454	250.128	1	4762.47	0.859434	Prosulfocarb	C18760	C14H21NOS	-H(-)	100
455	251.079	1	41570.4	0.893468	Nebularine; Deoxyinosine; N-D-Ribosylpurine	C01736; C05512; C15586	C10H12N4O4	-H(-)	100
456	251.166	1	25544.1	0.939187	Cuauhtemone; Juvenile hormone III acid; Sugetriol; Kikkanol C; Kikkanol E; ...	C09645; C16504; C17502; C17605; C17607; C17612	C15H24O3	-H(-)	100
457	251.238	1	874.27	0.897987	Civetol	C17815	C17H32O	-H(-)	100
458	252.073	1	7606.93	0.942365	Neopterin	C05926	C9H11N5O4	-H(-)	100
459	252.099	1	12700.5	0.953387	Pyricarbate	C12842	C11H15N3O4	-H(-)	100
460	252.104	1	7977.4	0.723552	Cinnamyl anthranilate	C19374	C16H15NO2	-H(-)	100
461	253.072	1	8713.46	0.930481	L-Arginine phosphate	C05945	C6H15N4O5P	-H(-)	100
462	253.084	1	8900.32	0.946503	2-Hydroxyfelbamate; p-Hydroxyfelbamate	C16582; C16584	C11H14N2O5	-H(-)	100
463	253.093	1	20927.9	0.908999	3-beta-D-Galactosyl-sn-glycerol; 2-(beta-D-Glucosyl)-sn-glycerol	C05401; C11546	C9H18O8	-H(-)	100
464	253.12	1	32251.1	0.923462	Midodrine	C07890	C12H18N2O4	-H(-)	100
465	253.181	1	23325.8	0.932805	Kikkanol A; Kikkanol D; Kikkanol F; Chrysanthetriol; Prohydrojasmon	C17603; C17606; C17608; C17610; C18538	C15H26O3	-H(-)	100
466	254.033	1	4258.44	0.822298	5-(3'-Carboxy-3'-oxopropyl)-4,6-dihydroxypicolinate	C05656	C10H9NO7	-H(-)	19
467	254.104	1	8792.67	0.950634	N-D-Glucosylarylamine	C03142	C12H17NO5	-H(-)	100
468	254.116	1	7245.35	0.952859	HC Blue No.1	C19247	C11H17N3O4	-H(-)	100
469	255.031	1	18826.3	0.886047	Anthragallol; Purpurin	C10297; C10395	C14H8O5	-H(-)	100
470	255.067	1	17200.3	0.953005	3,9-Dihydroxypterocarpan; Isoliquiritigenin; Liquiritigenin; Pinocembrin; H...	C04271; C08650; C09762; C09827; C10262; C15609; C16404; C16760; C18256	C15H12O4	-H(-)	86
471	255.087	1	21897.5	0.938556	Phenylgalactoside; Aryl beta-D-glucoside; Phenyl beta-D-glucopyranoside	C02578; C03097; C11611	C12H16O6	-H(-)	100
472	255.092	1	29585.4	0.799735	Buthidazole	C19112	C10H16N4O2S	-H(-)	100
473	257.078	1	26423	0.94722	(1-Ribosylimidazole)-4-acetate; Spongothymidine	C05131; C16744	C10H14N2O6	-H(-)	100
474	257.176	1	73051.4	0.929931	Dibutyl adipate; Diisobutyl adipate	C14253; C14260	C14H26O4	-H(-)	100
475	258.039	1	23043	0.887216	D-Glucosamine 6-phosphate; 1-Amino-1-deoxy-scyllo-inositol 4-phosphate; D-G...	C00352; C01283; C03783; C06156; C06377; C12213; C12214	C6H14NO8P	-H(-)	100
476	259.023	1	543594	0.882284	D-Fructose 6-phosphate; D-Glucose 6-phosphate; D-Glucose 1-phosphate; D-Man...	C00085; C00092; C00103; C00275; C00446; C00636; C00663; C00668; C01002; C01094; C01097; C01113; C01171; C01172; C01177; C02888; C02962; C02965; C03251; C03267; C03384; C03546; C03606; C03654; C03735; C03811; C04006; C05001; C05345; C06019; C06155; C06312; C15924; C15926; C18096	C6H13O9P	-H(-)	100
477	260.078	1	14002.5	0.932208	Hymexazol O-glucoside; Hymexazol N-glucoside	C11102; C11104	C10H15NO7	-H(-)	100
478	260.114	1	52155	0.930968	Heterodendrin; Lotaustralin; Mycosporine	C08332; C08334; C10607	C11H19NO6	-H(-)	100
479	261.11	1	9836.91	0.918297	Ornaline	C01683	C10H18N2O6	-H(-)	66
480	261.148	1	13310.8	0.962097	3''-Hydroxy-geranylhydroquinone	C18132	C16H22O3	-H(-)	37
481	262.093	1	26838.7	0.847113	4-O-(beta-L-Arabinofuranosyl)-(2S,4S)-4-hydroxyproline	C20706	C10H17NO7	-H(-)	100
482	263.103	1	9435.74	0.919992	Phenylacetylglutamine; Formyl-N-acetyl-5-methoxykynurenamine	C04148; C05642	C13H16N2O4	-H(-)	100
483	263.128	1	9203.19	0.942413	Abscisate; Amaralin; Artemisiifolin; Baileyin; Chamissonin; Coronopilin; Fl...	C06082; C09291; C09304; C09349; C09355; C09381; C09453; C09456; C09470; C09481; C09498; C09506; C09530; C09531; C09540; C09542; C09574; C09600; C09683; C09688; C09708; C10766; C11060; C20399; C20402	C15H20O4	-H(-)	67
484	263.14	1	10740.8	0.945757	Feruloylputrescine	C10497	C14H20N2O3	-H(-)	100
485	263.165	1	25419.7	0.66634	Dehydrojuvabione; 5-Hydroxy-1-(4-hydroxyphenyl)-3-decanone	C09657; C17747	C16H24O3	-H(-)	100
486	263.202	1	6435.15	0.930775	Heptadecatrienoic acid	C16344	C17H28O2	-H(-)	100
487	264.062	1	20965.4	0.502764	Isoniazid alpha-ketoglutaric acid	C16625	C11H11N3O5	-H(-)	100
488	264.073	1	10499.7	0.927379	5'-Dehydroadenosine	C11500	C10H11N5O4	-H(-)	100
489	264.143	1	3546.29	0.892496	Esprocarb	C14526	C15H23NOS	-H(-)	100
490	265.047	1	16960.6	0.901891	Methoxybrassinin	C08506	C12H14N2OS2	-H(-)	100
491	265.057	1	30141.9	0.784961	5'-Oxoinosine	C01993	C10H10N4O5	-H(-)	100
492	265.181	1	20422.6	0.799455	Juvenile hormone II acid; Juvabione; Juvenile hormone III	C04834; C09693; C09694	C16H26O3	-H(-)	100
493	265.217	1	25014.1	0.944464	Hydroprene	C18862	C17H30O2	-H(-)	100
494	266.05	1	6565.74	0.839622	Oxycarboxin	C10956	C12H13NO4S	-H(-)	95
495	266.089	1	54551.9	0.949331	Adenosine; Deoxyguanosine; Vidarabine; Zidovudine	C00212; C00330; C07195; C07210	C10H13N5O4; C10H13N5O4.	-H(-); -H(-)	100
496	267.074	1	160770	0.960191	Inosine	C00294	C10H12N4O5	-H(-)	100
497	267.124	1	34505.6	0.950811	Ripazepam	C19518	C15H16N4O	-H(-)	62
498	267.146	1	10055.6	0.950217	Histidylleucine	C05010	C12H20N4O3	-H(-)	100
499	267.233	1	21244.1	0.508395	omega-Cyclohexylundecanoic acid; 9E-Heptadecenoic acid	C12100; C16536	C17H32O2	-H(-)	100
500	267.269	1	2609.6	0.717169	Octadecanal	C01838	C18H36O	-H(-)	100
501	268.023	1	13276.7	0.608088	N-Acetyl-L-glutamate 5-phosphate; Mephosfolan	C04133; C19007	C7H12NO8P; C8H16NO3PS2	-H(-); -H(-)	100
502	269.018	1	7209.94	0.754661	Sulfamethizole	C08050	C9H10N4O2S2	-H(-)	100
503	269.046	1	10368.5	0.923392	Apigenin; 2'-Hydroxydaidzein; Genistein; Sulphuretin; Baicalein; Resokaemph...	C01477; C02495; C06563; C08730; C10023; C10037; C10044; C10113; C10294; C10343; C10369; C10376; C10379; C10397; C14313; C14314; C15222; C16796	C15H10O5	-H(-)	100
504	269.066	1	8436.82	0.935149	D-Lombricine; Lombricine	C01726; C14177	C6H15N4O6P	-H(-)	100
505	269.114	1	9138.14	0.933014	Hypoglycin B	C08280	C12H18N2O5	-H(-)	100
506	269.156	1	7687.76	0.965055	Estrone; Hexestrol; Trenbolone; 17beta-Dihydroequilin; Estra-1,3,5(10),6-te...	C00468; C13101; C14261; C14485; C14590; C15215	C18H22O2	-H(-)	100
507	269.176	1	41815.3	0.930594	(10S)-Juvenile hormone III acid diol	C16506	C15H26O4	-H(-)	100
508	269.212	1	36737.2	0.676537	16-Oxo-palmitate	C19614	C16H30O3	-H(-)	100
509	271.061	1	42070	0.948362	Naringenin; 3,6,9-Trihydroxypterocarpan; Licodione; 2'-Hydroxydihydrodaidze...	C00509; C01263; C01592; C03567; C06561; C08578; C09047; C09614; C09751; C09826; C12087; C14458; C15567; C16232; C17673	C15H12O5	-H(-)	100
510	271.228	1	96626.5	0.795197	16-Hydroxypalmitate	C18218	C16H32O3	-H(-)	100
511	272.16	1	22640.1	0.846702	(2R,3R)-3-Methylglutamyl-5-semialdehyde-N6-lysine	C20279	C12H23N3O4	-H(-)	74
512	273.038	1	63022.1	0.902476	1-Deoxy-D-altro-heptulose 7-phosphate	C04359	C7H15O9P	-H(-)	100
513	273.077	1	11605.4	0.929958	Phloretin; alpha-Pyrufuran; beta-Pyrufuran; Ptaerochromenol; Afzelechin; Fi...	C00774; C08929; C08948; C09029; C09320; C09735; C09952; C12122; C12124; C12128; C13767; C16415	C15H14O5	-H(-)	100
514	273.091	1	12384.9	0.919985	2,3-Dihydrothienamycin	C20820	C11H18N2O4S	-H(-)	100
515	274.093	1	17081.4	0.952931	Cardiospermin; 1,6-Anhydro-N-acetyl-beta-muramate	C08328; C19769	C11H17NO7	-H(-)	100
516	274.105	1	74453.8	0.909205	(5-L-Glutamyl)-L-glutamine; N-Succinyl-L-citrulline	C05283; C18048	C10H17N3O6	-H(-)	100
517	275.07	1	24170.2	0.856385	Biotin sulfone	C20387	C10H16N2O5S	-H(-)	100
518	275.088	1	20049.5	0.902741	Glutamyl-glutamic acid; (5-L-Glutamyl)-L-glutamate	C01425; C05282	C10H16N2O7	-H(-)	100
519	275.125	1	22612.5	0.889265	N6-(L-1,3-Dicarboxypropyl)-L-lysine	C00449	C11H20N2O6	-H(-)	100
520	275.165	1	23930.5	0.811378	Buddledin A; [6]-Shogaol; Sugeonyl acetate; Onchidal	C09623; C10494; C17506; C20000	C17H24O3	-H(-)	100
521	275.202	1	30642.4	0.919937	Stearidonic acid; Kinoprene	C16300; C19042	C18H28O2	-H(-)	100
522	276.073	1	10991.6	0.805676	trans-2-[(Dimethylamino)methylimino]-5-[2-(5-nitro-2- furyl)-vinyl]-1,3,4-o...	C19232	C11H11N5O4	-H(-)	100
523	276.109	1	92849.3	0.950336	S-(2-Methylpropanoyl)-dihydrolipoamide	C04424	C12H23NO2S2	-H(-)	100
524	277.12	1	29289.3	0.93646	alpha-Ribazole; Oxadixyl	C05775; C18753	C14H18N2O4	-H(-)	100
525	277.181	1	1.27777e+06	0.902177	Panaxytriol	C16792	C17H26O3	-H(-)	90
526	277.217	1	417269	0.873445	(6Z,9Z,12Z)-Octadecatrienoic acid; (9Z,12Z,15Z)-Octadecatrienoic acid; Crep...	C06426; C06427; C07289; C08315; C08364; C15201	C18H30O2	-H(-)	98
527	278.16	1	10249	0.94962	Tiocarbazil	C18898	C16H25NOS	-H(-)	83
528	279.233	1	341709	0.830656	Linoleate; 9-cis,11-trans-Octadecadienoate; Chaulmoogric acid; Malvalic aci...	C01595; C04056; C08282; C08321; C08459	C18H32O2	-H(-)	100
529	280.083	1	10394.3	0.922619	4-Hydroxyphenylacetylglutamic acid; Fenitropan	C05595; C18938	C13H15NO6	-H(-)	100
530	280.13	1	16581.4	0.930502	Pendimethalin	C11019	C13H19N3O4	-H(-)	100
531	281.089	1	35198.4	0.869599	8-Oxocoformycin	C02243	C11H14N4O5	-H(-)	100
532	281.176	1	40160	0.963892	12-trans-Hydroxy juvenile hormone III	C16508	C16H26O4	-H(-)	100
533	281.191	1	10001	0.905056	all-trans-Dehydroretinal; 11-cis-Dehydroretinal	C05918; C05919	C20H26O	-H(-)	100
534	281.212	1	26836.9	0.963576	6-Oxabicyclo[3.1.0]hexane-2-undecanoic acid methyl ester	C15465	C17H30O3	-H(-)	100
535	282.038	1	116902	0.569063	N2-Acetyl-L-aminoadipyl-delta-phosphate	C12987	C8H14NO8P	-H(-)	100
536	282.085	1	53741.2	0.949795	Guanosine; Isoguanosine	C00387; C08432	C10H13N5O5	-H(-)	100
537	283.068	1	29020.5	0.923435	Xanthosine	C01762	C10H12N4O6	-H(-)	100
538	283.105	1	36788.9	0.938908	Coformycin	C01677	C11H16N4O5	-H(-)	100
539	283.109	1	28527.6	0.970347	Metominostrobin	C18559	C16H16N2O3	-H(-)	100
540	283.192	1	154651	0.893533	(10S)-Juvenile hormone III diol	C16505	C16H28O4	-H(-)	100
541	283.229	1	76017.5	0.761442	2-Methoxy-5Z-hexadecenoic acid; 2-Methoxy-6Z-hexadecenoic acid; 12-(2,3-Dih...	C13792; C13946; C14996	C17H32O3	-H(-)	100
542	284.032	1	38350.5	0.736944	Riccionidin A	C08728	C15H9O6	-H(-)	100
543	284.126	1	12929.7	0.906178	HC Blue No. 2	C19429	C12H19N3O5	-H(-)	100
544	284.161	1	15132.8	0.805773	Leu-Gly-Pro	C01833	C13H23N3O4	-H(-)	100
545	285.041	1	229239	0.787691	Luteolin; Kaempferol; Aureusidin; Maritimetin; Datiscetin; Fisetin; Isoscut...	C01514; C05903; C08576; C08720; C10036; C10041; C10097; C10184; C10510; C12134; C17786; C17810	C15H10O6	-H(-)	100
546	285.077	1	16867.6	0.953149	(-)-Vestitone; Dihydrobiochanin A; 2'-O-Methyllicodione; Isosakuranetin; Mo...	C00786; C02675; C02922; C05334; C08844; C08974; C09044; C09282; C09833; C09920; C09975; C10274; C10508; C12434; C16190; C18835	C16H14O5	-H(-)	100
547	285.125	1	13094.8	0.816319	Pilosine; Levcromakalim; Cromakalim; Difenoxuron; Schradan	C10610; C11697; C11819; C19015; C19076	C16H18N2O3; C8H24N4O3P2	-H(-); -H(-)	100
548	285.147	1	17025.9	0.976621	Abacavir	C07624	C14H18N6O	-H(-)	100
549	285.207	1	277939	0.923968	2,3-Dihydroxycyclopentaneundecanoic acid; Hexadecanedioate	C14987; C19615	C16H30O4	-H(-)	100
550	286.106	1	13054.7	0.923783	Clavamycin E	C17365	C11H17N3O6	-H(-)	46
551	287.02	1	20737.7	0.857514	2-Dehydro-3-deoxy-D-arabino-heptonate 7-phosphate	C04691	C7H13O10P	-H(-)	14
552	287.167	1	19505.1	0.971568	6beta-Hydroxy-17beta-estradiol; Estriol; 2-Hydroxyestradiol; 4-Hydroxyestra...	C03935; C05141; C05301; C14209; C15385	C18H24O3	-H(-)	58
553	288.073	1	15064.8	0.85427	N-Succinyl-2-L-amino-6-oxoheptanedioate; N-Succinyl-2-amino-6-oxopimelate	C04462; C05537	C11H15NO8	-H(-)	100
554	289.033	1	36005.8	0.909645	Sedoheptulose 7-phosphate; Sedoheptulose 1-phosphate; D-glycero-beta-D-mann...	C05382; C06222; C07836; C07838; C19878; C19880; C19882	C7H15O10P	-H(-)	100
555	289.058	1	15366.4	0.894309	Isoprothiolane	C11111	C12H18O4S2	-H(-)	100
556	289.071	1	12487	0.787172	cis-3,4-Leucopelargonidin; Luteoforol; (+)-Catechin; alpha-Cotonefuran; 2,8...	C03648; C05907; C06562; C08739; C08742; C09030; C09511; C09727; C09728; C09736; C09787; C09796; C14079; C17590	C15H14O6	-H(-)	100
557	289.181	1	27943.1	0.965753	ML-236C	C14043	C18H26O3	-H(-)	100
558	290.088	1	80952.8	0.888828	2,7-Anhydro-alpha-N-acetylneuraminic acid; 2-Deoxy-2,3-dehydro-N-acetylneur...	C04521; C04580; C08341	C11H17NO8	-H(-)	100
559	290.967	1	12801.4	0.748869	alpha-D-Ribose 1,2-cyclic phosphate 5-phosphate	C20440	C5H10O10P2	-H(-)	100
560	291.015	1	46745.8	0.84032	5-(3-Hydroxy-4-acetoxybut-1-ynyl)-2,2'-bithiophene	C04711	C14H12O3S2	-H(-)	100
561	291.197	1	56217.3	0.593248	12-OPDA; (9Z,15Z)-(13S)-12,13-Epoxyoctadeca-9,11,15-trienoic acid; alpha-Li...	C01226; C04672; C08319; C13816; C14911; C16319; C16320; C16324; C16325	C18H28O3	-H(-)	100
562	292.104	1	18375.6	0.928382	N-Acetylmuramate	C02713	C11H19NO8	-H(-)	100
563	293.031	1	71487	0.685973	Tricrozarin A	C10406	C13H10O8	-H(-)	100
564	293.068	1	32757.9	0.853887	Cyclic dehypoxanthine futalosine	C17017	C14H14O7	-H(-)	91
565	293.081	1	56280.6	0.899476	Dehydrocycloguanandin	C10055	C18H14O4	-H(-)	100
566	293.099	1	114796	0.929786	N-Glycosyl-L-asparagine	C03411	C10H18N2O8	-H(-)	100
567	293.176	1	52115.7	0.872584	Phytuberin; Embelin; [6]-Gingerol	C09709; C10342; C10462	C17H26O4	-H(-)	100
568	293.212	1	109174	0.906103	(9Z)-(13S)-12,13-Epoxyoctadeca-9,11-dienoic acid; 8-[(1R,2R)-3-Oxo-2-{(Z)-p...	C04594; C04780; C13798; C14765; C14766; C16316; C16326; C16342; C16346; C19613; C19827	C18H30O3	-H(-)	100
569	294.049	1	8703.15	0.902852	Aminoimidazole ribotide	C03373	C8H14N3O7P	-H(-)	100
570	294.125	1	46652.2	0.966651	GYKI 52895	C15094	C17H17N3O2	-H(-)	100
571	295.155	1	12149.8	0.970354	Graphinone	C09674	C16H24O5	-H(-)	100
572	295.171	1	6056.85	0.965051	Ethynyl estradiol; Exemestane; Diethylstilbestrol dimethyl ether; 3-Methoxy...	C07534; C08162; C14391; C15063; C15124; C19730	C20H24O2	-H(-)	100
573	295.192	1	53084.9	0.969163	10-Deoxymethynolide	C11993	C17H28O4	-H(-)	100
574	295.228	1	60428.2	0.878689	(9Z,12Z)-(8R)-Hydroxyoctadeca-9,12-dienoic acid; Vernolic acid; 13(S)-HODE;...	C08318; C08368; C14762; C14767; C14825; C14826; C19617	C18H32O3	-H(-)	100
575	296.072	1	190362	0.701781	6-Nitrobenzo[a]pyrene; 3-Nitroperylene	C19472; C19475	C20H11NO2	-H(-)	80
576	297.023	1	6082.38	0.281859	1-Pyrenylsulfate	C18269	C16H10O4S	-H(-)	100
577	297.042	1	6551.35	0.885226	Bowdichione; Irilone; 2',7-Dihydroxy-4',5'-methylenedioxyisoflavone; Aflato...	C10202; C10467; C16226; C19587; C19727	C16H10O6	-H(-)	26
578	297.062	1	12036.8	0.729283	D-Prephenyllactate	C00994	C13H14O8	-H(-)	100
579	297.107	1	16341.2	0.922181	10-(beta-Dimethylaminopropionyl)phenothiazine	C17619	C17H18N2OS	-H(-)	100
580	297.207	1	89558.1	0.972241	Plakortic acid	C17158	C17H30O4	-H(-)	100
581	297.243	1	48693.2	0.446282	2-Oxooctadecanoic acid; Ricinoleic acid; (6R,7S)-6,7-Epoxyoctadecanoic acid...	C00869; C08365; C13791; C19418; C19616	C18H34O3	-H(-)	100
582	298.166	1	16777.6	0.963579	Indicine; Intermedine; Isolycopsamine; Lycopsamine; Rinderine	C10326; C10330; C10336; C10347; C10378	C15H25NO5	-H(-)	100
583	298.276	1	2780.31	0.87714	Sphingosine; 3-Dehydrosphinganine; Palmitoylethanolamide	C00319; C02934; C16512	C18H37NO2	-H(-)	100
584	299.02	1	21083.9	0.845098	Pseudopurpurin	C10394	C15H8O7	-H(-)	100
585	299.077	1	23137.5	0.934865	4-(beta-D-Glucosyloxy)benzoate	C03993	C13H16O8	-H(-)	100
586	300.049	1	68174.4	0.924631	N-Acetyl-D-glucosamine 6-phosphate; N-Acetyl-D-glucosamine 1-phosphate; N-A...	C00357; C04256; C04257; C04501; C06376; C18055; C18060	C8H16NO9P	-H(-)	100
587	300.157	1	10206.8	0.867382	(Ac)2-L-Lys-D-Ala	C02487	C13H23N3O5	-H(-)	100
588	301	1	17908.7	0.873696	Ellagic acid	C10788	C14H6O8	-H(-)	47
589	301.035	1	354014	0.879283	Quercetin; 8-Hydroxykaempferol; 2'-Hydroxypseudobaptigenin; Bracteatin; 6-H...	C00389; C02806; C03662; C08577; C10068; C10072; C10078; C10079; C10105; C10177; C10192; C15031	C15H10O7	-H(-)	100
590	301.166	1	20112.9	0.935569	Tributyrin	C13870	C15H26O6	-H(-)	100
591	302.136	1	16510.5	0.933613	Nicotianamine	C05324	C12H21N3O6	-H(-)	100
592	303.155	1	15294.9	0.970771	Discadenine	C01804	C14H20N6O2	-H(-)	19
593	303.182	1	12891.9	0.968214	CPX	C13709	C16H24N4O2	-H(-)	100
594	303.197	1	12719.9	0.963791	16alpha-Hydroxydehydroepiandrosterone; 7alpha-Hydroxytestosterone; 19-Hydro...	C05139; C05291; C05294; C14497; C14552; C14600; C14627; C14649; C14671; C14912; C15144; C15286; C15306; C15332; C15416; C18045; C18075	C19H28O3	-H(-)	100
595	304.034	1	15004.2	0.862352	3',5'-Cyclic CMP; 2',3'-Cyclic CMP	C00941; C02354	C9H12N3O7P	-H(-)	100
596	305.018	1	19760.6	0.900047	2',3'-Cyclic UMP	C02355	C9H11N2O8P	-H(-)	100
597	305.045	1	26098.5	0.893602	Kinobscurinone	C12391	C18H10O5	-H(-)	100
598	305.137	1	9201.54	0.942745	Lupinate	C01513	C13H18N6O3	-H(-)	100
599	305.162	1	15400.9	0.933761	Bz-Arg-OEt; Feruloylagmatine	C01670; C18325	C15H22N4O3	-H(-)	100
600	305.249	1	8232.4	0.845637	(8Z,11Z,14Z)-Icosatrienoic acid; 2,7,11-Cembratrien-4,6-diol; Plaunotol; 2a...	C03242; C09072; C13273; C14882; C15058; C15376; C15399; C16522	C20H34O2	-H(-)	100
601	306.051	1	20343.4	0.768549	dCMP	C00239	C9H14N3O7P	-H(-)	34
602	306.077	1	301830	0.914147	Glutathione; Stealthin C	C00051; C12392	C10H17N3O6S; C18H13NO4	-H(-); -H(-)	100
603	307	1	36652.1	0.792222	(R)-5-Diphosphomevalonate; alpha-D-Ribose 1-methylphosphonate 5-phosphate; ...	C01143; C20423; C20848	C6H14O10P2	-H(-)	100
604	307.098	1	18945.6	0.765499	Warfarin; Bisdemethoxycurcumin; (S)-Warfarin	C01541; C17743; C20129	C19H16O4	-H(-)	100
605	307.151	1	602740	0.849776	Fructoselysine	C16488	C12H24N2O7	-H(-)	100
606	307.156	1	382868	0.975473	Inulicin; Cinnamodial	C09483; C09638	C17H24O5	-H(-)	93
607	307.191	1	88267.5	0.886068	5-O-Methylembelin; Soraphen O	C10373; C15818	C18H28O4	-H(-)	100
608	307.264	1	7803.97	0.823008	Sclareol; Icosadienoic acid	C09183; C16525	C20H36O2	-H(-)	100
609	308.099	1	41595.3	0.915121	N-Acetylneuraminate; O-Acetylneuraminic acid; N-Acetyl-alpha-neuraminate; N...	C00270; C03525; C19909; C19910	C11H19NO9	-H(-)	100
610	309.099	1	15998.7	0.958294	trans-Cinnamoyl beta-D-glucoside; Mellitoxin; Picrotin	C04164; C09502; C09528	C15H18O7	-H(-)	100
611	309.111	1	17840.7	0.880643	7-Hydroxy-3-(4-methoxyphenyl)-4-propyl-2H-1-benzopyran-2-one	C15051	C19H18O4	-H(-)	21
612	309.207	1	607500	0.929771	13(S)-HPOT; (9Z,12Z,15Z)-(7S,8S)-Dihydroxyoctadeca-9,12,15-trienoic acid; D...	C04785; C07357; C15753; C16321; C16341; C19936; C20704	C18H30O4	-H(-)	97
613	309.28	1	25707.4	0.804748	Prostanoic acid; Icosenoic acid	C02064; C16526	C20H38O2	-H(-)	100
614	310.131	1	9906.66	0.950606	Domoic acid; Isodomoic acid A	C13732; C20027	C15H21NO6	-H(-)	76
615	311.187	1	110038	0.870402	Granisetron	C07023	C18H24N4O	-H(-)	100
616	311.223	1	2.85007e+06	0.874978	(9Z,11E)-(13S)-13-Hydroperoxyoctadeca-9,11-dienoic acid; (9Z,12Z)-(11S)-11-...	C04717; C07338; C07354; C14827; C14831; C14832; C14834; C14836; C19618; C19937; C20186; C20703	C18H32O4	-H(-)	36
617	312.036	1	7547.83	0.916316	Isazofos	C19001	C9H17ClN3O3PS	-H(-)	13
618	312.122	1	10714.1	0.916146	N-Feruloyltyramine; Acetylcaranine; Kresoxim-methyl; Laurolitsine	C02717; C08513; C11017; C16984	C18H19NO4	-H(-)	28
619	312.182	1	31002.5	0.97571	Heliotrine	C10324	C16H27NO5	-H(-)	100
620	312.254	1	23748.6	0.962995	(+)-Prosopinine	C10167	C18H35NO3	-H(-)	100
621	313.036	1	13534	0.915134	Wedelolactone	C10541	C16H10O7	-H(-)	100
622	313.057	1	11118.8	0.948582	Dantrolene	C06939	C14H10N4O5	-H(-)	100
623	313.087	1	14665.5	0.97152	Epithienamycin A; N-Acetylthienamycin; Epithienamycin C	C17372; C17377; C17397	C13H18N2O5S	-H(-)	100
624	313.239	1	2.88911e+06	0.886816	(9Z)-(7S,8S)-Dihydroxyoctadecenoic acid; 9,10-DHOME; 12,13-DHOME; 9,10-Epox...	C07355; C14828; C14829; C19620; C20702	C18H34O4	-H(-)	100
625	315.051	1	265422	0.924942	3-O-Methylquercetin; Capillarisin; Azaleatin; Isorhamnetin; Pedalitin; Pino...	C04443; C08999; C10022; C10084; C10119; C10120; C10176; C10185; C10188; C19739	C16H12O7	-H(-)	100
626	315.085	1	76114.4	0.936679	SC-57666	C11706	C18H17FO2S	-H(-)	25
627	315.254	1	209934	0.9449	(9R,10R)-Dihydroxyoctadecanoic acid; (9S,10S)-9,10-Dihydroxyoctadecanoate; ...	C08314; C15988; C19622	C18H36O4	-H(-)	100
628	317.03	1	49789.9	0.95279	Gossypetin; Myricetin; Quercetagetin	C04109; C10107; C10122	C15H10O8	-H(-)	100
629	317.067	1	43062.2	0.890843	Lecanoric acid; Demethylsulochrin	C02868; C15504	C16H14O7	-H(-)	100
630	317.137	1	12520.5	0.928671	Zearalenone	C09981	C18H22O5	-H(-)	17
631	317.197	1	32947.2	0.964294	(-)-Menthyl O-beta-D-glucoside; (+)-Neomenthyl O-beta-D-glucoside	C03962; C04165	C16H30O6	-H(-)	100
632	319.148	1	8403.72	0.883647	11beta-Chloromethylestradiol; 16beta-Chloroandrost-4-ene-3,17-dione	C14307; C15010	C19H25ClO2	-H(-)	18
633	321.024	1	25365.2	0.257668	Digallate	C01572	C14H10O9	-H(-)	100
634	321.113	1	8844.32	0.939806	N-((R)-Pantothenoyl)-L-cysteine; Abyssinone I; (-)-Phaseollin; 6-(3,3-Dimet...	C04079; C09318; C10514; C11324; C11325	C12H22N2O6S; C20H18O4	-H(-); -H(-)	100
635	321.131	1	21351.7	0.897147	2'-Deamino-2'-hydroxy-6'-dehydroparomamine	C20351	C12H22N2O8	-H(-)	100
636	321.171	1	18553.5	0.885468	alpha-Zearalanol; beta-Zearalanol	C14752; C14753	C18H26O5	-H(-)	100
637	321.208	1	8615.31	0.936136	Rapanone; Decylubiquinone; [8]-Gingerol; Monacolin L acid	C10399; C15494; C17495; C20853	C19H30O4	-H(-)	100
638	322.045	1	28192.7	0.933065	CMP; Cytidine 2'-phosphate; 3'-CMP	C00055; C03104; C05822	C9H14N3O8P	-H(-)	100
639	322.129	1	9587.43	0.856172	Acremoauxin A	C08468	C16H21NO6	-H(-)	100
640	322.163	1	9830.07	0.94367	Paromamine; 2'-Deamino-2'-hydroxyneamine	C01743; C20350	C12H25N3O7	-H(-)	100
641	322.967	1	84437	0.0179292	Azamethiphos	C18702	C9H10ClN2O5PS	-H(-)	25
642	323.029	1	167989	0.931179	UMP; Pseudouridine 5'-phosphate; 3'-UMP; Uridine 2'-phosphate	C00105; C01168; C01368; C03031	C9H13N2O9P	-H(-)	100
643	323.098	1	31118	0.920304	Bis-D-fructose 2',1:2,1'-dianhydride; D-Fructofuranose 1,2':2,3'-dianhydride	C04333; C04420	C12H20O10	-H(-)	100
644	324.073	1	6833.62	0.805836	Pancratistatin	C08535	C14H15NO8	-H(-)	100
645	324.219	1	13994.5	0.95717	Bisoprolol; N-(3-Hydroxy-7-cis-tetradecenoyl)homoserine lactone; 10-Nitroli...	C06852; C11845; C13800; C13958	C18H31NO4	-H(-)	100
646	325.114	1	28508.2	0.956176	2-O-alpha-L-Rhamnopyranosyl-D-glucopyranose; Robinobiose; Rutinose; Scillab...	C08244; C08246; C08247; C19635; C19758; C20354	C12H22O10	-H(-)	100
647	325.129	1	67220.2	0.896877	Hinokitiol glucoside	C15451	C16H22O7	-H(-)	100
648	325.202	1	643411	0.929443	2,3-Dinor-8-iso prostaglandin F2alpha	C14794	C18H30O5	-H(-)	60
649	327.093	1	35139.8	0.901583	7-Hydroxy-6-methyl-8-ribityl lumazine	C05995	C12H16N4O7	-H(-)	26
650	327.109	1	29989.5	0.974302	Anisatin; Paeonoside	C09294; C10717	C15H20O8	-H(-)	100
651	327.128	1	21229.9	0.924323	Pencycuron	C11012	C19H21ClN2O	-H(-)	15
652	327.147	1	18591	0.785495	1,2-Dehydroreticuline	C06167	C19H22NO4	-H(-)	100
653	327.163	1	36121.5	0.977135	Steryl sulfate	C02195	C17H28O4S	-H(-)	100
654	327.218	1	2.49662e+06	0.910642	2,3-Dinor-8-iso prostaglandin F1alpha	C14795	C18H32O5	-H(-)	89
655	328.046	1	45624.4	0.961731	Mecarbam; 3',5'-Cyclic AMP; 2',3'-Cyclic AMP; 3',5'-Cyclic dGMP	C00575; C02353; C02507; C18661	C10H12N5O6P; C10H20NO5PS2	-H(-); -H(-)	100
656	328.14	1	10076	0.955312	Cypendazole	C18917	C16H19N5O3	-H(-)	45
657	328.177	1	24548.8	0.98027	Europine	C10301	C16H27NO6	-H(-)	100
658	329.067	1	21601.6	0.965684	3,7-Di-O-methylquercetin; (+)-Bisdechlorogeodin; (-)-Bisdechlorogeodin; Cir...	C01265; C03036; C03040; C10033; C10193; C10424; C16754; C17670	C17H14O7	-H(-)	100
659	329.161	1	15456.8	0.659507	8-Epiiridodial glucoside; Iridodial glucoside; Picrocrocin; Schizonepetosid...	C11656; C11670; C17055; C17634; C17635; C17636; C17637	C16H26O7	-H(-)	100
660	329.233	1	1.71352e+06	0.925151	9,12,13-TriHOME; 9,10,13-TriHOME; 9,10-Dihydroxy-12,13-epoxyoctadecanoate	C14833; C14835; C14837	C18H34O5	-H(-)	88
661	330.061	1	12792.3	0.929961	dAMP	C00360	C10H14N5O6P	-H(-)	100
662	331.067	1	11798.9	0.951216	1-O-Galloyl-beta-D-glucose	C01158	C13H16O10	-H(-)	100
663	331.125	1	22377.3	0.916815	Zanamivir	C08095	C12H20N4O7	-H(-)	78
664	331.176	1	13500.6	0.934835	(2S,3S)-2-Hydroxytridecane-1,2,3-tricarboxylate	C04655	C16H28O7	-H(-)	100
665	331.214	1	32449.1	0.973325	Ipratropium	C07052	C20H30NO3	-H(-)	62
666	331.249	1	626307	0.9284	9,10,18-Trihydroxystearate	C19621	C18H36O5	-H(-)	92
667	332.012	1	3876.82	0.933986	Glucocapparin	C08404	C8H15NO9S2	-H(-)	100
668	332.189	1	8163.86	0.972715	alpha-Eucaine	C14166	C19H27NO4	-H(-)	24
669	333.027	1	9401.8	0.787544	5-(3,4-Diacetoxybut-1-ynyl)-2,2'-bithiophene	C04606	C16H14O4S2	-H(-)	60
670	333.059	1	77150.6	0.923278	sn-Glycero-3-phospho-1-inositol; 2-(alpha-D-Galactosyl)-sn-glycerol 3-phosp...	C01225; C04641; C04703; C10517	C9H19O11P	-H(-)	100
671	333.094	1	28412.5	0.950796	Aramite	C19019	C15H23ClO4S	-H(-)	25
672	334.127	1	15940	0.892844	N4-(Acetyl-beta-D-glucosaminyl)asparagine	C04540	C12H21N3O8	-H(-)	100
673	335.295	1	3746.58	0.767524	13,16-Docosadienoic acid	C16533	C22H40O2	-H(-)	100
674	336.059	1	21541.3	0.819311	5-Hydroxymethyldeoxycytidylate	C03997	C10H16N3O8P	-H(-)	100
675	337.055	1	25452.6	0.896695	1-(5'-Phosphoribosyl)-5-amino-4-imidazolecarboxamide	C04677	C9H15N4O8P	-H(-)	100
676	337.078	1	83678.5	0.93107	L-Ascorbic acid-2-glucoside	C18339	C12H18O11	-H(-)	100
677	337.094	1	19707.1	0.849993	1-Caffeoyl-4-deoxyquinic acid; 4-p-Coumaroylquinic acid; p-Coumaroyl quinic...	C10432; C10441; C12208	C16H18O8	-H(-)	72
678	337.165	1	13128.3	0.97119	Pinolidoxin; Trimethylolpropane trimethacrylate	C08503; C14538	C18H26O6	-H(-)	100
679	337.238	1	17062.6	0.967327	Aphidicolin; Zoapatanol; 5,6-DHET; 8,9-DHET; 11,12-DHET; 14,15-DHET	C06088; C09205; C14772; C14773; C14774; C14775	C20H34O4	-H(-)	100
680	337.311	1	34938.9	0.714742	Erucic acid	C08316	C22H42O2	-H(-)	100
681	338.173	1	13793.6	0.959532	Xamoterol	C11775	C16H25N3O5	-H(-)	100
682	338.989	1	25447	0.797966	D-Fructose 1,6-bisphosphate; beta-D-Fructose 2,6-bisphosphate; 1D-myo-Inosi...	C00354; C00665; C01220; C01231; C03693; C03785; C04062; C04063; C04064; C05378	C6H14O12P2	-H(-)	100
683	339.056	1	9714.08	0.792562	Pyridafenthion	C18762	C14H17N2O4PS	-H(-)	60
684	339.092	1	18202.3	0.924598	Cellobiono-1,5-lactone; 3-Ketolactose; 3-Ketosucrose	C01093; C05403; C05731	C12H20O11	-H(-)	100
685	339.129	1	9425.49	0.942953	Methyl-2-alpha-L-fucopyranosyl-beta-D-galactoside	C04698	C13H24O10	-H(-)	100
686	339.218	1	12998.4	0.961489	3alpha-Hydroxy-3,5-dihydromonacolin L acid	C20852	C19H32O5	-H(-)	100
687	339.327	1	168912	0.512036	Docosanoic acid	C08281	C22H44O2	-H(-)	100
688	340.047	1	14918.5	0.0883162	Aristolochic acid	C08469	C17H11NO7	-H(-)	100
689	341.089	1	867259	0.909325	Caffeic acid 3-glucoside; 1-Caffeoyl-beta-D-glucose	C10431; C10433	C15H18O9	-H(-)	100
690	341.11	1	1.39345e+07	0.892265	Sucrose; Cellobiose; Maltose; Lactose; Isomaltose; alpha-Maltose; alpha,alp...	C00089; C00185; C00208; C00243; C00252; C00897; C01083; C01235; C01518; C01711; C01725; C01728; C01742; C01970; C01971; C02048; C02964; C03857; C04147; C04219; C05400; C05402; C06421; C06422; C07064; C08240; C08250; C15548; C18068; C19632; C19633; C19634; C19636; C19773; C20236	C12H22O11	-H(-)	100
691	343.065	1	23419	0.901568	Bluensidine 6-phosphate	C17572	C8H17N4O9P	-H(-)	100
692	343.167	1	28675.8	0.969603	Formoterol	C07805	C19H24N2O4	-H(-)	100
693	344.04	1	34309.6	0.945862	3',5'-Cyclic GMP; 2',3'-Cyclic GMP; 3'-Keto-3'-deoxy-AMP; Adenosine 5'-phos...	C00942; C06194; C07025; C18344	C10H12N5O7P; C10H12N5O7P.	-H(-); -H(-)	100
694	344.117	1	85705.7	0.948648	Rhodamine 123	C11190	C21H17N2O3.	-H(-)	100
695	345.062	1	15862.4	0.951815	Tomentin; Taxifolin 3-O-acetate; Axillarin; Syringetin; Eupatolitin; Aflato...	C04581; C09967; C10021; C11620; C17788; C19588; C19589	C17H14O8	-H(-)	100
696	345.119	1	20679.5	0.9447	Aucubin; Deutzioside	C09771; C11671	C15H22O9	-H(-)	100
697	345.167	1	20895.8	0.971693	Spenolimycin	C17970	C15H26N2O7	-H(-)	100
698	346.056	1	2.42237e+06	0.942237	AMP; dGMP; Adenosine 2'-phosphate; 3'-AMP; 7-alpha-D-Ribosyladenine 5'-phos...	C00020; C00362; C00946; C01367; C04378; C19970	C10H14N5O7P	-H(-)	100
699	347.078	1	51560	0.948713	1,2,3,4-Tetrahydro-alpha,7-dihydroxy-beta-(hydroxymethyl)-9-methoxy-3,4-dio...	C19591; C19592	C17H16O8	-H(-)	75
700	347.104	1	17455.9	0.86957	Camptothecin	C01897	C20H16N2O4	-H(-)	100
701	347.172	1	61415.3	0.906362	Schizonepetoside E	C17638	C16H28O8	-H(-)	100
702	348.125	1	8745.05	0.941152	2-(Biaryl)carbapenems	C12019	C21H19NO4	-H(-)	61
703	351.057	1	17008.1	0.828032	4-(4-Deoxy-beta-D-gluc-4-enuronosyl)-D-galacturonate; 4-(4-Deoxy-alpha-D-gl...	C04733; C06118	C12H16O12	-H(-)	100
704	351.095	1	13244.1	0.868306	Hexythiazox	C18467	C17H21ClN2O2S	-H(-)	25
705	351.111	1	11862.5	0.879708	Berberastine	C09360	C20H18NO5	-H(-)	100
706	351.218	1	27188	0.0588187	Prostaglandin H2; Prostaglandin E2; Prostaglandin D2; Prostaglandin I2; Thr...	C00427; C00584; C00696; C01312; C02198; C04654; C04671; C04853; C05960; C06314; C06315; C06476; C11997; C13807; C13808; C17652; C17656	C20H32O5	-H(-)	100
707	352.066	1	7882.98	0.914431	2,5-Diamino-6-(5-phospho-D-ribosylamino)pyrimidin-4(3H)-one	C01304	C9H16N5O8P	-H(-)	100
708	353.044	1	8486.91	0.94328	Thiodicarb	C18423	C10H18N4O4S3	-H(-)	23
709	353.233	1	40799.2	0.982663	Prostaglandin F2alpha; Prostaglandin F2beta; Alprostadil; (5Z,9E,14Z)-(8xi,...	C00639; C02314; C04741; C04843; C05959; C06438; C12786; C13809; C14782; C14809; C14811; C14814	C20H34O5; C20H34O5.	-H(-); -H(-)	100
710	353.307	1	2634.55	0.66675	22-Oxo-docosanoate	C19624	C22H42O3	-H(-)	100
711	355.25	1	53514.1	0.97972	Prostaglandin F1alpha	C06475	C20H36O5	-H(-)	100
712	355.322	1	55426.6	0.578175	13-Hydroxydocosanoic acid; 22-Hydroxydocosanoate	C03049; C19623	C22H44O3	-H(-)	100
713	356.022	1	8148	0.755111	Chlorsulfuron	C05071	C12H12ClN5O4S	-H(-)	25
714	356.136	1	9056.07	0.916703	Bakankoside	C09914	C16H23NO8	-H(-)	100
715	356.171	1	13662.8	0.855394	Uplandicine	C10412	C17H27NO7	-H(-)	100
716	357.078	1	23554.8	0.572495	Miraxanthin-I	C08554	C14H18N2O7S	-H(-)	56
717	357.089	1	31992.9	0.936479	Pantetheine 4'-phosphate	C01134	C11H23N2O7PS	-H(-)	100
718	358.108	1	26984.6	0.919088	Isopenicillin N; Penicillin N; Crinasiatine	C05557; C06564; C10584	C14H21N3O6S; C22H17NO4	-H(-); -H(-)	100
719	358.125	1	13064.1	0.910075	Rabeprazole	C07864	C18H21N3O3S	-H(-)	33
720	358.143	1	6747.15	0.932855	Capecitabine	C12650	C15H22FN3O6	-H(-)	18
721	358.225	1	16639.2	0.965065	Loxtidine	C11805	C19H29N5O2	-H(-)	100
722	359.076	1	13120.2	0.934241	Nitrovin	C19487	C14H12N6O6	-H(-)	100
723	359.125	1	28724.6	0.952513	Nitrendipine; 3-Methoxytyramine-betaxanthin	C07713; C17754	C18H20N2O6	-H(-)	100
724	359.135	1	11508.7	0.96906	7-Deoxyloganate; 8-Epideoxyloganic acid	C11636; C11649	C16H24O9	-H(-)	100
725	359.186	1	16552.2	0.954773	Cortisone; Aldosterone; Prednisolone; Cinerin II; Tricyclodehydroisohumulon...	C00762; C01780; C07369; C09846; C10723; C18039	C21H28O5	-H(-)	100
726	362.051	1	66299.3	0.926637	GMP; Guanosine 3'-phosphate; Precursor Z; 8-Oxo-dGMP	C00144; C06193; C18239; C19968	C10H14N5O8P	-H(-)	100
727	363.035	1	21458.9	0.786053	Xanthosine 5'-phosphate	C00655	C10H13N4O9P	-H(-)	100
728	365.068	1	11790.5	0.876569	Pachyrrhizone; Arnottin II; Tetracenomycin F1	C10512; C12258; C12367	C20H14O7	-H(-)	60
729	365.197	1	18137.3	0.97719	20-COOH-Leukotriene B4; Chaparrolide; Bis(2-butoxyethyl)phthalate	C05950; C08758; C15438	C20H30O6	-H(-)	100
730	365.343	1	28052.7	0.649636	(15Z)-Tetracosenoic acid; 10,13-Dimethyl-11-docosyne-10,13-diol	C08323; C15398	C24H46O2	-H(-)	100
731	365.98	1	6792.12	0.529078	Phosalone	C11028	C12H15ClNO4PS2	-H(-)	25
732	367.158	1	11216.8	0.956417	Dehydroepiandrosterone sulfate	C04555	C19H28O5S	-H(-)	100
733	367.213	1	24547	0.97853	Prostaglandin G2; 6-Keto-prostaglandin E1; 11-Dehydro-thromboxane B2; Plate...	C05956; C05962; C05964; C12202; C17653; C17655	C20H32O6	-H(-)	100
734	367.358	1	242917	0.478606	Tetracosanoic acid	C08320	C24H48O2	-H(-)	100
735	369.068	1	19192.1	0.877988	Digalacturonate; 1,2-beta-D-Glucuronosyl-D-glucuronate	C02273; C04354	C12H18O13	-H(-)	100
736	369.229	1	45887.6	0.973715	6-Keto-prostaglandin F1alpha; Thromboxane B2	C05961; C05963	C20H34O6	-H(-)	100
737	369.301	1	6011.89	0.185511	Di(2-ethylhexyl) adipate; Docosanedioate	C14240; C19625	C22H42O4	-H(-)	100
738	371.063	1	11369.7	0.899621	2-O-Caffeoylglucarate	C03062	C15H16O11	-H(-)	54
739	371.244	1	60267.7	0.968191	8,8a-Deoxyoleandolide	C11989	C20H36O6	-H(-)	100
740	372.144	1	8832.07	0.937573	1,2-O-Diacetylzephyranthine	C12171	C20H23NO6	-H(-)	86
741	373.151	1	37241.8	0.90823	Deoxyloganin; 8-Epideoxyloganin	C06071; C11648	C17H26O9	-H(-)	100
742	375.085	1	7839.7	0.953634	Resistomycin	C12080	C22H16O6	-H(-)	15
743	375.131	1	10950.2	0.936005	Riboflavin	C00255	C17H20N4O6	-H(-)	100
744	375.2	1	18333.9	0.88004	17beta-Hydroxy-7alpha-mercaptoandrost-4-en-3-one 7-propionate	C14973	C22H32O3S	-H(-)	100
745	377.033	1	65852.4	0.922286	6-Methylthiopurine 5'-monophosphate ribonucleotide	C16615	C11H15N4O7PS	-H(-)	100
746	378.027	1	13672.1	0.919851	6-Thioguanosine monophosphate	C16619	C10H14N5O7PS	-H(-)	100
747	378.09	1	780989	0.808857	Methicillin sodium	C13973	C17H19N2O6S.	-H(-)	43
748	379.014	1	23208.3	0.799795	6-Thioxanthine 5'-monophosphate	C16618	C10H13N4O8PS	-H(-)	32
749	380.154	1	9853.64	0.928249	Azelastine	C07768	C22H24ClN3O	-H(-)	25
750	381.021	1	7651.96	0.850447	Ceftizoxime sodium	C08118	C13H12N5O5S2.	-H(-)	100
751	381.133	1	11019	0.952683	Licoricone	C17765	C22H22O6	-H(-)	61
752	381.192	1	17167.7	0.959646	Cinncassiol C3; Cinncassiol A	C17641; C17645	C20H30O7	-H(-)	100
753	381.207	1	9755.73	0.837323	Ammoresinol	C09056	C24H30O4	-H(-)	100
754	382.055	1	8588.77	0.798471	Brinzolamide	C07760	C12H21N3O5S3	-H(-)	19
755	382.136	1	16706.4	0.932933	N-Acetyllactosamine; Lacto-N-biose; beta-D-Galactosyl-(1->3)-N-acetyl-D-gal...	C00611; C06372; C07278; C19784	C14H25NO11	-H(-)	100
756	382.174	1	6802.38	0.951847	Dihydrozeatin-O-glucoside	C16448	C16H25N5O6	-H(-)	100
757	383.119	1	111590	0.93122	Acetyl-maltose	C02130	C14H24O12	-H(-)	100
758	383.198	1	31278.4	0.979669	16-Methoxy-2,3-dihydro-3-hydroxytabersonine; Rhyncophylline; Isorhynchophyl...	C04578; C09236; C16980	C22H28N2O4	-H(-)	100
759	383.353	1	52035.8	0.498923	2-Hydroxytetracosanoic acid	C17873	C24H48O3	-H(-)	100
760	384.121	1	30577.5	0.941351	Nocardicin G; Anthocyanin 3'-O-beta-D-glucoside	C15550; C17355	C19H19N3O6; C21H21O7	-H(-); -H(-)	100
761	384.24	1	18945.1	0.949747	Buspirone	C06861	C21H31N5O2	-H(-)	100
762	385.129	1	78680.2	0.967272	Isosamidin; Peucenidin; Pteryxin; Samidin; 2-(4-Ethoxyphenyl)-5,6,7,8-tetra...	C09270; C09284; C09307; C09310; C14948	C21H22O7	-H(-)	100
763	385.164	1	19854.7	0.853531	Burseran; (+)-Eudesmin	C10547; C10561	C22H26O6	-H(-)	26
764	385.224	1	24666.9	0.969027	Oleandolide	C11990	C20H34O7	-H(-)	100
765	385.26	1	11158.8	0.976526	6-Deoxyerythronolide B	C03240	C21H38O6	-H(-)	100
766	386.016	1	9829.6	0.848344	dCDP	C00705	C9H15N3O10P2	-H(-)	100
767	387	1	10603.2	0.410337	dUDP	C01346	C9H14N2O11P2	-H(-)	100
768	387.144	1	36387.8	0.984563	Alectrol; Dihydrosamidin; Visnadin; Trachelogenin	C09059; C09260; C09316; C10891	C21H24O7	-H(-)	100
769	387.165	1	12734.8	0.940148	Tuberonic acid glucoside	C08558	C18H28O9	-H(-)	62
770	387.202	1	14494.6	0.972074	Rehmaionoside C	C17452	C19H32O8	-H(-)	100
771	387.291	1	5331.47	0.639875	2alpha-Methyl-17beta-[(tetrahydro-2H-pyran-2-yl)oxy]-5alpha-androstan-3-one	C15422	C25H40O3	-H(-)	100
772	388.019	1	5176.08	0.00186556	Cyclothiazide	C12685	C14H16ClN3O4S2	-H(-)	16
773	388.098	1	7269.21	0.97137	Cefprozil	C06888	C18H19N3O5S	-H(-)	100
774	388.139	1	8865.12	0.893856	Senaetnine	C10386	C20H23NO7	-H(-)	53
775	389.218	1	8108.4	0.971671	Rehmaionoside A; Rehmaionoside B	C17450; C17451	C19H34O8	-H(-)	100
776	390.992	1	5661.39	0.885416	Aurothioglucose	C08193	C6H11AuO5S	-H(-)	25
777	393.193	1	29818.4	0.98303	Nigakilactone M; Nigakilactone N	C17035; C17036	C21H30O7	-H(-)	41
778	395.188	1	59337.3	0.900443	9alpha-Fluoro-11beta,16alpha,17alpha,21-tetrahydroxypregn-4-ene-3,20-dione	C14638	C21H29FO6	-H(-)	25
779	396.988	1	5589.95	0.918228	Melarsoprol	C08001	C12H15AsN6OS2	-H(-)	11
780	397.166	1	12865.7	0.890547	L-365260	C15026	C24H22N4O2	-H(-)	100
781	397.333	1	5558.92	0.264493	Lauroyl peroxide	C19438	C24H46O4	-H(-)	100
782	398.099	1	10697	0.86368	Nocardicin E; Nocardicin F	C01739; C17354	C19H17N3O7	-H(-)	100
783	398.131	1	13751.9	0.942028	Oxmetidine	C11803	C19H21N5O3S	-H(-)	54
784	399.193	1	14373.8	0.980009	11-O-Demethyl-17-O-deacetylvindoline	C04318	C22H28N2O5	-H(-)	100
785	401.016	1	16479.2	0.792738	dTDP	C00363	C10H16N2O11P2	-H(-)	100
786	401.255	1	17384.2	0.975868	Erythronolide B	C06635	C21H38O7	-H(-)	100
787	402.011	1	8515.59	0.808819	CDP	C00112	C9H15N3O11P2	-H(-)	100
788	402.14	1	8785.12	0.942635	Perphenazine; Perphenazine maleate	C07427; C13540	C21H26ClN3OS; C21H26ClN3OS.	-H(-); -H(-)	25
789	402.995	1	16453.5	0.811482	UDP	C00015	C9H14N2O12P2	-H(-)	100
790	404.171	1	9701.01	0.915942	Clivoline	C10282	C21H27NO7	-H(-)	100
791	406.26	1	5160.46	0.963127	Cammaconine; Norerythrostachaldine	C08666; C08701	C23H37NO5	-H(-)	100
792	407.281	1	4275.37	0.950941	Cholic acid; Bile salt; 3alpha,7alpha,12beta-Trihydroxy-5beta-cholanate; Ur...	C00695; C01558; C04661; C17644; C17647; C17649; C17650; C17654; C17657; C17667; C17668; C17726; C17727; C17737	C24H40O5	-H(-)	100
793	408.132	1	11111.2	0.906157	SN-38 carboxylate form	C11366	C22H21N2O6	-H(-)	100
794	409.149	1	18690.1	0.811516	Bruceine D	C08752	C20H26O9	-H(-)	35
795	410.026	1	16581.3	0.381038	dADP	C00206	C10H15N5O9P2	-H(-)	95
796	410.155	1	11018.9	0.767305	Ro 18-5364	C15665	C22H25N3O3S	-H(-)	100
797	411.109	1	11334.9	0.939643	Podophyllotoxone; Aklavinone; Mollicellin C	C10875; C12424; C20046	C22H20O8	-H(-)	100
798	411.182	1	62935.1	0.905184	GF 109203X	C11238	C25H24N4O2	-H(-)	100
799	413.111	1	12315.7	0.90016	Futalosine	C16999	C19H18N4O7	-H(-)	77
800	413.199	1	69819	0.928031	Magnoshinin; Eplerenone; Estra-1,3,5(10)-triene-3,6alpha,17beta-triol triac...	C10658; C12512; C15382; C15440	C24H30O6	-H(-)	32
801	415.092	1	11398.3	0.886044	O-Carbamoyl-deacetylcephalosporin C	C06568	C15H20N4O8S	-H(-)	54
802	415.231	1	19104.4	0.961172	Atractyloside G	C17864	C21H36O8	-H(-)	11
803	416.252	1	5901.28	0.961582	Istamycin A1; Istamycin B1	C17987; C17992	C18H35N5O6	-H(-)	100
804	417.083	1	7206.96	0.900483	5'-Butyrylphosphoinosine; Kaempferol 3-O-beta-D-xyloside	C06435; C20727	C14H19N4O9P; C20H18O10	-H(-); -H(-)	100
805	418.955	1	11785.3	0.504185	1D-myo-Inositol 1,3,4-trisphosphate; D-myo-Inositol 1,4,5-trisphosphate	C01243; C01245	C6H15O15P3	-H(-)	100
806	420.155	1	5673.9	0.917001	Topotecan	C11158	C23H23N3O5	-H(-)	94
807	421.225	1	13047.5	0.953521	1,4-Bis(2-ethylhexyl) sulfosuccinate	C07874	C20H38O7S	-H(-)	49
808	421.405	1	5508.41	0.606836	Decyl oleate	C20365	C28H54O2	-H(-)	100
809	422.024	1	8879.14	0.836138	Glucoiberin	C08411	C11H21NO10S3	-H(-)	92
810	422.058	1	15547.6	0.862538	Gluconasturtiin	C08417	C15H21NO9S2	-H(-)	100
811	423.202	1	12302.8	0.941959	Didrovaltratum; Nigakilactone H; HT-2 Toxin	C09776; C17032; C19952	C22H32O8	-H(-)	100
812	423.208	1	9728.45	0.794775	Difenoxin	C07871	C28H28N2O2	-H(-)	100
813	424.04	1	7814.89	0.856367	Sinalbin	C08426	C14H19NO10S2	-H(-)	11
814	424.25	1	3567.75	0.952182	Diprenorphine	C11794	C26H35NO4	-H(-)	100
815	425.081	1	158095	0.411498	S-Glutathionyl-L-cysteine	C05526	C13H22N4O8S2	-H(-)	100
816	426.022	1	133794	0.851548	ADP; Adenosine 3',5'-bisphosphate; dGDP; Adenosine 2',5'-bisphosphate	C00008; C00054; C00361; C03850	C10H15N5O10P2	-H(-)	100
817	427.177	1	38785.3	0.930664	Pseudorhodomyrtoxin	C08951	C24H28O7	-H(-)	100
818	429.193	1	33278.9	0.914169	Athamantin	C09123	C24H30O7	-H(-)	63
819	430.03	1	8836.94	0.787234	Bensultap	C18563	C17H21NO4S4	-H(-)	22
820	430.182	1	26772.9	0.87143	Glenvastatin	C11699	C27H26FNO3	-H(-)	25
821	431.099	1	106833	0.958542	Vitexin; Isovitexin; Apigenin 7-O-beta-D-glucoside; Genistein 7-O-beta-D-gl...	C01460; C01714; C04608; C09126; C10345; C10420; C16911	C21H20O10	-H(-)	100
822	431.171	1	27314.4	0.979167	Salvinorin A	C20196	C23H28O8	-H(-)	100
823	433.236	1	7566.71	0.73137	Oleoylglycerone phosphate	C03630	C21H39O7P	-H(-)	100
824	434.024	1	5594.62	0.729424	Glucoraphenin	C08420	C12H21NO10S3	-H(-)	94
825	435.13	1	8242.14	0.952297	Phlorizin	C01604	C21H24O10	-H(-)	100
826	435.203	1	10018.7	0.943194	Polhovolide	C09532	C23H32O8	-H(-)	100
827	435.252	1	11921.8	0.883753	Stearoylglycerone phosphate	C03805	C21H41O7P	-H(-)	100
828	436.224	1	32440	0.944273	Lunarine	C10603	C25H31N3O4	-H(-)	100
829	438.053	1	7621.6	0.493102	Glucolimnanthin; Glucoaubrietin; Glucobarbarin	C08414; C17273; C17274	C15H21NO10S2	-H(-)	100
830	439.358	1	3172.73	0.624509	Karounidiol; Soyasapogenol C; 11-Oxo-beta-amyrin	C17394; C17422; C19943	C30H48O2	-H(-)	100
831	441.156	1	8376.14	0.936047	Mallotochromene	C09013	C24H26O8	-H(-)	100
832	441.284	1	20659.3	0.979536	L-Ascorbic acid, 6-octadecanoate	C20340	C24H42O7	-H(-)	15
833	442.017	1	19768.9	0.820312	GDP; 8-Oxo-dGDP	C00035; C20176	C10H15N5O11P2	-H(-)	100
834	445.08	1	112562	0.457156	Paederoside	C09795	C18H22O11S	-H(-)	78
835	447.093	1	267867	0.958412	Quercitrin; Isoorientin; Luteolin 7-O-beta-D-glucoside; Carthamone; Fisetin...	C01750; C01821; C03951; C08598; C10042; C10114; C12249; C12626; C16409; C17056	C21H20O11	-H(-)	100
836	447.19	1	10848.2	0.881717	Obliquine	C12183	C26H28N2O5	-H(-)	12
837	447.204	1	12869.6	0.935607	Estradiol-17alpha 3-D-glucuronoside; Estradiol-17beta 3-glucuronide; Jodrel...	C04300; C05503; C09121; C11237	C24H32O8	-H(-)	27
838	447.261	1	10323	0.96459	N-Acetyl-leu-leu-tyr-amide	C11297	C23H36N4O5	-H(-)	100
839	449.253	1	5916.07	0.970542	Laserpitin	C09697	C25H38O7	-H(-)	67
840	449.363	1	2463.08	0.725001	6-Deoxocastasterone	C15802	C28H50O4	-H(-)	100
841	450.082	1	5375.74	0.873735	5'-Benzoylphosphoadenosine	C06433	C17H18N5O8P	-H(-)	100
842	450.208	1	7540.14	0.932528	Formylmethionyl-leucyl-phenylalanine methyl ester	C11221	C22H33N3O5S	-H(-)	49
843	452.014	1	5746.9	0.0820803	Cefazolin sodium	C08098	C14H13N8O4S3.	-H(-)	100
844	452.037	1	5083.71	0.878388	Glucoerysolin	C08410	C12H23NO11S3	-H(-)	100
845	452.934	1	4980.97	0.567073	DIDS	C11591	C16H10N2O6S4	-H(-)	100
846	455.188	1	9773.35	0.931213	Delavirdine; Delavirdine mesylate	C06941; C08087	C22H28N6O3S; C22H28N6O3S.	-H(-); -H(-)	100
847	455.232	1	10846.4	0.975304	Phytyl diphosphate; D1927	C05427; C11717	C20H42O7P2; C21H36N4O5S	-H(-); -H(-)	100
848	455.353	1	4302.67	0.866942	Betulinic acid; alpha-Elemolic acid; Ursolic acid; Oleanolic acid; Soyasapo...	C08619; C08623; C08988; C17148; C17420; C20510	C30H48O3	-H(-)	100
849	456.15	1	50065.4	0.928574	Amygdalin	C08325	C20H27NO11	-H(-)	69
850	458.281	1	8830.59	0.966536	Deoxytubulosine	C11817	C29H37N3O2	-H(-)	100
851	460.077	1	4864.43	0.663839	3-Phosphoglycerol-glutathione	C03928	C13H24N3O11PS	-H(-)	10
852	460.329	1	5701.56	0.11351	Psychosine; D-Glucosylsphingosine	C01747; C03108	C24H47NO7	-H(-)	59
853	461.109	1	24835.5	0.952846	Isoscoparine; 6-Methoxyluteolin 7-rhamnoside; Swertiajaponin; Tectoridin; H...	C05990; C10104; C10187; C10533; C17762	C22H22O11	-H(-)	100
854	461.202	1	14168.7	0.901002	Patrinoside; Valerosidatum	C11640; C17068	C21H34O11	-H(-)	100
855	463.088	1	32089.7	0.94389	Quercetin 3-O-glucoside; Gossypetin 8-rhamnoside; Hyperin; Myricitrin; Quer...	C05623; C10050; C10073; C10108; C12639; C16410; C17763	C21H20O12	-H(-)	100
856	463.124	1	13412.8	0.952329	Hesperetin 7-O-glucoside	C16422	C22H24O11	-H(-)	100
857	463.452	1	3330.02	0.486736	14,16-Hentriacontanedione	C08377	C31H60O2	-H(-)	100
858	464.218	1	9707.41	0.90001	Codonocarpine	C10582	C26H31N3O5	-H(-)	100
859	465.25	1	6219.88	0.921612	Androsterone glucuronide; Etiocholan-3alpha-ol-17-one 3-glucuronide	C11135; C11136	C25H38O8	-H(-)	100
860	465.982	1	7839.81	0.817928	dCTP	C00458	C9H16N3O13P3	-H(-)	100
861	466.252	1	9651.86	0.743498	Tobramycin	C00397	C18H37N5O9	-H(-)	100
862	467.134	1	88599.4	0.921286	104-1; 104-2; 8-D-Olivosyl-landomycin	C12403; C12407; C18778	C25H24O9	-H(-)	100
863	467.191	1	10874.5	0.957268	Paucin	C09525	C23H32O10	-H(-)	88
864	468.064	1	19340.9	0.470804	2-(alpha-Hydroxyethyl)thiamine diphosphate	C05125	C14H23N4O8P2S	-H(-)	100
865	471.093	1	8045.29	0.91624	Tetracenomycin C	C06801	C23H20O11	-H(-)	100
866	471.166	1	17305.6	0.88272	C1'-C9-Glycosylated UWM6	C18681	C25H28O9	-H(-)	100
867	471.384	1	2270.61	0.594761	alpha-Tocopherol acetate; Soyasapogenol D	C13202; C17423	C31H52O3	-H(-)	100
868	472.114	1	6438.66	0.145158	CMP-N-trimethyl-2-aminoethylphosphonate	C05674	C14H27N4O10P2	-H(-)	100
869	473.073	1	9595.72	0.933226	Chicoric acid	C10437	C22H18O12	-H(-)	100
870	473.181	1	40752.1	0.982083	Robustaol A	C09968	C25H30O9	-H(-)	100
871	475.197	1	16523	0.969954	2-Methoxyestrone 3-glucuronide	C11132	C25H32O9	-H(-)	100
872	475.235	1	6874.97	0.949172	all-trans-Retinoyl-beta-glucuronide	C11061	C26H36O8	-H(-)	73
873	475.268	1	10073.9	0.878399	Cyclic-3,20-bis(1,2-ethanediyl acetal)-11alpha-(acetyloxy)-5alpha,6alpha-ep...	C14990	C27H40O7	-H(-)	23
874	476.184	1	8157.3	0.941964	19-Chloroproansamitocin	C20134	C25H32ClNO6	-H(-)	25
875	477.065	1	11027.5	0.87994	4-Methoxyglucobrassicin; Neoglucobrassicin	C08423; C08424	C17H22N2O10S2	-H(-)	100
876	477.197	1	7718.31	0.964995	Kanokoside B	C17429	C21H34O12	-H(-)	100
877	478.233	1	9475.81	0.944792	Fumitremorgin B	C20630	C27H33N3O5	-H(-)	17
878	479.083	1	12611.7	0.933057	Gossypin; 4-o-Galloylbergenin; 11-o-Galloylbergenin	C10051; C17514; C17520	C21H20O13	-H(-)	100
879	479.12	1	9634.59	0.966499	Cefepime	C08111	C19H24N6O5S2	-H(-)	18
880	479.483	1	47321.2	0.520097	1-Hexadecyl hexadecanoate	C13821	C32H64O2	-H(-)	100
881	480.111	1	13901.1	0.948726	Yersiniabactin	C12038	C21H27N3O4S3	-H(-)	49
882	483.328	1	3657.6	0.805747	N-tert-Butyloxycarbonyl-deacetyl-leupeptin	C11604	C23H44N6O5	-H(-)	33
883	485.181	1	45406.9	0.981981	Rutaevin; Nafenopin glucuronide	C08779; C11608	C26H30O9	-H(-)	100
884	485.291	1	6161.98	0.887376	Hydrocortisone cypionate	C08176	C29H42O6	-H(-)	100
885	487.101	1	22291.8	0.921128	CDP-choline	C00307	C14H26N4O11P2	-H(-)	100
886	487.156	1	60498.2	0.924769	O-(1->4)-alpha-L-Dihydrostreptosyl-streptidine 6-phosphate	C04767	C14H29N6O11P	-H(-)	100
887	487.343	1	5855.69	0.922823	Asiatic acid; Cimigenol; Dahurinol; Euscaphic acid	C08617; C17538; C17841; C17890	C30H48O5	-H(-)	100
888	489.219	1	12489.7	0.836949	Glimepiride	C07669	C24H34N4O5S	-H(-)	86
889	489.993	1	9828.22	0.4569	dATP	C00131	C10H16N5O12P3	-H(-)	100
890	491.081	1	10784.3	0.793342	Carmine	C11254	C22H20O13	-H(-)	11
891	491.193	1	9866.67	0.940882	Palmatoside G	C17507	C25H32O10	-H(-)	100
892	491.267	1	10831.6	0.966333	Mucronine B	C10010	C28H36N4O4	-H(-)	100
893	491.483	1	1751.53	0.486894	Tritriacontane-16,18-dione	C08394	C33H64O2	-H(-)	100
894	492.156	1	9129.1	0.944073	Aspoxicillin	C13269	C21H27N5O7S	-H(-)	100
895	492.316	1	4686.94	0.844168	Tiamulin	C12065	C28H47NO4S	-H(-)	100
896	493.209	1	8420.51	0.955187	Glaucarubinone; Soularubinone	C08763; C08784	C25H34O10	-H(-)	44
897	495.253	1	7086.27	0.954438	Leukotriene D4	C05951	C25H40N2O6S	-H(-)	100
898	495.478	1	1606.93	0.743735	Corynomycolic acid	C16793	C32H64O3	-H(-)	100
899	496.202	1	13878.3	0.933615	Validamycin A	C12112	C20H35NO13	-H(-)	22
900	498.289	1	5249.62	0.956758	Taurodeoxycholate; Taurochenodeoxycholate; Tauroursodeoxycholic acid	C05463; C05465; C16868	C26H45NO6S	-H(-)	100
901	499.29	1	13646.2	0.966233	Mupirocin	C11758	C26H44O9	-H(-)	35
902	501.145	1	21552.1	0.910729	alpha-L-Rhamnopyranosyl-(1->2)-beta-D-galactopyranosyl-(1->2)-beta-D-glucur...	C12082	C18H30O16	-H(-)	100
903	501.233	1	15580.2	0.948045	Eriojaposide A	C17888	C24H38O11	-H(-)	96
904	502.302	1	11816.7	0.224212	Pederin	C15760	C25H45NO9	-H(-)	100
905	503.078	1	19643.8	0.888414	Hypericin	C07606	C30H16O8	-H(-)	100
906	503.162	1	1.19106e+06	0.870748	Raffinose; Panose; Galactomannan; Maltotriose; Isomaltotriose; 6-alpha-Malt...	C00492; C00713; C00883; C01835; C02160; C03367; C03661; C03848; C05404; C06219; C08239; C08243; C08251	C18H32O16	-H(-)	100
907	505.208	1	10266.7	0.95509	Limonoate	C01593	C26H34O10	-H(-)	100
908	505.988	1	31563	0.587174	ATP; dGTP; 2-Hydroxy-dATP	C00002; C00286; C19969	C10H16N5O13P3	-H(-)	100
909	508.475	1	2129.12	0.581905	N-(Tetradecanoyl)-sphing-4-enine	C13916	C32H63NO3	-H(-)	22
910	509.091	1	9035.39	0.787043	2-O-[2-O-(alpha-D-Mannopyranosyl)-alpha-D-glucopyranosyl]-3-phospho-D-glyce...	C19793	C15H27O17P	-H(-)	100
911	509.208	1	8146.69	0.777214	GW 409544	C15623	C31H30N2O5	-H(-)	100
912	510.161	1	23388.7	0.804388	Hygromycin A	C17579	C23H29NO12	-H(-)	100
913	512.249	1	6315.59	0.945554	DAMGO	C11318	C26H35N5O6	-H(-)	18
914	513.285	1	5818.72	0.934864	Cucurbitacin I; Stigmatellin A	C08800; C12148	C30H42O7	-H(-)	94
915	515.194	1	11930.7	0.942312	Harrisonin; Spicatin	C08766; C09551	C27H32O10	-H(-)	33
916	517.283	1	16495.3	0.804963	Sativanine B	C10013	C30H38N4O4	-H(-)	100
917	517.317	1	5246.82	0.973226	Cucurbitacin F; Cucurbitacin O	C08798; C08803	C30H46O7	-H(-)	100
918	517.375	1	1718.61	0.657761	13-beta-D-Glucosyloxydocosanoate	C04103	C28H54O8	-H(-)	100
919	519.258	1	7683.29	0.971881	7beta-Hydroxytaxusin	C20153	C28H40O9	-H(-)	13
920	519.297	1	9731.09	0.904651	Cyasterone; Soraphen A	C08816; C11300	C29H44O8	-H(-)	100
921	519.33	1	3920.99	0.947671	Cucurbitacin P	C08804	C30H48O7	-H(-)	10
922	521.984	1	7391.01	0.702507	GTP; 8-Oxo-dGTP	C00044; C19967	C10H16N5O14P3	-H(-)	100
923	523.219	1	8136.8	0.93949	Mascaroside	C09132	C26H36O11	-H(-)	100
924	526.179	1	8205.87	0.884301	4-O-(beta-L-Arabinofuranosyl-(1->2)-beta-L-arabinofuranosyl-(1->2)-beta-L-a...	C20705	C20H33NO15	-H(-)	43
925	527.176	1	8719.58	0.936238	Deoxyloganic acid tetraacetate	C11647	C24H32O13	-H(-)	68
926	529.207	1	48498.2	0.96369	Gomisin D	C17816	C28H34O10	-H(-)	100
927	530.192	1	9190.87	0.890072	Phaseolotoxin	C08440	C15H34N9O8PS	-H(-)	100
928	531.116	1	9902.79	0.867822	Biochanin A 7-O-(6-O-malonyl-beta-D-glucoside); Malonylglycitin; (-)-Maacki...	C12625; C16197; C16231	C25H24O13	-H(-)	23
929	533.093	1	15162.1	0.826392	Luteolin 7-O-(6''-malonylglucoside)	C10103	C24H22O14	-H(-)	100
930	533.146	1	13452.3	0.924159	Cercosporin	C10309	C29H26O10	-H(-)	100
931	533.208	1	10344.4	0.859943	N-Demethyl-desepoxymaytansinol	C20136	C27H35ClN2O7	-H(-)	10
932	533.277	1	11073.2	0.878028	Helveticoside; Corotoxigenin-3-O-alpha-L-rhamnopyranoside	C08869; C17525	C29H42O9	-H(-)	71
933	533.315	1	8693.13	0.959633	Integerrenine	C10005	C31H42N4O4	-H(-)	57
934	535.218	1	5911.23	0.953913	Quassimarin	C08777	C27H36O11	-H(-)	100
935	540.054	1	147658	0.888225	Cyclic ADP-ribose	C13050	C15H21N5O13P2	-H(-)	100
936	540.287	1	5509.26	0.932699	Psychosine sulfate	C02744	C24H47NO10S	-H(-)	14
937	541.026	1	18591.7	0.558805	Cefonicid	C06882	C18H18N6O8S3	-H(-)	54
938	542.156	1	11352.8	0.936632	Patent blue	C13725	C27H31N2O6S2.	-H(-)	100
939	544.111	1	15476	0.910536	dTDP-L-epivancosamine; dTDP-L-vancosamine	C12321; C12322	C17H29N3O13P2	-H(-)	100
940	544.188	1	294218	0.893279	alpha-D-Galactosyl-N-acetyllactosamine; alpha-D-Galactosyl-1,3-beta-D-galac...	C04428; C04847	C20H35NO16	-H(-)	100
941	545.332	1	14585.9	0.974996	3-O-alpha-Mycarosylerythronolide B	C06630	C28H50O10	-H(-)	100
942	547.292	1	8434.78	0.965391	Cymarin	C08859	C30H44O9	-H(-)	100
943	549.088	1	40871.9	0.870703	Quercetin 3-O-(6-O-malonyl-beta-D-glucoside)	C12638	C24H22O15	-H(-)	100
944	549.182	1	10679.1	0.92923	Genipin 1-beta-gentiobioside	C16965	C23H34O15	-H(-)	100
945	551.268	1	6119.39	0.919502	Canthiumine	C10000	C33H36N4O4	-H(-)	22
946	551.323	1	11974.5	0.9635	Pandamine	C10012	C31H44N4O5	-H(-)	100
947	552.133	1	7678.36	0.806178	OA-6129 C	C20814	C20H31N3O11S2	-H(-)	100
948	553.245	1	15130.2	0.965375	Toonacilin	C08785	C31H38O9	-H(-)	100
949	554.205	1	4720.75	0.950984	Desmethyldescarbamoylnovobiocin; 15-Demethylaclacinomycin T	C12475; C20689	C29H33NO10	-H(-)	14
950	554.268	1	5221.18	0.917367	Butirosin A; Butirosin B; Oxyapramycin	C17585; C17586; C17997	C21H41N5O12	-H(-)	100
951	555.294	1	5966.63	0.95646	Cucurbitacin E	C08797	C32H44O8	-H(-)	13
952	558.064	1	19156.1	0.864542	ADP-ribose; ADP-D-ribose; Phosphoribosyl-AMP	C00301; C01882; C02741	C15H23N5O14P2	-H(-)	100
953	559.218	1	11019.3	0.964836	Labriformidin	C08870	C29H36O11	-H(-)	100
954	560.106	1	8011.55	0.879569	dTDP-4-amino-4,6-dideoxy-5-C-methyl-L-mannose	C11461	C17H29N3O14P2	-H(-)	100
955	561.155	1	22037.9	0.789581	Albanol A	C08738	C34H26O8	-H(-)	100
956	561.161	1	16496.5	0.928652	Flavonol 3-O-beta-D-glucosyl-(1->2)-beta-D-glucoside	C15581	C27H30O13	-H(-)	100
957	561.234	1	21312.2	0.976242	Eriocarpin	C08865	C29H38O11	-H(-)	100
958	561.252	1	8476.22	0.943151	Protoporphyrin	C02191	C34H34N4O4	-H(-)	94
959	561.29	1	8930.73	0.938415	Atractyloside D	C17861	C27H46O12	-H(-)	25
960	563.068	1	16206.3	0.842276	dTDP-glucose; dTDP-galactose	C00842; C02097	C16H26N2O16P2	-H(-)	100
961	563.141	1	21139.1	0.884507	Apigenin 7-O-[beta-D-apiosyl-(1->2)-beta-D-glucoside]; Neoschaftoside; Scha...	C04858; C10110; C10181; C16491; C16803	C26H28O14	-H(-)	100
962	563.286	1	8976.02	0.954906	Musaroside; Vernadigin	C08875; C08884	C30H44O10	-H(-)	100
963	564.349	1	2951.91	0.727722	JSTX-3	C13931	C27H47N7O6	-H(-)	13
964	565.047	1	48241.9	0.860384	UDP-glucose; UDP-alpha-D-galactose; UDP-alpha-D-galactofuranose	C00029; C00052; C03733	C15H24N2O17P2	-H(-)	100
965	566.281	1	5011.31	0.90895	3'-Deoxydihydrostreptomycin	C03755	C21H41N7O11	-H(-)	15
966	571.98	1	3962.13	0.724153	Cefotetan disodium	C14007	C17H15N7O8S4.	-H(-)	100
967	572.22	1	7264.65	0.90902	MET-enkephalin	C11684	C27H35N5O7S	-H(-)	73
968	573.307	1	15300.9	0.965865	Cucurbitacin A	C08793	C32H46O9	-H(-)	100
969	574.121	1	7117.22	0.701055	dTDP-D-mycaminose; dTDP-3-dimethylamino-3,6-dideoxy-alpha-D-galactopyranose...	C11933; C19948; C20766	C18H31N3O14P2	-H(-)	100
970	575.256	1	7823.71	0.944784	Tiliacorine	C09667	C36H36N2O5	-H(-)	100
971	575.322	1	17171	0.957961	Cerberin; Oleandrin	C19984; C19987	C32H48O9	-H(-)	100
972	576.076	1	5186.96	0.83632	5-(5-Phospho-D-ribosylaminoformimino)-1-(5-phosphoribosyl)-imidazole-4-carb...	C04896; C04916	C15H25N5O15P2	-H(-)	60
973	577.156	1	6843.14	0.92897	Violanthin; Apigenin 7-O-neohesperidoside; Vitexin 2''-O-beta-L-rhamnoside;...	C10196; C12627; C12628; C16802; C16981	C27H30O14	-H(-)	100
974	579.026	1	11218.8	0.803488	UDP-glucuronate; UDP-D-galacturonate; UDP-L-iduronate	C00167; C00617; C02330	C15H22N2O18P2	-H(-)	100
975	579.134	1	28758.5	0.906184	Carlinoside; Neocarlinoside	C10026; C10109	C26H28O15	-H(-)	37
976	579.173	1	8731.17	0.915364	Naringin; Narirutin; Cascaroside A; Naringin chalcone; Cascaroside B	C09789; C09793; C10307; C16423; C16799	C27H32O14	-H(-)	100
977	579.462	1	1516.83	0.410378	Giganin	C08488	C35H64O6	-H(-)	100
978	582.261	1	59915.1	0.95529	N1,N5,N10-Tricoumaroyl spermidine	C18069	C34H37N3O6	-H(-)	100
979	584.167	1	7372.71	0.42393	SN38 glucuronide carboxylate form	C11375	C28H29N2O12	-H(-)	31
980	589.52	1	6015.56	0.574441	Coixenolide	C17566	C38H70O4	-H(-)	100
981	593.151	1	1.06518e+06	0.962135	Isoorientin 2''-O-rhamnoside; Vitexin 2''-O-beta-D-glucoside; Isovitexin 2'...	C03870; C04024; C04199; C08064; C10195; C10513; C12630; C17600	C27H30O15	-H(-)	79
982	593.332	1	57808.7	0.95999	13-Deoxytedanolide	C16861	C32H50O10	-H(-)	100
983	595.13	1	21185.1	0.910367	Quercetin 3-O-[beta-D-xylosyl-(1->2)-beta-D-glucoside]	C12637	C26H28O16	-H(-)	100
984	595.283	1	20088.6	0.885973	Berbamunine; Guattegaumerine; Magnoline	C05177; C06511; C06515	C36H40N2O6	-H(-)	23
985	597.181	1	5979.67	0.9049	Geniposide pentaacetate	C11639	C27H34O15	-H(-)	37
986	601.356	1	5631.01	0.937622	Garcinol; Xanthochymol	C09929; C09979	C38H50O6	-H(-)	16
987	603.178	1	7189.98	0.893481	Aldotetraouronic acid	C20573	C22H36O19	-H(-)	100
988	603.247	1	6998.99	0.919259	N-Demethyl-desepoxyansamitocin P-3	C20137	C31H41ClN2O8	-H(-)	25
989	603.291	1	7914.08	0.945433	Dilazep dihydrochloride	C12954	C31H44N2O10.	-H(-)	62
990	604.069	1	9680.35	0.856589	GDP-mannose; GDP-glucose; GDPhexose; GDP-L-galactose; GDP-L-gulose	C00096; C00394; C01581; C02280; C15925	C16H25N5O16P2	-H(-)	100
991	605.231	1	11833.9	0.860527	Cancentrine	C09370	C36H34N2O7	-H(-)	36
992	606.074	1	97401	0.82908	UDP-N-acetyl-alpha-D-glucosamine; UDP-N-acetyl-D-galactosamine; UDP-N-acety...	C00043; C00203; C01170	C17H27N3O17P2	-H(-)	100
993	607.167	1	10408	0.890486	Diosmin; Physcion 8-gentiobioside; Spinosin; Isospinosin	C10039; C10382; C17834; C17837	C28H32O15	-H(-)	100
994	607.282	1	7555.22	0.919873	Berbamine; Gyrocarpine; Oxyacanthine; Pycnamine; Thalmine	C09357; C09458; C09598; C09615; C09659	C37H40N2O6	-H(-)	100
995	609.146	1	400700	0.926826	Rutin; Lucenin-2; Kaempferol 3-O-beta-D-glucosyl-(1->2)-beta-D-glucoside; K...	C05625; C10102; C12634; C16490; C17563; C19796	C27H30O16	-H(-)	100
996	609.303	1	9268.8	0.836731	BQ 123	C11587	C31H42N6O7	-H(-)	100
997	613.176	1	5435.78	0.026599	Leiocarposide	C10805	C27H34O16	-H(-)	78
998	620.02	1	7946.27	0.866638	ADP-ribose 1'',2''-phosphate; 2'-Phospho-cyclic ADP-ribose	C19851; C20742	C15H22N5O16P3	-H(-)	100
999	625.141	1	277547	0.952766	Quercetin 3-O-beta-D-glucosyl-(1->2)-beta-D-glucoside	C12667	C27H30O17	-H(-)	100
1000	625.265	1	6942.33	0.822869	Red chlorophyll catabolite	C18022	C35H38N4O7	-H(-)	20
1001	626.128	1	28203.6	0.67024	Delphinidin 3-O-(6-caffeoyl-beta-D-glucoside)	C16367	C30H27O15	-H(-)	100
1002	629.095	1	10049.2	0.902929	Prebetanin	C08567	C24H26N2O16S	-H(-)	10
1003	630.245	1	33969.6	0.96483	N1,N5,N10-Tricaffeoyl spermidine	C18070	C34H37N3O9	-H(-)	100
1004	631.366	1	14364.2	0.952909	Geissospermine	C09200	C40H48N4O3	-H(-)	99
1005	633.126	1	14246.7	0.774669	Actinorhodin	C06691	C32H26O14	-H(-)	100
1006	637.236	1	6949.05	0.00758833	Kanokoside C	C17430	C27H42O17	-H(-)	100
1007	638.03	1	4819.07	0.902716	ADPribose 2'-phosphate	C03246	C15H24N5O17P3	-H(-)	100
1008	638.17	1	6470.97	0.953747	CMP-pseudaminic acid; CMP-N,N'-diacetyllegionaminate	C20083; C20419	C22H34N5O15P	-H(-)	56
1009	638.26	1	5621.99	0.905608	Demethyl-desacetyl-rifamycin S	C14724	C34H41NO11	-H(-)	75
1010	645.365	1	7106.2	0.835057	Abrusoside A	C08920	C36H54O10	-H(-)	100
1011	649.613	1	6530.29	0.695235	2S,3R-Didecanoyl-docosane-2,3-diol	C13822	C42H82O4	-H(-)	100
1012	650.281	1	13437.2	0.854264	17alpha-(N-Acetyl-D-glucosaminyl)-estradiol 3-D-glucuronoside	C04806	C32H45NO13	-H(-)	100
1013	652.215	1	5157.01	0.9116	Bromocriptine	C06856	C32H40BrN5O5	-H(-)	25
1014	652.313	1	11390.2	0.964233	A 80987	C15661	C37H43N5O6	-H(-)	100
1015	655.15	1	5439.07	0.893624	Teniposide	C11153	C32H32O13S	-H(-)	57
1016	655.315	1	5402.83	0.870887	N3'-Acetylneomycin	C02725	C25H48N6O14	-H(-)	100
1017	657.415	1	2978.75	0.869127	Fucoxanthin	C08596	C42H58O6	-H(-)	100
1018	658.416	1	3370.38	0.85943	Argiotoxin 659; Argiopinin III	C13929; C20095	C31H53N11O5	-H(-)	100
1019	663.374	1	7221.8	0.926785	Phytolaccoside B	C08968	C36H56O11	-H(-)	92
1020	665.214	1	117480	0.773117	Glycogen; Stachyose; Cellotetraose; Maltotetraose; Isolychnose; 1,3-alpha-D...	C00182; C01613; C02013; C02052; C03989; C04861; C08242; C08248	C24H42O21	-H(-)	100
1021	669.42	1	2944.24	0.914764	Monensin	C06693	C36H62O11	-H(-)	34
1022	672.292	1	8478.29	0.901878	N1,N5,N10-Triferuloyl spermidine	C18071	C37H43N3O9	-H(-)	83
1023	673.481	1	2814.39	0.768546	1-Hexadecanoyl-2-(9Z-octadecenoyl)-sn-glycero-3-phosphate	C13889	C37H71O8P	-H(-)	100
1024	674.318	1	6010.64	0.872579	Jesaconitine	C08692	C35H49NO12	-H(-)	100
1025	680.4	1	2812.31	0.888432	Mycinamicin III	C15681	C36H59NO11	-H(-)	88
1026	686.032	1	5183.05	0.92853	UDP-N-acetyl-D-galactosamine 4-sulfate	C04426	C17H27N3O20P2S	-H(-)	67
1027	691.332	1	7006.82	0.916572	Scillaren A	C08879	C36H52O13	-H(-)	54
1028	694.175	1	6647.62	0.898408	Dexylosylbenanomicin A	C06787	C34H33NO15	-H(-)	11
1029	694.288	1	5082.63	0.873425	Rifamycin S	C14540	C37H45NO12	-H(-)	100
1030	696.301	1	4859.03	0.887754	Rifamycin	C12044	C37H47NO12	-H(-)	30
1031	699.35	1	5503.21	0.923395	Septentriodine	C08668	C37H52N2O11	-H(-)	100
1032	700.527	1	3673.64	0.766463	1-Hexadecanoyl-2-(9Z-octadecenoyl)-sn-glycero-3-phosphonoethanolamine	C13878	C39H76NO7P	-H(-)	27
1033	701.283	1	4183.35	0.864639	Taccalonolide A	C08635	C36H46O14	-H(-)	33
1034	701.291	1	4124.12	0.849204	Bisibuthiamine	C12750	C32H46N8O6S2	-H(-)	100
1035	716.522	1	28425.3	0.65391	1-Hexadecanoyl-2-(9Z-octadecenoyl)-sn-glycero-3-phosphoethanolamine	C13877	C39H76NO8P	-H(-)	65
1036	726.409	1	3755.36	0.881008	Mycinamicin II	C15680	C37H61NO13	-H(-)	11
1037	734.232	1	4833.11	0.777849	Anthemis glycoside B	C08327	C34H41NO17	-H(-)	12
1038	739.208	1	13968.9	0.94592	Robinin	C10178	C33H40O19	-H(-)	100
1039	743.453	1	3799.73	0.860924	(3S,2'S)-4-Ketomyxol 2'-alpha-L-fucoside	C15942	C46H64O8	-H(-)	100
1040	747.518	1	7306.46	0.198863	1-Hexadecanoyl-2-(9Z-octadecenoyl)-sn-glycero-3-phospho-sn-glycerol	C13883	C40H77O10P	-H(-)	100
1041	749.448	1	2395.38	0.835831	alpha-Hederin	C08954	C41H66O12	-H(-)	100
1042	752.291	1	4153.42	0.791401	Rifamycin O	C01849	C39H47NO14	-H(-)	40
1043	753.481	1	4558.96	0.0126891	Chikusetsusaponin Ia	C17544	C41H70O12	-H(-)	78
1044	759.577	1	2997.94	0.770033	1-Hexadecanoyl-2-(9Z-octadecenoyl)-sn-glycero-3-phosphocholine	C13875	C42H83NO8P	-H(-)	99
1045	760.512	1	4896.69	0.791823	1-Hexadecanoyl-2-(9Z-octadecenoyl)-sn-glycero-3-phosphoserine	C13880	C40H76NO10P	-H(-)	100
1046	764.286	1	3848.28	0.64271	O-Phosphoviomycin	C02574	C25H44N13O13P	-H(-)	66
1047	766.107	1	8513.97	0.900001	CoA	C00010	C21H36N7O16P3S	-H(-)	100
1048	771.198	1	24068.3	0.92707	Kaempferol 3-sophorotrioside	C12635	C33H40O21	-H(-)	100
1049	775.274	1	3785.08	0.581326	Sanggenon E	C17871	C45H44O12	-H(-)	14
1050	777.34	1	3763.22	0.771611	Bis(glutathionyl)spermine disulfide	C16564	C30H54N10O10S2	-H(-)	100
1051	779.6	1	2662.06	0.535048	3-Demethylubiquinone-9	C03226	C53H80O4	-H(-)	47
1052	782.401	1	4448.92	0.84049	Beauvericin	C11590	C45H57N3O9	-H(-)	59
1053	783.214	1	5914.93	0.856773	6''-Feruloylspinosin	C17836	C38H40O18	-H(-)	100
1054	784.149	1	12243	0.87209	FAD	C00016	C27H33N9O15P2	-H(-)	100
1055	789.392	1	4979.94	0.84775	Nostocyclopeptide A2	C15724	C40H54N8O9	-H(-)	19
1056	789.499	1	4032.19	0.896415	all-trans-Nonaprenyl diphosphate; di-trans,poly-cis-Nonaprenyl diphosphate	C04145; C17438	C45H76O7P2	-H(-)	100
1057	791.401	1	4541.89	0.862185	3',4'-Anhydrovinblastine	C11641	C46H56N4O8	-H(-)	45
1058	809.413	1	4806.19	0.859901	Vinblastine; Leurosidine; Vinblastine sulfate	C07201; C09218; C11626	C46H58N4O9; C46H58N4O9.	-H(-); -H(-)	100
1059	835.534	1	16850.9	0.811507	1-Hexadecanoyl-2-(9Z-octadecenoyl)-sn-glycero-3-phospho-1'-myo-inositol	C13888	C43H81O13P	-H(-)	100
1060	853.331	1	3338	0.729248	N-Acetyl-D-glucosaminyl-N-acetylmuramoyl-L-Ala-D-glutamyl-6-carboxy-L-lysine	C04876	C33H54N6O20	-H(-)	100
1061	865.387	1	3262.03	0.753215	Pristinamycin IA	C11615	C45H54N8O10	-H(-)	22
1062	893.308	1	5196.17	0.629071	Precorrin 3B	C06406	C43H50N4O17	-H(-)	38
1063	893.345	1	3040.05	0.8896	Precorrin 6X	C06320	C44H54N4O16	-H(-)	49
1064	912.549	1	2281.21	0.842865	Sirolimus	C07909	C51H79NO13	-H(-)	66
1065	915.202	1	6456.94	0.871881	Siroheme	C00748	C42H44FeN4O16	-H(-)	25
1066	919.275	1	3744.98	0.808833	Cassiaside B2	C17674	C39H52O25	-H(-)	18
1067	924.416	1	3110.92	0.678402	Cyanopeptolin S	C15743	C40H63N9O14S	-H(-)	25
1068	935.081	1	4266.61	0.914673	Casuarictin; Casuarinin	C10212; C10213	C41H28O26	-H(-)	49
1069	936.238	1	5471.65	0.881497	(S)-Hydroxydecanoyl-CoA	C05264	C31H54N7O18P3S	-H(-)	100
1070	945.541	1	2302.44	0.774893	Ginsenoside Re; Ginsenoside Rd; Gypenoside XVII	C08944; C20725; C20736	C48H82O18	-H(-)	17
1071	948.274	1	5542.26	0.809947	Lauroyl-CoA	C01832	C33H58N7O17P3S	-H(-)	100
1072	953.288	1	4845.41	0.744171	Cobalt-dihydro-precorrin 6	C11543	C44H55CoN4O16	-H(-)	25
1073	960.166	1	4687.05	0.914386	3-Hydroxy-3-(3-hydroxy-4-methoxyphenyl)propionyl-CoA; 4-Hydroxy-3-methoxyph...	C07302; C07303	C31H46N7O20P3S	-H(-)	100
1074	966.153	1	5973.82	0.912257	(E,E)-Piperoyl-CoA	C02611	C33H44N7O19P3S	-H(-)	18
1075	976.716	1	2473.81	0.689341	Undecaprenyl phosphate alpha-L-Ara4N	C16157	C60H100NO7P	-H(-)	100
1076	978.212	1	5084.9	0.78374	3-Hydroxy-3-(4-methylpent-3-en-1-yl)glutaryl-CoA	C04675	C32H52N7O20P3S	-H(-)	100
1077	978.522	1	2887.44	0.611221	1-Hexadecanoyl-2-(9Z-octadecenoyl)-sn-glycero-3-cytidine-5'-diphosphate	C13892	C46H83N3O15P2	-H(-)	100
1078	981.505	1	2672.45	0.579769	Colubrinoside	C08937	C50H78O19	-H(-)	54
1079	994.975	1	3024.55	0.59495	P1,P6-Bis(5'-adenosyl)hexaphosphate	C20190	C20H30N10O25P6	-H(-)	75

## Sheet: annotation
ionIdx	ionMz	ionActive	ionQualTIC	ionAverageInt	mz difference	formula	ion	score	name	synonym	kegg_id
1	55.0183	1	0.771285	4947.97	0.000665333	C3H4O	-H(-)	100	Acrolein	Acrolein; Acrylaldehyde; Acrylic aldehyde; Propenal	C01471
1	55.0183	1	0.771285	4947.97	0.000665333	C3H4O	-H(-)	100	2-Propyn-1-ol	1-Hydroxy-2-propyne; 1-Propyn-3-ol; 1-Propyn-3-yl alcohol; 2-Propyn-1-ol; 2-Propynol; 2-Propynyl alcohol; 3-Hydroxy-1-propyne; 3-Propynol; Ethynylcarbinol; NA 1986; Prop-2-in-1-ol; Prop-2-yn-1-ol; Prop-2-yne-1-ol; Propargyl alcohol; Propynyl alcohol	C05986
2	57.0341	1	0.86045	17110.5	0.000534011	C3H6O	-H(-)	100	Acetone	2-Propanone; Acetone; Dimethyl ketone	C00207
2	57.0341	1	0.86045	17110.5	0.000534011	C3H6O	-H(-)	100	Propanal	Propanal; Propionaldehyde	C00479
2	57.0341	1	0.86045	17110.5	0.000534011	C3H6O	-H(-)	100	Allyl alcohol	2-Propen-1-ol; Allyl alcohol	C02001
2	57.0341	1	0.86045	17110.5	0.000534011	C3H6O	-H(-)	100	(2R)-1,2-Epoxypropane	(2R)-1,2-Epoxypropane	C11506
2	57.0341	1	0.86045	17110.5	0.000534011	C3H6O	-H(-)	100	(S)-1,2-Epoxypropane	(S)-1,2-Epoxypropane	C11507
2	57.0341	1	0.86045	17110.5	0.000534011	C3H6O	-H(-)	100	1,2-Epoxypropane	1,2-Epoxypropane; 1,2-Propylene oxide; Propylene oxide	C15508
3	58.0055	1	0.073733	1978.68	0.000534403	C2H3O2.	-H(-)	100	Potassium acetate	Potassium acetate	C12554
4	58.0294	1	0.846649	2544.16	0.000436834	C2H5NO	-H(-)	100	Acetamide	Acetamide	C06244
4	58.0294	1	0.846649	2544.16	0.000436834	C2H5NO	-H(-)	100	Aminoacetaldehyde	2-Aminoacetaldehyde; Aminoacetaldehyde	C06735
4	58.0294	1	0.846649	2544.16	0.000436834	C2H5NO	-H(-)	100	NMF	N-Methylformamide; NMF	C11489
5	59.0133	1	0.931527	42664	0.000563368	C2H4O2	-H(-)	100	Acetate	Acetate; Acetic acid; Ethanoic acid	C00033
5	59.0133	1	0.931527	42664	0.000563368	C2H4O2	-H(-)	100	Glycolaldehyde	Glycolaldehyde; Hydroxyacetaldehyde	C00266
6	59.0498	1	0.0901329	1602.56	0.000466726	C3H8O	-H(-)	100	Propan-2-ol	2-Propanol; Isopropanol; Isopropyl alcohol; Propan-2-ol	C01845
6	59.0498	1	0.0901329	1602.56	0.000466726	C3H8O	-H(-)	100	Propane-1-ol	1-Hydroxypropane; 1-Propanol; Ethylcarbinol; Optal; Osmosol extra; Propan-1-ol; Propane-1-ol; Propanol; Propyl alcohol; UN 1274; n-Propanol; n-Propyl alcohol	C05979
7	60.9929	1	0.147199	3378.53	0.000251185	H2CO3	-H(-)	100	Carbonic acid	Carbonic acid; Dihydrogen carbonate; H2CO3	C01353
8	67.0186	1	0.648198	9818.15	0.00031363	C4H4O	-H(-)	100	3-Butyn-1-al	3-Butyn-1-al	C06145
8	67.0186	1	0.648198	9818.15	0.00031363	C4H4O	-H(-)	100	Furan	Furan	C14275
9	69.0342	1	0.763217	5078.09	0.00036886	C4H6O	-H(-)	100	3-Butyn-1-ol	3-Butyn-1-ol	C06146
9	69.0342	1	0.763217	5078.09	0.00036886	C4H6O	-H(-)	100	Vinyl ether	Vinyl ether	C17721
9	69.0342	1	0.763217	5078.09	0.00036886	C4H6O	-H(-)	100	Crotonaldehyde	2-Butenal; Crotonaldehyde	C19377
9	69.0342	1	0.763217	5078.09	0.00036886	C4H6O	-H(-)	100	But-3-en-2-one	But-1-en-3-one; But-3-en-2-one; Butenone; Methyl vinyl ketone	C20701
10	70.0295	1	0.758908	2667.51	0.000318321	C3H5NO	-H(-)	100	Acrylamide	2-Propenamide; Acrylamide	C01659
11	71.0133	1	0.884911	48154.8	0.000501631	C3H4O2	-H(-)	100	Acrylic acid	2-Propenoic acid; Acrylate; Acrylic acid; Propenoate; Vinylformic acid	C00511
11	71.0133	1	0.884911	48154.8	0.000501631	C3H4O2	-H(-)	100	Methylglyoxal	2-Ketopropionaldehyde; 2-Oxopropanal; Methylglyoxal; Pyruvaldehyde; Pyruvic aldehyde	C00546
11	71.0133	1	0.884911	48154.8	0.000501631	C3H4O2	-H(-)	100	Glycidaldehyde	2-Oxiranecarboxaldehyde; Glycidaldehyde	C19246
11	71.0133	1	0.884911	48154.8	0.000501631	C3H4O2	-H(-)	100	Propiolactone	Propiolactone; beta-Propiolactone	C19297
11	71.0133	1	0.884911	48154.8	0.000501631	C3H4O2	-H(-)	100	Malonaldehyde	Malonaldehyde; Malondialdehyde	C19440
12	71.0498	1	0.85277	1583.9	0.000407701	C4H8O	-H(-)	100	Butanal	Butanal; Butyraldehyde	C01412
12	71.0498	1	0.85277	1583.9	0.000407701	C4H8O	-H(-)	100	Methyl ethyl ketone	2-Butanone; Butan-2-one; Ethyl methyl ketone; MEK; Methyl ethyl ketone	C02845
12	71.0498	1	0.85277	1583.9	0.000407701	C4H8O	-H(-)	100	1,2-Epoxybutane	1,2-Epoxybutane; 1-Butene oxide	C19237
13	72.9928	1	0.733267	4935.13	0.000340692	C2H2O3	-H(-)	100	Glyoxylate	Glyoxalate; Glyoxylate; Glyoxylic acid	C00048
14	73.029	1	0.891149	28688.9	0.000497383	C3H6O2	-H(-)	100	Propanoate	Propanoate; Propanoic acid; Propionate; Propionic acid	C00163
14	73.029	1	0.891149	28688.9	0.000497383	C3H6O2	-H(-)	100	(S)-Lactaldehyde	(S)-Lactaldehyde; L-2-Hydroxypropionaldehyde; L-Lactaldehyde	C00424
14	73.029	1	0.891149	28688.9	0.000497383	C3H6O2	-H(-)	100	(R)-Lactaldehyde	(R)-Lactaldehyde; D-2-Hydroxypropionaldehyde; D-Lactaldehyde	C00937
14	73.029	1	0.891149	28688.9	0.000497383	C3H6O2	-H(-)	100	3-Hydroxypropanal	3-Hydroxypropanal	C00969
14	73.029	1	0.891149	28688.9	0.000497383	C3H6O2	-H(-)	100	Hydroxyacetone	1-Hydroxy-2-propanone; 2-Ketopropyl alcohol; Acetol; Acetone alcohol; Hydroxyacetone; Methylketol; Pyruvic alcohol; Pyruvinalcohol	C05235
14	73.029	1	0.891149	28688.9	0.000497383	C3H6O2	-H(-)	100	Lactaldehyde	2-Hydroxypropanal; 2-Hydroxypropionaldehyde; Lactaldehyde	C05999
14	73.029	1	0.891149	28688.9	0.000497383	C3H6O2	-H(-)	100	Glycidol	Glycidol	C10920
14	73.029	1	0.891149	28688.9	0.000497383	C3H6O2	-H(-)	100	Methyl acetate	Devoton; Methyl acetate; Tereton	C17530
15	74.0243	1	0.875564	12143.3	0.000412399	C2H5NO2	-H(-)	100	Glycine	Aminoacetic acid; Gly; Glycine	C00037
15	74.0243	1	0.875564	12143.3	0.000412399	C2H5NO2	-H(-)	100	Nitroethane	Nitroethane	C01837
15	74.0243	1	0.875564	12143.3	0.000412399	C2H5NO2	-H(-)	100	Acetohydroxamic acid	Acetohydroxamic acid	C06808
15	74.0243	1	0.875564	12143.3	0.000412399	C2H5NO2	-H(-)	100	Methyl carbamate	Methyl carbamate	C19445
16	75.0084	1	0.868402	6404.4	0.000373916	C2H4O3	-H(-)	100	Glycolate	Glycolate; Glycolic acid; Hydroxyacetic acid	C00160
17	83.0135	1	0.815933	7759.48	0.000353503	C4H4O2	-H(-)	100	4-Hydroxy-2-butynal	4-Hydroxy-2-butynal; 4-Hydroxybut-2-ynal	C02648
17	83.0135	1	0.815933	7759.48	0.000353503	C4H4O2	-H(-)	100	3-Butynoate	3-Butynoate; But-3-ynoate	C06144
17	83.0135	1	0.815933	7759.48	0.000353503	C4H4O2	-H(-)	100	2(5H)-Furanone	2(5H)-Furanone; Butenolide; gamma-Crotonolactone	C17601
17	83.0135	1	0.815933	7759.48	0.000353503	C4H4O2	-H(-)	100	2(3H)-Furanone	2(3H)-Furanone; alpha-Crotonolactone	C17602
18	83.0502	1	0.7998	1956.11	3.34603e-05	C5H8O	-H(-)	100	Cyclopentanone	Cyclopentanone	C00557
18	83.0502	1	0.7998	1956.11	3.34603e-05	C5H8O	-H(-)	100	3-Methyl-2-butenal	3,3-Dimethyl-acrylaldehyde; 3-Methyl-2-butenal; 3-Methylbut-2-enal; Prenal; Senecialdehyde	C07330
19	84.0453	1	0.869644	2833.6	0.000147914	C4H7NO	-H(-)	100	Acetone cyanohydrin	2-Hydroxy-2-methylpropanenitrile; 2-Hydroxyisobutyronitrile; 2-Methyllactonitrile; Acetone cyanhydrin; Acetone cyanohydrin; alpha-Hydroxyisobutyronitrile	C02659
20	85.0292	1	0.922345	67304.6	0.000262603	C4H6O2	-H(-)	100	Diacetyl	2,3-Butanedione; Biacetyl; Diacetyl; Dimethylglyoxal	C00741
20	85.0292	1	0.922345	67304.6	0.000262603	C4H6O2	-H(-)	100	gamma-Butyrolactone	1,4-Lactone; gamma-Butyrolactone	C01770
20	85.0292	1	0.922345	67304.6	0.000262603	C4H6O2	-H(-)	100	2-Butenoate	2-Butenoate; 2-Butenoic acid; 3-Methylacrylic acid; Crotonic acid	C01771
20	85.0292	1	0.922345	67304.6	0.000262603	C4H6O2	-H(-)	100	2-Butyne-1,4-diol	1,4-Butynediol; 2-Butyne-1,4-diol	C02497
20	85.0292	1	0.922345	67304.6	0.000262603	C4H6O2	-H(-)	100	Cyclopropanecarboxylate	Cyclopropanecarboxylate	C16267
20	85.0292	1	0.922345	67304.6	0.000262603	C4H6O2	-H(-)	100	Succinic aldehyde	Succindialdehyde; Succinic aldehyde	C16835
20	85.0292	1	0.922345	67304.6	0.000262603	C4H6O2	-H(-)	100	beta-Butyrolactone	beta-Butyrolactone	C19201
20	85.0292	1	0.922345	67304.6	0.000262603	C4H6O2	-H(-)	100	Vinyl acetate	Vinyl acetate	C19309
20	85.0292	1	0.922345	67304.6	0.000262603	C4H6O2	-H(-)	100	Methyl acrylate	Methyl acrylate	C19443
21	85.0657	1	0.8546	1223.47	0.000143286	C5H10O	-H(-)	100	Prenol	3-Methyl-2-buten-1-ol; Prenol; Prenyl alcohol	C01390
21	85.0657	1	0.8546	1223.47	0.000143286	C5H10O	-H(-)	100	Pentan-2-one	2-Pentanone; Methyl propyl ketone; Pentan-2-one	C01949
21	85.0657	1	0.8546	1223.47	0.000143286	C5H10O	-H(-)	100	Cyclopentanol	Cyclopentanol; Cyclopentyl alcohol	C02020
21	85.0657	1	0.8546	1223.47	0.000143286	C5H10O	-H(-)	100	2-Methylbutanal	2-Methylbutanal; 2-Methylbutyraldehyde	C02223
21	85.0657	1	0.8546	1223.47	0.000143286	C5H10O	-H(-)	100	3-Methylbutanal	3-Methylbutanal; Isovaleraldehyde	C07329
22	86.0246	1	0.862223	2116.79	0.000145913	C3H5NO2	-H(-)	100	Dehydroalanine	2-Aminoacrylate; Dehydroalanine	C02218
22	86.0246	1	0.862223	2116.79	0.000145913	C3H5NO2	-H(-)	100	2-Oxazolidinone	2-Oxazolidinone	C06695
22	86.0246	1	0.862223	2116.79	0.000145913	C3H5NO2	-H(-)	100	Aminoacrylate	(Z)-3-Aminoacrylate; Aminoacrylate	C20253
23	87.0086	1	0.87014	22992	0.000154333	C3H4O3	-H(-)	100	Pyruvate	2-Oxopropanoate; 2-Oxopropanoic acid; Pyroracemic acid; Pyruvate; Pyruvic acid	C00022
23	87.0086	1	0.87014	22992	0.000154333	C3H4O3	-H(-)	100	3-Oxopropanoate	3-Oxopropanoate; Malonate semialdehyde	C00222
23	87.0086	1	0.87014	22992	0.000154333	C3H4O3	-H(-)	100	3-Hydroxypropenoate	3-Hydroxypropenoate	C12069
23	87.0086	1	0.87014	22992	0.000154333	C3H4O3	-H(-)	100	Ethylene carbonate	1,3-Dioxolan-2-one; Ethylene carbonate	C20363
24	87.0449	1	0.839396	3228.06	0.000199326	C4H8O2	-H(-)	100	Butanoic acid	Butanoate; Butanoic acid; Butyrate; Butyric acid	C00246
24	87.0449	1	0.839396	3228.06	0.000199326	C4H8O2	-H(-)	100	Acetoin	2-Acetoin; 3-Hydroxy-2-butanone; 3-Hydroxybutan-2-one; Acetoin; Dimethylketol	C00466
24	87.0449	1	0.839396	3228.06	0.000199326	C4H8O2	-H(-)	100	(R)-Acetoin	(R)-2-Acetoin; (R)-3-Hydroxy-2-butanone; (R)-3-Hydroxybutan-2-one; (R)-Acetoin; (R)-Dimethylketol	C00810
24	87.0449	1	0.839396	3228.06	0.000199326	C4H8O2	-H(-)	100	Ethyl acetate	Ethyl acetate	C00849
24	87.0449	1	0.839396	3228.06	0.000199326	C4H8O2	-H(-)	100	(S)-Acetoin	(S)-2-Acetoin; (S)-Acetoin	C01769
24	87.0449	1	0.839396	3228.06	0.000199326	C4H8O2	-H(-)	100	2-Methylpropanoate	2-Methylpropanoate; 2-Methylpropanoic acid; Dimethylacetic acid; Isobutanoate; Isobutyrate; Isobutyric acid	C02632
24	87.0449	1	0.839396	3228.06	0.000199326	C4H8O2	-H(-)	100	1,4-Dioxane	1,4-Dioxane; p-Dioxane	C14440
25	88.0403	1	0.827811	16790.2	0.000136137	C3H7NO2	-H(-)	100	L-Alanine	L-2-Aminopropionic acid; L-Alanine; L-alpha-Alanine	C00041
25	88.0403	1	0.827811	16790.2	0.000136137	C3H7NO2	-H(-)	100	beta-Alanine	3-Aminopropanoate; 3-Aminopropionic acid; beta-Alanine	C00099
25	88.0403	1	0.827811	16790.2	0.000136137	C3H7NO2	-H(-)	100	D-Alanine	D-2-Aminopropionic acid; D-Ala; D-Alanine	C00133
25	88.0403	1	0.827811	16790.2	0.000136137	C3H7NO2	-H(-)	100	Sarcosine	N-Methylglycine; Sarcosine	C00213
25	88.0403	1	0.827811	16790.2	0.000136137	C3H7NO2	-H(-)	100	Alanine	2-Aminopropanoic acid; 2-Aminopropionic acid; Alanine	C01401
25	88.0403	1	0.827811	16790.2	0.000136137	C3H7NO2	-H(-)	100	Urethane	Ethyl carbamate; Urethane	C01537
25	88.0403	1	0.827811	16790.2	0.000136137	C3H7NO2	-H(-)	100	2-Nitropropane	2-Nitropropane	C02116
25	88.0403	1	0.827811	16790.2	0.000136137	C3H7NO2	-H(-)	100	HMMF	HMMF; N-Hydroxymethyl-N-methylformamide	C11488
26	88.9879	1	0.829898	3667.83	0.000154315	C2H2O4	-H(-)	100	Oxalate	Ethanedioic acid; Oxalate; Oxalic acid	C00209
26	88.9879	1	0.829898	3667.83	0.000154315	(CHO2)2.	-H(-)	100	Calcium formate	Calcium formate; Formic acid, calcium salt	C18586
27	89.0242	1	0.915607	55953.1	0.000206775	C3H6O3	-H(-)	100	Glycerone	1,3-Dihydroxy-2-propanone; 1,3-Dihydroxyacetone; 1,3-Dihydroxypropan-2-one; Dihydroxyacetone; Glycerone	C00184
27	89.0242	1	0.915607	55953.1	0.000206775	C3H6O3	-H(-)	100	(S)-Lactate	(S)-Lactate; L-Lactate; L-Lactic acid	C00186
27	89.0242	1	0.915607	55953.1	0.000206775	C3H6O3	-H(-)	100	(R)-Lactate	(R)-Lactate; D-2-Hydroxypropanoic acid; D-2-Hydroxypropionic acid; D-Lactate; D-Lactic acid	C00256
27	89.0242	1	0.915607	55953.1	0.000206775	C3H6O3	-H(-)	100	D-Glyceraldehyde	D-Glyceraldehyde	C00577
27	89.0242	1	0.915607	55953.1	0.000206775	C3H6O3	-H(-)	100	3-Hydroxypropanoate	3-Hydroxypropanoate; 3-Hydroxypropanoic acid; 3-Hydroxypropionate; 3-Hydroxypropionic acid; Hydracrylic acid	C01013
27	89.0242	1	0.915607	55953.1	0.000206775	C3H6O3	-H(-)	100	Lactate	2-Hydroxypropanoic acid; 2-Hydroxypropionic acid; Lactate; Lactic acid	C01432
27	89.0242	1	0.915607	55953.1	0.000206775	C3H6O3	-H(-)	100	Glyceraldehyde	2,3-Dihydroxypropanal; 2,3-Dihydroxypropionaldehyde; Aldotriose; Glyceraldehyde; Glycerose	C02154
27	89.0242	1	0.915607	55953.1	0.000206775	C3H6O3	-H(-)	100	L-Glyceraldehyde	L-2,3-Dihydroxypropanal; L-2,3-Dihydroxypropionaldehyde; L-Aldotriose; L-Glyceraldehyde; L-Glycerose	C02426
28	93.0346	1	0.841704	3982.78	2.30599e-05	C6H6O	-H(-)	100	Phenol	Benzenol; Hydroxybenzene; Phenic acid; Phenol; Phenylic acid	C00146
28	93.0346	1	0.841704	3982.78	2.30599e-05	C6H6O	-H(-)	100	Arene oxide	Arene oxide	C01782
28	93.0346	1	0.841704	3982.78	2.30599e-05	C6H6O	-H(-)	100	Phenol	Phenol	C15584
29	94.0299	1	0.805189	1190.38	-0.000114033	C5H5NO	-H(-)	100	2-Hydroxypyridine	2-Hydroxypyridine; 2-Pyridinol; 2-Pyridone	C02502
30	95.0137	1	0.422516	32095.4	0.000165408	C5H4O2	-H(-)	100	Protoanemonin	4-Methylenebut-2-en-4-olide; Protoanemonin; cis-4-Methylenebut-2-en-4-olide	C07090
30	95.0137	1	0.422516	32095.4	0.000165408	C5H4O2	-H(-)	100	Furfural	2-Furaldehyde; Furfural	C14279
31	95.05	1	0.241937	4631.97	0.000239669	C6H8O	-H(-)	100	Cyclohex-2-enone	2-Cyclohexen-1-one; Cyclohex-2-enone	C02395
31	95.05	1	0.241937	4631.97	0.000239669	C6H8O	-H(-)	100	2,4-Hexadienal	(E,E)-2,4-Hexadienal; 2,4-Hexadienal	C19249
32	100.04	1	0.835115	18497.9	8.12579e-05	C4H7NO2	-H(-)	100	1-Aminocyclopropane-1-carboxylate	1-Aminocyclopropane-1-carboxylate; 1-Aminocyclopropane-1-carboxylic acid	C01234
32	100.04	1	0.835115	18497.9	8.12579e-05	C4H7NO2	-H(-)	100	Homoserine lactone	2-Aminobutan-4-olide; Homoserine lactone	C02926
32	100.04	1	0.835115	18497.9	8.12579e-05	C4H7NO2	-H(-)	100	Diacetylmonoxime	2,3-Butanedione monoxime; Diacetylmonoxime	C07509
32	100.04	1	0.835115	18497.9	8.12579e-05	C4H7NO2	-H(-)	100	L-Azetidine 2-carboxylic acid	(S)-(-)-Azetidine-2-carboxylic acid; Azetidyl-2-carboxylic acid; L-Azetidine 2-carboxylic acid	C08267
32	100.04	1	0.835115	18497.9	8.12579e-05	C4H7NO2	-H(-)	100	3-Oxobutanamide	3-Oxobutanamide; AAA; Acetoacetamide	C11106
32	100.04	1	0.835115	18497.9	8.12579e-05	C4H7NO2	-H(-)	100	2-Aminobut-2-enoate	(2Z)-2-Aminobut-2-enoic acid; 2-Aminobut-2-enoate; 2-Ammoniobut-2-enoate	C17234
32	100.04	1	0.835115	18497.9	8.12579e-05	C4H7NO2	-H(-)	100	N-Methylolacrylamide	N-(Hydroxymethyl)acrylamide; N-Methylolacrylamide	C19456
32	100.04	1	0.835115	18497.9	8.12579e-05	C4H7NO2	-H(-)	100	L-Homoserine lactone	L-Homoserine lactone	C19777
33	100.077	1	0.643514	4165.76	0.000151067	C5H11NO	-H(-)	100	Pentanamide	Pentanamide; Valeramide	C01842
33	100.077	1	0.643514	4165.76	0.000151067	C5H11NO	-H(-)	100	2-Methylpropanal O-methyloxime	2-Methylpropanal O-methyloxime; Isobutyraldoxime O-methyl ether	C03982
33	100.077	1	0.643514	4165.76	0.000151067	C5H11NO	-H(-)	100	4-Methylaminobutanal	4-Methylaminobutanal	C10974
33	100.077	1	0.643514	4165.76	0.000151067	C5H11NO	-H(-)	100	5-Aminopentanal	5-Aminopentanal	C12455
33	100.077	1	0.643514	4165.76	0.000151067	C5H11NO	-H(-)	100	3-Methylbutyraldehyde oxime	3-Methylbutyraldehyde oxime	C17255
33	100.077	1	0.643514	4165.76	0.000151067	C5H11NO	-H(-)	100	(E)-2-Methylbutanal oxime	(E)-2-Methylbutanal oxime	C19491
33	100.077	1	0.643514	4165.76	0.000151067	C5H11NO	-H(-)	100	(Z)-2-Methylbutanal oxime	(Z)-2-Methylbutanal oxime	C20312
34	101.024	1	0.915623	176327	0.000144914	C4H6O3	-H(-)	100	2-Oxobutanoate	2-Ketobutyric acid; 2-Oxobutanoate; 2-Oxobutanoic acid; 2-Oxobutyrate; 2-Oxobutyric acid; alpha-Ketobutyrate; alpha-Ketobutyric acid	C00109
34	101.024	1	0.915623	176327	0.000144914	C4H6O3	-H(-)	100	Acetoacetate	3-Oxobutanoic acid; Acetoacetate; Acetoacetic acid; beta-Ketobutyric acid	C00164
34	101.024	1	0.915623	176327	0.000144914	C4H6O3	-H(-)	100	Succinate semialdehyde	4-Oxobutanoate; Succinate semialdehyde; Succinic semialdehyde	C00232
34	101.024	1	0.915623	176327	0.000144914	C4H6O3	-H(-)	100	2-Methyl-3-oxopropanoate	2-Methyl-3-oxopropanoate; 3-Oxo-2-methylpropanoate; Methylmalonate semialdehyde	C00349
34	101.024	1	0.915623	176327	0.000144914	C4H6O3	-H(-)	100	(S)-Methylmalonate semialdehyde	(S)-Methylmalonate semialdehyde	C06002
35	101.061	1	0.387898	23064.4	0.000185661	C5H10O2	-H(-)	100	Pentanoate	Pentanoate; Pentanoic acid; Valerate; Valerianic acid; Valeric acid; n-Pentanoate; n-Valeric acid	C00803
35	101.061	1	0.387898	23064.4	0.000185661	C5H10O2	-H(-)	100	3-Methylbutanoic acid	3-Methylbutanoic acid; Isovalerate; Isovaleric acid	C08262
35	101.061	1	0.387898	23064.4	0.000185661	C5H10O2	-H(-)	100	2-Methylbutyrate	2-Methylbutyrate; 2-Methylbutyric acid	C18319
36	101.073	1	0.321395	20176.8	-0.000542899	C4H10N2O	-H(-)	100	N-Nitrosodiethylamine	Diethylnitrosamine; N-Nitrosodiethylamine; NDEA	C14422
37	102.056	1	0.927492	102830	-0.000120912	C4H9NO2	-H(-)	100	4-Aminobutanoate	4-Aminobutanoate; 4-Aminobutanoic acid; 4-Aminobutyrate; 4-Aminobutyric acid; GABA; gamma-Aminobutyric acid	C00334
37	102.056	1	0.927492	102830	-0.000120912	C4H9NO2	-H(-)	100	N,N-Dimethylglycine	Dimethylglycine; N,N-Dimethylglycine	C01026
37	102.056	1	0.927492	102830	-0.000120912	C4H9NO2	-H(-)	100	(R)-3-Amino-2-methylpropanoate	(R)-3-Amino-2-methylpropanoate; D-3-Amino-isobutanoate	C01205
37	102.056	1	0.927492	102830	-0.000120912	C4H9NO2	-H(-)	100	D-2-Aminobutyrate	(R)-2-Aminobutanoic acid; D-2-Aminobutanoic acid; D-2-Aminobutyrate; D-2-Aminobutyric acid	C02261
37	102.056	1	0.927492	102830	-0.000120912	C4H9NO2	-H(-)	100	(S)-2-Aminobutanoate	(S)-2-Aminobutanoate; (S)-2-Aminobutanoic acid; (S)-2-Aminobutyric acid	C02356
37	102.056	1	0.927492	102830	-0.000120912	C4H9NO2	-H(-)	100	N-Methyl-L-alanine	N-Methyl-L-alanine	C02721
37	102.056	1	0.927492	102830	-0.000120912	C4H9NO2	-H(-)	100	L-3-Amino-isobutanoate	(S)-3-Amino-2-methylpropanoate; (S)-3-Amino-isobutanoate; (S)-3-Amino-isobutyrate; L-3-Amino-isobutanoate; L-3-Amino-isobutyrate	C03284
37	102.056	1	0.927492	102830	-0.000120912	C4H9NO2	-H(-)	100	2-Amino-2-methylpropanoate	2-Amino-2-methylpropanoate; 2-Aminoisobutyric acid	C03665
37	102.056	1	0.927492	102830	-0.000120912	C4H9NO2	-H(-)	100	3-Aminoisobutyric acid	3-Amino-2-methylpropanoate; 3-Aminoisobutanoate; 3-Aminoisobutyric acid	C05145
37	102.056	1	0.927492	102830	-0.000120912	C4H9NO2	-H(-)	100	HBA	HBA	C11109
37	102.056	1	0.927492	102830	-0.000120912	C4H9NO2	-H(-)	100	N-Ethylglycine	N-Ethylglycine	C11735
37	102.056	1	0.927492	102830	-0.000120912	C4H9NO2	-H(-)	100	n-Propyl carbamate	n-Propyl carbamate	C19514
38	103.04	1	0.77799	13086	8.47216e-05	C4H8O3	-H(-)	100	4-Hydroxybutanoic acid	4-Hydroxybutanoate; 4-Hydroxybutanoic acid; 4-Hydroxybutyric acid	C00989
38	103.04	1	0.77799	13086	8.47216e-05	C4H8O3	-H(-)	100	(R)-3-Hydroxybutanoate	(R)-3-Hydroxybutanoate; (R)-3-Hydroxybutanoic acid; (R)-3-Hydroxybutyric acid; D-beta-Hydroxybutyric acid	C01089
38	103.04	1	0.77799	13086	8.47216e-05	C4H8O3	-H(-)	100	3-Hydroxy-2-methylpropanoate	3-Hydroxy-2-methylpropanoate; 3-Hydroxyisobutyrate; 3-Hydroxyisobutyric acid	C01188
38	103.04	1	0.77799	13086	8.47216e-05	C4H8O3	-H(-)	100	4-Hydroxyacid	4-Hydroxyacid; 4-Hydroxyalkanoic acid; 4-Hydroxycarboxylic acid	C01991
38	103.04	1	0.77799	13086	8.47216e-05	C4H8O3	-H(-)	100	(S)-3-Hydroxybutanoate	(S)-3-Hydroxybutanoate	C03197
38	103.04	1	0.77799	13086	8.47216e-05	C4H8O3	-H(-)	100	2-Hydroxybutanoic acid	2-Hydroxybutanoic acid; 2-Hydroxybutyrate; 2-Hydroxybutyric acid	C05984
38	103.04	1	0.77799	13086	8.47216e-05	C4H8O3	-H(-)	100	(S)-3-Hydroxyisobutyrate	(S)-3-Hydroxyisobutyrate	C06001
38	103.04	1	0.77799	13086	8.47216e-05	C4H8O3	-H(-)	100	Methyl methoxyacetate	Methyl methoxyacetate	C14601
39	104.035	1	0.917647	31934.9	3.43498e-05	C3H7NO3	-H(-)	100	L-Serine	L-2-Amino-3-hydroxypropionic acid; L-3-Hydroxy-alanine; L-Serine; Serine	C00065
39	104.035	1	0.917647	31934.9	3.43498e-05	C3H7NO3	-H(-)	100	Serine	2-Amino-3-hydroxypropionic acid; 3-Hydroxyalanine; Serine	C00716
39	104.035	1	0.917647	31934.9	3.43498e-05	C3H7NO3	-H(-)	100	D-Serine	D-Serine	C00740
40	105.019	1	0.84255	10466.3	0.000126908	C3H6O4	-H(-)	100	D-Glycerate	(R)-Glycerate; D-Glycerate; Glycerate; Glyceric acid	C00258
41	106.99	1	0.330437	977.33	0.000781275	C3H5ClO2	-H(-)	25	(S)-2-Chloropropanoate	(S)-2-Chloropropanoate; (S)-2-Chloropropanoic acid	C20608
42	107.014	1	0.859077	1782.5	0.000230262	C6H4O2	-H(-)	100	p-Benzoquinone	1,4-Benzoquinone; 2,5-Cyclohexadiene-1,4-dione; Chinone; Quinone; p-Benzoquinone	C00472
42	107.014	1	0.859077	1782.5	0.000230262	C6H4O2	-H(-)	100	o-Benzoquinone	1,2-Benzoquinone; o-Benzoquinone	C02351
43	107.05	1	0.345517	11103.7	0.000120303	C7H8O	-H(-)	100	Benzyl alcohol	Benzenemethanol; Benzyl alcohol; Hydroxymethylbenzene; Phenylcarbinol; Phenylmethanol; alpha-Hydroxytoluene	C00556
43	107.05	1	0.345517	11103.7	0.000120303	C7H8O	-H(-)	100	Anisole	Anisole; Methoxybenzene; Methyl phenyl ether; Phenol methyl ether	C01403
43	107.05	1	0.345517	11103.7	0.000120303	C7H8O	-H(-)	100	3-Cresol	3-Cresol; 3-Hydroxytoluene; m-Cresol	C01467
43	107.05	1	0.345517	11103.7	0.000120303	C7H8O	-H(-)	100	4-Cresol	4-Cresol; 4-Hydroxytoluene; 4-Methylphenol; p-Cresol	C01468
43	107.05	1	0.345517	11103.7	0.000120303	C7H8O	-H(-)	100	o-Cresol	2-Hydroxytoluene; o-Cresol; o-Methylphenol	C01542
43	107.05	1	0.345517	11103.7	0.000120303	C7H8O	-H(-)	100	Aromatic primary alcohol	Aromatic alcohol; Aromatic primary alcohol	C03485
44	108.021	1	0.892746	9228.67	0.000457287	C6H5O2	-H(-)	100	p-Benzosemiquinone	4-Hydroxyphenoxy radical; p-Benzosemiquinone	C02389
44	108.021	1	0.892746	9228.67	0.000457287	C6H5O2	-H(-)	100	o-Benzosemiquinone	2-Hydroxyphenoxy radical; o-Benzosemiquinone	C05060
45	108.045	1	0.210337	14203.4	0.000251035	C6H7NO	-H(-)	100	2-Aminophenol	2-Aminobenzenol; 2-Aminophenol; 2-Hydroxyaniline; o-Aminophenol	C01987
45	108.045	1	0.210337	14203.4	0.000251035	C6H7NO	-H(-)	100	4-Hydroxyaniline	4-Aminobenzenol; 4-Aminophenol; 4-Hydroxyaniline; p-Aminophenol	C02372
45	108.045	1	0.210337	14203.4	0.000251035	C6H7NO	-H(-)	100	Hydroxylaminobenzene	(Hydroxyamino)benzene; Hydroxylaminobenzene	C02720
45	108.045	1	0.210337	14203.4	0.000251035	C6H7NO	-H(-)	100	m-Aminophenol	3-Aminophenol; 3-Hydroxyaniline; m-Aminophenol	C05058
46	109.029	1	0.498199	50783	0.000274461	C6H6O2	-H(-)	100	Catechol	1,2-Benzenediol; 1,2-Dihydroxybenzene; Brenzcatechin; Catechol; Pyrocatechol; o-Benzenediol	C00090
46	109.029	1	0.498199	50783	0.000274461	C6H6O2	-H(-)	100	Hydroquinone	1,4-Benzenediol; 1,4-Dihydroxybenzene; 4-Hydroxyphenol; Benzene-1,4-diol; Hydroquinone; Quinol; p-Benzenediol	C00530
46	109.029	1	0.498199	50783	0.000274461	C6H6O2	-H(-)	100	Resorcinol	1,3-Benzenediol; 1,3-Dihydroxybenzene; Resorcin; Resorcinol; m-Hydroquinone	C01751
46	109.029	1	0.498199	50783	0.000274461	C6H6O2	-H(-)	100	Benzenediol	Benzenediol	C01785
46	109.029	1	0.498199	50783	0.000274461	C6H6O2	-H(-)	100	5-Methyl-2-furaldehyde	5-Methyl-2-furaldehyde; 5-Methyl-2-furfural	C11115
46	109.029	1	0.498199	50783	0.000274461	C6H6O2	-H(-)	100	Catechol	Catechol	C15571
47	109.04	1	0.841418	21116	0.000799399	C5H6N2O	-H(-)	100	N-Acetylimidazole	1-Acetyl-1H-imidazole; N-Acetylimidazole	C02560
47	109.04	1	0.841418	21116	0.000799399	C5H6N2O	-H(-)	100	Imidazole-4-acetaldehyde	Imidazole acetaldehyde; Imidazole-4-acetaldehyde	C05130
48	110.025	1	0.699142	11166.6	0.000106101	C5H5NO2	-H(-)	100	2,5-Dihydroxypyridine	2,5-Dihydroxypyridine	C01059
48	110.025	1	0.699142	11166.6	0.000106101	C5H5NO2	-H(-)	100	3,4-Dihydroxypyridine	3,4-Dihydroxypyridine	C02932
48	110.025	1	0.699142	11166.6	0.000106101	C5H5NO2	-H(-)	100	2,6-Dihydroxypyridine	2,6-Dihydroxypyridine	C03056
48	110.025	1	0.699142	11166.6	0.000106101	C5H5NO2	-H(-)	100	3-Hydroxy-4H-pyrid-4-one	3-Hydroxy-4(1H)-pyridinone; 3-Hydroxy-4H-pyrid-4-one; 3-Hydroxypyridin-4(1H)-one	C03927
48	110.025	1	0.699142	11166.6	0.000106101	C5H5NO2	-H(-)	100	Pyrrole-2-carboxylate	Pyrrole-2-carboxylate	C05942
49	110.976	1	0.828523	1903	0.000222062	CH4O4S	-H(-)	100	Monomethyl sulfate	Methyl sulfate; Monomethyl sulfate	C02704
50	111.009	1	0.700051	383700	0.000252291	C5H4O3	-H(-)	100	2-Furoate	2-Furancarboxylic acid; 2-Furoate; 2-Furoic acid; Pyromucic acid	C01546
51	111.019	1	0.879848	53312	0.00083746	C4H4N2O2	-H(-)	100	Uracil	Uracil	C00106
51	111.019	1	0.879848	53312	0.00083746	C4H4N2O2	-H(-)	100	Maleic hydrazide	Maleic hydrazide	C18474
52	111.045	1	0.839553	7543.96	0.000164395	C6H8O2	-H(-)	100	Cyclohexane-1,3-dione	1,3-Cyclohexanedione; Cyclohexane-1,3-dione; Dihydroresorcinol	C01066
52	111.045	1	0.839553	7543.96	0.000164395	C6H8O2	-H(-)	100	cis-1,2-Dihydrobenzene-1,2-diol	cis-1,2-Dihydrobenzene-1,2-diol; cis-Benzeneglycol; cis-Cyclohexa-3,5-diene-1,2-diol	C04091
52	111.045	1	0.839553	7543.96	0.000164395	C6H8O2	-H(-)	100	trans-1,2-Dihydrobenzene-1,2-diol	trans-1,2-Dihydrobenzene-1,2-diol	C04221
52	111.045	1	0.839553	7543.96	0.000164395	C6H8O2	-H(-)	100	Cyclohexane-1,2-dione	Cyclohexane-1,2-dione	C06105
52	111.045	1	0.839553	7543.96	0.000164395	C6H8O2	-H(-)	100	1,4-Cyclohexanedione	1,4-Cyclohexanedione	C08063
52	111.045	1	0.839553	7543.96	0.000164395	C6H8O2	-H(-)	100	Parasorbic acid	Parasorbic acid	C08502
53	112.04	1	0.721333	10355.9	0.00010066	C5H7NO2	-H(-)	100	1-Pyrroline-2-carboxylate	1-Pyrroline 2-carboxylate; 1-Pyrroline-2-carboxylate; 1-Pyrroline-2-carboxylic acid; delta1-Pyrroline 2-carboxylate	C03564
53	112.04	1	0.721333	10355.9	0.00010066	C5H7NO2	-H(-)	100	(S)-1-Pyrroline-5-carboxylate	(S)-1-Pyrroline-5-carboxylate; 1-Pyrroline-5-carboxylate; L-1-Pyrroline-5-carboxylate	C03912
53	112.04	1	0.721333	10355.9	0.00010066	C5H7NO2	-H(-)	100	delta-1-Pyrroline-5-carboxylate	3,4-Dihydro-2H-Pyrrole-2-carboxylate; delta-1-Pyrroline-5-carboxylate	C04322
53	112.04	1	0.721333	10355.9	0.00010066	C5H7NO2	-H(-)	100	Glutarimide	2,6-Diketopiperidine; Glutarimide; Piperidine-2,6-dione	C07275
54	112.052	1	0.690599	3042.1	9.61407e-05	C4H7N3O	-H(-)	100	Creatinine	1-Methylglycocyamidine; Creatinine	C00791
54	112.052	1	0.690599	3042.1	9.61407e-05	C4H7N3O	-H(-)	100	3-(N-Nitrosomethylamino)propionitrile	3-(Methylnitrosamino)propionitrile; 3-(N-Nitrosomethylamino)propionitrile	C19280
55	113.024	1	0.948693	240238	0.000239833	C5H6O3	-H(-)	100	2-Hydroxy-2,4-pentadienoate	2-Hydroxy-2,4-pentadienoate; 2-Hydroxypenta-2,4-dienoate; 2-Oxopent-4-enoate; Oxopent-4-enoate; cis-2-Hydroxypenta-2,4-dienoate	C00596
55	113.024	1	0.948693	240238	0.000239833	C5H6O3	-H(-)	100	cis-Acetylacrylate	cis-Acetylacrylate	C07091
56	113.035	1	0.935489	41949.2	0.000329291	C4H6N2O2	-H(-)	100	5,6-Dihydrouracil	2,4-Dioxotetrahydropyrimidine; 5,6-Dihydro-2,4-dihydroxypyrimidine; 5,6-Dihydrouracil; Dihydro-2,4(1H,3H)-pyrimidinedione; Dihydrouracil; Dihydrouracile; Hydrouracil	C00429
56	113.035	1	0.935489	41949.2	0.000329291	C4H6N2O2	-H(-)	100	3-Cyano-L-alanine	3-Cyano-L-alanine; L-3-Cyanoalanine; L-beta-Cyanoalanine	C02512
56	113.035	1	0.935489	41949.2	0.000329291	C4H6N2O2	-H(-)	100	N-Methylhydantoin	N-Methylhydantoin; N-Methylimidazolidine-2,4-dione	C02565
56	113.035	1	0.935489	41949.2	0.000329291	C4H6N2O2	-H(-)	100	2,5-Dioxopiperazine	2,5-Diazacyclohexane-1,4-dione; 2,5-Dioxopiperazine; 2,5-Piperazinedione; Diketopiperazine; Glycine anhydride	C02777
56	113.035	1	0.935489	41949.2	0.000329291	C4H6N2O2	-H(-)	100	Muscimol	Muscimol	C08311
57	113.061	1	0.901461	6205.63	0.000223796	C6H10O2	-H(-)	100	2-Hydroxycyclohexan-1-one	2-Hydroxycyclohexan-1-one; 2-Hydroxycyclohexanone; Adipoin	C01147
57	113.061	1	0.901461	6205.63	0.000223796	C6H10O2	-H(-)	100	epsilon-Caprolactone	1-Oxa-2-oxocycloheptane; 2-Oxepanone; 6-Hexanolide; Hexano-6-lactone; epsilon-Caprolactone	C01880
57	113.061	1	0.901461	6205.63	0.000223796	C6H10O2	-H(-)	100	3-Hydroxycyclohexanone	3-Hydroxycyclohexanone	C03228
58	113.097	1	0.883325	1909.84	7.11249e-05	C7H14O	-H(-)	100	2-Heptanone	2-Heptanone; Heptan-2-one; Methyl n-amyl ketone	C08380
58	113.097	1	0.883325	1909.84	7.11249e-05	C7H14O	-H(-)	100	Heptanal	Heptanal; n-Heptaldehyde	C14390
59	114.019	1	0.881706	13568.3	0.000317516	C4H5NO3	-H(-)	100	Maleamate	Maleamate; Maleamic acid	C01596
60	114.056	1	0.94975	2.46191e+06	0.000236245	C5H9NO2	-H(-)	91	L-Proline	2-Pyrrolidinecarboxylic acid; L-Proline	C00148
60	114.056	1	0.94975	2.46191e+06	0.000236245	C5H9NO2	-H(-)	91	D-Proline	D-Proline	C00763
60	114.056	1	0.94975	2.46191e+06	0.000236245	C5H9NO2	-H(-)	91	Proline	Proline	C16435
60	114.056	1	0.94975	2.46191e+06	0.000236245	C5H9NO2	-H(-)	91	3-Acetamidopropanal	3-Acetamidopropanal	C18170
61	115.004	1	0.86475	58326.6	0.000159966	C4H4O4	-H(-)	100	Fumarate	Fumarate; Fumaric acid; trans-Butenedioic acid	C00122
61	115.004	1	0.86475	58326.6	0.000159966	C4H4O4	-H(-)	100	Maleic acid	Maleate; Maleic acid; cis-Butenedioic acid	C01384
61	115.004	1	0.86475	58326.6	0.000159966	C4H4O4	-H(-)	100	Formylpyruvate	Formylpyruvate	C02150
62	115.04	1	0.826195	15532.2	0.000292531	C5H8O3	-H(-)	100	3-Methyl-2-oxobutanoic acid	2-Keto-3-methylbutyric acid; 2-Ketovaline; 2-Oxo-3-methylbutanoate; 2-Oxoisopentanoate; 2-Oxoisovalerate; 3-Methyl-2-oxobutanoate; 3-Methyl-2-oxobutanoic acid; 3-Methyl-2-oxobutyric acid; alpha-Ketovaline	C00141
62	115.04	1	0.826195	15532.2	0.000292531	C5H8O3	-H(-)	100	3-Oxopentanoic acid	3-Oxopentanoate; 3-Oxopentanoic acid	C02233
62	115.04	1	0.826195	15532.2	0.000292531	C5H8O3	-H(-)	100	5-Oxopentanoate	5-Oxopentanoate; Glutarate semialdehyde	C03273
62	115.04	1	0.826195	15532.2	0.000292531	C5H8O3	-H(-)	100	2-Oxopentanoic acid	2-Oxopentanoate; 2-Oxopentanoic acid; 2-Oxovalerate; alpha-Ketovaleric acid	C06255
63	115.076	1	0.794466	13012.2	0.000167974	C6H12O2	-H(-)	100	Hexanoic acid	Hexanoate; Hexanoic acid; Hexylic acid; n-Caproic acid	C01585
63	115.076	1	0.794466	13012.2	0.000167974	C6H12O2	-H(-)	100	4-Hydroxyhexan-3-one	4-Hydroxy-3-hexanone; 4-Hydroxyhexan-3-one; Propioin	C02948
63	115.076	1	0.794466	13012.2	0.000167974	C6H12O2	-H(-)	100	trans-1,2-Cyclohexanediol	trans-1,2-Cyclohexanediol; trans-Cyclohexane-1,2-diol	C03739
63	115.076	1	0.794466	13012.2	0.000167974	C6H12O2	-H(-)	100	Isoamyl formate	Isoamyl formate	C12293
63	115.076	1	0.794466	13012.2	0.000167974	C6H12O2	-H(-)	100	Butyl acetate	Butyl acetate; n-Butyl acetate	C12304
63	115.076	1	0.794466	13012.2	0.000167974	C6H12O2	-H(-)	100	cis-1,2-Cyclohexanediol	cis-1,2-Cyclohexanediol; cis-Cyclohexane-1,2-diol	C12313
64	115.088	1	0.840769	3016.97	0.000179176	C5H12N2O	-H(-)	100	5-Aminopentanamide	5-Aminopentanamide	C00990
65	116.035	1	0.922099	8194.93	0.000277145	C4H7NO3	-H(-)	100	L-Aspartate 4-semialdehyde	Aspartate beta-semialdehyde; L-Aspartate 4-semialdehyde; L-Aspartic 4-semialdehyde	C00441
65	116.035	1	0.922099	8194.93	0.000277145	C4H7NO3	-H(-)	100	2-Amino-3-oxobutanoate	2-Amino-3-oxobutanoate; 2-Amino-acetoacetate	C03214
65	116.035	1	0.922099	8194.93	0.000277145	C4H7NO3	-H(-)	100	L-2-Amino-3-oxobutanoic acid	(S)-2-Amino-3-oxobutanoic acid; L-2-Amino-3-oxobutanoate; L-2-Amino-3-oxobutanoic acid; L-2-Amino-acetoacetate	C03508
65	116.035	1	0.922099	8194.93	0.000277145	C4H7NO3	-H(-)	100	(Z)-2-Methylperoxyaminoacrylate	(Z)-2-Methylperoxyaminoacrylate	C20250
66	116.072	1	0.946387	203222	0.00012062	C5H11NO2	-H(-)	100	L-Valine	2-Amino-3-methylbutyric acid; L-Valine	C00183
66	116.072	1	0.946387	203222	0.00012062	C5H11NO2	-H(-)	100	5-Aminopentanoate	5-Aminopentanoate; 5-Aminopentanoic acid; 5-Aminovaleric acid	C00431
66	116.072	1	0.946387	203222	0.00012062	C5H11NO2	-H(-)	100	Betaine	Betaine; Glycine betaine; N,N,N-Trimethylglycine; Trimethylaminoacetate; Trimethylammonioacetate	C00719
66	116.072	1	0.946387	203222	0.00012062	C5H11NO2	-H(-)	100	D-Norvaline	D-2-Aminopentanoic acid; D-2-Aminovaleric acid; D-Norvaline	C01799
66	116.072	1	0.946387	203222	0.00012062	C5H11NO2	-H(-)	100	L-Norvaline	(S)-2-Aminopentanoic acid; L-2-Aminopentanoic acid; L-2-Aminovaleric acid; L-Norvaline	C01826
66	116.072	1	0.946387	203222	0.00012062	C5H11NO2	-H(-)	100	2-Amino-2-methylbutanoate	2-Amino-2-methylbutanoate	C03571
66	116.072	1	0.946387	203222	0.00012062	C5H11NO2	-H(-)	100	D-Valine	(R)-2-Amino-3-methylbutyric acid; D-Valine	C06417
66	116.072	1	0.946387	203222	0.00012062	C5H11NO2	-H(-)	100	Amyl nitrite	Amyl nitrite; Isoamyl nitrite	C07457
66	116.072	1	0.946387	203222	0.00012062	C5H11NO2	-H(-)	100	4-Methylaminobutyrate	4-Methylaminobutyrate; gamma-N-Methylaminobutyrate	C15987
66	116.072	1	0.946387	203222	0.00012062	C5H11NO2	-H(-)	100	Valine	Valine	C16436
67	117.019	1	0.916187	188055	0.00024348	C4H6O4	-H(-)	100	Succinate	Butanedionic acid; Ethylenesuccinic acid; Succinate; Succinic acid	C00042
67	117.019	1	0.916187	188055	0.00024348	C4H6O4	-H(-)	100	Methylmalonate	Methylmalonate; Methylmalonic acid	C02170
67	117.019	1	0.916187	188055	0.00024348	C4H6O4	-H(-)	100	Methyl oxalate	Methyl oxalate	C10900
68	117.055	1	0.910885	28315.2	0.000363997	C5H10O3	-H(-)	100	5-Hydroxypentanoate	5-Hydroxypentanoate	C02804
68	117.055	1	0.910885	28315.2	0.000363997	C5H10O3	-H(-)	100	3-Hydroxyisovalerate	3-Hydroxy-3-methylbutyrate; 3-Hydroxyisovalerate	C20827
69	118.051	1	0.919066	46851	0.000132982	C4H9NO3	-H(-)	100	L-Threonine	2-Amino-3-hydroxybutyric acid; L-Threonine	C00188
69	118.051	1	0.919066	46851	0.000132982	C4H9NO3	-H(-)	100	L-Homoserine	2-Amino-4-hydroxybutyric acid; L-Homoserine	C00263
69	118.051	1	0.919066	46851	0.000132982	C4H9NO3	-H(-)	100	D-Threonine	D-2-Amino-3-hydroxybutyric acid; D-Threonine	C00820
69	118.051	1	0.919066	46851	0.000132982	C4H9NO3	-H(-)	100	2-Methylserine	2-Methylserine	C02115
69	118.051	1	0.919066	46851	0.000132982	C4H9NO3	-H(-)	100	4-Amino-3-hydroxybutanoate	4-Amino-3-hydroxybutanoate; 4-Amino-3-hydroxybutanoic acid; GABOB; gamma-Amino-beta-hydroxybutyric acid	C03678
69	118.051	1	0.919066	46851	0.000132982	C4H9NO3	-H(-)	100	L-Allothreonine	L-Allothreonine; L-allo-Threonine	C05519
69	118.051	1	0.919066	46851	0.000132982	C4H9NO3	-H(-)	100	(-)-erythro-(2R,3R)-Dihydroxybutylamide	(-)-erythro-(2R,3R)-Dihydroxybutylamide; DBA	C11108
69	118.051	1	0.919066	46851	0.000132982	C4H9NO3	-H(-)	100	D-Allothreonine	D-Allothreonine; D-allo-Threonine	C12317
70	118.98	1	0.490639	348773	0.000530288	C3H4O3S	-H(-)	100	Mercaptopyruvate	3-Mercaptopyruvate; 3-Mercaptopyruvic acid; Mercaptopyruvate	C00957
71	119.035	1	0.920846	49402.5	0.000197685	C4H8O4	-H(-)	100	D-Erythrose	D-Erythrose	C01796
71	119.035	1	0.920846	49402.5	0.000197685	C4H8O4	-H(-)	100	D-Erythrulose	D-Erythrulose; D-glycero-Tetrulose	C02022
71	119.035	1	0.920846	49402.5	0.000197685	C4H8O4	-H(-)	100	L-Erythrulose	L-Erythrulose; L-glycero-Tetrulose	C02045
71	119.035	1	0.920846	49402.5	0.000197685	C4H8O4	-H(-)	100	D-Threose	D-Threose; D-threo-Tetrose	C06463
72	119.05	1	0.841746	52669.2	0.000306636	C8H8O	-H(-)	100	Phenylacetaldehyde	Phenylacetaldehyde; alpha-Tolualdehyde	C00601
72	119.05	1	0.841746	52669.2	0.000306636	C8H8O	-H(-)	100	Styrene oxide	Styrene oxide; Styrene-7,8-oxide	C02083
72	119.05	1	0.841746	52669.2	0.000306636	C8H8O	-H(-)	100	4-Hydroxystyrene	4-Hydroxystyrene; 4-Vinylphenol	C05627
72	119.05	1	0.841746	52669.2	0.000306636	C8H8O	-H(-)	100	p-Tolualdehyde	4-Methylbenzaldehyde; 4-Toluylaldehyde; p-Formyltoluene; p-Methylbenzaldehyde; p-Tolualdehyde	C06758
72	119.05	1	0.841746	52669.2	0.000306636	C8H8O	-H(-)	100	Acetophenone	1-Phenylethanone; Acetophenone; Acetylbenzene; Methyl phenyl ketone; Phenyl methyl ketone	C07113
72	119.05	1	0.841746	52669.2	0.000306636	C8H8O	-H(-)	100	3-Methylbenzaldehyde	3-Methylbenzaldehyde; m-Tolualdehyde	C07209
72	119.05	1	0.841746	52669.2	0.000306636	C8H8O	-H(-)	100	2-Methylbenzaldehyde	2-Formyltoluene; 2-Methylbenzaldehyde; o-Tolualdehyde; o-Toluic aldehyde	C07214
72	119.05	1	0.841746	52669.2	0.000306636	C8H8O	-H(-)	100	(S)-2-Phenyloxirane	(S)-2-Phenyloxirane; (S)-Styrene oxide	C20782
73	120.012	1	0.86381	6041.85	0.000112768	C3H7NO2S	-H(-)	100	L-Cysteine	L-2-Amino-3-mercaptopropionic acid; L-Cysteine	C00097
73	120.012	1	0.86381	6041.85	0.000112768	C3H7NO2S	-H(-)	100	Cysteine	2-Amino-3-mercaptopropionic acid; Cysteine	C00736
73	120.012	1	0.86381	6041.85	0.000112768	C3H7NO2S	-H(-)	100	D-Cysteine	D-Amino-3-mercaptopropionic acid; D-Cysteine	C00793
74	120.045	1	0.843841	6215.9	0.000109858	C7H7NO	-H(-)	100	Benzamide	Benzamide	C09815
75	120.996	1	0.564618	36157.3	0.000413287	C3H6O3S	-H(-)	100	3-Mercaptolactate	(R)-3-Mercaptolactate; 3-Mercaptolactate; L-3-Mercaptolactate	C05823
75	120.996	1	0.564618	36157.3	0.000413287	C3H6O3S	-H(-)	100	1,3-Propane sultone	1,3-Propane sultone	C19296
76	121.029	1	0.667429	52894.9	0.000185095	C7H6O2	-H(-)	100	Benzoate	Benzenecarboxylic acid; Benzoate; Benzoic acid; Dracylic acid; Phenylformic acid	C00180
76	121.029	1	0.667429	52894.9	0.000185095	C7H6O2	-H(-)	100	Aromatic acid	Aromatic acid; Aromatic carboxylic acid	C00539
76	121.029	1	0.667429	52894.9	0.000185095	C7H6O2	-H(-)	100	4-Hydroxybenzaldehyde	4-Hydroxybenzaldehyde; p-Hydroxybenzaldehyde	C00633
76	121.029	1	0.667429	52894.9	0.000185095	C7H6O2	-H(-)	100	3-Hydroxybenzaldehyde	3-Hydroxybenzaldehyde	C03067
76	121.029	1	0.667429	52894.9	0.000185095	C7H6O2	-H(-)	100	Salicylaldehyde	2-Hydroxybenzaldehyde; Salicylaldehyde; o-Hydroxybenzaldehyde	C06202
76	121.029	1	0.667429	52894.9	0.000185095	C7H6O2	-H(-)	100	Tropolone	Tropolone	C15474
77	121.04	1	0.570716	9030.59	0.000618014	C6H6N2O	-H(-)	100	Nicotinamide	Niacinamide; Nicotinamide; Nicotinic acid amide; Vitamin PP	C00153
77	121.04	1	0.570716	9030.59	0.000618014	C6H6N2O	-H(-)	100	Picolinamide	Picolinamide	C01950
77	121.04	1	0.570716	9030.59	0.000618014	C6H6N2O	-H(-)	100	Isonicotineamide	Isonicotinamide; Isonicotineamide	C02421
78	121.05	1	0.897974	8512.82	0.000260719	C4H10O4	-H(-)	100	Erythritol	Erythrite; Erythritol; Erythrol; Phycite; Phycitol	C00503
78	121.05	1	0.897974	8512.82	0.000260719	C4H10O4	-H(-)	100	D-Threitol	D-Threitol	C16884
79	122.025	1	0.478593	14383.4	0.000162279	C6H5NO2	-H(-)	100	Nicotinate	3-Pyridinecarboxylic acid; Niacin; Nicotinate; Nicotinic acid	C00253
79	122.025	1	0.478593	14383.4	0.000162279	C6H5NO2	-H(-)	100	Nitrobenzene	Nitrobenzene; Nitrobenzol	C06813
79	122.025	1	0.478593	14383.4	0.000162279	C6H5NO2	-H(-)	100	Isonicotinic acid	Isonicotinic acid	C07446
79	122.025	1	0.478593	14383.4	0.000162279	C6H5NO2	-H(-)	100	Picolinic acid	2-Pyridinecarboxylic acid; Picolinic acid	C10164
80	122.061	1	0.679643	3955.04	0.000189316	C7H9NO	-H(-)	100	ortho-Anisidine	o-Anisidine; ortho-Anisidine	C19191
80	122.061	1	0.679643	3955.04	0.000189316	C7H9NO	-H(-)	100	para-Anisidine	1-Amino-4-methoxybenzene; para-Anisidine	C19326
81	124.007	1	0.837942	1.62408e+06	0.000142074	C2H7NO3S	-H(-)	91	Taurine	2-Aminoethanesulfonic acid; Aminoethylsulfonic acid; Taurine	C00245
82	124.991	1	0.297699	58253.6	0.000713434	C2H6O4S	-H(-)	100	2-Hydroxyethanesulfonate	2-Hydroxyethane-1-sulfonic acid; 2-Hydroxyethanesulfonate; 2-Hydroxyethanesulfonic acid; Isethionate; Isethionic acid	C05123
82	124.991	1	0.297699	58253.6	0.000713434	C2H6O4S	-H(-)	100	Dimethyl sulfate	Dimethyl sulfate	C19177
82	124.991	1	0.297699	58253.6	-0.000136885	C3H8OS2	-H(-) [+2]	80	Dimercaprol	2,3-Dimercapto-1-propanol; 2,3-Mercaptopropanol; British anti-lewisite; Dimercaprol	C02924
83	125.024	1	0.748884	102614	0.000210204	C6H6O3	-H(-)	100	1,2,3-Trihydroxybenzene	1,2,3-Benzenetriol; 1,2,3-Trihydroxybenzene; Pyrogallic acid; Pyrogallol	C01108
83	125.024	1	0.748884	102614	0.000210204	C6H6O3	-H(-)	100	Phloroglucinol	1,3,5-Benzenetriol; 1,3,5-Trihydroxybenzene; Phloroglucinol	C02183
83	125.024	1	0.748884	102614	0.000210204	C6H6O3	-H(-)	100	Triacetate lactone	4-Hydroxy-6-methyl-2-pyrone; Triacetate lactone	C02752
83	125.024	1	0.748884	102614	0.000210204	C6H6O3	-H(-)	100	Benzene-1,2,4-triol	1,2,4-Benzenetriol; 1,2,4-Trihydroxybenzene; Benzene-1,2,4-triol; Hydroxyhydroquinone; Hydroxyquinol	C02814
83	125.024	1	0.748884	102614	0.000210204	C6H6O3	-H(-)	100	5-Hydroxymethyl-2-furaldehyde	5-Hydroxymethyl-2-furaldehyde; 5-Hydroxymethylfurfural; HMF	C11101
83	125.024	1	0.748884	102614	0.000210204	C6H6O3	-H(-)	100	Maltol	Maltol	C11918
83	125.024	1	0.748884	102614	0.000210204	C6H6O3	-H(-)	100	4-Hydroxy-5-methyl-2-methylenefuran-3(2H)-one	4-Hydroxy-5-methyl-2-methylenefuran-3(2H)-one	C20718
84	125.036	1	0.123394	40176.8	9.01269e-05	C5H6N2O2	-H(-)	100	Thymine	5-Methyluracil; Thymine	C00178
84	125.036	1	0.123394	40176.8	9.01269e-05	C5H6N2O2	-H(-)	100	Imidazole-4-acetate	4-Imidazoleacetate; Imidazole-4-acetate; Imidazoleacetic acid	C02835
85	125.061	1	0.647465	6149.76	0.000150692	C7H10O2	-H(-)	100	Toluene-cis-dihydrodiol	(1S,2R)-3-Methylcyclohexa-3,5-diene-1,2-diol; Toluene-cis-dihydrodiol	C04592
85	125.061	1	0.647465	6149.76	0.000150692	C7H10O2	-H(-)	100	1-Cyclohexenecarboxylic acid	1-Cyclohexene-1-carboxylic acid; 1-Cyclohexenecarboxylic acid; Cyclohex-1-enecarboxylic acid	C12101
86	126.019	1	0.875143	10630	0.000291571	C5H5NO3	-H(-)	100	2,3,6-Trihydroxypyridine	2,3,6-Trihydroxypyridine	C03458
86	126.019	1	0.875143	10630	0.000291571	C5H5NO3	-H(-)	100	5-Hydroxypyrrole-2-carboxylate	5-Hydroxypyrrole-2-carboxylate	C19721
87	126.056	1	0.610516	9201.49	0.000148823	C6H9NO2	-H(-)	100	(S)-2,3,4,5-Tetrahydropyridine-2-carboxylate	(S)-2,3,4,5-Tetrahydropyridine-2-carboxylate; delta1-Piperideine-6-L-carboxylate	C00450
87	126.056	1	0.610516	9201.49	0.000148823	C6H9NO2	-H(-)	100	delta1-Piperideine-2-carboxylate	1,2-Didehydropiperidine-2-carboxylate; delta1-Piperideine-2-carboxylate	C04092
87	126.056	1	0.610516	9201.49	0.000148823	C6H9NO2	-H(-)	100	L-Baikiain	4,5-Dehydropipecolic acid; L-Baikiain	C08268
87	126.056	1	0.610516	9201.49	0.000148823	C6H9NO2	-H(-)	100	alpha-(Methylenecyclopropyl)glycine	alpha-(Methylenecyclopropyl)glycine	C08292
87	126.056	1	0.610516	9201.49	0.000148823	C6H9NO2	-H(-)	100	Guvacine	Guvacine	C10149
87	126.056	1	0.610516	9201.49	0.000148823	C6H9NO2	-H(-)	100	Isoguvacine	Isoguvacine	C13694
88	126.092	1	0.883814	2716.64	-1.42298e-05	C7H13NO	-H(-)	100	N-Cyclohexylformamide	N-Cyclohexylformamide	C11519
89	127.015	1	0.83886	4275.64	7.96738e-05	C4H4N2O3	-H(-)	100	Barbiturate	Barbiturate; Barbituric acid; Malonylurea	C00813
90	127.021	1	0.808388	3172.26	-0.00072824	C6H5FO2	-H(-)	25	3-Fluorocatechol	3-Fluorocatechol	C16472
90	127.021	1	0.808388	3172.26	-0.00072824	C6H5FO2	-H(-)	25	4-Fluorocatechol	4-Fluorocatechol	C16473
91	127.04	1	0.852022	17210.6	-0.000118903	C6H8O3	-H(-)	100	Dihydro-4,4-dimethyl-2,3-furandione	2-Dehydropantolactone; 2-Dehydropantoyl lactone; Dihydro-4,4-dimethyl-2,3-furandione	C01125
91	127.04	1	0.852022	17210.6	-0.000118903	C6H8O3	-H(-)	100	Dihydrophloroglucinol	Dihydrophloroglucinol	C06719
91	127.04	1	0.852022	17210.6	-0.000118903	C6H8O3	-H(-)	100	(4E)-2-Oxohexenoic acid	(4E)-2-Oxohexenoic acid; 2-Oxohex-trans-4-enoate	C06761
91	127.04	1	0.852022	17210.6	-0.000118903	C6H8O3	-H(-)	100	2-Hydroxy-cis-hex-2,4-dienoate	2-Hydroxy-cis-hex-2,4-dienoate	C11354
91	127.04	1	0.852022	17210.6	-0.000118903	C6H8O3	-H(-)	100	(2Z,4Z)-2-Hydroxyhexa-2,4-dienoate	(2Z,4Z)-2-Hydroxyhexa-2,4-dienoate; (2Z,4Z)-2-Hydroxyhexa-2,4-dienoic acid	C20240
91	127.04	1	0.852022	17210.6	-0.000118903	C6H8O3	-H(-)	100	5-Hydroxymethylfurfuryl alcohol	2,5-Bis(hydroxymethyl)furan; 5-Hydroxymethylfurfuryl alcohol	C20443
91	127.04	1	0.852022	17210.6	-0.000118903	C6H8O3	-H(-)	100	4-Hydroxy-2,5-dimethylfuran-3(2H)-one	4-Hydroxy-2,5-dimethylfuran-3(2H)-one; Dimethylhydroxy furanone	C20717
92	127.051	1	0.924039	164834	0.000225639	C5H8N2O2	-H(-)	100	5,6-Dihydrothymine	5,6-Dihydro-5-methyluracil; 5,6-Dihydrothymine; Dihydrothymine	C00906
92	127.051	1	0.924039	164834	0.000225639	C5H8N2O2	-H(-)	100	gamma-Amino-gamma-cyanobutanoate	4-Amino-4-cyanobutanoic acid; gamma-Amino-gamma-cyanobutanoate	C05715
92	127.051	1	0.924039	164834	0.000225639	C5H8N2O2	-H(-)	100	alpha-Amino-gamma-cyanobutanoate	2-Amino-4-cyanobutanoic acid; alpha-Amino-gamma-cyanobutanoate	C05717
93	127.076	1	0.872014	11045.7	0.000245235	C7H12O2	-H(-)	100	Ethyl tiglate	(E)-2-Methyl-2-butenoic acid ethyl ester; Ethyl 2-methylbut-2-enoate; Ethyl tiglate	C08487
93	127.076	1	0.872014	11045.7	0.000245235	C7H12O2	-H(-)	100	Cyclohexane-1-carboxylate	Cyclohexane-1-carboxylate; Cyclohexanecarboxylic acid; Hexahydrobenzoic acid	C09822
93	127.076	1	0.872014	11045.7	0.000245235	C7H12O2	-H(-)	100	Butyl acrylate	Butyl acrylate	C10921
93	127.076	1	0.872014	11045.7	0.000245235	C7H12O2	-H(-)	100	1-Oxa-2-oxo-3-methylcycloheptane	1-Oxa-2-oxo-3-methylcycloheptane	C10976
93	127.076	1	0.872014	11045.7	0.000245235	C7H12O2	-H(-)	100	3-Isopropyl-3-butenoic acid	3-Isopropyl-3-butenoic acid; 3-Isopropylbut-3-enoic acid	C11950
93	127.076	1	0.872014	11045.7	0.000245235	C7H12O2	-H(-)	100	alpha-EMGBL	2-Ethyl-2-methyl-4-butyrolactone; alpha-EMGBL	C13714
93	127.076	1	0.872014	11045.7	0.000245235	C7H12O2	-H(-)	100	beta-EMGBL	beta-EMGBL; beta-Ethyl-beta-methyl-gamma-butyrolactone	C13717
94	127.113	1	0.874895	1944.98	1.46152e-05	C8H16O	-H(-)	100	1-Octanal	1-Caprylaldehyde; 1-Octaldehyde; 1-Octanal; 1-Octylaldehyde	C01545
94	127.113	1	0.874895	1944.98	1.46152e-05	C8H16O	-H(-)	100	Sulcatol	6-Methyl-5-hepten-2-ol; 6-Methylhept-5-en-2-ol; Sulcatol	C07288
94	127.113	1	0.874895	1944.98	1.46152e-05	C8H16O	-H(-)	100	1-Octen-3-ol	1-Octen-3-ol	C14272
94	127.113	1	0.874895	1944.98	1.46152e-05	C8H16O	-H(-)	100	3-Octanone	3-Octanone	C17145
95	128.035	1	0.937839	453764	0.000118496	C5H7NO3	-H(-)	100	4-Oxoproline	4-Oxo-L-proline; 4-Oxoproline	C01877
95	128.035	1	0.937839	453764	0.000118496	C5H7NO3	-H(-)	100	Pidolic acid	5-Oxo-L-proline; 5-Oxoproline; 5-Pyrrolidone-2-carboxylic acid; L-5-Pyrrolidone-2-carboxylic acid; L-Pyroglutamic acid; Pidolic acid; Pyroglutamate; Pyroglutamic acid	C01879
95	128.035	1	0.937839	453764	0.000118496	C5H7NO3	-H(-)	100	5-Oxo-D-proline	5-Oxo-D-proline; D-5-Pyrrolidone-2-carboxylic acid; D-Pyroglutamic acid	C02237
95	128.035	1	0.937839	453764	0.000118496	C5H7NO3	-H(-)	100	L-1-Pyrroline-3-hydroxy-5-carboxylate	(3R,5S)-1-Pyrroline-3-hydroxy-5-carboxylate; 3-Hydroxy-L-1-pyrroline-5-carboxylate; L-1-Pyrroline-3-hydroxy-5-carboxylate	C04281
95	128.035	1	0.937839	453764	0.000118496	C5H7NO3	-H(-)	100	1-Pyrroline-4-hydroxy-2-carboxylate	1-Pyrroline-4-hydroxy-2-carboxylate	C04282
96	128.071	1	0.827303	39681.6	0.000337471	C6H11NO2	-H(-)	100	L-Pipecolate	(S)-Piperidine-2-carboxylic acid; 2-Piperidinecarboxylic acid; L-Pipecolate; Pipecolic acid; Pipecolinic acid	C00408
96	128.071	1	0.827303	39681.6	0.000337471	C6H11NO2	-H(-)	100	1-Aminocyclopentanecarboxylate	1-Aminocyclopentanecarboxylate; 1-Aminocyclopentanecarboxylic acid; Cycloleucine	C03969
96	128.071	1	0.827303	39681.6	0.000337471	C6H11NO2	-H(-)	100	N4-Acetylaminobutanal	4-Acetamidobutanal; N4-Acetylaminobutanal	C05936
96	128.071	1	0.827303	39681.6	0.000337471	C6H11NO2	-H(-)	100	Vigabatrin	Vigabatrin	C07500
96	128.071	1	0.827303	39681.6	0.000337471	C6H11NO2	-H(-)	100	trans-3-Aminocyclopentane-1-carboxylic acid	trans-3-Aminocyclopentane-1-carboxylic acid	C13696
97	128.108	1	0.896889	4693.65	0.000172086	C7H15NO	-H(-)	100	N-Methylhexanamide	N-Methylhexanamide	C02722
98	129.019	1	0.900619	138325	7.78374e-05	C5H6O4	-H(-)	100	2,5-Dioxopentanoate	2,5-Dioxopentanoate; 2-Oxoglutarate semialdehyde	C00433
98	129.019	1	0.900619	138325	7.78374e-05	C5H6O4	-H(-)	100	Itaconate	Itaconate; Itaconic acid; Methylenesuccinic acid	C00490
98	129.019	1	0.900619	138325	7.78374e-05	C5H6O4	-H(-)	100	Mesaconate	(E)-2-Methyl-2-butenedioic acid; 2-Methylfumarate; Mesaconate; Mesaconic acid; Methylfumaric acid	C01732
98	129.019	1	0.900619	138325	7.78374e-05	C5H6O4	-H(-)	100	Acetylpyruvate	2,4-Dioxopentanoate; Acetylpyruvate; Acetylpyruvic acid	C02132
98	129.019	1	0.900619	138325	7.78374e-05	C5H6O4	-H(-)	100	(E)-Glutaconate	(E)-Glutaconate; Glutaconic acid; trans-Glutaconate; trans-Glutaconic acid	C02214
98	129.019	1	0.900619	138325	7.78374e-05	C5H6O4	-H(-)	100	2-Methylmaleate	2-Methylmaleate; Citraconate; Citraconic acid; Methylmaleic acid	C02226
98	129.019	1	0.900619	138325	7.78374e-05	C5H6O4	-H(-)	100	4,5-Dioxopentanoate	4,5-Dioxopentanoate; 4-Oxoglutarate semialdehyde	C02800
99	129.055	1	0.82734	22393.2	0.000220869	C6H10O3	-H(-)	100	4-Methyl-2-oxopentanoate	2-Oxoisocaproate; 4-Methyl-2-oxopentanoate	C00233
99	129.055	1	0.82734	22393.2	0.000220869	C6H10O3	-H(-)	100	(S)-3-Methyl-2-oxopentanoic acid	(3S)-3-Methyl-2-oxopentanoate; (3S)-3-Methyl-2-oxopentanoic acid; (S)-3-Methyl-2-oxopentanoate; (S)-3-Methyl-2-oxopentanoic acid	C00671
99	129.055	1	0.82734	22393.2	0.000220869	C6H10O3	-H(-)	100	2-Oxohexanoic acid	2-Oxohexanoate; 2-Oxohexanoic acid; alpha-Ketocaproic acid	C00902
99	129.055	1	0.82734	22393.2	0.000220869	C6H10O3	-H(-)	100	(R)-Pantolactone	(3R)-Dihydro-3-hydroxy-4,4-dimethyl-2(3H)-furanone; (R)-Pantolactone; (R)-Pantoyl lactone	C01012
99	129.055	1	0.82734	22393.2	0.000220869	C6H10O3	-H(-)	100	3-Oxohexanoic acid	3-Oxohexanoate; 3-Oxohexanoic acid	C02122
99	129.055	1	0.82734	22393.2	0.000220869	C6H10O3	-H(-)	100	5-Oxohexanoic acid	4-Acetylbutyric acid; 5-Oxohexanoate; 5-Oxohexanoic acid	C02129
99	129.055	1	0.82734	22393.2	0.000220869	C6H10O3	-H(-)	100	6-Hydroxyhexan-6-olide	6-Hydroxy-6-hexanolactone; 6-Hydroxyhexan-6-olide	C03241
99	129.055	1	0.82734	22393.2	0.000220869	C6H10O3	-H(-)	100	3-Methyl-2-oxopentanoate	2-Oxo-3-methylvalerate; 3-Methyl-2-oxopentanoate	C03465
99	129.055	1	0.82734	22393.2	0.000220869	C6H10O3	-H(-)	100	beta-Ketoisocaproate	3-Oxo-4-methylpentanoate; 4-Methyl-3-oxopentanoic acid; beta-Ketoisocaproate; beta-Ketoisocaproic acid	C03467
99	129.055	1	0.82734	22393.2	0.000220869	C6H10O3	-H(-)	100	Ethyl 3-oxobutanoate	Ethyl 3-oxobutanoate; Ethyl acetoacetate	C03500
99	129.055	1	0.82734	22393.2	0.000220869	C6H10O3	-H(-)	100	(3R)-3-Methyl-2-oxopentanoic acid	(3R)-3-Methyl-2-oxopentanoic acid; (R)-2-Oxo-3-methylpentanoate; (R)-2-Oxo-3-methylpentanoic acid	C06008
99	129.055	1	0.82734	22393.2	0.000220869	C6H10O3	-H(-)	100	Adipate semialdehyde	6-Oxohexanoate; 6-Oxohexanoic acid; Adipate semialdehyde; Hexan-1-one-6-carboxylate	C06102
99	129.055	1	0.82734	22393.2	0.000220869	C6H10O3	-H(-)	100	1-Oxa-2-oxo-3-hydroxycycloheptane	1-Oxa-2-oxo-3-hydroxycycloheptane	C12314
99	129.055	1	0.82734	22393.2	0.000220869	C6H10O3	-H(-)	100	2-Hydroxyethyl methacrylate	2-Hydroxyethyl methacrylate; HEMA	C14530
100	129.092	1	0.711848	7115.89	8.46374e-05	C7H14O2	-H(-)	100	Ethyl isovalerate	Ethyl isovalerate	C12290
100	129.092	1	0.711848	7115.89	8.46374e-05	C7H14O2	-H(-)	100	Isoamyl acetate	Isoamyl acetate	C12296
100	129.092	1	0.711848	7115.89	8.46374e-05	C7H14O2	-H(-)	100	Heptanoic acid	Heptanoic acid	C17714
101	129.103	1	0.892345	5932.81	0.000268512	C6H14N2O	-H(-)	100	N-Acetylputrescine	N-Acetylputrescine	C02714
101	129.103	1	0.892345	5932.81	0.000268512	C6H14N2O	-H(-)	100	N-Nitrosodi-n-propylamine	N-Nitrosodi-n-propylamine	C19279
102	130.051	1	0.934563	141138	-2.30182e-05	C5H9NO3	-H(-)	100	5-Aminolevulinate	5-Amino-4-oxopentanoate; 5-Amino-4-oxovaleric acid; 5-Aminolevulinate	C00430
102	130.051	1	0.934563	141138	-2.30182e-05	C5H9NO3	-H(-)	100	cis-4-Hydroxy-L-proline	L-Allohydroxyproline; cis-4-Hydroxy-L-proline	C01015
102	130.051	1	0.934563	141138	-2.30182e-05	C5H9NO3	-H(-)	100	N-Acetyl-beta-alanine	N-Acetyl-beta-alanine	C01073
102	130.051	1	0.934563	141138	-2.30182e-05	C5H9NO3	-H(-)	100	5-Amino-2-oxopentanoic acid	2-Oxo-5-amino-pentanoate; 2-Oxo-5-aminopentanoate; 2-Oxo-5-aminovalerate; 5-Amino-2-oxopentanoate; 5-Amino-2-oxopentanoic acid; alpha-Keto-delta-aminopentanoate	C01110
102	130.051	1	0.934563	141138	-2.30182e-05	C5H9NO3	-H(-)	100	Hydroxyproline	Hydroxyproline; L-Hydroxyproline; trans-4-Hydroxy-L-proline	C01157
102	130.051	1	0.934563	141138	-2.30182e-05	C5H9NO3	-H(-)	100	L-Glutamate 5-semialdehyde	L-Glutamate 5-semialdehyde; L-Glutamate gamma-semialdehyde	C01165
102	130.051	1	0.934563	141138	-2.30182e-05	C5H9NO3	-H(-)	100	2-Amino-4-oxopentanoic acid	2-Amino-4-oxopentanoate; 2-Amino-4-oxopentanoic acid	C03341
102	130.051	1	0.934563	141138	-2.30182e-05	C5H9NO3	-H(-)	100	cis-4-Hydroxy-D-proline	cis-4-Hydroxy-D-proline	C03440
102	130.051	1	0.934563	141138	-2.30182e-05	C5H9NO3	-H(-)	100	trans-4-Hydroxy-D-proline	trans-4-Hydroxy-D-proline	C03651
102	130.051	1	0.934563	141138	-2.30182e-05	C5H9NO3	-H(-)	100	(S)-4-Amino-5-oxopentanoate	(S)-4-Amino-5-oxopentanoate; L-Glutamate 1-semialdehyde	C03741
102	130.051	1	0.934563	141138	-2.30182e-05	C5H9NO3	-H(-)	100	trans-3-Hydroxy-L-proline	trans-3-Hydroxy-L-proline; trans-L-3-Hydroxyproline	C05147
102	130.051	1	0.934563	141138	-2.30182e-05	C5H9NO3	-H(-)	100	cis-3-Hydroxy-L-proline	cis-3-Hydroxy-L-proline; cis-3-Hydroxyproline	C19706
103	130.087	1	0.947633	641560	0.000143457	C6H13NO2	-H(-)	100	L-Leucine	(2S)-alpha-2-Amino-4-methylvaleric acid; (2S)-alpha-Leucine; 2-Amino-4-methylvaleric acid; L-Leucine	C00123
103	130.087	1	0.947633	641560	0.000143457	C6H13NO2	-H(-)	100	L-Isoleucine	2-Amino-3-methylvaleric acid; L-Isoleucine	C00407
103	130.087	1	0.947633	641560	0.000143457	C6H13NO2	-H(-)	100	D-Leucine	D-2-Amino-4-methylvaleric acid; D-Leucine	C01570
103	130.087	1	0.947633	641560	0.000143457	C6H13NO2	-H(-)	100	L-Norleucine	(S)-2-Aminohexanoic acid; L-2-Aminohexanoate; L-2-Aminohexanoic acid; L-Aminohexanoate; L-Aminohexanoic acid; L-Norleucine	C01933
103	130.087	1	0.947633	641560	0.000143457	C6H13NO2	-H(-)	100	6-Aminohexanoate	6-Aminocaproic acid; 6-Aminohexanoate; 6-Aminohexanoic acid; Epsilcapramine	C02378
103	130.087	1	0.947633	641560	0.000143457	C6H13NO2	-H(-)	100	(3R)-beta-Leucine	(3R)-3-Amino-4-methylpentanoic acid; (3R)-3-Amino-4-methylvaleric acid; (3R)-beta-Leucine	C02486
103	130.087	1	0.947633	641560	0.000143457	C6H13NO2	-H(-)	100	D-Isoleucine	(2R,3R)-2-Amino-3-methylvaleric acid; D-Isoleucine	C06418
103	130.087	1	0.947633	641560	0.000143457	C6H13NO2	-H(-)	100	beta-Alaninebetaine	Propiobetaine; Trimethylalanine; beta-Alanine betaine; beta-Alaninebetaine	C08263
103	130.087	1	0.947633	641560	0.000143457	C6H13NO2	-H(-)	100	Isoleucine	Isoleucine	C16434
103	130.087	1	0.947633	641560	0.000143457	C6H13NO2	-H(-)	100	Leucine	Leucine	C16439
103	130.087	1	0.947633	641560	0.000143457	C6H13NO2	-H(-)	100	N,N-Diethylglycine	N,N-Diethylglycine	C16647
104	131.018	1	0.685546	3931.88	-0.000796828	C5H8O2S	-H(-)	100	THTC	2-n-Tetrahydrothiophenecarboxylic acid; THTC	C11074
104	131.018	1	0.685546	3931.88	-0.000513497	C4H5NO4	-H(-) [+1]	55	2-Oxosuccinamate	2-Oxosuccinamate; 2-Oxosuccinamic acid; Oxaloacetamide; gamma-Aminooxaloacetate	C02362
104	131.018	1	0.685546	3931.88	-0.000513497	C4H5NO4	-H(-) [+1]	55	Iminoaspartate	Iminoaspartate; Iminoaspartic acid; Iminosuccinate	C05840
104	131.018	1	0.685546	3931.88	-0.000513497	C4H5NO4.	-H(-) [+1]	55	Calcium L-aspartate	Calcium L-aspartate	C13058
105	131.035	1	0.905952	58776	-2.54024e-05	C5H8O4	-H(-)	100	Glutarate	1,3-Propanedicarboxylic acid; Glutarate; Glutaric acid; Pentanedioic acid	C00489
105	131.035	1	0.905952	58776	-2.54024e-05	C5H8O4	-H(-)	100	2-Acetolactate	2-Acetolactate	C00900
105	131.035	1	0.905952	58776	-2.54024e-05	C5H8O4	-H(-)	100	Deoxyribonolactone	2-Deoxyribonolactone; Deoxyribonolactone	C02674
105	131.035	1	0.905952	58776	-2.54024e-05	C5H8O4	-H(-)	100	4-Hydroxy-2-oxopentanoate	4-Hydroxy-2-oxopentanoate; 4-Hydroxy-2-oxovalerate	C03589
105	131.035	1	0.905952	58776	-2.54024e-05	C5H8O4	-H(-)	100	2-(Hydroxymethyl)-4-oxobutanoate	2-(Hydroxymethyl)-4-oxobutanoate; 2-Hydroxymethyl succinate semialdehyde; alpha-Hydroxymethyl succinate semialdehyde	C04106
105	131.035	1	0.905952	58776	-2.54024e-05	C5H8O4	-H(-)	100	3-Hydroxy-3-methyl-2-oxobutanoic acid	2-Oxo-3-hydroxyisovalerate; 3-Hydroxy-3-methyl-2-oxobutanoate; 3-Hydroxy-3-methyl-2-oxobutanoic acid	C04181
105	131.035	1	0.905952	58776	-2.54024e-05	C5H8O4	-H(-)	100	(S)-2-Acetolactate	(S)-2-Acetolactate; (S)-2-Hydroxy-2-methyl-3-oxobutanoate	C06010
105	131.035	1	0.905952	58776	-2.54024e-05	C5H8O4	-H(-)	100	(4S)-4,5-Dihydroxypentan-2,3-dione	(4S)-4,5-Dihydroxypentan-2,3-dione	C11838
106	131.046	1	0.932289	92357.5	0.000156877	C4H8N2O3	-H(-)	100	L-Asparagine	2-Aminosuccinamic acid; L-Asparagine	C00152
106	131.046	1	0.932289	92357.5	0.000156877	C4H8N2O3	-H(-)	100	N-Carbamoylsarcosine	N-Carbamoylsarcosine	C01043
106	131.046	1	0.932289	92357.5	0.000156877	C4H8N2O3	-H(-)	100	D-Asparagine	D-Asparagine	C01905
106	131.046	1	0.932289	92357.5	0.000156877	C4H8N2O3	-H(-)	100	Glycylglycine	Glycylglycine; N-Glycylglycine	C02037
106	131.046	1	0.932289	92357.5	0.000156877	C4H8N2O3	-H(-)	100	3-Ureidopropionate	3-Ureidopropanoate; 3-Ureidopropionate; N-Carbamoyl-beta-alanine; beta-Ureidopropionic acid	C02642
106	131.046	1	0.932289	92357.5	0.000156877	C4H8N2O3	-H(-)	100	Asparagine	Asparagine	C16438
106	131.046	1	0.932289	92357.5	0.000156877	C4H8N2O3	-H(-)	100	Methylazoxymethanol acetate	Methylazoxymethanol acetate	C19258
106	131.046	1	0.932289	92357.5	0.000156877	C4H8N2O3	-H(-)	100	N-Nitroso-N-methylurethane	N-Nitroso-N-methylurethane	C19301
107	131.071	1	0.869202	79401.4	5.88319e-05	C6H12O3	-H(-)	100	D-2-Hydroxyisocaproate	D-2-Hydroxyisocaproate	C03264
107	131.071	1	0.869202	79401.4	5.88319e-05	C6H12O3	-H(-)	100	Ethyl (R)-3-hydroxybutanoate	Ethyl (R)-3-hydroxybutanoate	C03499
107	131.071	1	0.869202	79401.4	5.88319e-05	C6H12O3	-H(-)	100	6-Hydroxyhexanoic acid	6-Hydroxyhexanoate; 6-Hydroxyhexanoic acid	C06103
107	131.071	1	0.869202	79401.4	5.88319e-05	C6H12O3	-H(-)	100	Paraldehyde	Paraldehyde	C07834
108	131.082	1	0.805952	142715	0.000341338	C5H12N2O2	-H(-)	100	L-Ornithine	(S)-2,5-Diaminopentanoate; (S)-2,5-Diaminopentanoic acid; (S)-2,5-Diaminovaleric acid; L-Ornithine	C00077
108	131.082	1	0.805952	142715	0.000341338	C5H12N2O2	-H(-)	100	D-Ornithine	D-Ornithine	C00515
108	131.082	1	0.805952	142715	0.000341338	C5H12N2O2	-H(-)	100	Ornithine	2,5-Diaminopentanoate; 2,5-Diaminopentanoic acid; 2,5-Diaminovaleric acid; Ornithine	C01602
108	131.082	1	0.805952	142715	0.000341338	C5H12N2O2	-H(-)	100	(2R,4S)-2,4-Diaminopentanoate	(2R,4S)-2,4-Diaminopentanoate; 2,4-Diaminopentanoate; D-threo-2,4-Diaminopentanoate	C03943
108	131.082	1	0.805952	142715	0.000341338	C5H12N2O2.	-H(-)	100	D-Ornithine hydrochloride	D-Ornithine hydrochloride	C11320
109	132.03	1	0.902758	75263.4	0.000123607	C4H7NO4	-H(-)	100	L-Aspartate	2-Aminosuccinic acid; L-Asp; L-Aspartate; L-Aspartic acid	C00049
109	132.03	1	0.902758	75263.4	0.000123607	C4H7NO4	-H(-)	100	D-Aspartate	D-Aspartate; D-Aspartic acid	C00402
109	132.03	1	0.902758	75263.4	0.000123607	C4H7NO4	-H(-)	100	Aspartate	Aspartate; Aspartic acid	C16433
109	132.03	1	0.902758	75263.4	0.000123607	C4H7NO4	-H(-)	100	Iminodiacetate	Iminodiacetate	C19911
110	132.066	1	0.900552	24429.1	0.000293241	C5H11NO3	-H(-)	100	N-Hydroxy-L-valine	N-Hydroxy-L-valine	C20313
111	133.014	1	0.854761	392619	0.00028552	C4H6O5	-H(-)	100	(S)-Malate	(S)-Malate; L-2-Hydroxybutanedioic acid; L-Apple acid; L-Malate; L-Malic acid; Malate; Malic acid	C00149
111	133.014	1	0.854761	392619	0.00028552	C4H6O5	-H(-)	100	(R)-Malate	(R)-Malate; D-Malate; D-Malic acid	C00497
111	133.014	1	0.854761	392619	0.00028552	C4H6O5	-H(-)	100	Malate	2-Hydroxybutanedioic acid; Malate; Malic acid	C00711
111	133.014	1	0.854761	392619	0.00028552	C4H6O5	-H(-)	100	3-Dehydro-L-threonate	3-Dehydro-L-threonate	C03064
112	133.051	1	0.888019	26674.3	9.52442e-05	C5H10O4	-H(-)	100	Deoxyribose	2-Deoxy-D-erythro-pentose; 2-Deoxy-D-ribose; Deoxyribose; Thyminose	C01801
112	133.051	1	0.888019	26674.3	9.52442e-05	C5H10O4	-H(-)	100	2-Deoxy-L-arabinose	2-Deoxy-L-arabinose	C02783
112	133.051	1	0.888019	26674.3	9.52442e-05	C5H10O4	-H(-)	100	2,3-Dihydroxy-3-methylbutanoate	2,3-Dihydroxy-3-methylbutanoate; 2,3-Dihydroxy-isovalerate; 2,3-Dihydroxy-isovaleric acid	C04039
112	133.051	1	0.888019	26674.3	9.52442e-05	C5H10O4	-H(-)	100	(R)-2,3-Dihydroxy-3-methylbutanoate	(2R)-2,3-Dihydroxy-3-methylbutanoate; (R)-2,3-Dihydroxy-3-methylbutanoate; (R)-2,3-Dihydroxy-isovalerate; (R)-2,3-Dihydroxy-isovaleric acid	C04272
112	133.051	1	0.888019	26674.3	9.52442e-05	C5H10O4	-H(-)	100	1-Deoxy-D-xylulose	1-Deoxy-D-xylulose	C06257
112	133.051	1	0.888019	26674.3	9.52442e-05	C5H10O4	-H(-)	100	2-Deoxy-alpha-D-ribopyranose	2-Deoxy-alpha-D-ribopyranose	C08347
112	133.051	1	0.888019	26674.3	0.000860946	C5H11NOS	-H(-) [+1]	52	4-Methylthiobutanaldoxime	4-Methylthiobutanaldoxime	C17241
113	135.03	1	0.906959	132513	-0.000424328	C4H8O5	-H(-)	100	Threonate	(2R,3S)-2,3,4-Trihydroxybutanoic acid; L-Threonate; Threonate	C01620
113	135.03	1	0.906959	132513	0.000913672	C5H4N4O	-H(-)	100	Hypoxanthine	Hypoxanthine; Purine-6-ol	C00262
114	135.045	1	0.867525	102733	0.000310119	C8H8O2	-H(-)	100	Phenyl acetate	Acetic acid,phenyl ester; Acetylphenol; Phenyl acetate	C00548
114	135.045	1	0.867525	102733	0.000310119	C8H8O2	-H(-)	100	Toluate	4-Methylbenzoic acid; Crithminic acid; Toluate; Toluenecarboxylic acid; p-Toluate; p-Toluic acid	C01454
114	135.045	1	0.867525	102733	0.000310119	C8H8O2	-H(-)	100	4-Hydroxyphenylacetaldehyde	2-(4-Hydroxyphenyl)acetaldehyde; 4-Hydroxyphenylacetaldehyde	C03765
114	135.045	1	0.867525	102733	0.000310119	C8H8O2	-H(-)	100	Benzylformate	Benzylformate	C05613
114	135.045	1	0.867525	102733	0.000310119	C8H8O2	-H(-)	100	3,4-Dihydroxystyrene	3,4-Dihydroxystyrene	C06224
114	135.045	1	0.867525	102733	0.000310119	C8H8O2	-H(-)	100	3-Vinylcatechol	3-Vinylcatechol	C07085
114	135.045	1	0.867525	102733	0.000310119	C8H8O2	-H(-)	100	Phenylacetic acid	Benzeneacetic acid; Benzylformic acid; Phenylacetate; Phenylacetic acid	C07086
114	135.045	1	0.867525	102733	0.000310119	C8H8O2	-H(-)	100	2-Hydroxyacetophenone	2-Hydroxyacetophenone; omega-Hydroxyacetophenone	C07189
114	135.045	1	0.867525	102733	0.000310119	C8H8O2	-H(-)	100	m-Methylbenzoate	beta-Bethylbenzoic acid; m-Methylbenzoate; m-Toluic Acid; m-Toluylic acid	C07211
114	135.045	1	0.867525	102733	0.000310119	C8H8O2	-H(-)	100	o-Toluate	2-Methylbenzoic acid; o-Methylbenzoate; o-Toluate; o-Toluic Acid	C07215
114	135.045	1	0.867525	102733	0.000310119	C8H8O2	-H(-)	100	4'-Hydroxyacetophenone	(4-Hydroxyphenyl)ethan-1-one; 4'-Hydroxyacetophenone	C10700
114	135.045	1	0.867525	102733	0.000310119	C8H8O2	-H(-)	100	p-Anisaldehyde	p-Anisaldehyde	C10761
114	135.045	1	0.867525	102733	0.000310119	C8H8O2	-H(-)	100	3-Methylsalicylaldehyde	2-Hydroxy-3-methylbenzaldehyde; 3-Methylsalicylaldehyde	C14087
114	135.045	1	0.867525	102733	0.000310119	C8H8O2	-H(-)	100	Phenyl acetate	Phenyl acetate	C15583
114	135.045	1	0.867525	102733	0.000310119	C8H8O2	-H(-)	100	Methyl benzoate	Methyl benzoate	C20645
115	136.04	1	0.538411	31246.6	6.67661e-05	C7H7NO2	-H(-)	100	Anthranilate	2-Aminobenzoate; Anthranilate; Anthranilic acid; Vitamin L1; o-Aminobenzoic acid	C00108
115	136.04	1	0.538411	31246.6	6.67661e-05	C7H7NO2	-H(-)	100	4-Aminobenzoate	4-Aminobenzoate; 4-Aminobenzoic acid; ABEE; p-Aminobenzoate	C00568
115	136.04	1	0.538411	31246.6	6.67661e-05	C7H7NO2	-H(-)	100	N-Methylnicotinate	1-Methylpyridinio-3-carboxylate; Betaine nicotinate; Caffearin; Gynesine; N-Methylnicotinate; Trigenelline; Trigonelline	C01004
115	136.04	1	0.538411	31246.6	6.67661e-05	C7H7NO2	-H(-)	100	4-Nitrotoluene	1-Methyl-4-nitrobenzene; 4-Nitrotoluene	C14394
115	136.04	1	0.538411	31246.6	6.67661e-05	C7H7NO2	-H(-)	100	3-Nitrotoluene	3-Nitrotoluene	C19486
115	136.04	1	0.538411	31246.6	6.67661e-05	C7H7NO2	-H(-)	100	2-Nitrotoluene	2-Nitrotoluene	C19597
116	136.077	1	0.840702	3585.58	2.3427e-05	C8H11NO	-H(-)	100	Tyramine	2-(p-Hydroxyphenyl)ethylamine; Tyramine	C00483
116	136.077	1	0.840702	3585.58	2.3427e-05	C8H11NO	-H(-)	100	N,N-Dimethylaniline N-oxide	N,N-Dimethylaniline N-oxide	C01183
116	136.077	1	0.840702	3585.58	2.3427e-05	C8H11NO	-H(-)	100	Phenylethanolamine	2-Amino-1-phenylethanol; Phenylethanolamine	C02735
116	136.077	1	0.840702	3585.58	2.3427e-05	C8H11NO	-H(-)	100	1-(p-Hydroxyphenyl)ethylamine	1-(p-Hydroxyphenyl)ethylamine	C03473
116	136.077	1	0.840702	3585.58	2.3427e-05	C8H11NO	-H(-)	100	4-Hydroxy-2,6-dimethylaniline	3,5-Dimethyl-4-aminophenol; 4-Hydroxy-2,6-dimethylaniline	C16570
116	136.077	1	0.840702	3585.58	2.3427e-05	C8H11NO	-H(-)	100	Methyridine	Methyridine	C18396
116	136.077	1	0.840702	3585.58	2.3427e-05	C8H11NO	-H(-)	100	para-Cresidine	p-Cresidine; para-Cresidine	C19216
116	136.077	1	0.840702	3585.58	2.3427e-05	C8H11NO	-H(-)	100	meta-Cresidine	4-Methoxy-2-methyl-benzenamine; m-Cresidine; meta-Cresidine	C19376
117	137.097	1	0.342212	17870	2.4335e-05	C9H14O	-H(-)	100	Isophorone	1,1,3-Trimethyl-3-cyclohexene-5-one; Isophorone	C14743
117	137.097	1	0.342212	17870	2.4335e-05	C9H14O	-H(-)	100	3,6-Nonadienal	3,6-Nonadienal	C16323
118	140.012	1	0.639788	76679.3	9.20124e-05	C2H8NO4P	-H(-)	100	Ethanolamine phosphate	Ethanolamine phosphate; O-Phosphoethanolamine; O-Phosphorylethanolamine; Phosphoethanolamine	C00346
118	140.012	1	0.639788	76679.3	9.20124e-05	C2H8NO4P	-H(-)	100	1-Hydroxy-2-aminoethylphosphonate	1-Hydroxy-2-aminoethylphosphonate	C05678
119	140.072	1	0.727172	4845.53	0.000192258	C7H11NO2	-H(-)	100	Ethosuximide	Ethosuximide	C07505
119	140.072	1	0.727172	4845.53	0.000192258	C7H11NO2	-H(-)	100	Hypoglycin	Hypoglycin; Hypoglycin A; Hypoglycine A; L-Hypoglycin	C08287
119	140.072	1	0.727172	4845.53	0.000192258	C7H11NO2	-H(-)	100	Arecaidine	Arecaidine	C10128
119	140.072	1	0.727172	4845.53	0.000192258	C7H11NO2	-H(-)	100	Guvacoline	Guvacoline	C16821
120	140.108	1	0.755315	1955.74	4.00465e-05	C8H15NO	-H(-)	100	Tropine	3alpha-Tropanol; Tropine	C00729
120	140.108	1	0.755315	1955.74	4.00465e-05	C8H15NO	-H(-)	100	Pseudotropine	Pseudotropine	C02066
120	140.108	1	0.755315	1955.74	4.00465e-05	C8H15NO	-H(-)	100	Hygrine	(+)-Hygrine; Hygrine	C06179
120	140.108	1	0.755315	1955.74	4.00465e-05	C8H15NO	-H(-)	100	Pelletierine	Pelletierine	C06182
120	140.108	1	0.755315	1955.74	4.00465e-05	C8H15NO	-H(-)	100	Physoperuvine	Physoperuvine	C10864
120	140.108	1	0.755315	1955.74	4.00465e-05	C8H15NO	-H(-)	100	(-)-Hygrine	(-)-Hygrine	C11359
120	140.108	1	0.755315	1955.74	4.00465e-05	C8H15NO	-H(-)	100	Trachelanthamidine	Trachelanthamidine	C12440
121	141.055	1	0.606256	4243.4	0.000284927	C7H10O3	-H(-)	100	4-Oxocyclohexanecarboxylate	4-Oxocyclohexanecarboxylate	C03767
122	141.067	1	0.752437	8178.94	5.67432e-05	C6H10N2O2	-H(-)	100	Ectoine	Ectoine; L-Ectoine	C06231
123	141.092	1	0.825206	9433.9	0.000399016	C8H14O2	-H(-)	100	Cycloheptanecarboxylic acid	Cycloheptanecarboxylic acid; Cycloheptanoic acid	C12104
123	141.092	1	0.825206	9433.9	0.000399016	C8H14O2	-H(-)	100	Cyclohexyl acetate	Cyclohexyl acetate	C12297
123	141.092	1	0.825206	9433.9	0.000399016	C8H14O2	-H(-)	100	2-n-Propyl-4-pentenoic acid	2-n-Propyl-4-pentenoic acid; 4-En-valproic acid; 4-Ene-VPA	C16648
123	141.092	1	0.825206	9433.9	0.000399016	C8H14O2	-H(-)	100	2-n-Propyl-2-pentenoic acid	2-En-valproic acid; 2-Ene-VPA; 2-n-Propyl-2-pentenoic acid	C16653
123	141.092	1	0.825206	9433.9	0.000399016	C8H14O2	-H(-)	100	2-n-Propyl-3-pentenoic acid	2-n-Propyl-3-pentenoic acid; 3-En-valproic acid; 3-Ene-VPA	C16654
123	141.092	1	0.825206	9433.9	0.000399016	C8H14O2	-H(-)	100	Allyl isovalerate	Allyl isovalerate	C19318
123	141.092	1	0.825206	9433.9	0.000399016	C8H14O2	-H(-)	100	(Z)-3-Hexen-1-ol acetate	(3Z)-Hex-3-en-1-yl acetate; (Z)-3-Hexen-1-ol acetate; cis-3-Hexenyl acetate	C19757
124	142.051	1	0.742979	31563.2	8.47362e-06	C6H9NO3	-H(-)	100	2-Hydroxymethylclavam	2-Hydroxymethylclavam	C17357
125	143.035	1	0.884296	83504.4	0.000323324	C6H8O4	-H(-)	100	2,3-Dimethylmaleate	2,3-Dimethylmaleate; Dimethylmaleic acid	C00922
125	143.035	1	0.884296	83504.4	0.000323324	C6H8O4	-H(-)	100	Triacetate	3,5-Dioxo-hexanoic acid; Triacetate	C01757
125	143.035	1	0.884296	83504.4	0.000323324	C6H8O4	-H(-)	100	Methylitaconate	2-Methylene-3-methylsuccinate; Methylitaconate	C02295
125	143.035	1	0.884296	83504.4	0.000323324	C6H8O4	-H(-)	100	2-Methyleneglutarate	2-Methyleneglutarate; alpha-Methylene glutarate	C02930
125	143.035	1	0.884296	83504.4	0.000323324	C6H8O4	-H(-)	100	2-Hydroxy-2-(hydroxymethyl)-2H-pyran-3(6H)-one	2-Hydroxy-2-(hydroxymethyl)-2H-pyran-3(6H)-one; Microthecin	C19821
125	143.035	1	0.884296	83504.4	0.000323324	C6H8O4	-H(-)	100	1,5-Anhydro-4-deoxy-D-glycero-hex-3-en-2-ulose	1,5-Anhydro-4-deoxy-D-glycero-hex-3-en-2-ulose; Ascopyrone M	C19822
125	143.035	1	0.884296	83504.4	0.000323324	C6H8O4	-H(-)	100	1,5-Anhydro-4-deoxy-D-glycero-hex-1-en-3-ulose	1,5-Anhydro-4-deoxy-D-glycero-hex-1-en-3-ulose; 5-Hydroxy-2-(hydroxymethyl)-2H-pyran-4(3H)-one; Ascopyrone P	C19826
126	143.046	1	0.891578	12308.3	-8.59933e-05	C5H8N2O3	-H(-)	100	N-Nitrosoproline	1-Nitroso-L-proline; N-Nitrosoproline	C19485
127	143.071	1	0.831285	22333.5	5.90775e-05	C7H12O3	-H(-)	100	trans-4-Hydroxycyclohexanecarboxylate	trans-4-Hydroxycyclohexanecarboxylate	C04404
127	143.071	1	0.831285	22333.5	5.90775e-05	C7H12O3	-H(-)	100	7-Oxoheptanoic acid	7-Ketoheptanoic acid; 7-Oxoheptanoic acid	C16590
128	143.108	1	0.710806	36323	0.000199797	C8H16O2	-H(-)	100	Octanoic acid	Caprylic acid; Octanoic acid; Octylic acid	C06423
128	143.108	1	0.710806	36323	0.000199797	C8H16O2	-H(-)	100	Valproic acid	Valproic acid	C07185
129	144.045	1	0.791801	315454	0.000129607	C9H7NO	-H(-)	100	3-Methyleneoxindole	3-Methyleneoxindole	C02796
129	144.045	1	0.791801	315454	0.000129607	C9H7NO	-H(-)	100	Isocarbostyril	1(2H)-Isoquinolinone; Isocarbostyril; Isoquinolin-1(2H)-one	C06324
129	144.045	1	0.791801	315454	0.000129607	C9H7NO	-H(-)	100	Quinolin-2-ol	2-Hydroxyquinoline; 2-Quinolinol; 2-Quinolone; Quinolin-2-ol	C06338
129	144.045	1	0.791801	315454	0.000129607	C9H7NO	-H(-)	100	4-Hydroxyquinoline	4-Hydroxyquinoline; Quinolin-4-ol	C06343
129	144.045	1	0.791801	315454	0.000129607	C9H7NO	-H(-)	100	2(1H)-Quinolinone	2(1H)-Quinolinone; Quinolin-2(1H)-one	C06415
129	144.045	1	0.791801	315454	0.000129607	C9H7NO	-H(-)	100	Indole-3-carboxaldehyde	Indole-3-carbaldehyde; Indole-3-carboxaldehyde	C08493
129	144.045	1	0.791801	315454	0.000129607	C9H7NO	-H(-)	100	8-Hydroxyquinoline	8-Hydroxyquinoline; Oxyquinoline	C19434
130	144.066	1	0.865901	58788	0.000237623	C6H11NO3	-H(-)	100	4-Acetamidobutanoate	4-Acetamidobutanoate; N4-Acetylaminobutanoate	C02946
130	144.066	1	0.865901	58788	0.000237623	C6H11NO3	-H(-)	100	6-Amino-2-oxohexanoate	2-Oxo-6-aminocaproate; 6-Amino-2-oxohexanoate	C03239
130	144.066	1	0.865901	58788	0.000237623	C6H11NO3	-H(-)	100	(S)-5-Amino-3-oxohexanoic acid	(S)-5-Amino-3-oxohexanoate; (S)-5-Amino-3-oxohexanoic acid	C03656
130	144.066	1	0.865901	58788	0.000237623	C6H11NO3	-H(-)	100	L-2-Aminoadipate 6-semialdehyde	(S)-2-Amino-6-oxohexanoate; 2-Aminoadipate 6-semialdehyde; Allysine; L-2-Aminoadipate 6-semialdehyde; L-Allysine	C04076
130	144.066	1	0.865901	58788	0.000237623	C6H11NO3	-H(-)	100	2-Amino-5-oxohexanoate	2-Amino-5-oxohexanoate	C05825
131	145.014	1	0.89454	36483.1	0.000198286	C5H6O5	-H(-)	100	2-Oxoglutarate	2-Ketoglutaric acid; 2-Oxoglutarate; Oxoglutaric acid; alpha-Ketoglutaric acid	C00026
131	145.014	1	0.89454	36483.1	0.000198286	C5H6O5	-H(-)	100	Oxaloacetate 4-methyl ester	Oxaloacetate 4-methyl ester	C03716
131	145.014	1	0.89454	36483.1	0.000198286	C5H6O5	-H(-)	100	5-Hydroxy-2,4-dioxopentanoate	5-Hydroxy-2,4-dioxopentanoate	C05406
131	145.014	1	0.89454	36483.1	0.000198286	C5H6O5	-H(-)	100	Methyloxaloacetate	Methyloxaloacetate	C06030
131	145.014	1	0.89454	36483.1	0.000198286	C5H6O5	-H(-)	100	Dehydro-D-arabinono-1,4-lactone	(5R)-3,4-Dihydroxy-5-(hydroxymethyl)furan-2(5H)-one; Dehydro-D-arabinono-1,4-lactone	C06316
132	145.03	1	0.901185	14002.5	-0.000741187	C9H6O2	-H(-)	100	Coumarin	1,2-Benzopyrone; 2-Propenoic acid, 3-(2-hydroxyphenyl)-, delta-lactone; 2H-1-Benzopyran-2-one; 5,6-Benzo-2-pyrone; Benzo-alpha-pyrone; Coumarin; Coumarine; Coumarinic anhydride; Cumarin; Rattex; Tonka bean camphor; cis-o-Coumarinic acid lactone; o-Hydroxycinnamic acid lactone	C05851
133	145.041	1	0.467304	31616.7	0.000120704	C8H6N2O	-H(-)	100	1(2H)-Phthalazinone	1(2H)-Phthalazinone; Phthalazin-1-one; Phthalazone	C14473
134	145.05	1	0.974848	117097	0.000886756	C6H10O4	-H(-)	100	2-Aceto-2-hydroxybutanoate	2-Aceto-2-hydroxybutanoate	C00659
134	145.05	1	0.974848	117097	0.000886756	C6H10O4	-H(-)	100	Mevaldate	Mevaldate; Mevaldic acid	C00772
134	145.05	1	0.974848	117097	0.000886756	C6H10O4	-H(-)	100	2-Dehydropantoate	2-Dehydropantoate	C00966
134	145.05	1	0.974848	117097	0.000886756	C6H10O4	-H(-)	100	(R)-4-Dehydropantoate	(R)-4-Dehydropantoate	C01053
134	145.05	1	0.974848	117097	0.000886756	C6H10O4	-H(-)	100	3-Hydroxy-3-methyl-2-oxopentanoic acid	3-Hydroxy-3-methyl-2-oxopentanoate; 3-Hydroxy-3-methyl-2-oxopentanoic acid	C04237
134	145.05	1	0.974848	117097	0.000886756	C6H10O4	-H(-)	100	(S)-2-Aceto-2-hydroxybutanoate	(S)-2-Aceto-2-hydroxybutanoate; (S)-2-Hydroxy-2-ethyl-3-oxobutanoate	C06006
134	145.05	1	0.974848	117097	0.000886756	C6H10O4	-H(-)	100	Adipate	Adipate; Adipic acid; Hexan-1,6-dicarboxylate; Hexanedioate	C06104
134	145.05	1	0.974848	117097	0.000886756	C6H10O4	-H(-)	100	4-Hydroxy-2-oxohexanoic acid	4-Hydroxy-2-oxohexanoate; 4-Hydroxy-2-oxohexanoic acid	C06762
134	145.05	1	0.974848	117097	0.000886756	C6H10O4.	-H(-)	100	Piperazine adipate	Piperazine adipate	C13811
134	145.05	1	0.974848	117097	0.000886756	C6H10O4	-H(-)	100	(R)-3-Hydroxy-3-methyl-2-oxopentanoate	(R)-3-Hydroxy-3-methyl-2-oxopentanoate	C14463
134	145.05	1	0.974848	117097	0.000886756	C6H10O4	-H(-)	100	3-Hydroxy-5-oxohexanoate	3-Hydroxy-5-oxohexanoate	C16272
135	145.062	1	0.944041	1.31379e+06	9.54876e-05	C5H10N2O3	-H(-)	100	L-Glutamine	L-2-Aminoglutaramic acid; L-Glutamine	C00064
135	145.062	1	0.944041	1.31379e+06	9.54876e-05	C5H10N2O3	-H(-)	100	Glutamine	2-Aminoglutaramic acid; Glutamine	C00303
135	145.062	1	0.944041	1.31379e+06	9.54876e-05	C5H10N2O3	-H(-)	100	D-Glutamine	D-2-Aminoglutaramic acid; D-Glutamine	C00819
135	145.062	1	0.944041	1.31379e+06	9.54876e-05	C5H10N2O3	-H(-)	100	3-Ureidoisobutyrate	3-Ureidoisobutyrate	C05100
135	145.062	1	0.944041	1.31379e+06	9.54876e-05	C5H10N2O3	-H(-)	100	Isoglutamine	4,5-Diamino-5-oxopentanoic acid; DL-Isoglutamine; Isoglutamine	C16673
136	145.098	1	0.814829	368880	0.000244109	C6H14N2O2	-H(-)	100	L-Lysine	2,6-Diaminohexanoic acid; L-Lysine; Lysine acid	C00047
136	145.098	1	0.814829	368880	0.000244109	C6H14N2O2	-H(-)	100	D-Lysine	D-2,6-Diaminohexanoic acid; D-Lysine	C00739
136	145.098	1	0.814829	368880	0.000244109	C6H14N2O2	-H(-)	100	(3S)-3,6-Diaminohexanoate	(3S)-3,6-Diaminohexanoate; L-beta-Lysine	C01142
136	145.098	1	0.814829	368880	0.000244109	C6H14N2O2	-H(-)	100	(3S,5S)-3,5-Diaminohexanoate	(3S,5S)-3,5-Diaminocaproate; (3S,5S)-3,5-Diaminohexanoate; L-erythro-3,5-Diaminocaproate; L-erythro-3,5-Diaminohexanoate	C01186
136	145.098	1	0.814829	368880	0.000244109	C6H14N2O2	-H(-)	100	2,5-Diaminohexanoate	2,5-Diaminohexanoate	C05161
136	145.098	1	0.814829	368880	0.000244109	C6H14N2O2	-H(-)	100	Lysine	Lysine	C16440
136	145.098	1	0.814829	368880	0.000244109	C6H14N2O2	-H(-)	100	(2R,3R)-3-Methylornithine	(2R,3R)-3-Methylornithine; (3R)-3-Methyl-D-ornithine	C20277
137	146.046	1	0.922048	493088	0.00014563	C5H9NO4	-H(-)	100	L-Glutamate	Glutamate; L-Glutamate; L-Glutamic acid; L-Glutaminic acid	C00025
137	146.046	1	0.922048	493088	0.00014563	C5H9NO4	-H(-)	100	D-Glutamate	D-2-Aminoglutaric acid; D-Glutamate; D-Glutamic acid; D-Glutaminic acid	C00217
137	146.046	1	0.922048	493088	0.00014563	C5H9NO4	-H(-)	100	Glutamate	2-Aminoglutaric acid; Glutamate; Glutaminic acid	C00302
137	146.046	1	0.922048	493088	0.00014563	C5H9NO4	-H(-)	100	O-Acetyl-L-serine	O-Acetyl-L-serine; O3-Acetyl-L-serine	C00979
137	146.046	1	0.922048	493088	0.00014563	C5H9NO4	-H(-)	100	L-threo-3-Methylaspartate	L-threo-3-Methylaspartate	C03618
137	146.046	1	0.922048	493088	0.00014563	C5H9NO4	-H(-)	100	N-(Carboxymethyl)-D-alanine	N-(Carboxymethyl)-D-alanine; Strombine	C03790
137	146.046	1	0.922048	493088	0.00014563	C5H9NO4	-H(-)	100	3-Aminopentanedioate	3-Aminopentanedioate; 3-Aminopentanedioic acid; Isoglutamate; Isoglutamic acid	C05574
137	146.046	1	0.922048	493088	0.00014563	C5H9NO4	-H(-)	100	L-4-Hydroxyglutamate semialdehyde	L-4-Hydroxyglutamate semialdehyde	C05938
137	146.046	1	0.922048	493088	0.00014563	C5H9NO4	-H(-)	100	2-Oxo-4-hydroxy-5-aminovalerate	2-Oxo-4-hydroxy-5-aminovalerate	C05941
137	146.046	1	0.922048	493088	0.00014563	C5H9NO4	-H(-)	100	N-Methyl-D-aspartic acid	N-Methyl-D-aspartate; N-Methyl-D-aspartic acid; NMDA	C12269
138	146.064	1	0.883956	92004	0.000645946	C6H13NOS	-H(-)	100	5-Methylthiopentanaldoxime	5-Methylthiopentanaldoxime	C17245
138	146.064	1	0.883956	92004	0.000644248	C5H10N2O3	-H(-) [+1]	62	L-Glutamine	L-2-Aminoglutaramic acid; L-Glutamine	C00064
138	146.064	1	0.883956	92004	0.000644248	C5H10N2O3	-H(-) [+1]	62	Glutamine	2-Aminoglutaramic acid; Glutamine	C00303
138	146.064	1	0.883956	92004	0.000644248	C5H10N2O3	-H(-) [+1]	62	D-Glutamine	D-2-Aminoglutaramic acid; D-Glutamine	C00819
138	146.064	1	0.883956	92004	0.000644248	C5H10N2O3	-H(-) [+1]	62	3-Ureidoisobutyrate	3-Ureidoisobutyrate	C05100
138	146.064	1	0.883956	92004	0.000644248	C5H10N2O3	-H(-) [+1]	62	Isoglutamine	4,5-Diamino-5-oxopentanoic acid; DL-Isoglutamine; Isoglutamine	C16673
139	147.03	1	0.881807	125136	0.00013229	C5H8O5	-H(-)	100	D-Arabinono-1,4-lactone	D-Arabinono-1,4-lactone	C00652
139	147.03	1	0.881807	125136	0.00013229	C5H8O5	-H(-)	100	2-Dehydro-3-deoxy-L-arabinonate	2-Dehydro-3-deoxy-L-arabinonate; 2-Dehydro-3-deoxy-L-pentonate	C00684
139	147.03	1	0.881807	125136	0.00013229	C5H8O5	-H(-)	100	Citramalate	2-Methylmalic acid; Citramalate; Citramalic acid; alpha-Hydroxypyrotartaric acid	C00815
139	147.03	1	0.881807	125136	0.00013229	C5H8O5	-H(-)	100	(R)-2-Hydroxyglutarate	(R)-2-Hydroxyglutarate; (R)-Hydroxyglutarate	C01087
139	147.03	1	0.881807	125136	0.00013229	C5H8O5	-H(-)	100	L-Arabinono-1,4-lactone	L-Arabinono-1,4-lactone; L-Arabonolactone	C01114
139	147.03	1	0.881807	125136	0.00013229	C5H8O5	-H(-)	100	D-Xylonolactone	D-Xylono-1,5-lactone; D-Xylonolactone	C02266
139	147.03	1	0.881807	125136	0.00013229	C5H8O5	-H(-)	100	(R)-2-Methylmalate	(2R)-2-Hydroxy-2-methylbutanedioate; (R)-2-Methylmalate; (R)-2-Methylmalic acid; (R)-Citramalate; (R)-Citramalic acid; (R)-alpha-Hydroxypyrotartaric acid; D-Citramalate; D-Citramalic acid; D-alpha-Hydroxypyrotartaric acid	C02612
139	147.03	1	0.881807	125136	0.00013229	C5H8O5	-H(-)	100	(S)-2-Methylmalate	(2S)-2-Hydroxy-2-methylbutanedioate; (S)-2-Hydroxy-2-methylsuccinic acid; (S)-2-Methylmalate; (S)-2-Methylmalic acid; (S)-Citramalate; (S)-Citramalic acid; (S)-alpha-Hydroxypyrotartaric acid; L-Citramalate; L-Citramalic acid; L-alpha-Hydroxypyrotartaric acid	C02614
139	147.03	1	0.881807	125136	0.00013229	C5H8O5	-H(-)	100	2-Hydroxyglutarate	2-Hydroxyglutarate; alpha-Hydroxyglutarate	C02630
139	147.03	1	0.881807	125136	0.00013229	C5H8O5	-H(-)	100	D-Xylono-1,4-lactone	D-Xylono-1,4-lactone	C02753
139	147.03	1	0.881807	125136	0.00013229	C5H8O5	-H(-)	100	L-Xylono-1,4-lactone	L-Xylono-1,4-lactone	C02994
139	147.03	1	0.881807	125136	0.00013229	C5H8O5	-H(-)	100	(S)-2-Hydroxyglutarate	(S)-2-Hydroxyglutarate	C03196
139	147.03	1	0.881807	125136	0.00013229	C5H8O5	-H(-)	100	2-Dehydro-3-deoxy-D-xylonate	(4S)-4,5-Dihydroxy-2-oxopentanoate; 2-Dehydro-3-deoxy-D-arabinonate; 2-Dehydro-3-deoxy-D-pentonate; 2-Dehydro-3-deoxy-D-xylonate	C03826
139	147.03	1	0.881807	125136	0.00013229	C5H8O5	-H(-)	100	L-Arabinono-1,5-lactone	L-Arabinono-1,5-lactone	C05405
139	147.03	1	0.881807	125136	0.00013229	C5H8O5	-H(-)	100	L-threo-3-Methylmalate	L-threo-3-Methylmalate	C06029
139	147.03	1	0.881807	125136	0.00013229	C5H8O5	-H(-)	100	D-threo-3-Methylmalate	D-threo-3-Methylmalate	C06031
139	147.03	1	0.881807	125136	0.00013229	C5H8O5	-H(-)	100	D-erythro-3-Methylmalate	(2R,3S)-3-Methylmalate; D-erythro-3-Methylmalate	C06032
140	147.045	1	0.933105	47075	-2.87441e-05	C9H8O2	-H(-)	100	trans-Cinnamate	(E)-Cinnamate; trans-Cinnamate; trans-Cinnamic acid	C00423
140	147.045	1	0.933105	47075	-2.87441e-05	C9H8O2	-H(-)	100	Dihydrocoumarin	3,4-Dihydrocoumarin; Dihydrocoumarin	C02274
140	147.045	1	0.933105	47075	-2.87441e-05	C9H8O2	-H(-)	100	4-Hydroxycinnamyl aldehyde	4-Hydroxycinnamyl aldehyde; p-Coumaraldehyde	C05608
140	147.045	1	0.933105	47075	-2.87441e-05	C9H8O2	-H(-)	100	3-Hydroxy-1-indanone	3-Hydroxy-1-indanone	C07720
140	147.045	1	0.933105	47075	-2.87441e-05	C9H8O2	-H(-)	100	3-Isochromanone	1,4-Dihydro-3H-2-benzopyran-3-one; 3-Isochromanone	C07728
140	147.045	1	0.933105	47075	-2.87441e-05	C9H8O2	-H(-)	100	Cinnamic acid	Benzeneacrylic acid; Cinnamic acid	C10438
140	147.045	1	0.933105	47075	-2.87441e-05	C9H8O2	-H(-)	100	Pyruvophenone	1-Phenyl-1,2-propanedione; Pyruvophenone	C17268
141	147.066	1	0.917329	50942.1	0.000198939	C6H12O4	-H(-)	100	(R)-Mevalonate	(R)-Mevalonate; 3,5-Dihydroxy-3-methylvaleric acid; Mevalonic acid	C00418
141	147.066	1	0.917329	50942.1	0.000198939	C6H12O4	-H(-)	100	(R)-Pantoate	(R)-Pantoate; Pantoate; Pantoic acid	C00522
141	147.066	1	0.917329	50942.1	0.000198939	C6H12O4	-H(-)	100	(S)-Mevalonate	(S)-3,5-Dihydroxy-3-methylvaleric acid; (S)-Mevalonate; (S)-Mevalonic acid	C02104
141	147.066	1	0.917329	50942.1	0.000198939	C6H12O4	-H(-)	100	3,6-Dideoxy-L-galactose	3,6-Dideoxy-L-galactose; 3,6-Dideoxy-L-xylo-hexose; Colitose	C03348
141	147.066	1	0.917329	50942.1	0.000198939	C6H12O4	-H(-)	100	2,3-Dihydroxy-3-methylpentanoate	2,3-Dihydroxy-3-methylpentanoate; 2,3-Dihydroxy-3-methylvalerate	C04104
141	147.066	1	0.917329	50942.1	0.000198939	C6H12O4	-H(-)	100	(R)-2,3-Dihydroxy-3-methylpentanoate	(2R,3R)-2,3-Dihydroxy-3-methylpentanoate; (R)-2,3-Dihydroxy-3-methylpentanoate; (R)-2,3-Dihydroxy-3-methylvalerate	C06007
141	147.066	1	0.917329	50942.1	0.000198939	C6H12O4	-H(-)	100	Abequose	3,6-Deoxy-D-galactose; 3,6-Deoxy-D-xylo-hexose; 3-Deoxy-D-fucose; Abequose	C06471
142	148.041	1	0.929047	31774.3	-0.000181195	C8H7NO2	-H(-)	100	4-Hydroxymandelonitrile	4-Hydroxymandelonitrile	C00650
142	148.041	1	0.929047	31774.3	-0.000181195	C8H7NO2	-H(-)	100	2,3-Dihydroxyindole	2,3-Dihydroxyindole; Dihydroxyindole	C02775
142	148.041	1	0.929047	31774.3	-0.000181195	C8H7NO2	-H(-)	100	2-Formylaminobenzaldehyde	2-Formylaminobenzaldehyde	C03574
142	148.041	1	0.929047	31774.3	-0.000181195	C8H7NO2	-H(-)	100	(S)-4-Hydroxymandelonitrile	(S)-4-Hydroxymandelonitrile	C03742
142	148.041	1	0.929047	31774.3	-0.000181195	C8H7NO2	-H(-)	100	5,6-Dihydroxyindole	5,6-Dihydroxyindole; DHI	C05578
142	148.041	1	0.929047	31774.3	-0.000181195	C8H7NO2	-H(-)	100	Gentianadine	Gentianadine	C09957
142	148.041	1	0.929047	31774.3	-0.000181195	C8H7NO2	-H(-)	100	3-Hydroxyindolin-2-one	1,3-Dihydro-3-hydroxy-2H-indol-2-one; 3-Hydroxyindolin-2-one; Dioxindole	C11130
143	148.062	1	0.761035	22048	-0.000939614	C5H11NO4	-H(-)	100	N,N-Dihydroxy-L-valine	N,N-Dihydroxy-L-valine	C20314
144	148.077	1	0.881324	4768.58	3.41047e-05	C9H11NO	-H(-)	100	D-Cathinone	Cathinone; D-Cathinone	C08301
144	148.077	1	0.881324	4768.58	3.41047e-05	C9H11NO	-H(-)	100	3-Phenylpropionaldoxim	3-Phenylpropionaldoxim	C17236
145	148.991	1	0.582331	253796	0.00043734	C4H6O4S	-H(-)	100	Thiodiacetic acid	Thiodiacetic acid	C14872
146	149.045	1	0.891517	54520.6	6.068e-05	C5H10O5	-H(-)	100	D-Ribose	D-Ribose	C00121
146	149.045	1	0.891517	54520.6	6.068e-05	C5H10O5	-H(-)	100	D-Xylose	D-Xylose; Wood sugar	C00181
146	149.045	1	0.891517	54520.6	6.068e-05	C5H10O5	-H(-)	100	D-Arabinose	D-Arabinose	C00216
146	149.045	1	0.891517	54520.6	6.068e-05	C5H10O5	-H(-)	100	L-Arabinose	L-Arabinopyranose; L-Arabinose	C00259
146	149.045	1	0.891517	54520.6	6.068e-05	C5H10O5	-H(-)	100	D-Ribulose	D-Arabinoketose; D-Arabinulose; D-Riboketose; D-Ribulose; D-erythro-2-Pentulose	C00309
146	149.045	1	0.891517	54520.6	6.068e-05	C5H10O5	-H(-)	100	D-Xylulose	D-Lyxulose; D-Xylulose; D-threo-Pentulose	C00310
146	149.045	1	0.891517	54520.6	6.068e-05	C5H10O5	-H(-)	100	L-Xylulose	L-Lyxulose; L-Xylulose; L-threo-Pentulose	C00312
146	149.045	1	0.891517	54520.6	6.068e-05	C5H10O5	-H(-)	100	D-Lyxose	D-Lyxose	C00476
146	149.045	1	0.891517	54520.6	6.068e-05	C5H10O5	-H(-)	100	L-Ribulose	L-Arabinoketose; L-Arabinulose; L-Riboketose; L-Ribulose; L-erythro-Pentulose	C00508
146	149.045	1	0.891517	54520.6	6.068e-05	C5H10O5	-H(-)	100	Xylose	Xylose	C01394
146	149.045	1	0.891517	54520.6	6.068e-05	C5H10O5	-H(-)	100	D-Apiose	D-Apiose	C01488
146	149.045	1	0.891517	54520.6	6.068e-05	C5H10O5	-H(-)	100	L-Lyxose	L-Lyxose	C01508
146	149.045	1	0.891517	54520.6	6.068e-05	C5H10O5	-H(-)	100	L-Xylose	L-Xylofuranose; L-Xylose	C01510
146	149.045	1	0.891517	54520.6	6.068e-05	C5H10O5	-H(-)	100	beta-D-Xylose	beta-D-Xylose	C02096
146	149.045	1	0.891517	54520.6	6.068e-05	C5H10O5	-H(-)	100	alpha-D-Lyxose	alpha-D-Lyxose	C02204
146	149.045	1	0.891517	54520.6	6.068e-05	C5H10O5	-H(-)	100	alpha-D-Xylose	alpha-D-Xylose	C02205
146	149.045	1	0.891517	54520.6	6.068e-05	C5H10O5	-H(-)	100	beta-L-Arabinose	beta-L-Arabinose	C02479
146	149.045	1	0.891517	54520.6	6.068e-05	C5H10O5	-H(-)	100	alpha-L-Arabinose	alpha-L-Arabinose	C02604
146	149.045	1	0.891517	54520.6	6.068e-05	C5H10O5	-H(-)	100	Ribulose	Ribulose	C05052
146	149.045	1	0.891517	54520.6	6.068e-05	C5H10O5	-H(-)	100	L-Arabinofuranose	L-Arabinofuranose	C06115
146	149.045	1	0.891517	54520.6	6.068e-05	C5H10O5	-H(-)	100	beta-D-Apiose	beta-D-Apiose	C08346
146	149.045	1	0.891517	54520.6	6.068e-05	C5H10O5	-H(-)	100	beta-D-Ribopyranose	Ribose; beta-D-Ribopyranose	C08353
146	149.045	1	0.891517	54520.6	6.068e-05	C5H10O5	-H(-)	100	alpha-D-Ribulose	alpha-D-Ribulose	C08354
146	149.045	1	0.891517	54520.6	6.068e-05	C5H10O5	-H(-)	100	L-Arabinose	L-Arabinose	C11476
146	149.045	1	0.891517	54520.6	6.068e-05	C5H10O5	-H(-)	100	beta-D-Ribofuranose	beta-D-Ribofuranose	C16639
146	149.045	1	0.891517	54520.6	6.068e-05	C5H10O5	-H(-)	100	beta-L-Arabinofuranose	beta-L-Arabinofuranose	C20569
147	149.097	1	0.723682	5902.61	0.000100132	C10H14O	-H(-)	100	(-)-Carvone	(-)-Carvone; (4R)-Carvone	C01767
147	149.097	1	0.723682	5902.61	0.000100132	C10H14O	-H(-)	100	(+)-Sabinone	(+)-Sabinone	C01868
147	149.097	1	0.723682	5902.61	0.000100132	C10H14O	-H(-)	100	Piperitenone	Piperitenone	C01951
147	149.097	1	0.723682	5902.61	0.000100132	C10H14O	-H(-)	100	Isopiperitenone	Isopiperitenone	C02289
147	149.097	1	0.723682	5902.61	0.000100132	C10H14O	-H(-)	100	(-)-Isopiperitenone	(-)-(4R)-Isopiperitenone; (-)-Isopiperitenone	C02485
147	149.097	1	0.723682	5902.61	0.000100132	C10H14O	-H(-)	100	Perillyl aldehyde	Perillaldehyde; Perillyl aldehyde	C02576
147	149.097	1	0.723682	5902.61	0.000100132	C10H14O	-H(-)	100	p-Cumic alcohol	p-Cumic alcohol	C06576
147	149.097	1	0.723682	5902.61	0.000100132	C10H14O	-H(-)	100	Carvacrol	Carvacrol	C09840
147	149.097	1	0.723682	5902.61	0.000100132	C10H14O	-H(-)	100	Chrysanthenone	(-)-Chrysanthenone; Chrysanthenone	C09843
147	149.097	1	0.723682	5902.61	0.000100132	C10H14O	-H(-)	100	Menthofuran	Menthofuran	C09868
147	149.097	1	0.723682	5902.61	0.000100132	C10H14O	-H(-)	100	Pinocarvone	Pinocarvone	C09884
147	149.097	1	0.723682	5902.61	0.000100132	C10H14O	-H(-)	100	Thymol	Thymol	C09908
147	149.097	1	0.723682	5902.61	0.000100132	C10H14O	-H(-)	100	Umbellulone	(-)-Umbellulone; Umbellulone	C09911
147	149.097	1	0.723682	5902.61	0.000100132	C10H14O	-H(-)	100	Verbenone	Verbenone	C09913
147	149.097	1	0.723682	5902.61	0.000100132	C10H14O	-H(-)	100	(+)-(S)-Carvone	(+)-(S)-Carvone; (+)-Carvone; Carvol; Carvone	C11383
147	149.097	1	0.723682	5902.61	0.000100132	C10H14O	-H(-)	100	(+)-Chrysanthenone	(+)-Chrysanthenone	C11394
147	149.097	1	0.723682	5902.61	0.000100132	C10H14O	-H(-)	100	Myrtenal	Myrtenal	C11939
147	149.097	1	0.723682	5902.61	0.000100132	C10H14O	-H(-)	100	2-tert-Butylphenol	2-tert-Butylphenol	C14130
147	149.097	1	0.723682	5902.61	0.000100132	C10H14O	-H(-)	100	2-sec-Butylphenol	2-(1-Methylpropyl)phenol; 2-sec-Butylphenol	C14138
147	149.097	1	0.723682	5902.61	0.000100132	C10H14O	-H(-)	100	4-sec-Butylphenol	1-Hydroxy-4-sec-butylbenzene; 4-(1-Methylpropyl)phenol; 4-sec-Butylphenol	C14139
147	149.097	1	0.723682	5902.61	0.000100132	C10H14O	-H(-)	100	3-tert-Butylphenol	3-tert-Butylphenol	C14188
147	149.097	1	0.723682	5902.61	0.000100132	C10H14O	-H(-)	100	4-tert-Butylphenol	4-tert-Butylphenol; Butylphen	C14200
147	149.097	1	0.723682	5902.61	0.000100132	C10H14O	-H(-)	100	4-n-Butylphenol	4-n-Butylphenol; p-Hydroxybutylbenzene	C14464
147	149.097	1	0.723682	5902.61	0.000100132	C10H14O	-H(-)	100	4-Isopropyl-3-methylphenol	4-Isopropyl-3-methylphenol; 4-Isopropyl-m-cresol; o-Cymen-5y-ol	C14741
147	149.097	1	0.723682	5902.61	0.000100132	C10H14O	-H(-)	100	Eucarvone	Eucarvone	C16955
147	149.097	1	0.723682	5902.61	0.000100132	C10H14O	-H(-)	100	Safranal	Safranal	C17062
147	149.097	1	0.723682	5902.61	0.000100132	C10H14O	-H(-)	100	(+)-Menthofuran	(+)-Menthofuran; (R)-Menthofuran	C18025
148	150.042	1	0.907901	11367.2	8.42555e-05	C5H5N5O	-H(-)	100	Guanine	2-Amino-6-hydroxypurine; Guanine	C00242
149	150.056	1	0.866434	9579.63	0.000363759	C8H9NO2	-H(-)	100	N-(Acetyloxy)benzenamine	N-(Acetyloxy)benzenamine	C02709
149	150.056	1	0.866434	9579.63	0.000363759	C8H9NO2	-H(-)	100	N-Methylanthranilate	2-(Methylamino)benzoic acid; N-Methylanthranilate; N-Methylanthranilic acid	C03005
149	150.056	1	0.866434	9579.63	0.000363759	C8H9NO2	-H(-)	100	N-Methyl-4-aminobenzoate	N-Methyl-4-aminobenzoate	C03522
149	150.056	1	0.866434	9579.63	0.000363759	C8H9NO2	-H(-)	100	(E)-4-Hydroxyphenylacetaldehyde-oxime	(E)-4-Hydroxyphenylacetaldehyde-oxime	C04350
149	150.056	1	0.866434	9579.63	0.000363759	C8H9NO2	-H(-)	100	(Z)-4-Hydroxyphenylacetaldehyde oxime	(Z)-4-Hydroxyphenylacetaldehyde oxime; (Z)-[4-Hydroxyphenylacetaldehyde oxime]	C04353
149	150.056	1	0.866434	9579.63	0.000363759	C8H9NO2	-H(-)	100	Acetaminophen	Acetaminophen; Paracetamol	C06804
149	150.056	1	0.866434	9579.63	0.000363759	C8H9NO2	-H(-)	100	(R)-Mandelamide	(R)-Mandelamide	C07301
149	150.056	1	0.866434	9579.63	0.000363759	C8H9NO2	-H(-)	100	2-Amino-3-methylbenzoate	2-Amino-3-methylbenzoate	C16571
149	150.056	1	0.866434	9579.63	0.000363759	C8H9NO2	-H(-)	100	Dopamine quinone	Dopamine quinone	C17755
149	150.056	1	0.866434	9579.63	0.000363759	C8H9NO2	-H(-)	100	2-Descarboxy-cyclo-dopa	2-Descarboxy-cyclo-dopa; 5,6-Indolinediol; Indoline-5,6-diol	C17756
149	150.056	1	0.866434	9579.63	0.000363759	C8H9NO2	-H(-)	100	L-Phenylglycine	L-Phenylglycine; Phenylglycine	C18623
149	150.056	1	0.866434	9579.63	0.000363759	C8H9NO2	-H(-)	100	O-Methyl anthranilate	O-Methyl anthranilate	C20634
150	151.026	1	0.915919	48177.3	8.4048e-05	C5H4N4O2	-H(-)	100	Xanthine	Xanthine	C00385
150	151.026	1	0.915919	48177.3	8.4048e-05	C5H4N4O2	-H(-)	100	Alloxanthine	Alloxanthine; Oxipurinol; Oxypurinol	C07599
151	151.04	1	0.660639	34227.4	0.000251517	C8H8O3	-H(-)	100	4-Hydroxyphenylacetate	4-Hydroxyphenylacetate; 4-Hydroxyphenylacetic acid	C00642
151	151.04	1	0.660639	34227.4	0.000251517	C8H8O3	-H(-)	100	4-Hydroxy-3-methoxy-benzaldehyde	4-Hydroxy-3-methoxy-benzaldehyde; 4-Hydroxy-3-methoxybenzaldehyde; Vanillaldehyde; Vanillin	C00755
151	151.04	1	0.660639	34227.4	0.000251517	C8H8O3	-H(-)	100	(R)-Mandelate	(R)-2-Hydroxy-2-phenylacetate; (R)-2-Hydroxy-2-phenylacetic acid; (R)-Mandelate; (R)-Mandelic acid	C01983
151	151.04	1	0.660639	34227.4	0.000251517	C8H8O3	-H(-)	100	(S)-Mandelate	(S)-2-Hydroxy-2-phenylacetate; (S)-2-Hydroxy-2-phenylacetic acid; (S)-Mandelate; (S)-Mandelic acid	C01984
151	151.04	1	0.660639	34227.4	0.000251517	C8H8O3	-H(-)	100	Phenoxyacetate	Phenoxyacetate; Phenoxyacetic acid	C02181
151	151.04	1	0.660639	34227.4	0.000251517	C8H8O3	-H(-)	100	4-Methoxybenzoate	4-Anisic acid; 4-Methoxybenzoate; 4-Methoxybenzoic acid	C02519
151	151.04	1	0.660639	34227.4	0.000251517	C8H8O3	-H(-)	100	3-Methoxytropolone	3-Methoxytropolone	C02639
151	151.04	1	0.660639	34227.4	0.000251517	C8H8O3	-H(-)	100	6-Methylsalicylate	2-Hydroxy-6-methylbenzoic acid; 6-Methyl-2-hydroxybenzenecarboxylate; 6-Methylsalicylate; 6-Methylsalicylic acid	C02657
151	151.04	1	0.660639	34227.4	0.000251517	C8H8O3	-H(-)	100	2',4'-Dihydroxyacetophenone	2',4'-Dihydroxyacetophenone; 2,4-Dihydroxyacetophenone; Resacetophenone	C03663
151	151.04	1	0.660639	34227.4	0.000251517	C8H8O3	-H(-)	100	3,4-Dihydroxyphenylacetaldehyde	3,4-Dihydroxyphenylacetaldehyde; Protocatechuatealdehyde	C04043
151	151.04	1	0.660639	34227.4	0.000251517	C8H8O3	-H(-)	100	3-Hydroxyphenylacetate	3-Hydroxyphenylacetate; 3-Hydroxyphenylacetic acid	C05593
151	151.04	1	0.660639	34227.4	0.000251517	C8H8O3	-H(-)	100	2-Hydroxyphenylacetate	2-Hydroxyphenylacetate; 2-Hydroxyphenylacetic acid	C05852
151	151.04	1	0.660639	34227.4	0.000251517	C8H8O3	-H(-)	100	3',4'-Dihydroxyacetophenone	3',4'-Dihydroxyacetophenone	C10675
151	151.04	1	0.660639	34227.4	0.000251517	C8H8O3	-H(-)	100	2-(Hydroxymethyl)benzoic acid	2-(Hydroxymethyl)benzoic acid; 2-Hydroxymethylbenzoic acid	C10804
151	151.04	1	0.660639	34227.4	0.000251517	C8H8O3	-H(-)	100	Resorcinol monoacetate	Resorcinol monoacetate	C12064
151	151.04	1	0.660639	34227.4	0.000251517	C8H8O3	-H(-)	100	Methyl salicylate	Methyl 2-hydroxybenzoate; Methyl salicylate	C12305
151	151.04	1	0.660639	34227.4	0.000251517	C8H8O3	-H(-)	100	4-Hydroxyphenacyl alcohol	2,4'-Dihydroxyacetophenone; 4-Hydroxyphenacyl alcohol	C13635
151	151.04	1	0.660639	34227.4	0.000251517	C8H8O3	-H(-)	100	4-Hydroxyphenyl acetate	4-Hydroxyphenyl acetate	C13636
151	151.04	1	0.660639	34227.4	0.000251517	C8H8O3	-H(-)	100	3-Methylsalicylate	3-Methylsalicylate	C14088
151	151.04	1	0.660639	34227.4	0.000251517	C8H8O3	-H(-)	100	4-Methylsalicylate	2-Hydroxy-4-methylbenzoic acid; 4-Methylsalicylate; m-Cresotic acid	C14103
151	151.04	1	0.660639	34227.4	0.000251517	C8H8O3	-H(-)	100	4-Hydroxymethylsalicylaldehyde	2-Hydroxy-4-hydroxymethyl-benzaldehyde; 4-Hydroxymethylsalicylaldehyde	C14108
151	151.04	1	0.660639	34227.4	0.000251517	C8H8O3	-H(-)	100	Menisdaurilide	Menisdaurilide	C17900
152	151.061	1	0.865629	67732.8	0.000165765	C5H12O5	-H(-)	100	Xylitol	Xylitol	C00379
152	151.061	1	0.865629	67732.8	0.000165765	C5H12O5	-H(-)	100	Ribitol	Adonitol; Ribitol	C00474
152	151.061	1	0.865629	67732.8	0.000165765	C5H12O5	-H(-)	100	L-Arabitol	L-Arabinitol; L-Arabinol; L-Arabitol; L-Lyxitol	C00532
152	151.061	1	0.865629	67732.8	0.000165765	C5H12O5	-H(-)	100	D-Apiitol	3-(Hydroxymethyl)erythritol; D-Apiitol	C01569
152	151.061	1	0.865629	67732.8	0.000165765	C5H12O5	-H(-)	100	D-Arabitol	D-Arabinitol; D-Arabinol; D-Arabitol; D-Lyxitol	C01904
153	151.076	1	0.278315	15236.4	0.000262187	C9H12O2	-H(-)	100	3-Isopropylcatechol	3-Isopropylcatechol	C01014
154	151.087	1	0.831699	6283.17	0.000239741	C8H12N2O	-H(-)	100	4-(Hydroxylamino)-N,N-dimethylaniline	4-(Dimethylamino)-N-hydroxyaniline; 4-(Hydroxylamino)-N,N-dimethylaniline	C19681
155	152.019	1	0.879479	3370.56	-0.00150295	C7H7NOS	-H(-)	45	Thiobenzamide S-oxide	Thiobenzamide S-oxide	C16283
156	152.046	1	0.847922	4239.12	0.00095243	C6H7N3O2	-H(-)	100	1,2-Diamino-4-nitrobenzene	1,2-Diamino-4-nitrobenzene	C19384
156	152.046	1	0.847922	4239.12	0.00095243	C6H7N3O2	-H(-)	100	1,4-Diamino-2-nitrobenzene	1,4-Diamino-2-nitrobenzene	C19385
157	152.072	1	0.899229	9327.36	-1.89914e-05	C8H11NO2	-H(-)	100	Dopamine	2-(3,4-Dihydroxyphenyl)ethylamine; 3,4-Dihydroxyphenethylamine; 4-(2-Aminoethyl)-1,2-benzenediol; 4-(2-Aminoethyl)benzene-1,2-diol; Dopamine	C03758
157	152.072	1	0.899229	9327.36	-1.89914e-05	C8H11NO2	-H(-)	100	Octopamine	1-(4-Hydroxyphenyl)-2-aminoethanol; Octopamine; p-Hydroxyphenylethanolamine	C04227
157	152.072	1	0.899229	9327.36	-1.89914e-05	C8H11NO2	-H(-)	100	Vanillylamine	Vanillylamine	C16666
158	152.083	1	0.903136	18885.3	0.000194438	C7H11N3O	-H(-)	100	4-(beta-Acetylaminoethyl)imidazole	4-(beta-Acetylaminoethyl)imidazole; N-Acetylhistamine	C05135
158	152.083	1	0.903136	18885.3	0.000194438	C7H11N3O	-H(-)	100	2,4-Diamino-6-hydroxylaminotoluene	2,4-Diamino-6-hydroxylaminotoluene	C16399
159	152.996	1	0.948406	73042.5	9.24547e-05	C3H7O5P	-H(-)	100	Propanoyl phosphate	Propanoyl phosphate; Propionyl phosphate	C02876
159	152.996	1	0.948406	73042.5	9.24547e-05	C3H7O5P	-H(-)	100	Hydroxyacetone phosphate	Acetol phosphate; Hydroxyacetone phosphate	C03505
159	152.996	1	0.948406	73042.5	9.24547e-05	C3H7O5P	-H(-)	100	Glycerol 1,2-cyclic phosphate	1,3,2-Dioxaphospholane-4-methanol; Glycerol 1,2-cyclic phosphate	C03947
160	153.019	1	0.729923	70222.1	0.000209282	C7H6O4	-H(-)	100	2,3-Dihydroxybenzoate	2,3-Dihydroxybenzoate; 2,3-Dihydroxybenzoic acid	C00196
160	153.019	1	0.729923	70222.1	0.000209282	C7H6O4	-H(-)	100	3,4-Dihydroxybenzoate	3,4-Dihydroxybenzoate; 3,4-Dihydroxybenzoic acid; Protocatechuate; Protocatechuic acid	C00230
160	153.019	1	0.729923	70222.1	0.000209282	C7H6O4	-H(-)	100	2,5-Dihydroxybenzoate	2,5-Dihydroxybenzoate; 2,5-Dihydroxybenzoic acid; Gentisate; Gentisic acid; Hydroquinonecarboxylic acid	C00628
160	153.019	1	0.729923	70222.1	0.000209282	C7H6O4	-H(-)	100	Patulin	Patulin	C16748
161	153.055	1	0.916677	27859.5	0.000289917	C8H10O3	-H(-)	100	Vanillyl alcohol	4-Hydroxy-3-methoxy-benzenemethanol; 4-Hydroxy-3-methoxybenzenemethanol; 4-Hydroxy-3-methoxybenzyl alcohol; Vanillyl alcohol	C06317
161	153.055	1	0.916677	27859.5	0.000289917	C8H10O3	-H(-)	100	2,6-Dimethoxyphenol	2,6-Dimethoxyphenol; Pyrogallol 1,3-dimethyl ether	C10787
162	153.092	1	0.927572	9592.65	0.000243104	C9H14O2	-H(-)	100	Boschnialactone	Boschnialactone	C09772
163	154.062	1	0.937386	695650	0.000259963	C6H9N3O2	-H(-)	100	L-Histidine	(S)-alpha-Amino-1H-imidazole-4-propionic acid; L-Histidine	C00135
163	154.062	1	0.937386	695650	0.000259963	C6H9N3O2	-H(-)	100	Histidine	Histidine; alpha-Amino-1H-imidazole-4-propionic acid	C00768
163	154.062	1	0.937386	695650	0.000259963	C6H9N3O2	-H(-)	100	3-(Pyrazol-1-yl)-L-alanine	3-(Pyrazol-1-yl)-L-alanine; beta-Pyrazol-1-ylalanine	C01162
163	154.062	1	0.937386	695650	0.000259963	C6H9N3O2	-H(-)	100	D-Histidine	(R)-alpha-Amino-1H-imidazole-4-propionic acid; D-Histidine	C06419
164	154.087	1	0.892108	17494.8	9.23525e-05	C8H13NO2	-H(-)	100	Retronecine	Retronecine	C06177
164	154.087	1	0.892108	17494.8	9.23525e-05	C8H13NO2	-H(-)	100	Arecoline	Arecoline	C10129
164	154.087	1	0.892108	17494.8	9.23525e-05	C8H13NO2	-H(-)	100	Heliotridine	Heliotridine	C10321
164	154.087	1	0.892108	17494.8	9.23525e-05	C8H13NO2	-H(-)	100	Scopoline	Scopoline	C10866
165	154.998	1	0.614347	17909.8	0.000238753	C6H4O5	-H(-)	100	2,5-Furandicarboxylate	2,5-Furandicarboxylate	C20450
166	155.009	1	0.895513	5162.07	0.000374016	C5H4N2O4	-H(-)	100	Orotate	Orotate; Orotic acid; Uracil-6-carboxylic acid	C00295
166	155.009	1	0.895513	5162.07	0.000374016	C5H4N2O4	-H(-)	100	Uracil 5-carboxylate	5-Carboxyuracil; Uracil 5-carboxylate; Uracil 5-carboxylic acid	C03030
167	155.035	1	0.879266	6826.08	7.11187e-05	C7H8O4	-H(-)	100	3-Methyl-cis,cis-hexadienedioate	3-Methyl-cis,cis-hexadienedioate; 3-Methyl-cis,cis-muconate	C04112
167	155.035	1	0.879266	6826.08	7.11187e-05	C7H8O4	-H(-)	100	(2S,3S)-2,3-Dihydro-2,3-dihydroxybenzoate	(2S,3S)-2,3-Dihydro-2,3-dihydroxybenzoate; (2S,3S)-2,3-Dihydroxy-2,3-dihydroxybenzoate	C04171
167	155.035	1	0.879266	6826.08	7.11187e-05	C7H8O4	-H(-)	100	3-Methylmuconolactone	3-Methylmuconolactone; 4-Carboxymethyl-3-methylbut-2-en-1,4-olide	C04558
167	155.035	1	0.879266	6826.08	7.11187e-05	C7H8O4	-H(-)	100	4-Methylmuconolactone	4-Carboxymethyl-4-methylbut-2-en-1,4-olide; 4-Methylmuconolactone	C04559
167	155.035	1	0.879266	6826.08	7.11187e-05	C7H8O4	-H(-)	100	1,6-Dihydroxycyclohexa-2,4-diene-1-carboxylate	1,2-Dihydroxycyclohexa-3,5-diene-1-carboxylate; 1,6-Dihydroxycyclohexa-2,4-diene-1-carboxylate	C04634
167	155.035	1	0.879266	6826.08	7.11187e-05	C7H8O4	-H(-)	100	2-Hydroxy-6-keto-2,4-heptadienoate	2-Hydroxy-6-keto-2,4-heptadienoate; 2-Hydroxy-6-oxo-hept-2,4-dienoate	C06210
167	155.035	1	0.879266	6826.08	7.11187e-05	C7H8O4	-H(-)	100	(1R,6S)-1,6-Dihydroxycyclohexa-2,4-diene-1-carboxylate	(1R,6S)-1,6-Dihydroxycyclohexa-2,4-diene-1-carboxylate; cis-1,2-Dihydroxycyclohexa-3,5-diene-1-carboxylate; cis-1,6-Dihydroxy-2,4-cyclohexadiene-1-carboxylic acid	C06321
167	155.035	1	0.879266	6826.08	7.11187e-05	C7H8O4	-H(-)	100	2-Hydroxy-5-methyl-cis,cis-muconic semialdehyde	(2E,4Z)-2-Hydroxy-5-methyl-6-oxohexa-2,4-dienoate; 2-Hydroxy-5-methyl-cis,cis-muconic semialdehyde	C06760
167	155.035	1	0.879266	6826.08	7.11187e-05	C7H8O4	-H(-)	100	4-Methyl-3-oxoadipate-enol-lactone	4-Methyl-3-oxoadipate-enol-lactone	C18311
167	155.035	1	0.879266	6826.08	7.11187e-05	C7H8O4	-H(-)	100	(4R,5R)-4,5-Dihydroxycyclohexa-1(6),2-diene-1-carboxylate	(3R,4R)-3,4-Dihydroxycyclohexa-1,5-diene-1-carboxylate; (4R,5R)-4,5-Dihydroxycyclohexa-1(6),2-diene-1-carboxylate; DCDC	C20710
168	155.046	1	0.926604	13289.3	0.0002041	C6H8N2O3	-H(-)	100	4-Imidazolone-5-propanoate	4,5-Dihydro-4-oxo-5-imidazolepropanoate; 4-Imidazolone-5-propanoate; 4-Imidazolone-5-propionic acid	C03680
168	155.046	1	0.926604	13289.3	0.0002041	C6H8N2O3	-H(-)	100	(S)-3-(Imidazol-5-yl)lactate	(S)-3-(Imidazol-5-yl)lactate	C03817
168	155.046	1	0.926604	13289.3	0.0002041	C6H8N2O3	-H(-)	100	Imidazole lactate	2-Hydroxy-3-(1H-imidazol-5-yl)-propanoic acid; Imidazole lactate; Imidazole lactic acid	C05568
168	155.046	1	0.926604	13289.3	0.0002041	C6H8N2O3	-H(-)	100	N-Nitrosoguvacine	N-Nitrosoguvacine	C19481
169	155.108	1	0.933173	156757	8.58402e-05	C9H16O2	-H(-)	100	Nonane-4,6-dione	Nonane-4,6-dione	C02445
169	155.108	1	0.933173	156757	8.58402e-05	C9H16O2	-H(-)	100	Chalcogran	Chalcogran	C08471
169	155.108	1	0.933173	156757	8.58402e-05	C9H16O2	-H(-)	100	gamma-Nonalactone	Dihydro-5-pentyl-2(3H)-furanone; delta-n-Amylbutyrolactone; gamma-Nonalactone	C08501
170	155.143	1	0.844298	1416.57	0.000632523	C10H20O	-H(-)	100	(-)-Menthol	(-)-Menthol; L-Menthol	C00400
170	155.143	1	0.844298	1416.57	0.000632523	C10H20O	-H(-)	100	(+)-Neomenthol	(+)-Neomenthol	C00553
170	155.143	1	0.844298	1416.57	0.000632523	C10H20O	-H(-)	100	beta-Citronellol	(R)-(+)-Citronellol; beta-Citronellol	C09849
170	155.143	1	0.844298	1416.57	0.000632523	C10H20O	-H(-)	100	(-)-Citronellol	(-)-Citronellol	C11386
170	155.143	1	0.844298	1416.57	0.000632523	C10H20O	-H(-)	100	Decanal	1-Decanal; Decanal	C12307
171	156.03	1	0.793659	4424.04	-0.000261105	C6H7NO4	-H(-)	100	2-Aminomuconate	2-Aminomuconate; 2-Aminomuconic acid; o-Aminomuconate	C02220
171	156.03	1	0.793659	4424.04	-0.000261105	C6H7NO4	-H(-)	100	5-Nitro-2-furfuryl methyl ether	5-Nitro-2-furfuryl methyl ether; NF 45	C14293
171	156.03	1	0.793659	4424.04	-0.000261105	C6H7NO4	-H(-)	100	Clavam-2-carboxylate	Clavam-2-carboxylate	C17358
171	156.03	1	0.793659	4424.04	0.000366866	C6H8N2OS	-H(-) [+1]	57	Thio-THIP	4,5,6,7-Tetrahydroisothiazolo[5,4-c]pyridin-3-ol; Thio-THIP	C13711
172	156.066	1	0.859964	19796.4	0.000338993	C7H11NO3	-H(-)	100	Paramethadione	Paramethadione	C07411
172	156.066	1	0.859964	19796.4	0.000338993	C7H11NO3	-H(-)	100	2-Hydroxyethylclavam	2-Hydroxyethylclavam; Hydroxyethylclavam	C17361
172	156.066	1	0.859964	19796.4	0.000338993	C7H11NO3	-H(-)	100	Ethadione	Ethadione	C17724
172	156.066	1	0.859964	19796.4	0.000338993	C7H11NO3	-H(-)	100	3-Methylcrotonylglycine	3-Methylcrotonylglycine	C20828
173	156.103	1	0.843487	3238.28	0.000216233	C8H15NO2	-H(-)	100	Homostachydrine	Homostachydrine	C08283
173	156.103	1	0.843487	3238.28	0.000216233	C8H15NO2	-H(-)	100	Lentiginosine	Lentiginosine	C10155
173	156.103	1	0.843487	3238.28	0.000216233	C8H15NO2	-H(-)	100	Tranexamic acid	Tranexamic acid	C12535
174	157.014	1	0.834713	34762.4	0.000302227	C6H6O5	-H(-)	100	2-Maleylacetate	2-Maleylacetate; 4-Oxohex-2-enedioate; Maleylacetate	C02222
174	157.014	1	0.834713	34762.4	0.000302227	C6H6O5	-H(-)	100	2-Hydroxymuconate	2-Hydroxymuconate	C02501
174	157.014	1	0.834713	34762.4	0.000302227	C6H6O5	-H(-)	100	gamma-Oxalocrotonate	(Z)-5-Oxohex-2-enedioate; 4-Oxalocrotonate; gamma-Oxalocrotonate	C03453
174	157.014	1	0.834713	34762.4	0.000302227	C6H6O5	-H(-)	100	3-Hydroxy-cis,cis-muconate	3-Hydroxy-cis,cis-muconate	C03676
174	157.014	1	0.834713	34762.4	0.000302227	C6H6O5	-H(-)	100	4-Methylene-2-oxoglutarate	2-Methylidene-4-oxopentanedioic acid; 4-Carboxy-2-oxo-4-pentenoate; 4-Methylene-2-oxoglutarate	C06035
175	157.037	1	0.939876	4278.24	4.77101e-05	C4H6N4O3	-H(-)	100	Allantoin	5-Ureidohydantoin; Allantoin; Glyoxyldiureide	C01551
175	157.037	1	0.939876	4278.24	4.77101e-05	C4H6N4O3	-H(-)	100	(R)(-)-Allantoin	(R)(-)-Allantoin; (R)-Allantoin	C02348
175	157.037	1	0.939876	4278.24	4.77101e-05	C4H6N4O3	-H(-)	100	(S)-Allantoin	(S)(+)-Allantoin; (S)-Allantoin	C02350
176	157.051	1	0.77875	8118.98	4.31592e-05	C7H10O4	-H(-)	100	2-Isopropylmaleate	2-Isopropylmaleate; beta-Isopropylmaleate	C02631
176	157.051	1	0.77875	8118.98	4.31592e-05	C7H10O4	-H(-)	100	(1S,4S)-4-Hydroxy-3-oxocyclohexane-1-carboxylate	(1S,4S)-4-Hydroxy-3-oxocyclohexane-1-carboxylate	C04670
176	157.051	1	0.77875	8118.98	4.31592e-05	C7H10O4	-H(-)	100	5-D-(5/6)-5-C-(Hydroxymethyl)-2,6-dihydroxycyclohex-2-en-1-one	5-D-(5/6)-5-C-(Hydroxymethyl)-2,6-dihydroxycyclohex-2-en-1-one; 5D-(5/6)-5-C-(Hydroxymethyl)-2,6-dihydroxy-2-cyclohexen-1-one	C04815
176	157.051	1	0.77875	8118.98	4.31592e-05	C7H10O4	-H(-)	100	Dimethyl citraconate	2-Butenedioic acid, 2-methyl-, dimethyl ester, (Z)-; Citraconate de dimethyle; Citraconic acid dimethyl ester; Citraconic acid, dimethyl ester; Dimethyl citraconate; Dimethyl methylmaleate; Methylmaleic acid, dimethyl ester	C05126
177	157.087	1	0.827887	35360.1	8.49244e-05	C8H14O3	-H(-)	100	Ethyl 3-oxohexanoate	Ethyl 3-oxohexanoate; Ethyl butyrylacetate	C02975
177	157.087	1	0.827887	35360.1	8.49244e-05	C8H14O3	-H(-)	100	3-Oxovalproic acid	2-n-Propyl-3-oxopentanoic acid; 3-Keto-VPA; 3-Oxovalproic acid	C16652
177	157.087	1	0.827887	35360.1	8.49244e-05	C8H14O3	-H(-)	100	2-n-Propyl-4-oxopentanoic acid	2-n-Propyl-4-oxopentanoic acid; 4-Keto-VPA; 4-Oxovalproic acid	C16655
178	157.123	1	0.729074	43725.4	0.000220941	C9H18O2	-H(-)	100	Nonanoic acid	Nonanoate; Nonanoic acid; Pelargonic acid	C01601
179	158.046	1	0.925987	8449.87	2.54438e-05	C6H9NO4	-H(-)	100	4-Methylene-L-glutamate	4-Methylene-L-glutamate	C00651
179	158.046	1	0.925987	8449.87	2.54438e-05	C6H9NO4	-H(-)	100	N-Methyl-2-oxoglutaramate	N-Methyl-2-oxoglutaramate	C03623
180	158.061	1	0.545215	9872.63	9.98932e-05	C10H9NO	-H(-)	100	Indole-3-acetaldehyde	2-(Indol-3-yl)acetaldehyde; Indole-3-acetaldehyde; Indoleacetaldehyde	C00637
180	158.061	1	0.545215	9872.63	9.98932e-05	C10H9NO	-H(-)	100	3-Methyl-quinolin-2-ol	3-Methyl-quinolin-2-ol	C06345
180	158.061	1	0.545215	9872.63	9.98932e-05	C10H9NO	-H(-)	100	Echinopsine	Echinopsine	C10663
180	158.061	1	0.545215	9872.63	9.98932e-05	C10H9NO	-H(-)	100	N-Hydroxy-1-aminonaphthalene	1-Naphthylhydroxylamine; N-Hydroxy-1-aminonaphthalene	C14789
181	158.082	1	0.950995	31897.6	0.000411014	C7H13NO3	-H(-)	100	5-Acetamidopentanoate	5-Acetamidopentanoate	C03087
181	158.082	1	0.950995	31897.6	0.000411014	C7H13NO3	-H(-)	100	(-)-Betonicine	(-)-Betonicine; Betonicine	C08269
181	158.082	1	0.950995	31897.6	0.000411014	C7H13NO3	-H(-)	100	3-Hydroxystachydrine	3-Hydroxystachydrine	C10151
181	158.082	1	0.950995	31897.6	0.000411014	C7H13NO3	-H(-)	100	Calystegin A3	Calystegin A3; Calystegine A3	C10850
182	159.032	1	0.912963	37916.7	-0.00162924	C6H8O5	-H(-)	36	2-Oxoadipate	2-Oxoadipate; 2-Oxoadipic acid	C00322
182	159.032	1	0.912963	37916.7	-0.00162924	C6H8O5	-H(-)	36	3-Oxoadipate	3-Keto-adipate; 3-Oxoadipate; 3-Oxoadipic acid	C00846
182	159.032	1	0.912963	37916.7	-0.00162924	C6H8O5	-H(-)	36	3D-(3,5/4)-Trihydroxycyclohexane-1,2-dione	(3R,4S,5R)-3,4,5-Trihydroxy-1,2-cyclohexanedione; 3,5/4-Trihydroxycyclohexa-1,2-dione; 3D-(3,5/4)-Trihydroxycyclohexane-1,2-dione; D-2,3-Diketo-4-deoxy-epi-inositol	C04287
182	159.032	1	0.912963	37916.7	-0.00162924	C6H8O5	-H(-)	36	D-2,3-Diketo 4-deoxy-epi-inositol	D-2,3-Diketo 4-deoxy-epi-inositol; DKDI	C06891
182	159.032	1	0.912963	37916.7	-0.00162924	C6H8O5	-H(-)	36	2-Formylglutarate	2-Formylglutarate	C16159
182	159.032	1	0.912963	37916.7	-0.00162924	C6H8O5	-H(-)	36	2,4-Diketo-3-deoxy-L-fuconate	2,4-Diketo-3-deoxy-L-fuconate	C20781
183	159.066	1	0.733241	39869	0.000145511	C7H12O4	-H(-)	100	Pimelate	6-Carboxyhexanoate; Heptanedioic acid; Pimelate; Pimelic acid	C02656
183	159.066	1	0.733241	39869	0.000145511	C7H12O4	-H(-)	100	(1S,3R,4S)-3,4-Dihydroxycyclohexane-1-carboxylate	(1S,3R,4S)-3,4-Dihydroxycyclohexane-1-carboxylate	C04687
183	159.066	1	0.733241	39869	0.000145511	C7H12O4	-H(-)	100	2-Propylsuccinic acid	2-PSA; 2-Propylsuccinic acid	C16657
184	159.077	1	0.890906	16287.8	0.00063677	C6H12N2O3	-H(-)	100	D-Alanyl-D-alanine	D-Ala-D-Ala; D-Alanyl-D-alanine	C00993
184	159.077	1	0.890906	16287.8	0.00063677	C6H12N2O3	-H(-)	100	N5-Methyl-L-glutamine	N5-Methyl-L-glutamine	C03153
184	159.077	1	0.890906	16287.8	0.00063677	C6H12N2O3	-H(-)	100	N(gamma)-Acetyldiaminobutyrate	N(gamma)-Acetyldiaminobutyrate; N4-Acetyl-L-2,4-diaminobutanoate; N4-Acetyl-L-2,4-diaminobutyrate	C06442
184	159.077	1	0.890906	16287.8	0.00063677	C6H12N2O3	-H(-)	100	Daminozide	Daminozide	C10996
184	159.077	1	0.890906	16287.8	0.00063677	C6H12N2O3	-H(-)	100	N-alpha-Acetyl-L-2,4-diaminobutyrate	N-alpha-Acetyl-L-2,4-diaminobutyrate	C19929
185	159.103	1	0.908414	246148	0.000105866	C8H16O3	-H(-)	100	Ethyl (R)-3-hydroxyhexanoate	Ethyl (R)-3-hydroxyhexanoate	C03864
185	159.103	1	0.908414	246148	0.000105866	C8H16O3	-H(-)	100	Ethyl (S)-3-hydroxyhexanoate	Ethyl (S)-3-hydroxyhexanoate	C03865
185	159.103	1	0.908414	246148	0.000105866	C8H16O3	-H(-)	100	4-Hydroxyvalproic acid	2-n-Propyl-4-hydroxypentanoic acid; 4-Hydroxyvalproic acid; 4-OH-VPA	C16649
185	159.103	1	0.908414	246148	0.000105866	C8H16O3	-H(-)	100	5-Hydroxyvalproic acid	2-n-Propyl-5-hydroxypentanoic acid; 5-Hydroxyvalproic acid; 5-OH-VPA	C16650
185	159.103	1	0.908414	246148	0.000105866	C8H16O3	-H(-)	100	3-Hydroxyvalproic acid	2-n-Propyl-3-hydroxypentanoic acid; 3-Hydroxyvalproic acid; 3-OH-VPA	C16651
185	159.103	1	0.908414	246148	0.000105866	C8H16O3	-H(-)	100	Rengyol	Rengyol	C17527
185	159.103	1	0.908414	246148	0.000105866	C8H16O3	-H(-)	100	3-Hydroxyoctanoate	3-Hydroxyoctanoate; 3-Hydroxyoctanoic acid	C20793
186	160.04	1	0.761222	148259	0.000196897	C9H7NO2	-H(-)	100	4,8-Dihydroxyquinoline	4,8-Dihydroxyquinoline; Quinoline-4,8-diol	C05637
186	160.04	1	0.761222	148259	0.000196897	C9H7NO2	-H(-)	100	4,6-Dihydroxyquinoline	4,6-Dihydroxyquinoline; Quinoline-4,6-diol	C05639
186	160.04	1	0.761222	148259	0.000196897	C9H7NO2	-H(-)	100	Quinoline-3,4-diol	3,4-Dihydroxyquinoline; Quinoline-3,4-diol	C06330
186	160.04	1	0.761222	148259	0.000196897	C9H7NO2	-H(-)	100	Quinolin-2,8-diol	Quinolin-2,8-diol	C06342
186	160.04	1	0.761222	148259	0.000196897	C9H7NO2	-H(-)	100	3-Hydroxy-1H-quinolin-4-one	3-Hydroxy-1H-quinolin-4-one	C11503
186	160.04	1	0.761222	148259	0.000196897	C9H7NO2	-H(-)	100	4-Hydroxy-2-quinolone	2,4-Dihydroxyquinoline; 4-Hydroxy-2(1H)-quinolone; 4-Hydroxy-2-quinolone	C16716
186	160.04	1	0.761222	148259	0.000196897	C9H7NO2	-H(-)	100	Indole-3-carboxylate	Indole-3-carboxylate; Indole-3-carboxylic acid	C19837
187	160.061	1	0.912694	23389.9	0.000237805	C6H11NO4	-H(-)	100	L-2-Aminoadipate	L-2-Aminoadipate; L-2-Aminoadipic acid; L-2-Aminohexanedioate; L-alpha-Aminoadipate; L-alpha-Aminoadipic acid	C00956
187	160.061	1	0.912694	23389.9	0.000237805	C6H11NO4	-H(-)	100	N-Methyl-L-glutamate	N-Methyl-L-glutamate; N-Methyl-L-glutamic acid	C01046
187	160.061	1	0.912694	23389.9	0.000237805	C6H11NO4	-H(-)	100	O-Acetyl-L-homoserine	O-Acetyl-L-homoserine; O-Acetylhomoserine	C01077
187	160.061	1	0.912694	23389.9	0.000237805	C6H11NO4	-H(-)	100	beta-Alanopine	N-(D-1-Carboxyethyl)-beta-alanine; beta-Alanopine	C02207
187	160.061	1	0.912694	23389.9	0.000237805	C6H11NO4	-H(-)	100	Alanopine	2,2'-Iminodipropanoate; Alanopine; meso-N-(1-Carboxyethyl)-alanine	C03210
187	160.061	1	0.912694	23389.9	0.000237805	C6H11NO4	-H(-)	100	L-Glutamate methylester	L-Glutamate methylester	C05016
187	160.061	1	0.912694	23389.9	0.000237805	C6H11NO4	-H(-)	100	4-Methyl-L-glutamate	4-Methyl-L-glutamate	C06234
187	160.061	1	0.912694	23389.9	0.000237805	C6H11NO4	-H(-)	100	3-Amino-2,3-dideoxy-scyllo-inosose	2-Deoxy-3-keto-scyllo-inosamine; 3-Amino-2,3-dideoxy-scyllo-inosose	C17581
187	160.061	1	0.912694	23389.9	0.000237805	C6H11NO4	-H(-)	100	D-Alanyl-(R)-lactate	(2R)-2-(D-Alanyloxy)propanoic acid; (R)-2-[(R)-2-Aminopropanoyloxy]propanoic acid; D-Alanyl-(R)-lactate; D-Alanyl-D-lactate	C19694
188	160.077	1	0.873856	5283.25	0.000253824	C10H11NO	-H(-)	100	Indole-3-ethanol	Indole-3-ethanol; Tryptophol	C00955
188	160.077	1	0.873856	5283.25	0.000253824	C10H11NO	-H(-)	100	Boschniakine	(R)-6,7-Dihydro-7-methyl-5H-2-pyrindine-4-carbaldehyde; Boschniakine	C09915
189	161.045	1	0.941993	346621	0.0003172	C6H10O5	-H(-)	100	Lichenin	Lichenan; Lichenin	C00478
189	161.045	1	0.941993	346621	0.0003172	C6H10O5	-H(-)	100	(R)-3,3-Dimethylmalate	(R)-3,3-Dimethylmalate	C01088
189	161.045	1	0.941993	346621	0.0003172	C6H10O5	-H(-)	100	3-Ethylmalate	3-Ethylmalate	C01989
189	161.045	1	0.941993	346621	0.0003172	C6H10O5	-H(-)	100	2-Hydroxyadipate	2-Hydroxyadipate; 2-Hydroxyadipic acid	C02360
189	161.045	1	0.941993	346621	0.0003172	C6H10O5	-H(-)	100	(R)-2-Ethylmalate	(R)-2-Ethylmalate	C02488
189	161.045	1	0.941993	346621	0.0003172	C6H10O5	-H(-)	100	L-Rhamnono-1,4-lactone	L-Rhamno-1,4-lactone; L-Rhamnono-1,4-lactone	C02991
189	161.045	1	0.941993	346621	0.0003172	C6H10O5	-H(-)	100	(2R,3S)-2,3-Dimethylmalate	(2R,3S)-2,3-Dimethylmalate	C03652
189	161.045	1	0.941993	346621	0.0003172	C6H10O5	-H(-)	100	3-Hydroxy-3-methylglutarate	3-Hydorxy-3-methylglutaric acid; 3-Hydroxy-3-methylglutarate; 3-Hydroxy-3-methylpentanedioic acid; Dicrotalic acid; Meglutol; beta-Hydroxy-beta-methylglutaric acid	C03761
189	161.045	1	0.941993	346621	0.0003172	C6H10O5	-H(-)	100	2-Dehydro-3-deoxy-L-fuconate	2-Dehydro-3-deoxy-L-fuconate	C03827
189	161.045	1	0.941993	346621	0.0003172	C6H10O5	-H(-)	100	2-Dehydro-3-deoxy-L-rhamnonate	2-Dehydro-3-deoxy-L-rhamnonate	C03979
189	161.045	1	0.941993	346621	0.0003172	C6H10O5	-H(-)	100	D-Fucono-1,4-lactone	D-Fucono-1,4-lactone	C06158
189	161.045	1	0.941993	346621	0.0003172	C6H10O5	-H(-)	100	2-Dehydro-3-deoxy-D-fuconate	2-Dehydro-3-deoxy-D-fuconate	C06159
189	161.045	1	0.941993	346621	0.0003172	C6H10O5	-H(-)	100	3,6-Anhydrogalactose	3,6-Anhydro-D-galactose; 3,6-Anhydrogalactose	C06474
189	161.045	1	0.941993	346621	0.0003172	C6H10O5	-H(-)	100	3,6-Anhydroglucose	3,6-Anhydro-D-glucose; 3,6-Anhydroglucose	C06478
189	161.045	1	0.941993	346621	0.0003172	C6H10O5	-H(-)	100	1,5-Anhydro-D-fructose	1,5-Anhydro-D-fructose	C06485
189	161.045	1	0.941993	346621	0.0003172	C6H10O5	-H(-)	100	Diethyl pyrocarbonate	Diethyl pyrocarbonate	C11592
189	161.045	1	0.941993	346621	0.0003172	C6H10O5	-H(-)	100	(S)-2-(Hydroxymethyl)glutarate	(S)-2-(Hydroxymethyl)glutarate	C16390
189	161.045	1	0.941993	346621	0.0003172	C6H10O5	-H(-)	100	2-Deoxy-scyllo-inosose	2-Deoxy-L-scyllo-inosose; 2-Deoxy-scyllo-inosose; 2-Deoxyinosose	C17209
189	161.045	1	0.941993	346621	0.0003172	C6H10O5	-H(-)	100	L-Fucono-1,5-lactone	L-Fucono-1,5-lactone	C18028
190	161.969	1	0.47709	2255.31	0.000343432	C4H5NO2S2	-H(-)	100	2-Thiophenesulfonamide	2-Thiophenesulfonamide	C14764
191	162.002	1	0.575269	3482.26	0.000105999	C8H5NOS	-H(-)	100	Benzoyl isothiocyanate	Benzoyl isothiocyanate	C20170
192	162.056	1	0.974036	28123	0.000176002	C9H9NO2	-H(-)	100	3-Methyldioxyindole	3-Hydroxy-3-methyloxindole; 3-Methyldioxyindole	C05834
192	162.056	1	0.974036	28123	0.000176002	C9H9NO2	-H(-)	100	4-Oxo-1-(3-pyridyl)-1-butanone	3-Succinoylsemialdehyde-pyridine; 4-Oxo-1-(3-pyridyl)-1-butanone; 4-Oxo-4-(pyridin-3-yl)butanal; gamma-Oxo-3-pyridinebutanal	C19567
193	162.078	1	0.864394	8612.81	-0.000504839	C6H13NO4	-H(-)	100	Deoxymannojirimycin	DMJ; Deoxymannojirimycin	C10141
193	162.078	1	0.864394	8612.81	-0.000504839	C6H13NO4	-H(-)	100	DMDP	2,5-Dihydroxymethyl-3,4-dihydroxypyrrolidine; DMDP	C10143
193	162.078	1	0.864394	8612.81	-0.000504839	C6H13NO4	-H(-)	100	D-Fucosamine	2-Amino-2,6-dideoxy-D-galactose; D-Fucosamine	C15478
193	162.078	1	0.864394	8612.81	-0.000504839	C6H13NO4	-H(-)	100	D-Quinovosamine	2-Amino-2,6-dideoxy-D-glucose; D-Quinovosamine	C15479
193	162.078	1	0.864394	8612.81	-0.000504839	C6H13NO4	-H(-)	100	Deoxynojirimycin	Deoxynojirimycin; Moranolin	C16843
193	162.078	1	0.864394	8612.81	-0.000504839	C6H13NO4	-H(-)	100	2-Deoxy-scyllo-inosamine	2-Deoxy-scyllo-inosamine	C17580
193	162.078	1	0.864394	8612.81	-0.000504839	C6H13NO4	-H(-)	100	N,N-Dihydroxy-L-isoleucine	N,N-Dihydroxy-L-isoleucine	C20311
194	163.04	1	0.903832	66720.6	0.000412914	C9H8O3	-H(-)	100	Phenylpyruvate	2-Oxo-3-phenylpropanoate; 3-Phenyl-2-oxopropanoate; Phenylpyruvate; Phenylpyruvic acid; alpha-Ketohydrocinnamic acid; keto-Phenylpyruvate	C00166
194	163.04	1	0.903832	66720.6	0.000412914	C9H8O3	-H(-)	100	4-Coumarate	4-Coumarate; 4-Hydroxycinnamate; 4-Hydroxycinnamic acid; p-Coumaric acid; trans-4-Hydroxycinnamate; trans-p-Hydroxycinnamate	C00811
194	163.04	1	0.903832	66720.6	0.000412914	C9H8O3	-H(-)	100	trans-2-Hydroxycinnamate	2-Coumarate; 2-Coumaric acid; 2-Hydroxycinnamate; o-Coumaric acid; trans-2-Hydroxycinnamate; trans-2-Hydroxycinnamic acid	C01772
194	163.04	1	0.903832	66720.6	0.000412914	C9H8O3	-H(-)	100	2-Hydroxy-3-phenylpropenoate	2-Hydroxy-3-phenylpropenoate; enol-Phenylpyruvate; enol-Phenylpyruvic acid; enol-alpha-Ketohydrocinnamic acid	C02763
194	163.04	1	0.903832	66720.6	0.000412914	C9H8O3	-H(-)	100	cis-2-Hydroxycinnamate	2-Coumarinate; cis-2-Hydroxycinnamate	C05838
194	163.04	1	0.903832	66720.6	0.000412914	C9H8O3	-H(-)	100	cis-p-Coumarate	cis-p-Coumarate	C06738
194	163.04	1	0.903832	66720.6	0.000412914	C9H8O3	-H(-)	100	3-Oxo-3-phenylpropanoate	3-Oxo-3-phenylpropanoate; 3-Oxo-3-phenylpropionate; 3-Oxo-3-phenylpropionic acid; Benzoylacetate	C07114
194	163.04	1	0.903832	66720.6	0.000412914	C9H8O3	-H(-)	100	Caffeic aldehyde	3,4-Dihydroxycinnamaldehyde; Caffeic aldehyde; Caffeyl aldehyde	C10945
194	163.04	1	0.903832	66720.6	0.000412914	C9H8O3	-H(-)	100	trans-3-Hydroxycinnamate	(2E)-3-(3-Hydroxyphenyl)prop-2-enoate; trans-3-Hydroxycinnamate	C12621
195	163.061	1	0.85927	122611	0.000338222	C6H12O5	-H(-)	100	L-Rhamnose	6-Deoxy-L-mannose; L-Mannomethylose; L-Rhamnopyranose; L-Rhamnose	C00507
195	163.061	1	0.85927	122611	0.000338222	C6H12O5	-H(-)	100	2-Deoxy-D-glucose	2-Deoxy-D-arabino-hexose; 2-Deoxy-D-glucose; D-arabino-2-Deoxyhexose	C00586
195	163.061	1	0.85927	122611	0.000338222	C6H12O5	-H(-)	100	L-Rhamnulose	6-Deoxy-L-fructose; L-Rhamnulose	C00861
195	163.061	1	0.85927	122611	0.000338222	C6H12O5	-H(-)	100	6-Deoxy-D-galactose	6-Deoxy-D-galactose; D-Fucose	C01018
195	163.061	1	0.85927	122611	0.000338222	C6H12O5	-H(-)	100	6-Deoxy-L-galactose	6-Deoxy-L-galactose; L-Fucose	C01019
195	163.061	1	0.85927	122611	0.000338222	C6H12O5	-H(-)	100	D-Rhamnose	6-Deoxy-D-mannose; D-Mannomethylose; D-Rhamnose	C01684
195	163.061	1	0.85927	122611	0.000338222	C6H12O5	-H(-)	100	L-Fuculose	6-Deoxy-L-tagatose; L-Fuculose	C01721
195	163.061	1	0.85927	122611	0.000338222	C6H12O5	-H(-)	100	beta-D-Fucose	beta-D-Fucose	C02095
195	163.061	1	0.85927	122611	0.000338222	C6H12O5	-H(-)	100	beta-L-Rhamnose	beta-6-Deoxy-L-mannose; beta-L-Mannomethylose; beta-L-Rhamnose	C02338
195	163.061	1	0.85927	122611	0.000338222	C6H12O5	-H(-)	100	L-Rhamnofuranose	L-Rhamnofuranose	C02431
195	163.061	1	0.85927	122611	0.000338222	C6H12O5	-H(-)	100	alpha-L-Rhamnose	alpha-6-Deoxy-L-mannose; alpha-L-Mannomethylose; alpha-L-Rhamnose	C02476
195	163.061	1	0.85927	122611	0.000338222	C6H12O5	-H(-)	100	6-Deoxy-D-glucose	6-Deoxy-D-glucose; D-Chinovose; D-Epifucose; D-Glucomethylose; D-Quinovose; Isorhamnose; Isorhodeose	C02522
195	163.061	1	0.85927	122611	0.000338222	C6H12O5	-H(-)	100	2-Deoxy-D-galactose	2-Deoxy-D-galactose	C02781
195	163.061	1	0.85927	122611	0.000338222	C6H12O5	-H(-)	100	1,5-Anhydro-D-glucitol	1,5-Anhydro-D-glucitol; 1,5-Anhydro-D-sorbitol; 1,5-Anhydroglucitol	C07326
195	163.061	1	0.85927	122611	0.000338222	C6H12O5	-H(-)	100	(+)-Quercitol	(+)-Quercitol; d-Quercitol	C08258
195	163.061	1	0.85927	122611	0.000338222	C6H12O5	-H(-)	100	(-)-Viburnitol	(-)-Viburnitol	C08259
195	163.061	1	0.85927	122611	0.000338222	C6H12O5	-H(-)	100	Quinovose	Quinovose; alpha-D-Quinovopyranose	C08352
195	163.061	1	0.85927	122611	0.000338222	C6H12O5	-H(-)	100	1,5-Anhydro-D-mannitol	1,5-Anhydro-D-mannitol	C16538
195	163.061	1	0.85927	122611	0.000338222	C6H12O5	-H(-)	100	alpha-L-Fucopyranose	alpha-L-Fucopyranose; alpha-L-Fucose	C20835
195	163.061	1	0.85927	122611	0.000338222	C6H12O5	-H(-)	100	beta-L-Fucopyranose	beta-L-Fucopyranose; beta-L-Fucose	C20836
196	164.039	1	0.956566	384768	-2.96817e-05	C5H11NO3S	-H(-)	100	L-Methionine S-oxide	L-Methionine S-oxide	C02989
196	164.039	1	0.956566	384768	-2.96817e-05	C5H11NO3S	-H(-)	100	L-Methionine (R)-S-oxide	L-Methionine (R)-S-oxide	C15998
196	164.039	1	0.956566	384768	-2.96817e-05	C5H11NO3S	-H(-)	100	L-Methionine (S)-S-oxide	L-Methionine (S)-S-oxide	C15999
197	164.058	1	0.941506	48253.7	0.000205638	C6H7N5O	-H(-)	100	3-Methylguanine	2-Amino-3,7-dihydro-3-methyl-6H-purin-6-one; 3-Methylguanine	C02230
197	164.058	1	0.941506	48253.7	0.000205638	C6H7N5O	-H(-)	100	7-Methylguanine	7-Methylguanine	C02242
197	164.058	1	0.941506	48253.7	-0.000868501	C6H13NO2S	-H(-) [+2]	50	Ethionine	Ethionine	C11227
197	164.058	1	0.941506	48253.7	-0.000868501	C6H13NO2S	-H(-) [+2]	50	Homomethionine	Homomethionine	C17213
198	164.071	1	0.955186	323461	0.000243402	C9H11NO2	-H(-)	100	L-Phenylalanine	(S)-alpha-Amino-beta-phenylpropionic acid; L-Phenylalanine	C00079
198	164.071	1	0.955186	323461	0.000243402	C9H11NO2	-H(-)	100	Phenylalanine	Phenylalanine; alpha-Amino-beta-phenylpropionic acid	C02057
198	164.071	1	0.955186	323461	0.000243402	C9H11NO2	-H(-)	100	D-Phenylalanine	D-Phenylalanine; D-alpha-Amino-beta-phenylpropionic acid	C02265
198	164.071	1	0.955186	323461	0.000243402	C9H11NO2	-H(-)	100	Benzocaine	Benzocaine; Ethyl aminobenzoate	C07527
198	164.071	1	0.955186	323461	0.000243402	C9H11NO2	-H(-)	100	Tricaine	3-Aminobenzoic acid; Tricaine; m-Aminobenzoate	C18090
198	164.071	1	0.955186	323461	0.000243402	C9H11NO2	-H(-)	100	Metolcarb	MTMC; Metolcarb; Tsumacide	C18747
198	164.071	1	0.955186	323461	0.000243402	C9H11NO2	-H(-)	100	4-Hydroxy-1-(3-pyridinyl)-1-butanone	4-Hydroxy-1-(3-pyridinyl)-1-butanone	C19565
198	164.071	1	0.955186	323461	0.000243402	C9H11NO2	-H(-)	100	5-(3-Pyridyl)-2-hydroxytetrahydrofuran	5-(3-Pyridyl)-2-hydroxytetrahydrofuran	C19578
198	164.071	1	0.955186	323461	0.000243402	C9H11NO2	-H(-)	100	L-beta-Phenylalanine	(R)-3-Amino-3-phenylpropanoate; L-beta-Phenylalanine	C20487
198	164.071	1	0.955186	323461	0.000243402	C9H11NO2	-H(-)	100	D-beta-Phenylalanine	(S)-3-Amino-3-phenylpropanoate; D-beta-Phenylalanine	C20488
199	165.04	1	0.892544	332020	0.000124234	C5H10O6	-H(-)	100	D-Xylonate	D-Xylonate	C00502
199	165.04	1	0.892544	332020	0.000124234	C5H10O6	-H(-)	100	L-Arabinonate	L-Arabinonate	C00545
199	165.04	1	0.892544	332020	0.000124234	C5H10O6	-H(-)	100	D-Arabinonate	D-Arabinonate; D-Arabinonic acid	C00878
199	165.04	1	0.892544	332020	0.000124234	C5H10O6	-H(-)	100	D-Ribonate	D-Ribonate; D-Ribonic acid	C01685
199	165.04	1	0.892544	332020	0.000124234	C5H10O6	-H(-)	100	L-Xylonate	L-Xylonate; L-Xylonic acid	C05411
199	165.04	1	0.892544	332020	0.000124234	C5H10O6	-H(-)	100	L-Lyxonate	L-Lyxonate; L-Lyxonic acid	C05412
200	165.055	1	0.826728	234500	0.000259539	C9H10O3	-H(-)	100	3-(2-Hydroxyphenyl)propanoate	2-Hydroxyphenylpropanoate; 3-(2-Hydroxyphenyl)propanoate; 3-(2-Hydroxyphenyl)propionate; 3-(2-Hydroxyphenyl)propionic acid; Melilotate	C01198
200	165.055	1	0.826728	234500	0.000259539	C9H10O3	-H(-)	100	Tropate	Tropate; Tropic acid; alpha-(Hydroxymethyl)phenylacetic acid	C01456
200	165.055	1	0.826728	234500	0.000259539	C9H10O3	-H(-)	100	Phloretate	3-(4-Hydroxyphenyl)propionic acid; Phloretate; Phloretic acid	C01744
200	165.055	1	0.826728	234500	0.000259539	C9H10O3	-H(-)	100	Veratraldehyde	3,4-Dimethoxybenzaldehyde; Veratraldehyde; Veratric aldehyde	C02201
200	165.055	1	0.826728	234500	0.000259539	C9H10O3	-H(-)	100	3-Ethoxybenzoate	3-Ethoxybenzoate; 3-Ethoxybenzoic acid	C02363
200	165.055	1	0.826728	234500	0.000259539	C9H10O3	-H(-)	100	4-Hydroxyhydratropate	4-Hydroxyhydratropate	C03080
200	165.055	1	0.826728	234500	0.000259539	C9H10O3	-H(-)	100	3-Methoxy-4-hydroxyphenylacetaldehyde	(4-Hydroxy-3-methoxyphenyl)acetaldehyde; 3-Methoxy-4-hydroxyphenylacetaldehyde; Homovanillin	C05581
200	165.055	1	0.826728	234500	0.000259539	C9H10O3	-H(-)	100	Phenyllactate	(R)-Phenyllactate; Phenyllactate	C05607
200	165.055	1	0.826728	234500	0.000259539	C9H10O3	-H(-)	100	Paeonol	Paeonol	C10712
200	165.055	1	0.826728	234500	0.000259539	C9H10O3	-H(-)	100	Apocynin	Acetovanillone; Apocynin	C11380
200	165.055	1	0.826728	234500	0.000259539	C9H10O3	-H(-)	100	3-(3-Hydroxyphenyl)propanoic acid	3-(3-Hydroxyphenyl)propanoate; 3-(3-Hydroxyphenyl)propanoic acid; 3-Hydroxyphenylpropanoate; Dihydro-3-coumaric acid	C11457
200	165.055	1	0.826728	234500	0.000259539	C9H10O3	-H(-)	100	Caffeyl alcohol	Caffeyl alcohol	C12206
201	166.965	1	0.965588	7333.08	0.000302308	C3H4O6S	-H(-)	100	3-Sulfopyruvate	3-Sulfopyruvate; 3-Sulfopyruvic acid	C05528
202	167.021	1	0.913869	6.82883e+06	-0.000227594	C5H4N4O3	-H(-)	100	Urate	Urate; Uric acid	C00366
203	167.108	1	0.794254	33911.3	0.000114301	C10H16O2	-H(-)	100	6-Oxocineole	(1R,4S)-1,3,3-Trimethyl-2-oxabicyclo[2.2.2]octan-6-one; 2-Oxo-1,8-cineole; 6-Oxocineole	C00848
203	167.108	1	0.794254	33911.3	0.000114301	C10H16O2	-H(-)	100	1,2-Campholide	1,2-Campholide	C02108
203	167.108	1	0.794254	33911.3	0.000114301	C10H16O2	-H(-)	100	(+)-exo-5-Hydroxycamphor	(+)-exo-5-Hydroxycamphor; 5-exo-Hydroxycamphor	C03448
203	167.108	1	0.794254	33911.3	0.000114301	C10H16O2	-H(-)	100	Iridodial	Iridodial; cis-trans-Iridodial	C06069
203	167.108	1	0.794254	33911.3	0.000114301	C10H16O2	-H(-)	100	(Z)-3,5-Hexadienyl butyrate	(Z)-3,5-Hexadienyl butyrate	C08489
203	167.108	1	0.794254	33911.3	0.000114301	C10H16O2	-H(-)	100	Lilac aldehyde	Lilac aldehyde	C08498
203	167.108	1	0.794254	33911.3	0.000114301	C10H16O2	-H(-)	100	Tiglyl tiglate	(E)-2-Methylcrotonic acid (E)-2-methyl-2-butenyl ester; Tiglyl tiglate	C08546
203	167.108	1	0.794254	33911.3	0.000114301	C10H16O2	-H(-)	100	(+)-Iridodial	(+)-Iridodial	C09785
203	167.108	1	0.794254	33911.3	0.000114301	C10H16O2	-H(-)	100	Iridomyrmecin	Iridomyrmecin	C09786
203	167.108	1	0.794254	33911.3	0.000114301	C10H16O2	-H(-)	100	cis-trans-Nepetalactol	cis-trans-Iridodial lactol; cis-trans-Nepetalactol	C09804
203	167.108	1	0.794254	33911.3	0.000114301	C10H16O2	-H(-)	100	Ascaridole	Ascaridole	C09836
203	167.108	1	0.794254	33911.3	0.000114301	C10H16O2	-H(-)	100	Chrysanthemic acid	Chrysanthemic acid	C09842
203	167.108	1	0.794254	33911.3	0.000114301	C10H16O2	-H(-)	100	Diosphenol	Diosphenol	C09854
203	167.108	1	0.794254	33911.3	0.000114301	C10H16O2	-H(-)	100	(4R,7R)-4-Isopropenyl-7-methyl-2-oxo-oxepanone	(4R,7R)-4-Isopropenyl-7-methyl-2-oxo-oxepanone	C11402
203	167.108	1	0.794254	33911.3	0.000114301	C10H16O2	-H(-)	100	(3S,6R)-6-Isopropenyl-3-methyl-2-oxo-oxepanone	(3S,6R)-6-Isopropenyl-3-methyl-2-oxo-oxepanone	C11403
203	167.108	1	0.794254	33911.3	0.000114301	C10H16O2	-H(-)	100	(4S,7R)-4-Isopropenyl-7-methyl-2-oxo-oxepanone	(4S,7R)-4-Isopropenyl-7-methyl-2-oxo-oxepanone; 4-Isopropenyl-7-methyloxepan-2-one	C11414
203	167.108	1	0.794254	33911.3	0.000114301	C10H16O2	-H(-)	100	(3S,6S)-6-Isopropenyl-3-methyl-2-oxo-oxepanone	(3S,6S)-6-Isopropenyl-3-methyl-2-oxo-oxepanone	C11418
203	167.108	1	0.794254	33911.3	0.000114301	C10H16O2	-H(-)	100	8-Epiiridodial	8-Epiiridodial	C11651
203	167.108	1	0.794254	33911.3	0.000114301	C10H16O2	-H(-)	100	(1S,4R)-1-Hydroxy-2-oxolimonene	(1S,4R)-1-Hydroxy-2-oxolimonene; (1S,4R)-1-Hydroxymenth-8-en-2-one	C11937
203	167.108	1	0.794254	33911.3	0.000114301	C10H16O2	-H(-)	100	trans-2-Methyl-5-isopropylhexa-2,5-dienoic acid	trans-2-Methyl-5-isopropylhexa-2,5-dienoic acid	C11943
203	167.108	1	0.794254	33911.3	0.000114301	C10H16O2	-H(-)	100	cis-2-Methyl-5-isopropylhexa-2,5-dienoic acid	cis-2-Methyl-5-isopropylhexa-2,5-dienoic acid	C11944
203	167.108	1	0.794254	33911.3	0.000114301	C10H16O2	-H(-)	100	Geranic acid	3,7-Dimethylocta-2,6-dienoate; Geranate; Geranic acid	C16461
203	167.108	1	0.794254	33911.3	0.000114301	C10H16O2	-H(-)	100	1-Hydroxy-p-menth-8-en-2-one	1-Hydroxy-p-menth-8-en-2-one; 1-Hydroxymenth-8-en-2-one; 2-Hydroxy-2-methyl-5-(1-methylethenyl)cyclohexanone	C18019
203	167.108	1	0.794254	33911.3	0.000114301	C10H16O2	-H(-)	100	(1R,4S)-1-Hydroxy-2-oxolimonene	(1R,4S)-1-Hydroxy-2-oxolimonene	C19083
203	167.108	1	0.794254	33911.3	0.000114301	C10H16O2	-H(-)	100	(3S)-3-Hydroxycyclocitral	(3S)-3-Hydroxycyclocitral	C19731
203	167.108	1	0.794254	33911.3	0.000114301	C10H16O2	-H(-)	100	(6E)-8-Oxolinalool	(6E)-8-Oxolinalool; trans-8-Oxolinalool	C20221
203	167.108	1	0.794254	33911.3	0.000114301	C10H16O2	-H(-)	100	(6E)-8-Hydroxygeranial	(6E)-8-Hydroxygeranial	C20222
203	167.108	1	0.794254	33911.3	0.000114301	C10H16O2	-H(-)	100	(6E)-8-Oxogeraniol	(6E)-8-Oxogeraniol	C20223
203	167.108	1	0.794254	33911.3	0.000114301	C10H16O2	-H(-)	100	(+)-6-exo-Hydroxycamphor	(+)-6-exo-Hydroxycamphor	C20322
203	167.108	1	0.794254	33911.3	0.000114301	C10H16O2	-H(-)	100	(+)-6-endo-Hydroxycamphor	(+)-6-endo-Hydroxycamphor	C20323
204	168.043	1	0.813969	893273	-3.24899e-05	C4H12NO4P	-H(-)	100	Phosphodimethylethanolamine	Phosphodimethylethanolamine	C13482
205	169.014	1	0.769263	127651	0.000380968	C7H6O5	-H(-)	100	Gallate	3,4,5-Trihydroxybenzoate; 3,4,5-Trihydroxybenzoic acid; Gallate; Gallic acid; Pyrogallol-5-carboxylic acid	C01424
206	169.123	1	0.87843	11719.2	-1.69127e-05	C10H18O2	-H(-)	100	6-endo-Hydroxycineole	2-endo-Hydroxy-1,8-cineole; 6-endo-Hydroxycineole	C03092
206	169.123	1	0.87843	11719.2	-1.69127e-05	C10H18O2	-H(-)	100	(E)-3,7-Dimethylocta-1,6-diene-3,8-diol	(6E)-8-Hydroxylinalool; (E)-3,7-Dimethylocta-1,6-diene-3,8-diol	C04433
206	169.123	1	0.87843	11719.2	-1.69127e-05	C10H18O2	-H(-)	100	Limonene-1,2-diol	(1S,2S,4R)-Limonene-1,2-diol; (1S,2S,4R)-Menth-8-ene-1,2-diol; Limonene-1,2-diol	C07276
206	169.123	1	0.87843	11719.2	-1.69127e-05	C10H18O2	-H(-)	100	(+)-Neomatatabiol	(+)-Neomatatabiol	C09790
206	169.123	1	0.87843	11719.2	-1.69127e-05	C10H18O2	-H(-)	100	Citronellate	3,7-Dimethyl-6-octenoic acid; Citronellate; Citronellic acid	C16462
206	169.123	1	0.87843	11719.2	-1.69127e-05	C10H18O2	-H(-)	100	(6E)-8-Hydroxygeraniol	(6E)-8-Hydroxygeraniol; 10-Hydroxygeraniol; 8-Hydroxygeraniol	C17621
206	169.123	1	0.87843	11719.2	-1.69127e-05	C10H18O2	-H(-)	100	p-Menth-8-ene-1,2-diol	1-Methyl-4-(1-methylethenyl)-1,2-cyclohexanediol; Menth-8-ene-1,2-diol; p-Menth-8-ene-1,2-diol	C18020
206	169.123	1	0.87843	11719.2	-1.69127e-05	C10H18O2	-H(-)	100	(4R,7S)-7-Isopropyl-4-methyloxepan-2-one	(4R,7S)-4-Methyl-7-(1-methylethyl)-2-Oxepanone; (4R,7S)-7-Isopropyl-4-methyloxepan-2-one; Mentholactone	C18027
206	169.123	1	0.87843	11719.2	-1.69127e-05	C10H18O2	-H(-)	100	7-Isopropyl-4-methyloxepan-2-one	7-Isopropyl-4-methyloxepan-2-one	C18066
206	169.123	1	0.87843	11719.2	-1.69127e-05	C10H18O2	-H(-)	100	8-Methyl-6-nonenoic acid	8-Methyl-6-nonenoic acid	C18202
206	169.123	1	0.87843	11719.2	-1.69127e-05	C10H18O2	-H(-)	100	(1R,2R,4S)-Limonene-1,2-diol	(1R,2R,4S)-Limonene-1,2-diol; (1R,2R,4S)-Menth-8-ene-1,2-diol	C19082
206	169.123	1	0.87843	11719.2	-1.69127e-05	C10H18O2	-H(-)	100	2-exo-Hydroxy-1,8-cineole	2-exo-Hydroxy-1,8-cineole	C20326
207	170.028	1	0.936495	7932.11	-0.000366292	C7H9NO2S	-H(-)	100	4-Toluenesulfonamide	4-Toluenesulfonamide	C14412
208	170.046	1	0.874378	16487.1	-5.57033e-05	C7H9NO4	-H(-)	100	2,3,4,5-Tetrahydrodipicolinate	(S)-2,3,4,5-Tetrahydropyridine-2,6-dicarboxylate; 2,3,4,5-Tetrahydrodipicolinate; L-2,3,4,5-Tetrahydrodipicolinate; delta1-Piperidine-2,6-dicarboxylate	C03972
208	170.046	1	0.874378	16487.1	-5.57033e-05	C7H9NO4	-H(-)	100	5-Amino-5-deoxy-3-dehydroshikimate	5-Amino-5-deoxy-3-dehydroshikimate; 5-Deoxy-5-amino-3-dehydroshikimic acid; AminoDHS	C12108
208	170.046	1	0.874378	16487.1	-5.57033e-05	C7H9NO4	-H(-)	100	2-Formyloxymethylclavam	2-Formyloxymethylclavam	C17356
209	170.057	1	0.917181	9039.17	-0.00016245	C6H9N3O3	-H(-)	100	Metronidazole	Metronidazole	C07203
210	170.082	1	0.935967	16161.8	-6.61196e-05	C8H13NO3	-H(-)	100	Crotanecine	Crotanecine	C10284
210	170.082	1	0.935967	16161.8	-6.61196e-05	C8H13NO3	-H(-)	100	N-Butyryl-L-homoserine lactone	N-Butyryl-L-homoserine lactone	C11837
211	171.006	1	0.932849	136529	0.000173389	C3H9O6P	-H(-)	100	sn-Glycerol 3-phosphate	D-Glycerol 1-phosphate; Glycerophosphoric acid; sn-Glycerol 3-phosphate	C00093
211	171.006	1	0.932849	136529	0.000173389	C3H9O6P	-H(-)	100	sn-Glycerol 1-phosphate	L-Glycerol 1-phosphate; sn-Glycerol 1-phosphate; sn-Gro-1-P	C00623
211	171.006	1	0.932849	136529	0.000173389	C3H9O6P	-H(-)	100	Glycerol 2-phosphate	Glycerol 2-phosphate; beta-Glycerophosphoric acid	C02979
211	171.006	1	0.932849	136529	0.000173389	C3H9O6P	-H(-)	100	DL-Glycerol 1-phosphate	DL-Glycerol 1-phosphate; DL-Glycerol 3-phosphate; DL-Glyceryl 1-phosphate; Glycerol 1-phosphate; Glycerol-3-phosphate; rac-Glycerol 1-phosphate	C03189
212	171.03	1	0.802602	12412.1	8.69425e-05	C7H8O5	-H(-)	100	3-Dehydroshikimate	3-Dehydroshikimate	C02637
212	171.03	1	0.802602	12412.1	8.69425e-05	C7H8O5	-H(-)	100	5-Dehydroshikimate	5-Dehydroshikimate	C02652
212	171.03	1	0.802602	12412.1	8.69425e-05	C7H8O5	-H(-)	100	2-Oxohept-3-enedioate	2-Oxohept-3-ene-1,7-dioate; 2-Oxohept-3-enedioate	C03063
212	171.03	1	0.802602	12412.1	8.69425e-05	C7H8O5	-H(-)	100	2-Hydroxyhepta-2,4-dienedioate	2-Hydroxyhepta-2,4-diene-1,7-dioate; 2-Hydroxyhepta-2,4-dienedioate	C05600
212	171.03	1	0.802602	12412.1	8.69425e-05	C7H8O5	-H(-)	100	2-Hydroxy-5-methyl-cis,cis-muconate	2-Hydroxy-5-methyl-cis,cis-muconate	C07478
212	171.03	1	0.802602	12412.1	8.69425e-05	C7H8O5	-H(-)	100	2-Oxo-5-methyl-cis-muconate	2-Oxo-5-methyl-cis-muconate	C07479
212	171.03	1	0.802602	12412.1	8.69425e-05	C7H8O5	-H(-)	100	5-Methylmaleylacetate	5-Methylmaleylacetate	C18306
212	171.03	1	0.802602	12412.1	8.69425e-05	C7H8O5	-H(-)	100	cis,cis-2,4-Dihydroxy-5-methyl-6-oxo-2,4-hexadienoate	cis,cis-2,4-Dihydroxy-5-methyl-6-oxo-2,4-hexadienoate	C18318
213	171.041	1	0.877544	10902.6	-4.87067e-05	C6H8N2O4	-H(-)	100	Hydantoin-5-propionate	Hydantoin-5-propionate; Hydantoin-propionate	C05565
213	171.041	1	0.877544	10902.6	-4.87067e-05	C6H8N2O4	-H(-)	100	(R)-AMAA	(R)-2-Amino-2-(3-hydroxy-5-methyl-4-isoxazolyl)acetic acid; (R)-AMAA	C13739
214	171.103	1	0.80762	66783.1	-1.30695e-05	C9H16O3	-H(-)	100	9-Oxononanoic acid	9-Oxononanoic acid	C16322
215	171.139	1	0.567438	19552.1	-3.09191e-05	C10H20O2	-H(-)	100	Decanoic acid	Decanoate; Decanoic acid; Decylic acid; n-Capric acid	C01571
215	171.139	1	0.567438	19552.1	-3.09191e-05	C10H20O2	-H(-)	100	p-Menthane-3,8-diol	(-)-3,8-p-Menthanediol; p-Menthane-3,8-diol	C02904
215	171.139	1	0.567438	19552.1	-3.09191e-05	C10H20O2	-H(-)	100	Isoamyl isovalerate	Isoamyl isovalerate	C12289
215	171.139	1	0.567438	19552.1	-3.09191e-05	C10H20O2	-H(-)	100	Ethyl octanoate	Ethyl caprylate; Ethyl octanoate	C12292
216	172.04	1	0.798779	5458.68	0.000416619	C10H7NO2	-H(-)	100	2-Quinolinecarboxylic acid	2-Quinolinecarboxylate; 2-Quinolinecarboxylic acid; Quinaldate; Quinaldic acid; Quinaldinic acid	C06325
216	172.04	1	0.798779	5458.68	0.000416619	C10H7NO2	-H(-)	100	4-Quinolinecarboxylic acid	4-Quinolinecarboxylic acid; Cinchonic acid; Quinoline-4-carboxylate; Quinoline-4-carboxylic acid	C06414
216	172.04	1	0.798779	5458.68	0.000416619	C10H7NO2	-H(-)	100	1-Nitronaphthalene	1-Nitronaphthalene	C14040
216	172.04	1	0.798779	5458.68	0.000416619	C10H7NO2	-H(-)	100	2-Nitronaphthalene	2-Nitronaphthalene	C19474
217	172.061	1	0.936601	19055.8	0.000189346	C7H11NO4	-H(-)	100	N-Acetyl-L-glutamate 5-semialdehyde	2-Acetamido-5-oxopentanoate; N-Acetyl-L-glutamate 5-semialdehyde	C01250
217	172.061	1	0.936601	19055.8	0.000189346	C7H11NO4	-H(-)	100	5-Deoxy-5-aminoshikimic acid	5-Deoxy-5-aminoshikimic acid	C12121
217	172.061	1	0.936601	19055.8	0.000189346	C7H11NO4	-H(-)	100	(2S,5S)-trans-Carboxymethylproline	(2S,5S)-5-Carboxymethylproline; (2S,5S)-trans-Carboxymethylproline	C17366
218	172.076	1	0.65933	11333.8	0.000479885	C11H11NO	-H(-)	100	1,3-Dimethyl-8-isoquinolinol	1,3-Dimethyl-8-isoquinolinol	C12346
218	172.076	1	0.65933	11333.8	0.000479885	C11H11NO	-H(-)	100	Pyroquilon	Pyroquilon	C18487
219	172.098	1	0.957346	23613.3	7.4403e-05	C8H15NO3	-H(-)	100	N-Acetyl-L-leucine	N-Acetyl-L-leucine	C02710
219	172.098	1	0.957346	23613.3	7.4403e-05	C8H15NO3	-H(-)	100	Swainsonine	Swainsonine	C10173
220	173.009	1	0.808024	119262	5.22181e-05	C6H6O6	-H(-)	100	cis-Aconitate	cis-Aconitate; cis-Aconitic acid	C00417
220	173.009	1	0.808024	119262	5.22181e-05	C6H6O6	-H(-)	100	trans-Aconitate	trans-Aconitate; trans-Aconitic acid	C02341
220	173.009	1	0.808024	119262	5.22181e-05	C6H6O6	-H(-)	100	Dehydroascorbate	Dehydroascorbate; Dehydroascorbic acid; L-Dehydroascorbate; L-Dehydroascorbic acid	C05422
221	173.035	1	0.753332	4320.1	0.000648497	C9H6N2O2	-H(-)	100	Quinoxaline-2-carboxylic acid	Quinoxaline-2-carboxylic acid	C18624
221	173.035	1	0.753332	4320.1	0.000648497	C9H6N2O2	-H(-)	100	Toluene diisocyanates	Toluene diisocyanates	C19560
222	173.046	1	0.90617	11737.3	-0.000267643	C7H10O5	-H(-)	100	Shikimate	3,4,5-Trihydroxy-1-cyclohexenecarboxylic acid; Shikimate; Shikimic acid	C00493
222	173.046	1	0.90617	11737.3	-0.000267643	C7H10O5	-H(-)	100	(2S)-2-Isopropyl-3-oxosuccinate	(2S)-2-Isopropyl-3-oxosuccinate; 2-Oxo-4-methyl-3-carboxypentanoate; 3-Carboxy-4-methyl-2-oxopentanoate	C04236
222	173.046	1	0.90617	11737.3	-0.000267643	C7H10O5	-H(-)	100	2-Oxopimelate	2-Oxoheptanedionic acid; 2-Oxopimelate; alpha-Ketopimelate	C16588
222	173.046	1	0.90617	11737.3	-0.000267643	C7H10O5	-H(-)	100	2-Methyl-3-oxoadipate	2-Methyl-3-oxoadipate	C18307
222	173.046	1	0.90617	11737.3	-0.000267643	C7H10O5	-H(-)	100	4-Methyl-3-oxoadipate	4-Methyl-3-oxoadipate	C18312
223	173.057	1	0.939675	11388	-0.000569711	C6H10N2O4	-H(-)	100	N-Formimino-L-glutamate	N-Formimidoyl-L-glutamate; N-Formimino-L-glutamate	C00439
223	173.057	1	0.939675	11388	-0.000569711	C6H10N2O4	-H(-)	100	Formylisoglutamine	DL-Formylisoglutamine; Formylisoglutamine	C16674
224	173.082	1	0.880352	97361.1	-9.13016e-06	C8H14O4	-H(-)	100	Suberic acid	1,6-Hexanedicarboxylic acid; 1,8-Octanedioic acid; Cork acid; Octanedioic acid; Suberic acid	C08278
224	173.082	1	0.880352	97361.1	-9.13016e-06	C8H14O4	-H(-)	100	Dimethyl adipate	Dimethyl adipate; Dimethyl hexanedioate	C14570
224	173.082	1	0.880352	97361.1	-9.13016e-06	C8H14O4	-H(-)	100	2-Propylglutaric acid	2-PGA; 2-Propylglutaric acid	C16658
224	173.082	1	0.880352	97361.1	-9.13016e-06	C8H14O4	-H(-)	100	Dimethoxane	Dimethoxane	C19402
225	173.093	1	0.938895	55758.8	2.62153e-05	C7H14N2O3	-H(-)	100	N-Acetylornithine	N-Acetylornithine; N2-Acetyl-L-ornithine	C00437
225	173.093	1	0.938895	55758.8	2.62153e-05	C7H14N2O3	-H(-)	100	N5-Ethyl-L-glutamine	L-Theanine; N5-Ethyl-L-glutamine	C01047
226	173.104	1	0.726535	287498	6.79096e-05	C6H14N4O2	-H(-)	100	L-Arginine	(S)-2-Amino-5-guanidinovaleric acid; L-Arg; L-Arginine	C00062
226	173.104	1	0.726535	287498	6.79096e-05	C6H14N4O2	-H(-)	100	D-Arginine	D-2-Amino-5-guanidinovaleric acid; D-Arginine	C00792
226	173.104	1	0.726535	287498	6.79096e-05	C6H14N4O2	-H(-)	100	Amino acid(Arg-)	2-Amino-5-guanidinovaleric acid; Amino acid(Arg-); Arginine	C02385
227	174.041	1	0.890786	16830.5	-3.99517e-05	C6H9NO5	-H(-)	100	N-Acetyl-L-aspartate	N-Acetyl-L-aspartate; N-Acetyl-L-aspartic acid	C01042
227	174.041	1	0.890786	16830.5	-3.99517e-05	C6H9NO5	-H(-)	100	N-Formyl-L-glutamate	N-Formyl-L-glutamate	C01045
227	174.041	1	0.890786	16830.5	-3.99517e-05	C6H9NO5	-H(-)	100	2-Amino-3-oxoadipate	2-Amino-3-oxoadipate; 2-Amino-3-oxohexanedioic acid	C05520
228	174.056	1	0.94982	12099.9	0.000167902	C10H9NO2	-H(-)	100	Indole-3-acetate	(Indol-3-yl)acetate; IAA; Indole-3-acetate; Indole-3-acetic acid; Indoleacetate; Indoleacetic acid	C00954
228	174.056	1	0.94982	12099.9	0.000167902	C10H9NO2	-H(-)	100	NH2Mec	7-Amino-4-methylcoumarin; NH2Mec	C01386
228	174.056	1	0.94982	12099.9	0.000167902	C10H9NO2	-H(-)	100	N-Acetylindoxyl	Acetylindoxyl; N-Acetylindoxyl	C02298
228	174.056	1	0.94982	12099.9	0.000167902	C10H9NO2	-H(-)	100	(Indol-3-yl)glycolaldehyde	(Indol-3-yl)glycolaldehyde; 3-Indoleglycolaldehyde	C03230
228	174.056	1	0.94982	12099.9	0.000167902	C10H9NO2	-H(-)	100	5-Hydroxyindoleacetaldehyde	5-Hydroxyindoleacetaldehyde	C05634
228	174.056	1	0.94982	12099.9	0.000167902	C10H9NO2	-H(-)	100	2-Methylquinoline-3,4-diol	2-Methylquinoline-3,4-diol	C06331
228	174.056	1	0.94982	12099.9	0.000167902	C10H9NO2	-H(-)	100	3-Methyl-quinolin-2,8-diol	3-Methyl-quinolin-2,8-diol	C06344
228	174.056	1	0.94982	12099.9	0.000167902	C10H9NO2	-H(-)	100	Gentianine	Gentianine	C06525
228	174.056	1	0.94982	12099.9	0.000167902	C10H9NO2	-H(-)	100	3-Hydroxy-2-methyl-1H-quinolin-4-one	3-Hydroxy-2-methyl-1H-quinolin-4-one	C11504
229	174.077	1	0.939424	26219.5	-0.000171467	C7H13NO4	-H(-)	100	Calystegin B2	Calystegin B2; Calystegine B2	C10851
230	175.025	1	0.847193	111095	0.000133685	C6H8O6	-H(-)	100	Ascorbate	Ascorbate; Ascorbic acid; L-Ascorbate; L-Ascorbic acid; Vitamin C	C00072
230	175.025	1	0.847193	111095	0.000133685	C6H8O6	-H(-)	100	D-Glucuronolactone	D-Glucurone; D-Glucurono-3,6-lactone; D-Glucuronolactone; Glucurone	C02670
230	175.025	1	0.847193	111095	0.000133685	C6H8O6	-H(-)	100	2-Hydroxy-3-oxoadipate	2-Hydroxy-3-oxoadipate	C03217
230	175.025	1	0.847193	111095	0.000133685	C6H8O6	-H(-)	100	L-xylo-Hexulonolactone	L-xylo-Hex-2-ulono-1,4-lactone; L-xylo-Hexulonolactone	C03289
230	175.025	1	0.847193	111095	0.000133685	C6H8O6	-H(-)	100	D-Glucurono-6,2-lactone	D-Glucurono-6,2-lactone	C03387
230	175.025	1	0.847193	111095	0.000133685	C6H8O6	-H(-)	100	5-Dehydro-4-deoxy-D-glucuronate	4-Deoxy-L-threo-5-hexosulose uronate; 5-Dehydro-4-deoxy-D-glucuronate	C04053
230	175.025	1	0.847193	111095	0.000133685	C6H8O6	-H(-)	100	(4S)-4,6-Dihydroxy-2,5-dioxohexanoate	(4S)-4,6-Dihydroxy-2,5-dioxohexanoate; 2,5-Diketo-3-deoxy-D-gluconate; 3-Deoxy-D-glycero-2,5-hexodiulosonate	C04349
230	175.025	1	0.847193	111095	0.000133685	C6H8O6	-H(-)	100	(4S,5S)-4,5-Dihydroxy-2,6-dioxohexanoate	(4S,5S)-4,5-Dihydroxy-2,6-dioxohexanoate	C04471
230	175.025	1	0.847193	111095	0.000133685	C6H8O6	-H(-)	100	Parapyruvate	4-Hydroxy-4-methyl-2-oxoglutarate; Parapyruvate	C06033
230	175.025	1	0.847193	111095	0.000133685	C6H8O6	-H(-)	100	D-Galacturonolactone	D-Galacturonolactone; D-gamma-Galacturonolactone	C06430
230	175.025	1	0.847193	111095	0.000133685	C6H8O6	-H(-)	100	2-Dehydro-D-glucono-1,5-lactone	2-Dehydro-D-glucono-1,5-lactone	C06440
230	175.025	1	0.847193	111095	0.000133685	C6H8O6	-H(-)	100	Propane-1,2,3-tricarboxylate	Propane-1,2,3-tricarboxylate; Tricarballylate	C19806
230	175.025	1	0.847193	111095	0.000133685	C6H8O6	-H(-)	100	Erythorbic acid	Erythorbic acid; Isoascorbic acid	C20364
231	175.051	1	0.804883	8655.3	0.000656102	C9H8N2O2	-H(-)	100	4-Hydroxyaminoquinoline N-oxide	4-Hydroxyaminoquinoline N-oxide	C04050
231	175.051	1	0.804883	8655.3	0.000656102	C9H8N2O2	-H(-)	100	Pemoline	Pemoline	C07899
232	175.061	1	0.899438	28811	-9.64601e-05	C7H12O5	-H(-)	100	3-Propylmalate	3-Propylmalate	C02123
232	175.061	1	0.899438	28811	-9.64601e-05	C7H12O5	-H(-)	100	alpha-Isopropylmalate	(2S)-2-Hydroxy-2-isopropylsuccinic acid; (2S)-2-Isopropylmalate; 2-Isopropylmalic acid; 3-Carboxy-3-hydroxy-4-methylpentanoate; 3-Carboxy-3-hydroxyisocaproate; alpha-Isopropylmalate	C02504
232	175.061	1	0.899438	28811	-9.64601e-05	C7H12O5	-H(-)	100	(R)-2-(n-Propyl)-malate	(R)-2-(n-Propyl)-malate	C03328
232	175.061	1	0.899438	28811	-9.64601e-05	C7H12O5	-H(-)	100	(2R,3S)-3-Isopropylmalate	(2R,3S)-3-Isopropylmalate; 2-D-threo-Hydroxy-3-carboxy-isocaproate; 3-Carboxy-2-hydroxy-4-methylpentanoate; 3-Isopropylmalate	C04411
233	175.097	1	0.951634	32450.1	0.000199585	C8H16O4	-H(-)	100	L-Cladinose	L-Cladinose	C11917
233	175.097	1	0.951634	32450.1	0.000199585	C8H16O4	-H(-)	100	Metaldehyde	Metaldehyde	C18744
234	176.057	1	0.927666	14185.7	-0.000499216	C6H11NO5	-H(-)	100	4-Hydroxy-4-methylglutamate	4-Hydroxy-4-methylglutamate	C06034
234	176.057	1	0.927666	14185.7	-0.000499216	C6H11NO5	-H(-)	100	3-Keto-scyllo-inosamine	3-Keto-scyllo-inosamine	C17576
234	176.057	1	0.927666	14185.7	-0.000499216	C6H11NO5	-H(-)	100	(2Z,4S,5R)-2-Amino-4,5,6-trihydroxyhex-2-enoate	(2Z,4S,5R)-2-Amino-4,5,6-trihydroxyhex-2-enoate	C20844
234	176.057	1	0.927666	14185.7	-0.000499216	C6H11NO5	-H(-)	100	(4S,5R)-4,5,6-Trihydroxy-2-iminohexanoate	(4S,5R)-4,5,6-Trihydroxy-2-iminohexanoate	C20845
235	177.04	1	0.885028	57853.9	4.58245e-05	C6H10O6	-H(-)	100	D-Glucono-1,5-lactone	1,5-Gluconolactone; D-Glucono-1,5-lactone; D-Gluconolactone; Gluconic acid lactone; Gluconic lactone; Gluconolactone; delta-Gluconolactone	C00198
235	177.04	1	0.885028	57853.9	4.58245e-05	C6H10O6	-H(-)	100	2-Dehydro-3-deoxy-D-gluconate	2-Dehydro-3-deoxy-D-gluconate; 2-Keto-3-deoxy-D-gluconate	C00204
235	177.04	1	0.885028	57853.9	4.58245e-05	C6H10O6	-H(-)	100	5-Dehydro-D-fructose	5-Dehydro-D-fructose	C00273
235	177.04	1	0.885028	57853.9	4.58245e-05	C6H10O6	-H(-)	100	2,4,6/3,5-Pentahydroxycyclohexanone	2,4,6/3,5-Pentahydroxycyclohexanone; 2-Inosose; scyllo-Inosose	C00691
235	177.04	1	0.885028	57853.9	4.58245e-05	C6H10O6	-H(-)	100	L-Gulono-1,4-lactone	L-Gulonic acid gamma-lactone; L-Gulono-1,4-lactone; L-Gulono-gamma-lactone; L-Gulonolactone; gamma-Gulonolactone	C01040
235	177.04	1	0.885028	57853.9	4.58245e-05	C6H10O6	-H(-)	100	L-Galactono-1,4-lactone	L-Galactono-1,4-lactone	C01115
235	177.04	1	0.885028	57853.9	4.58245e-05	C6H10O6	-H(-)	100	2-Dehydro-3-deoxy-D-galactonate	2-Dehydro-3-deoxy-D-galactonate	C01216
235	177.04	1	0.885028	57853.9	4.58245e-05	C6H10O6	-H(-)	100	D-Galactono-1,5-lactone	D-Galactono-1,5-lactone	C02669
235	177.04	1	0.885028	57853.9	4.58245e-05	C6H10O6	-H(-)	100	Hexose-1,5-lactone	Hexose-1,5-lactone	C02692
235	177.04	1	0.885028	57853.9	4.58245e-05	C6H10O6	-H(-)	100	2-Dehydro-D-glucose	2-Dehydro-D-glucose	C02779
235	177.04	1	0.885028	57853.9	4.58245e-05	C6H10O6	-H(-)	100	D-Glucono-1,4-lactone	D-Glucono-1,4-lactone	C03107
235	177.04	1	0.885028	57853.9	4.58245e-05	C6H10O6	-H(-)	100	D-galacto-Hexodialdose	D-galacto-Hexodialdose	C03269
235	177.04	1	0.885028	57853.9	4.58245e-05	C6H10O6	-H(-)	100	D-Galactono-1,4-lactone	D-Galactono-1,4-lactone; gamma-D-Galactonolactone	C03383
235	177.04	1	0.885028	57853.9	4.58245e-05	C6H10O6	-H(-)	100	3-Dehydro-2-deoxy-D-gluconate	3-Dehydro-2-deoxy-D-gluconate	C03926
235	177.04	1	0.885028	57853.9	4.58245e-05	C6H10O6	-H(-)	100	3-Keto-beta-D-galactose	3-Keto-beta-D-galactose	C05394
235	177.04	1	0.885028	57853.9	4.58245e-05	C6H10O6	-H(-)	100	Gulono-1,4-lactone	Gulono-1,4-lactone; Gulonolactone	C05410
235	177.04	1	0.885028	57853.9	4.58245e-05	C6H10O6	-H(-)	100	2-Deoxy-5-keto-D-gluconic acid	2-Deoxy-5-keto-D-gluconic acid; 2-Deoxy-D-threo-hex-5-ulosonic acid; 5-Dehydro-2-deoxy-D-gluconate; DKH	C06892
235	177.04	1	0.885028	57853.9	4.58245e-05	C6H10O6	-H(-)	100	5-Deoxy-D-glucuronate	5-Deoxy glucuronic acid; 5-Deoxy-D-glucuronate; 5-Deoxy-D-xylo-hexuronic acid	C16737
235	177.04	1	0.885028	57853.9	4.58245e-05	C6H10O6	-H(-)	100	myo-Inosose-5	myo-Inosose-5	C17577
235	177.04	1	0.885028	57853.9	4.58245e-05	C6H10O6	-H(-)	100	L-Sorbosone	1-Dehydro-L-sorbose; L-Sorbosone	C19679
235	177.04	1	0.885028	57853.9	4.58245e-05	C6H10O6	-H(-)	100	1-Keto-D-chiro-inositol	1-Keto-D-chiro-inositol; 2D-2,3,5/4,6-Pentahydroxycyclohexanone	C20251
235	177.04	1	0.885028	57853.9	4.58245e-05	C6H10O6	-H(-)	100	2-Dehydro-3-deoxy-L-galactonate	2-Dehydro-3-deoxy-L-galactonate; 2-Keto-3-deoxy-L-galactonate; L-threo-3-Deoxy-hexulosonate	C20680
236	177.056	1	0.765209	12335	-0.000319828	C10H10O3	-H(-)	100	Vermelone	3,4-Dihydro-3,8-dihydroxy-1(2H)-naphthalenone; Vermelone	C01624
236	177.056	1	0.765209	12335	-0.000319828	C10H10O3	-H(-)	100	Coniferyl aldehyde	4-Hydroxy-3-methoxycinnamaldehyde; Coniferaldehyde; Coniferyl aldehyde; Ferulaldehyde	C02666
236	177.056	1	0.765209	12335	-0.000319828	C10H10O3	-H(-)	100	3-Acetyl-6-methoxybenzaldehyde	3-Acetyl-6-methoxybenzaldehyde	C10667
236	177.056	1	0.765209	12335	-0.000319828	C10H10O3	-H(-)	100	1,2-Dihydroxy-3,4-epoxy-1,2,3,4-tetrahydronaphthalene	1,2-Dihydroxy-3,4-epoxy-1,2,3,4-tetrahydronaphthalene	C14784
236	177.056	1	0.765209	12335	-0.000319828	C10H10O3	-H(-)	100	2-Oxo-4-phenylbutyric acid	2-Oxo-4-phenylbutanoate; 2-Oxo-4-phenylbutanoic acid; 2-Oxo-4-phenylbutyric acid	C20327
236	177.056	1	0.765209	12335	-0.000319828	C10H10O3	-H(-)	100	(3S)-2-Oxo-3-phenylbutanoate	(3S)-2-Oxo-3-phenylbutanoate; (3S)-beta-Methylphenylpyruvate	C20646
237	177.092	1	0.716184	7506.09	0.000477079	C11H14O2	-H(-)	100	Methyleugenol	Eugenol methyl ether; Methyleugenol; O-Methyleugenol	C10454
237	177.092	1	0.716184	7506.09	0.000477079	C11H14O2	-H(-)	100	Methylisoeugenol	Isomethyleugenol; Methylisoeugenol; trans-Methylisoeugenol	C10478
237	177.092	1	0.716184	7506.09	0.000477079	C11H14O2	-H(-)	100	4-t-Butylbenzoic acid	4-t-Butylbenzoic acid; p-tert-Butylbenzoic acid	C14535
237	177.092	1	0.716184	7506.09	0.000477079	C11H14O2	-H(-)	100	1,1-Dimethylethyl benzoate	1,1-Dimethylethyl benzoate; tert-Butyl benzoate	C14709
237	177.092	1	0.716184	7506.09	0.000477079	C11H14O2	-H(-)	100	3-Phenylpropyl acetate	3-Phenylpropyl acetate; Hydrocinnamyl acetate	C17663
237	177.092	1	0.716184	7506.09	0.000477079	C11H14O2	-H(-)	100	2-Phenylpropyl acetate	2-Phenylpropyl acetate	C17665
237	177.092	1	0.716184	7506.09	0.000477079	C11H14O2	-H(-)	100	1-Phenylpropyl acetate	1-Phenylpropyl acetate	C17666
237	177.092	1	0.716184	7506.09	0.000477079	C11H14O2	-H(-)	100	3,5-Dimethoxyallylbenzene	3,5-Dimethoxyallylbenzene	C17782
238	177.128	1	0.640699	4122.11	2.78764e-05	C12H18O	-H(-)	100	Propofol	2,6-Diisopropylphenol; Propofol	C07523
238	177.128	1	0.640699	4122.11	2.78764e-05	C12H18O	-H(-)	100	4-n-Hexylphenol	4-n-Hexylphenol	C14465
239	178.037	1	0.914796	14924.6	-0.000137261	C6H5N5O2	-H(-)	100	Isoxanthopterin	2-Amino-4,7-dihydroxypteridine; Isoxanthopterin	C03975
239	178.037	1	0.914796	14924.6	-0.000968855	C5H10N2O3S	-H(-) [+1]	54	Cys-Gly	Cys-Gly; L-Cysteinylglycine	C01419
240	178.051	1	0.918261	18873.7	-0.000202258	C9H9NO3	-H(-)	100	Hippurate	Benzoylaminoacetic acid; Hippurate; Hippuric acid; N-Benzoylglycine	C01586
240	178.051	1	0.918261	18873.7	-0.000202258	C9H9NO3	-H(-)	100	N-Acetylanthranilate	2-(Acetylamino)-benzoic acid; N-Acetylanthranilate; N-Acetylanthranilic acid	C06332
240	178.051	1	0.918261	18873.7	-0.000202258	C9H9NO3	-H(-)	100	2,5,6-Trihydroxy-5,6-dihydroquinoline	2,5,6-Trihydroxy-5,6-dihydroquinoline	C06339
240	178.051	1	0.918261	18873.7	-0.000202258	C9H9NO3	-H(-)	100	3-Succinoylpyridine	3-Succinoylpyridine; 4-Oxo-4-(pyridin-3-yl)butanoate	C19569
241	178.087	1	0.878801	54640.2	0.000188044	C10H13NO2	-H(-)	100	Phenacetin	Acetophenetidin; Phenacetin	C07591
241	178.087	1	0.878801	54640.2	0.000188044	C10H13NO2	-H(-)	100	(-)-Salsolinol	(-)-Salsolinol; 6,7-Isoquinolinediol, 1,2,3,4-tetrahydro-1-methyl-, (S)-; Salsolinol	C09642
241	178.087	1	0.878801	54640.2	0.000188044	C10H13NO2	-H(-)	100	Fusaric acid	Fusaric acid	C10146
241	178.087	1	0.878801	54640.2	0.000188044	C10H13NO2	-H(-)	100	Xylylcarb	3,4-Dimethylphenyl methylcarbamate; MPMC; Meobal; Xylylcarb	C14579
241	178.087	1	0.878801	54640.2	0.000188044	C10H13NO2	-H(-)	100	L-Homophenylalanine	L-Homophenylalanine	C17235
241	178.087	1	0.878801	54640.2	0.000188044	C10H13NO2	-H(-)	100	XMC	3,5-Xylyl methylcarbamate; Cosban; XMC	C18771
241	178.087	1	0.878801	54640.2	0.000188044	C10H13NO2	-H(-)	100	Propham	Propham	C18887
242	179.035	1	0.951914	125550	0.000103153	C9H8O4	-H(-)	100	3-(4-Hydroxyphenyl)pyruvate	3-(4-Hydroxyphenyl)pyruvate; 4-Hydroxyphenylpyruvate; p-Hydroxyphenylpyruvic acid	C01179
242	179.035	1	0.951914	125550	0.000103153	C9H8O4	-H(-)	100	Caffeate	3,4-Dihydroxy-trans-cinnamate; Caffeate; Caffeic acid; trans-Caffeate	C01197
242	179.035	1	0.951914	125550	0.000103153	C9H8O4	-H(-)	100	Aspirin	2-Acetoxybenzenecarboxylic acid; Acetylsalicylate; Acetylsalicylic acid; Aspirin	C01405
242	179.035	1	0.951914	125550	0.000103153	C9H8O4	-H(-)	100	Caffeate	3,4-Dihydroxycinnamic acid; Caffeate; Caffeic acid	C01481
242	179.035	1	0.951914	125550	0.000103153	C9H8O4	-H(-)	100	2-Hydroxy-3-(4-hydroxyphenyl)propenoate	2-Hydroxy-3-(4-hydroxyphenyl)propenoate; 4-Hydroxy-enol-phenylpyruvate	C05350
242	179.035	1	0.951914	125550	0.000103153	C9H8O4	-H(-)	100	trans-2,3-Dihydroxycinnamate	(2E)-3-(2,3-Dihydroxyphenyl)prop-2-enoate; trans-2,3-Dihydroxycinnamate	C12623
242	179.035	1	0.951914	125550	0.000103153	C9H8O4.	-H(-)	100	Bufferin	Aspirin softam; Bufferin	C13400
243	179.056	1	0.932484	775563	6.97411e-05	C6H12O6	-H(-)	100	D-Glucose	D-Glucopyranose; D-Glucose; Dextrose; Glucose; Grape sugar	C00031
243	179.056	1	0.932484	775563	6.97411e-05	C6H12O6	-H(-)	100	D-Fructose	D-Fructose; D-arabino-Hexulose; Fruit sugar; Levulose	C00095
243	179.056	1	0.932484	775563	6.97411e-05	C6H12O6	-H(-)	100	D-Galactose	D-Galactopyranose; D-Galactose	C00124
243	179.056	1	0.932484	775563	6.97411e-05	C6H12O6	-H(-)	100	myo-Inositol	1D-myo-Inositol; 1L-myo-Inositol; Bios I; Cyclohexitol; D-myo-Inositol; Dambose; Inositol; L-myo-Inositol; Meat sugar; meso-Inositol; myo-Inositol	C00137
243	179.056	1	0.932484	775563	6.97411e-05	C6H12O6	-H(-)	100	D-Mannose	Carubinose; D-Mannose; Mannose; Seminose	C00159
243	179.056	1	0.932484	775563	6.97411e-05	C6H12O6	-H(-)	100	beta-D-Glucose	beta-D-Glucose	C00221
243	179.056	1	0.932484	775563	6.97411e-05	C6H12O6	-H(-)	100	L-Sorbose	L-Sorbose; L-xylo-Hexulose	C00247
243	179.056	1	0.932484	775563	6.97411e-05	C6H12O6	-H(-)	100	alpha-D-Glucose	alpha-D-Glucose	C00267
243	179.056	1	0.932484	775563	6.97411e-05	C6H12O6	-H(-)	100	D-Aldose	D-Aldose; D-Aldose1; D-Aldose2	C00737
243	179.056	1	0.932484	775563	6.97411e-05	C6H12O6	-H(-)	100	D-Hexose	D-Hexose; Hexose	C00738
243	179.056	1	0.932484	775563	6.97411e-05	C6H12O6	-H(-)	100	D-Sorbose	D-Sorbose; D-xylo-Hexulose	C00764
243	179.056	1	0.932484	775563	6.97411e-05	C6H12O6	-H(-)	100	D-Tagatose	D-Tagatose; lyxo-Hexulose	C00795
243	179.056	1	0.932484	775563	6.97411e-05	C6H12O6	-H(-)	100	alpha-D-Mannose	alpha-D-Mannose	C00936
243	179.056	1	0.932484	775563	6.97411e-05	C6H12O6	-H(-)	100	beta-D-Galactose	beta-D-Galactose	C00962
243	179.056	1	0.932484	775563	6.97411e-05	C6H12O6	-H(-)	100	alpha-D-Galactose	alpha-D-Galactose	C00984
243	179.056	1	0.932484	775563	6.97411e-05	C6H12O6	-H(-)	100	Sorbose	Sorbose; xylo-Hexulose	C01452
243	179.056	1	0.932484	775563	6.97411e-05	C6H12O6	-H(-)	100	D-Allose	D-Allose	C01487
243	179.056	1	0.932484	775563	6.97411e-05	C6H12O6	-H(-)	100	Galactose	Galactose	C01582
243	179.056	1	0.932484	775563	6.97411e-05	C6H12O6	-H(-)	100	D-Fuconate	D-Fuconate	C01680
243	179.056	1	0.932484	775563	6.97411e-05	C6H12O6	-H(-)	100	L-Fructose	L-Fructose; L-arabino-Hexulose	C01719
243	179.056	1	0.932484	775563	6.97411e-05	C6H12O6	-H(-)	100	L-Fuconate	L-Fuconate	C01720
243	179.056	1	0.932484	775563	6.97411e-05	C6H12O6	-H(-)	100	L-Galactose	L-Galactose	C01825
243	179.056	1	0.932484	775563	6.97411e-05	C6H12O6	-H(-)	100	D-Hamamelose	D-Hamamelose; Hamamelose	C01906
243	179.056	1	0.932484	775563	6.97411e-05	C6H12O6	-H(-)	100	L-Rhamnonate	6-Deoxy-L-mannonic acid; L-Rhamnonate	C01934
243	179.056	1	0.932484	775563	6.97411e-05	C6H12O6	-H(-)	100	beta-D-Mannose	beta-D-Mannose	C02209
243	179.056	1	0.932484	775563	6.97411e-05	C6H12O6	-H(-)	100	beta-D-Fructose	Fructose; beta-D-Fructose; beta-D-arabino-Hexulose; beta-Fruit sugar; beta-Levulose	C02336
243	179.056	1	0.932484	775563	6.97411e-05	C6H12O6	-H(-)	100	2-Deoxy-D-gluconate	2-Deoxy-D-gluconate	C02782
243	179.056	1	0.932484	775563	6.97411e-05	C6H12O6	-H(-)	100	Fructose(pyranose)	Fructose(pyranose)	C05003
243	179.056	1	0.932484	775563	6.97411e-05	C6H12O6	-H(-)	100	muco-Inositol	muco-Inositol	C06152
243	179.056	1	0.932484	775563	6.97411e-05	C6H12O6	-H(-)	100	scyllo-Inositol	Scyllitol; scyllo-Inositol	C06153
243	179.056	1	0.932484	775563	6.97411e-05	C6H12O6	-H(-)	100	D-Altrose	D-Altrose; D-altro-Hexose	C06464
243	179.056	1	0.932484	775563	6.97411e-05	C6H12O6	-H(-)	100	D-Gulose	D-Gulose; D-gulo-Hexose	C06465
243	179.056	1	0.932484	775563	6.97411e-05	C6H12O6	-H(-)	100	D-Idose	D-Idose; D-ido-Hexose	C06466
243	179.056	1	0.932484	775563	6.97411e-05	C6H12O6	-H(-)	100	D-Talose	D-Talose; D-talo-Hexose	C06467
243	179.056	1	0.932484	775563	6.97411e-05	C6H12O6	-H(-)	100	D-Psicose	D-Allulose; D-Altrulose; D-Pseudofructose; D-Psicose; D-erythro-Hexulose; D-ribo-2-Hexulose; D-ribo-2-Ketohexulose	C06468
243	179.056	1	0.932484	775563	6.97411e-05	C6H12O6	-H(-)	100	beta-D-Hamamelopyranose	beta-D-Hamamelopyranose; beta-D-Hamamelose	C08351
243	179.056	1	0.932484	775563	6.97411e-05	C6H12O6	-H(-)	100	alpha-L-Sorbopyranose	alpha-L-Sorbopyranose	C08356
243	179.056	1	0.932484	775563	6.97411e-05	C6H12O6	-H(-)	100	D-Fructose	D-Fructose	C10906
243	179.056	1	0.932484	775563	6.97411e-05	C6H12O6	-H(-)	100	L-Gulose	L-Gulose	C15923
243	179.056	1	0.932484	775563	6.97411e-05	C6H12O6	-H(-)	100	1D-chiro-Inositol	1,2,4/3,5,6-Cyclohexane-1,2,3,4,5,6-hexol; 1D-chiro-Inositol	C19891
244	179.107	1	0.95547	9743.51	0.000420388	C11H16O2	-H(-)	100	3-tert-Butyl-5-methylcatechol	3-tert-Butyl-5-methylcatechol	C03929
245	180.067	1	0.956598	214709	-0.000238395	C9H11NO3	-H(-)	100	L-Tyrosine	(S)-2-Amino-3-(p-hydroxyphenyl)propionic acid; (S)-3-(p-Hydroxyphenyl)alanine; L-Tyrosine; Tyrosine	C00082
245	180.067	1	0.956598	214709	-0.000238395	C9H11NO3	-H(-)	100	Tyrosine	2-Amino-3-(p-hydroxyphenyl)propionic acid; 3-(p-Hydroxyphenyl)alanine; Tyrosine	C01536
245	180.067	1	0.956598	214709	-0.000238395	C9H11NO3	-H(-)	100	L-threo-3-Phenylserine	L-threo-3-Phenylserine	C03290
245	180.067	1	0.956598	214709	-0.000238395	C9H11NO3	-H(-)	100	3-Amino-3-(4-hydroxyphenyl)propanoate	3-Amino-3-(4-hydroxyphenyl)propanoate; beta-Tyrosine	C04368
245	180.067	1	0.956598	214709	-0.000238395	C9H11NO3	-H(-)	100	D-Tyrosine	(R)-2-Amino-3-(p-hydroxyphenyl)propionic acid; (R)-3-(p-Hydroxyphenyl)alanine; D-Tyrosine	C06420
245	180.067	1	0.956598	214709	-0.000238395	C9H11NO3	-H(-)	100	gamma-Hydroxy-3-pyridinebutanoate	gamma-Hydroxy-3-pyridinebutanoate	C19579
245	180.067	1	0.956598	214709	-0.000238395	C9H11NO3	-H(-)	100	N-Hydroxy-L-phenylalanine	2-(Hydroxyamino)-3-phenylpropanoate; N-Hydroxy-L-phenylalanine	C19712
245	180.067	1	0.956598	214709	-0.000238395	C9H11NO3	-H(-)	100	3-Hydroxy-L-phenylalanine	3-Hydroxy-L-phenylalanine; 3-Tyrosine	C20807
246	181.037	1	0.899264	261654	-3.03776e-05	C6H6N4O3	-H(-)	100	7-Methyluric acid	7-Methyluric acid	C16355
246	181.037	1	0.899264	261654	-3.03776e-05	C6H6N4O3	-H(-)	100	1-Methyluric acid	1-Methyluric acid	C16359
247	181.05	1	0.955343	146495	0.000273906	C9H10O4	-H(-)	100	3-(4-Hydroxyphenyl)lactate	2-Hydroxy-3-(4-hydroxyphenyl)propanoate; 3-(4-Hydroxyphenyl)lactate; 4-Hydroxyphenyllactate; p-Hydroxyphenyllactate	C03672
247	181.05	1	0.955343	146495	0.000273906	C9H10O4	-H(-)	100	(R)-3-(4-Hydroxyphenyl)lactate	(R)-3-(4-Hydroxyphenyl)lactate	C03964
247	181.05	1	0.955343	146495	0.000273906	C9H10O4	-H(-)	100	3-(2,3-Dihydroxyphenyl)propanoate	2,3-Dihydroxyphenylpropanoate; 3-(2,3-Dihydroxyphenyl)propanoate	C04044
247	181.05	1	0.955343	146495	0.000273906	C9H10O4	-H(-)	100	Homovanillate	3-Methoxy-4-hydroxyphenylacetate; Homovanillate; Homovanillic acid	C05582
247	181.05	1	0.955343	146495	0.000273906	C9H10O4	-H(-)	100	3-Methoxy-4-hydroxyphenylglycolaldehyde	3-Methoxy-4-hydroxyphenylglycolaldehyde	C05583
247	181.05	1	0.955343	146495	0.000273906	C9H10O4	-H(-)	100	3,4-Dihydroxyphenylpropanoate	3,4-Dihydroxyphenylpropanoate; 3,4-Dihydroxyphenylpropionic acid; Dihydrocaffeic acid	C10447
247	181.05	1	0.955343	146495	0.000273906	C9H10O4	-H(-)	100	2',6'-Dihydroxy-4'-methoxyacetophenone	2',6'-Dihydroxy-4'-methoxyacetophenone; 4-O-Methylphloracetophenone	C10680
247	181.05	1	0.955343	146495	0.000273906	C9H10O4	-H(-)	100	cis-3-(3-Carboxyethenyl)-3,5-cyclohexadiene-1,2-diol	(2E)-3-(cis-5,6-Dihydroxycyclohexa-1,3-dien-1-yl)prop-2-enoate; cis-3-(3-Carboxyethenyl)-3,5-cyclohexadiene-1,2-diol	C12622
248	181.072	1	0.941975	855365	5.30252e-05	C6H14O6	-H(-)	100	Mannitol	D-Mannitol; Mannitol	C00392
248	181.072	1	0.941975	855365	5.30252e-05	C6H14O6	-H(-)	100	D-Sorbitol	D-Glucitol; D-Sorbitol; L-Gulitol; Sorbitol	C00794
248	181.072	1	0.941975	855365	5.30252e-05	C6H14O6	-H(-)	100	D-Iditol	D-Iditol	C01489
248	181.072	1	0.941975	855365	5.30252e-05	C6H14O6	-H(-)	100	L-Iditol	L-Iditol	C01507
248	181.072	1	0.941975	855365	5.30252e-05	C6H14O6	-H(-)	100	Galactitol	Dulcitol; Dulcose; Galactitol	C01697
248	181.072	1	0.941975	855365	5.30252e-05	C6H14O6	-H(-)	100	L-Glucitol	D-Gulitol; L-Glucitol; L-Sorbitol	C01722
249	182.057	1	0.93495	53065.7	0.000283478	C7H9N3O3	-H(-)	100	4-Amino-2-hydroxylamino-6-nitrotoluene	4-Amino-2-hydroxylamino-6-nitrotoluene	C16403
250	182.972	1	0.103785	28131	-0.00202434	C3H5O7P	-H(-)	19	3-Phosphonooxypyruvate	3-Phosphohydroxypyruvate; 3-Phosphohydroxypyruvic acid; 3-Phosphonooxypyruvate; 3-Phosphonooxypyruvic acid	C03232
251	182.993	1	0.305875	22738.4	0.000534013	C7H4O6	-H(-)	100	2-Pyrone-4,6-dicarboxylate	2-Pyrone-4,6-dicarboxylate	C03671
251	182.993	1	0.305875	22738.4	0.000534013	C7H4O6	-H(-)	100	Chelidonic acid	4-Oxo-4H-pyran-2,6-dicarboxylic acid; Chelidonic acid	C08476
252	183.029	1	0.904787	13266.6	0.000512117	C8H8O5	-H(-)	100	3,4-Dihydroxymandelate	3,4-Dihydroxymandelate; 3,4-Dihydroxymandelic acid; Dihydroxymandelic acid	C05580
252	183.029	1	0.904787	13266.6	0.000512117	C8H8O5	-H(-)	100	3-O-Methylgallate	3-O-Methylgallate; 3-O-Methylgallic acid	C05616
252	183.029	1	0.904787	13266.6	0.000512117	C8H8O5.	-H(-)	100	Endothal-disodium	Endothal-disodium	C18724
253	183.056	1	0.908923	5310.45	0.000719264	C11H8N2O	-H(-)	100	Fuberidazole	Fuberidazole	C18737
253	183.056	1	0.908923	5310.45	0.000536584	C9H10O4	-H(-) [+2]	62	3-(4-Hydroxyphenyl)lactate	2-Hydroxy-3-(4-hydroxyphenyl)propanoate; 3-(4-Hydroxyphenyl)lactate; 4-Hydroxyphenyllactate; p-Hydroxyphenyllactate	C03672
253	183.056	1	0.908923	5310.45	0.000536584	C9H10O4	-H(-) [+2]	62	(R)-3-(4-Hydroxyphenyl)lactate	(R)-3-(4-Hydroxyphenyl)lactate	C03964
253	183.056	1	0.908923	5310.45	0.000536584	C9H10O4	-H(-) [+2]	62	3-(2,3-Dihydroxyphenyl)propanoate	2,3-Dihydroxyphenylpropanoate; 3-(2,3-Dihydroxyphenyl)propanoate	C04044
253	183.056	1	0.908923	5310.45	0.000536584	C9H10O4	-H(-) [+2]	62	Homovanillate	3-Methoxy-4-hydroxyphenylacetate; Homovanillate; Homovanillic acid	C05582
253	183.056	1	0.908923	5310.45	0.000536584	C9H10O4	-H(-) [+2]	62	3-Methoxy-4-hydroxyphenylglycolaldehyde	3-Methoxy-4-hydroxyphenylglycolaldehyde	C05583
253	183.056	1	0.908923	5310.45	0.000536584	C9H10O4	-H(-) [+2]	62	3,4-Dihydroxyphenylpropanoate	3,4-Dihydroxyphenylpropanoate; 3,4-Dihydroxyphenylpropionic acid; Dihydrocaffeic acid	C10447
253	183.056	1	0.908923	5310.45	0.000536584	C9H10O4	-H(-) [+2]	62	2',6'-Dihydroxy-4'-methoxyacetophenone	2',6'-Dihydroxy-4'-methoxyacetophenone; 4-O-Methylphloracetophenone	C10680
253	183.056	1	0.908923	5310.45	0.000536584	C9H10O4	-H(-) [+2]	62	cis-3-(3-Carboxyethenyl)-3,5-cyclohexadiene-1,2-diol	(2E)-3-(cis-5,6-Dihydroxycyclohexa-1,3-dien-1-yl)prop-2-enoate; cis-3-(3-Carboxyethenyl)-3,5-cyclohexadiene-1,2-diol	C12622
254	183.103	1	0.895404	59892.6	-4.45182e-06	C10H16O3	-H(-)	100	5-exo-Hydroxy-1,2-campholide	5-exo-Hydroxy-1,2-campholide	C03843
254	183.103	1	0.895404	59892.6	-4.45182e-06	C10H16O3	-H(-)	100	1,6,6-Trimethyl-2,7-dioxabicyclo[3.2.2]nonan-3-one	1,6,6-Trimethyl-2,7-dioxabicyclo[3.2.2]nonan-3-one	C04718
254	183.103	1	0.895404	59892.6	-4.45182e-06	C10H16O3	-H(-)	100	4,5-Dihydro-5,5-dimethyl-4-(3-oxobutyl)furan-2(3H)-one	4,5-Dihydro-5,5-dimethyl-4-(3-oxobutyl)furan-2(3H)-one	C06066
254	183.103	1	0.895404	59892.6	-4.45182e-06	C10H16O3	-H(-)	100	(3R)-3-Isopropenyl-6-oxoheptanoate	(3R)-3-Isopropenyl-6-oxoheptanoate; (3R)-3-Isopropenyl-6-oxoheptanoic acid	C11405
254	183.103	1	0.895404	59892.6	-4.45182e-06	C10H16O3	-H(-)	100	(3S)-3-Isopropenyl-6-oxoheptanoate	(3S)-3-Isopropenyl-6-oxoheptanoate; (3S)-3-Isopropenyl-6-oxoheptanoic acid	C11419
254	183.103	1	0.895404	59892.6	-4.45182e-06	C10H16O3	-H(-)	100	(4R)-7-Hydroxy-4-isopropenyl-7-methyl-2-oxo-oxepanone	(4R)-7-Hydroxy-4-isopropenyl-7-methyl-2-oxo-oxepanone; (4R)-7-Hydroxy-4-isopropenyl-7-methyloxepan-2-one	C19079
254	183.103	1	0.895404	59892.6	-4.45182e-06	C10H16O3	-H(-)	100	(4S)-7-Hydroxy-4-isopropenyl-7-methyl-2-oxo-oxepanone	(4S)-7-Hydroxy-4-isopropenyl-7-methyl-2-oxo-oxepanone; (4S)-7-Hydroxy-4-isopropenyl-7-methyloxepan-2-one	C19084
254	183.103	1	0.895404	59892.6	-4.45182e-06	C10H16O3	-H(-)	100	[(1S)-4-Hydroxy-2,2,3-trimethylcyclopent-3-enyl]acetate	[(1S)-4-Hydroxy-2,2,3-trimethylcyclopent-3-enyl]acetate	C20324
255	183.139	1	0.930494	16061.3	-0.000163611	C11H20O2	-H(-)	100	Citronellyl formate	Citronellyl formate	C12295
255	183.139	1	0.930494	16061.3	-0.000163611	C11H20O2	-H(-)	100	11-Undecanolactone	11-Undecanolactone	C13823
255	183.139	1	0.930494	16061.3	-0.000163611	C11H20O2	-H(-)	100	Undecylenic acid	Undecenoic acid; Undecylenic acid	C13910
255	183.139	1	0.930494	16061.3	-0.000163611	C11H20O2	-H(-)	100	2-Ethylhexyl acrylate	2-Ethylhexyl acrylate	C19420
256	184.002	1	0.915237	47351.3	-0.000338396	C3H8NO6P	-H(-)	100	O-Phospho-L-serine	3-Phosphoserine; Dexfosfoserine; L-O-Phosphoserine; O-Phospho-L-serine	C01005
256	184.002	1	0.915237	47351.3	-0.000338396	C3H8NO6P	-H(-)	100	O-Phospho-D-serine	D-O-Phosphoserine; O-Phospho-D-serine	C02532
257	184.025	1	0.821476	4572.53	0.000152124	C7H7NO5	-H(-)	100	2-Amino-3-carboxymuconate semialdehyde	2-Amino-3-(3-oxoprop-1-en-1-yl)but-2-enedioate; 2-Amino-3-(3-oxoprop-1-enyl)-but-2-enedioate; 2-Amino-3-carboxymuconate semialdehyde	C04409
257	184.025	1	0.821476	4572.53	0.000571195	C8H9NO2S	-H(-) [+2]	50	p-Hydroxyphenylacetothiohydroximate	p-Hydroxyphenylacetothiohydroximate	C17239
258	184.098	1	0.893663	5198.76	-0.00013668	C9H15NO3	-H(-)	100	Otonecine	(1R,4beta,7abeta)-2,3,5,7a-Tetrahydro-1,7a-dihydroxy-7-(hydroxymethyl)-4-methyl-1H-pyrrolizin-4-ium; Otonecine	C10356
258	184.098	1	0.893663	5198.76	-0.00013668	C9H15NO3	-H(-)	100	Ecgonine	Ecgonine	C10858
258	184.098	1	0.893663	5198.76	-0.00013668	C9H15NO3	-H(-)	100	Pseudoecgonine	Pseudoecgonine	C12449
258	184.098	1	0.893663	5198.76	-0.00013668	C9H15NO3	-H(-)	100	N-Isovaleryl-L-homoserine lactone	N-Isovaleryl-L-homoserine lactone	C20673
259	184.108	1	0.932306	9275.17	0.000864432	C8H15N3O2	-H(-)	100	Isocarbamid	Isocarbamid	C19047
260	185.056	1	0.873351	11078.1	0.000572996	C7H10N2O4	-H(-)	100	AMPA	AMPA; alpha-Amino-3-hydroxy-5-methyl-4-isoxazolepropionic acid	C13672
260	185.056	1	0.873351	11078.1	0.000136146	C12H9O2.	-H(-) [+1]	56	1-Naphthaleneacetic acid sodium salt	1-Naphthaleneacetic acid sodium salt	C18534
261	185.083	1	0.899662	40898.8	-0.000771254	C9H14O4	-H(-)	100	cis-2-Carboxycyclohexyl-acetic acid	cis-2-Carboxycyclohexyl-acetic acid	C14112
262	185.119	1	0.910808	2.61824e+06	-0.00044511	C10H18O3	-H(-)	100	10-Oxodecanoate	10-Oxodecanoate	C02217
262	185.119	1	0.910808	2.61824e+06	-0.00044511	C10H18O3	-H(-)	100	(3R)-6-Hydroxy-3-isopropenyl-heptanoate	(3R)-6-Hydroxy-3-isopropenyl-heptanoate	C11404
262	185.119	1	0.910808	2.61824e+06	-0.00044511	C10H18O3	-H(-)	100	(5R)-6-Hydroxy-5-isopropenyl-2-methylhexanoate	(5R)-6-Hydroxy-5-isopropenyl-2-methylhexanoate	C11406
262	185.119	1	0.910808	2.61824e+06	-0.00044511	C10H18O3	-H(-)	100	(3S)-6-Hydroxy-3-isopropenyl-heptanoate	(3S)-6-Hydroxy-3-isopropenyl-heptanoate; 6-Hydroxy-3-isopropenylheptanoate	C11417
262	185.119	1	0.910808	2.61824e+06	-0.00044511	C10H18O3	-H(-)	100	(5S)-6-Hydroxy-5-isopropenyl-2-methylhexanoate	(5S)-6-Hydroxy-5-isopropenyl-2-methylhexanoate	C11420
262	185.119	1	0.910808	2.61824e+06	-0.00044511	C10H18O3	-H(-)	100	2-Oxodecanoic acid	2-Oxodecanoate; 2-Oxodecanoic acid	C13945
262	185.119	1	0.910808	2.61824e+06	-0.00044511	C10H18O3	-H(-)	100	Epomediol	2,6-Dihydroxycineol; Epomediol	C17620
262	185.119	1	0.910808	2.61824e+06	-0.00044511	C10H18O3	-H(-)	100	3-Oxodecanoate	3-Oxodecanoate	C20714
263	186.042	1	0.883318	7546.1	-0.00111189	C7H9NO5	-H(-)	84	2-(Acetamidomethylene)succinate	2-(Acetamidomethylene)succinate	C01215
263	186.042	1	0.883318	7546.1	-0.00111189	C7H9NO5	-H(-)	84	(2S,4S)-4-Hydroxy-2,3,4,5-tetrahydrodipicolinate	(2S,4S)-4-Hydroxy-2,3,4,5-tetrahydrodipicolinate; (2S,4S)-4-Hydroxy-2,3,4,5-tetrahydropyridine-2,6-dicarboxylate; HTPA	C20258
264	186.077	1	0.948622	28824.3	-6.66082e-06	C8H13NO4	-H(-)	100	6-Acetamido-3-oxohexanoate	6-Acetamido-3-oxohexanoate	C03682
264	186.077	1	0.948622	28824.3	-6.66082e-06	C8H13NO4	-H(-)	100	6-Acetamido-2-oxohexanoate	2-Oxo-6-acetamidocaproate; 6-Acetamido-2-oxohexanoate	C05548
264	186.077	1	0.948622	28824.3	-6.66082e-06	C8H13NO4	-H(-)	100	N-(3-(S)-Hydroxybutyryl)homoserine lactone	N-(3-(S)-Hydroxybutyryl)homoserine lactone	C11842
264	186.077	1	0.948622	28824.3	-6.66082e-06	C8H13NO4	-H(-)	100	N2-Acetyl-L-aminoadipate semialdehyde	N2-Acetyl-L-aminoadipate semialdehyde	C12988
265	187.007	1	0.879255	7729.61	0.00017082	C7H8O4S	-H(-)	100	4-Sulfobenzyl alcohol	4-(Hydroxymethyl)benzenesulfonate; 4-Sulfobenzyl alcohol	C06678
266	187.025	1	0.902357	10694.1	-0.000199319	C7H8O6	-H(-)	100	(Z)-But-1-ene-1,2,4-tricarboxylate	(Z)-1,2,4-But-1-enetricarboxylic acid; (Z)-But-1-ene-1,2,4-tricarboxylate; Homo-cis-aconitate; cis-Homoaconitate	C04002
266	187.025	1	0.902357	10694.1	-0.000199319	C7H8O6	-H(-)	100	(Z)-But-2-ene-1,2,3-tricarboxylate	(Z)-But-2-ene-1,2,3-tricarboxylate; cis-2-Methylaconitate	C04225
266	187.025	1	0.902357	10694.1	-0.000199319	C7H8O6	-H(-)	100	(E)-3-(Methoxycarbonyl)pent-2-enedioate	(E)-3-(Methoxycarbonyl)pent-2-enedioate	C11514
266	187.025	1	0.902357	10694.1	-0.000199319	C7H8O6	-H(-)	100	(E)-2-(Methoxycarbonylmethyl)butenedioate	(E)-2-(Methoxycarbonylmethyl)butenedioate	C11515
266	187.025	1	0.902357	10694.1	-0.000199319	C7H8O6	-H(-)	100	trans-Homoaconitate	(E)-1,2,4-But-1-enetricarboxylic acid; trans-Homoaconitate	C16579
267	187.061	1	0.901192	16964.9	-3.06222e-05	C8H12O5	-H(-)	100	2-Oxosuberate	2-Oxooctanedionic acid; 2-Oxosuberate; alpha-Ketosuberate	C16589
268	187.098	1	0.902118	85751.2	2.59679e-05	C9H16O4	-H(-)	100	Azelaic acid	1,7-Heptanedicarboxylic acid; Azelaic acid; Nonanedioic acid	C08261
268	187.098	1	0.902118	85751.2	2.59679e-05	C9H16O4	-H(-)	100	Eucommiol	Eucommiol	C17878
269	187.109	1	0.921921	153264	6.21259e-05	C8H16N2O3	-H(-)	100	Glycyl-leucine	Glycyl-L-leucine; Glycyl-leucine	C02155
269	187.109	1	0.921921	153264	6.21259e-05	C8H16N2O3	-H(-)	100	N6-Acetyl-L-lysine	N6-Acetyl-L-lysine	C02727
269	187.109	1	0.921921	153264	6.21259e-05	C8H16N2O3	-H(-)	100	6-Acetamido-3-aminohexanoate	6-Acetamido-3-aminohexanoate	C03846
269	187.109	1	0.921921	153264	6.21259e-05	C8H16N2O3	-H(-)	100	N2-Acetyl-L-lysine	N(alpha)-Acetyllysine; N2-Acetyl-L-lysine	C12989
270	187.134	1	0.92806	1.68618e+06	-0.000225911	C10H20O3	-H(-)	100	10-Hydroxydecanoic acid	10-Hydroxydecanoate; 10-Hydroxydecanoic acid	C02774
270	187.134	1	0.92806	1.68618e+06	-0.000225911	C10H20O3	-H(-)	100	6-Hydroxy-3,7-dimethyloctanoate	6-Hydroxy-3,7-dimethyloctanoate	C18067
271	188.001	1	0.80672	2904.04	0.00124943	C6H7NO4S	-H(-)	67	2-Pyridyl hydroxymethane sulfonic acid	2-Pyridyl hydroxymethane sulfonic acid	C11327
272	188.035	1	0.949755	50554.8	-5.4547e-05	C10H7NO3	-H(-)	100	4-Hydroxy-2-quinolinecarboxylic acid	4-Hydroxy-2-quinolinecarboxylic acid; Kynurenate; Kynurenic acid	C01717
272	188.035	1	0.949755	50554.8	-5.4547e-05	C10H7NO3	-H(-)	100	N-Acetylisatin	1-Acetylisatin; N-Acetylisatin	C02172
272	188.035	1	0.949755	50554.8	-5.4547e-05	C10H7NO3	-H(-)	100	1-Nitronaphthalene-5,6-oxide	1-Nitronaphthalene-5,6-oxide	C14800
272	188.035	1	0.949755	50554.8	-5.4547e-05	C10H7NO3	-H(-)	100	1-Nitronaphthalene-7,8-oxide	1-Nitronaphthalene-7,8-oxide	C14802
272	188.035	1	0.949755	50554.8	-5.4547e-05	C10H7NO3	-H(-)	100	2-Oxo-1,2-dihydroquinoline-4-carboxylate	2-Oxo-1,2-dihydroquinoline-4-carboxylate	C16715
272	188.035	1	0.949755	50554.8	-5.4547e-05	C10H7NO3	-H(-)	100	3-Hydroxyquinaldic acid	3-Hydroxyquinaldic acid	C18621
273	188.057	1	0.90166	116300	-0.000212059	C7H11NO5	-H(-)	100	N-Acetyl-L-glutamate	N-Acetyl-L-glutamate; N-Acetyl-L-glutamic acid	C00624
273	188.057	1	0.90166	116300	-0.000212059	C7H11NO5	-H(-)	100	L-2-Amino-6-oxoheptanedioate	L-2-Amino-6-oxoheptanedioate; L-2-Amino-6-oxopimelate	C03871
273	188.057	1	0.90166	116300	-0.000212059	C7H11NO5	-H(-)	100	AminoDHQ	5-Deoxy-5-amino-3-dehydroquinic acid; AminoDHQ	C12109
274	188.073	1	0.931345	12812.3	-0.000991553	C11H11NO2	-H(-)	100	Phensuximide	Phensuximide	C07437
274	188.073	1	0.931345	12812.3	-0.000991553	C11H11NO2	-H(-)	100	6,7-Dimethoxyisoquinoline	6,7-Dimethoxyisoquinoline; Backebergine	C09348
274	188.073	1	0.931345	12812.3	-0.000991553	C11H11NO2	-H(-)	100	1,3-Dimethyl-6,8-isoquinolinediol	1,3-Dimethyl-6,8-isoquinolinediol	C12345
274	188.073	1	0.931345	12812.3	-0.000991553	C11H11NO2	-H(-)	100	Methyl (indol-3-yl)acetate	Methyl (indol-3-yl)acetate	C20635
275	188.093	1	0.920097	67893.9	-4.02111e-05	C8H15NO4	-H(-)	100	Castanospermine	Castanospermine	C02256
275	188.093	1	0.920097	67893.9	-4.02111e-05	C8H15NO4	-H(-)	100	(2S)-2-{[1-(R)-Carboxyethyl]amino}pentanoate	(2S)-2-{[1-(R)-Carboxyethyl]amino}pentanoate	C06326
275	188.093	1	0.920097	67893.9	-4.02111e-05	C8H15NO4	-H(-)	100	Alexine	Alexine	C10124
275	188.093	1	0.920097	67893.9	-4.02111e-05	C8H15NO4	-H(-)	100	Australine	Australine	C10132
275	188.093	1	0.920097	67893.9	-4.02111e-05	C8H15NO4	-H(-)	100	2 -(Butylamido)-4-hydroxybutanoic acid	2 -(Butylamido)-4-hydroxybutanoic acid	C11843
276	188.111	1	0.942637	17869.5	0.000269125	C9H19NOS	-H(-)	100	EPTC	EPTC; S-Ethyl dipropylthiocarbamate	C11081
276	188.111	1	0.942637	17869.5	0.000269125	C9H19NOS	-H(-)	100	8-Methylthiooctanaldoxime	8-Methylthiooctanaldoxime	C17251
276	188.111	1	0.942637	17869.5	0.000498007	C8H16N2O3	-H(-) [+1]	67	Glycyl-leucine	Glycyl-L-leucine; Glycyl-leucine	C02155
276	188.111	1	0.942637	17869.5	0.000498007	C8H16N2O3	-H(-) [+1]	67	N6-Acetyl-L-lysine	N6-Acetyl-L-lysine	C02727
276	188.111	1	0.942637	17869.5	0.000498007	C8H16N2O3	-H(-) [+1]	67	6-Acetamido-3-aminohexanoate	6-Acetamido-3-aminohexanoate	C03846
276	188.111	1	0.942637	17869.5	0.000498007	C8H16N2O3	-H(-) [+1]	67	N2-Acetyl-L-lysine	N(alpha)-Acetyllysine; N2-Acetyl-L-lysine	C12989
277	188.986	1	0.549759	27693.5	0.000513481	C6H6O5S	-H(-)	100	3-Sulfocatechol	2,3-Dihydroxybenzenesulfonate; 3-Sulfocatechol	C06336
277	188.986	1	0.549759	27693.5	0.000513481	C6H6O5S	-H(-)	100	4-Sulfocatechol	4-Sulfocatechol	C06674
278	189.004	1	0.760923	27201.5	0.000262721	C6H6O7	-H(-)	100	Oxalosuccinate	Oxalosuccinate; Oxalosuccinic acid	C05379
279	189.06	1	0.864178	13323.4	-0.000806018	C8H14O3S	-H(-)	100	2-Oxo-7-methylthioheptanoic acid	2-Oxo-7-methylthioheptanoic acid; 7-(Methylthio)-2-oxo-heptanoic acid	C17220
279	189.06	1	0.864178	13323.4	-0.000346423	C7H11NO5	-H(-) [+1]	65	N-Acetyl-L-glutamate	N-Acetyl-L-glutamate; N-Acetyl-L-glutamic acid	C00624
279	189.06	1	0.864178	13323.4	-0.000346423	C7H11NO5	-H(-) [+1]	65	L-2-Amino-6-oxoheptanedioate	L-2-Amino-6-oxoheptanedioate; L-2-Amino-6-oxopimelate	C03871
279	189.06	1	0.864178	13323.4	-0.000346423	C7H11NO5	-H(-) [+1]	65	AminoDHQ	5-Deoxy-5-amino-3-dehydroquinic acid; AminoDHQ	C12109
280	189.077	1	0.907697	11611.8	-0.000254906	C8H14O5	-H(-)	100	(R)-3-((R)-3-Hydroxybutanoyloxy)butanoate	(R)-3-((R)-3-Hydroxybutanoyloxy)butanoate	C04546
281	190.015	1	0.315641	13076.5	-0.00013804	C9H5NO4	-H(-)	100	5,6-Indolequinone-2-carboxylic acid	5,6-Indolequinone-2-carboxylic acid	C17938
282	190.051	1	0.941115	47831.2	-0.000125088	C10H9NO3	-H(-)	100	5-Hydroxyindoleacetate	5-Hydroxyindoleacetate	C05635
282	190.051	1	0.941115	47831.2	-0.000125088	C10H9NO3	-H(-)	100	5,6-Dihydroxy-3-methyl-2-oxo-1,2-dihydroquinoline	5,6-Dihydroxy-3-methyl-2-oxo-1,2-dihydroquinoline	C06725
282	190.051	1	0.941115	47831.2	-0.000125088	C10H9NO3	-H(-)	100	5-Phenyl-1,3-oxazinane-2,4-dione	5-Phenyl-1,3-oxazinane-2,4-dione	C16596
283	190.072	1	0.942143	10209.2	-6.6142e-05	C7H13NO5	-H(-)	100	2-Amino-3,7-dideoxy-D-threo-hept-6-ulosonic acid	2-Amino-3,7-dideoxy-D-threo-hept-6-ulosonic acid	C16850
284	190.087	1	0.914554	8848.53	4.74621e-05	C11H13NO2	-H(-)	100	Ephedroxane	Ephedroxane	C17902
285	191.02	1	0.817768	2.69727e+06	-0.000167007	C6H8O7	-H(-)	100	Citrate	2-Hydroxy-1,2,3-propanetricarboxylic acid; 2-Hydroxytricarballylic acid; Citrate; Citric acid	C00158
285	191.02	1	0.817768	2.69727e+06	-0.000167007	C6H8O7	-H(-)	100	Isocitrate	1-Hydroxypropane-1,2,3-tricarboxylic acid; 1-Hydroxytricarballylic acid; Isocitrate; Isocitric acid	C00311
285	191.02	1	0.817768	2.69727e+06	-0.000167007	C6H8O7	-H(-)	100	(1R,2S)-1-Hydroxypropane-1,2,3-tricarboxylate	(1R,2S)-1-Hydroxypropane-1,2,3-tricarboxylate; D-threo-Isocitric acid	C00451
285	191.02	1	0.817768	2.69727e+06	-0.000167007	C6H8O7	-H(-)	100	5-Dehydro-4-deoxy-D-glucarate	5-Dehydro-4-deoxy-D-glucarate	C00679
285	191.02	1	0.817768	2.69727e+06	-0.000167007	C6H8O7	-H(-)	100	2,5-Didehydro-D-gluconate	2,5-Didehydro-D-gluconate; 2,5-Diketogluconic acid	C02780
285	191.02	1	0.817768	2.69727e+06	-0.000167007	C6H8O7	-H(-)	100	Carboxymethyloxysuccinate	(Carboxymethoxy) succinic acid; Carboxymethyloxysuccinate	C03600
285	191.02	1	0.817768	2.69727e+06	-0.000167007	C6H8O7	-H(-)	100	2-Dehydro-3-deoxy-D-glucarate	2-Dehydro-3-deoxy-D-glucarate	C03921
285	191.02	1	0.817768	2.69727e+06	-0.000167007	C6H8O7	-H(-)	100	(4R,5S)-4,5,6-Trihydroxy-2,3-dioxohexanoate	(4R,5S)-4,5,6-Trihydroxy-2,3-dioxohexanoate; 2,3-Diketo-L-gulonate	C04575
285	191.02	1	0.817768	2.69727e+06	-0.000167007	C6H8O7	-H(-)	100	(1S,2S)-1-Hydroxypropane-1,2,3-tricarboxylate	(1S,2S)-1-Hydroxypropane-1,2,3-tricarboxylate; D-erythro-Isocitric acid	C04617
285	191.02	1	0.817768	2.69727e+06	-0.000167007	C6H8O7.	-H(-)	100	Citric acid monohydrate	Citric acid monohydrate	C12649
286	191.056	1	0.918432	175001	-0.000304968	C7H12O6	-H(-)	100	Quinate	(-)-Quinic acid; Chinic acid; Kinic acid; L-Quinate; L-Quinic acid; Quinate; Quinic acid	C00296
286	191.056	1	0.918432	175001	-0.000304968	C7H12O6	-H(-)	100	2D-5-O-Methyl-2,3,5/4,6-pentahydroxycyclohexanone	2D-5-O-Methyl-2,3,5/4,6-pentahydroxycyclohexanone; 5D-5-O-Methyl-2,3,5/4,6-pentahydroxycyclohexanone; D-5-O-Methyl-2,3,5/4,6-pentahydroxycyclohexanone	C01295
286	191.056	1	0.918432	175001	-0.000304968	C7H12O6	-H(-)	100	Valiolone	Valiolone	C12113
287	191.092	1	0.894389	8687.89	0.000891726	C8H16O5	-H(-)	100	D-Mycinose	6-Deoxy-2,3-di-O-methyl-D-allo-hexose; D-Mycinose	C11913
288	191.144	1	0.905779	3153.6	0.000407545	C13H20O	-H(-)	100	alpha-Ionone	alpha-Ionone	C12286
288	191.144	1	0.905779	3153.6	0.000407545	C13H20O	-H(-)	100	beta-Ionone	beta-Ionone; trans-beta-Ionone	C12287
288	191.144	1	0.905779	3153.6	0.000407545	C13H20O	-H(-)	100	4-n-Heptylphenol	4-n-Heptylphenol; p-Heptylphenol; p-Hydroxyheptylbenzene	C14698
289	192.053	1	0.95508	16830.6	-0.0004327	C7H7N5O2	-H(-)	100	Toxoflavine	Toxoflavine	C16789
289	192.053	1	0.95508	16830.6	-0.00110539	C7H13NO3S	-H(-) [+2]	44	N-Acetylmethionine	N-Acetyl-L-methionine; N-Acetylmethionine	C02712
290	192.066	1	0.937728	36689.4	0.000179749	C10H11NO3	-H(-)	100	(3-Arylcarbonyl)-alanine	(3-Arylcarbonyl)-alanine	C03450
290	192.066	1	0.937728	36689.4	0.000179749	C10H11NO3	-H(-)	100	Phenylacetylglycine	Phenylacetylglycine	C05598
290	192.066	1	0.937728	36689.4	0.000179749	C10H11NO3	-H(-)	100	5,6-Dihydroxy-3-methyl-2-oxo-1,2,5,6-tetrahydroquinoline	5,6-Dihydroxy-3-methyl-2-oxo-1,2,5,6-tetrahydroquinoline	C06726
290	192.066	1	0.937728	36689.4	0.000179749	C10H11NO3	-H(-)	100	Gentioflavine	Gentioflavine	C09962
290	192.066	1	0.937728	36689.4	0.000179749	C10H11NO3	-H(-)	100	Cichorine	Cichorine	C10581
290	192.066	1	0.937728	36689.4	0.000179749	C10H11NO3	-H(-)	100	3-Carbamoyl-2-phenylpropionaldehyde	3-Carbamoyl-2-phenylpropionaldehyde	C16587
290	192.066	1	0.937728	36689.4	0.000179749	C10H11NO3	-H(-)	100	4-Hydroxy-5-phenyltetrahydro-1,3-oxazin-2-one	4-Hydroxy-5-phenyltetrahydro-1,3-oxazin-2-one	C16595
291	192.103	1	0.912588	6120.17	5.32779e-06	C11H15NO2	-H(-)	100	3,4-Methylenedioxymethamphetamine	3,4-Methylenedioxymethamphetamine; MDMA; N-Methyl-3,4-methylenedioxyamphetamine	C07577
291	192.103	1	0.912588	6120.17	5.32779e-06	C11H15NO2	-H(-)	100	Butamben	Butamben	C07875
291	192.103	1	0.912588	6120.17	5.32779e-06	C11H15NO2	-H(-)	100	Heliamine	Heliamine	C09460
291	192.103	1	0.912588	6120.17	5.32779e-06	C11H15NO2	-H(-)	100	(-)-Salsoline	(-)-Salsoline	C09640
291	192.103	1	0.912588	6120.17	5.32779e-06	C11H15NO2	-H(-)	100	Isoprocarb	Isoprocarb	C18418
291	192.103	1	0.912588	6120.17	5.32779e-06	C11H15NO2	-H(-)	100	2,3,5-Trimethacarb	2,3,5-Trimethacarb	C18957
292	193.036	1	0.917995	194635	-0.000152645	C6H10O7	-H(-)	100	D-Glucuronate	D-Glucuronate; Glucuronate; Glucuronic acid	C00191
292	193.036	1	0.917995	194635	-0.000152645	C6H10O7	-H(-)	100	D-Galacturonate	D-Galacturonate; D-Galacturonic acid	C00333
292	193.036	1	0.917995	194635	-0.000152645	C6H10O7	-H(-)	100	D-Tagaturonate	D-Tagaturonate; D-Tagaturonic acid	C00558
292	193.036	1	0.917995	194635	-0.000152645	C6H10O7	-H(-)	100	3-Dehydro-L-gulonate	3-Dehydro-L-gulonate	C00618
292	193.036	1	0.917995	194635	-0.000152645	C6H10O7	-H(-)	100	D-Fructuronate	D-Fructuronate; D-Fructuronic acid	C00905
292	193.036	1	0.917995	194635	-0.000152645	C6H10O7	-H(-)	100	5-Dehydro-D-gluconate	5-Dehydro-D-gluconate; 5-Dehydrogluconate	C01062
292	193.036	1	0.917995	194635	-0.000152645	C6H10O7	-H(-)	100	D-Mannuronate	D-Mannuronate; D-Mannuronic acid	C02024
292	193.036	1	0.917995	194635	-0.000152645	C6H10O7	-H(-)	100	2-Dehydro-D-galactonate	2-Dehydro-D-galactonate	C03342
292	193.036	1	0.917995	194635	-0.000152645	C6H10O7	-H(-)	100	L-Iduronic acid	L-Iduronic acid	C06472
292	193.036	1	0.917995	194635	-0.000152645	C6H10O7	-H(-)	100	2-Keto-D-gluconic acid	2-Dehydro-D-gluconate; 2-Dehydro-D-gluconic acid; 2-Keto-D-gluconic acid; alpha-D-arabino-2-Hexulosonic acid	C06473
292	193.036	1	0.917995	194635	-0.000152645	C6H10O7	-H(-)	100	L-Guluronic acid	L-Guluronic acid	C06477
292	193.036	1	0.917995	194635	-0.000152645	C6H10O7	-H(-)	100	Galacturonic acid	Galacturonic acid	C08348
292	193.036	1	0.917995	194635	-0.000152645	C6H10O7	-H(-)	100	beta-D-Glucopyranuronic acid	beta-D-Glucopyranuronic acid; beta-D-Glucuronic acid	C08350
292	193.036	1	0.917995	194635	-0.000152645	C6H10O7	-H(-)	100	2-Dehydro-L-idonate	2-Dehydro-L-idonate; 2-Dehydro-L-idonic acid; 2-Keto-L-gulonate; 2-Keto-L-gulonic acid; L-Ketoidonate; L-Ketoidonic acid; L-Sorbosonate; L-Sorbosonic acid; L-xylo-Hex-2-ulosonic acid	C15673
292	193.036	1	0.917995	194635	-0.000152645	C6H10O7	-H(-)	100	D-Glucuronic acid	D-Glucuronic acid	C16245
293	193.051	1	0.958577	28417.4	-1.72809e-06	C10H10O4	-H(-)	100	Scytalone	3,4-Dihydro-3,6,8-trihydoroxy-1(2H)-napthalenone; Scytalone	C00779
293	193.051	1	0.958577	28417.4	-1.72809e-06	C10H10O4	-H(-)	100	Ferulate	3-Methoxy-4-hydroxy-trans-cinnamate; 4-Hydroxy-3-methoxycinnamic acid; Ferulate; Ferulic acid	C01494
293	193.051	1	0.958577	28417.4	-1.72809e-06	C10H10O4	-H(-)	100	6-Hydroxymellein	6-Hydroxymellein	C02379
293	193.051	1	0.958577	28417.4	-1.72809e-06	C10H10O4	-H(-)	100	2,4,8-Trihydroxy-1-tetralone	2,4,8-Trihydroxy-1-tetralone	C09974
293	193.051	1	0.958577	28417.4	-1.72809e-06	C10H10O4	-H(-)	100	Isoferulic acid	Isoferulic acid	C10470
293	193.051	1	0.958577	28417.4	-1.72809e-06	C10H10O4	-H(-)	100	Methyl caffeate	Methyl caffeate	C10477
293	193.051	1	0.958577	28417.4	-1.72809e-06	C10H10O4	-H(-)	100	Dimethyl phthalate	Dimethyl phthalate	C11233
293	193.051	1	0.958577	28417.4	-1.72809e-06	C10H10O4	-H(-)	100	5-Hydroxyconiferaldehyde	5-Hydroxyconiferaldehyde	C12204
293	193.051	1	0.958577	28417.4	-1.72809e-06	C10H10O4	-H(-)	100	Kakuol	Kakoul; Kakuol	C16982
294	193.072	1	0.734567	132449	-1.79818e-05	C7H14O6	-H(-)	100	5-O-Methyl-myo-inositol	1D-5-O-Methyl-myo-inositol; 5-O-Methyl-myo-inositol; Sequoyitol	C03365
294	193.072	1	0.734567	132449	-1.79818e-05	C7H14O6	-H(-)	100	Methyl beta-D-galactoside	Methyl beta-D-galactopyranoside; Methyl beta-D-galactoside	C03619
294	193.072	1	0.734567	132449	-1.79818e-05	C7H14O6	-H(-)	100	1-O-Methyl-myo-inositol	1-O-Methyl-myo-inositol; 1D-1-O-Methyl-myo-inositol	C03659
294	193.072	1	0.734567	132449	-1.79818e-05	C7H14O6	-H(-)	100	3-O-Methyl-myo-inositol	1D-3-O-Methyl-myo-inositol; 3-O-Methyl-myo-inositol	C03660
294	193.072	1	0.734567	132449	-1.79818e-05	C7H14O6	-H(-)	100	D-Pinitol	1D-3-O-Methyl-chiro-inositol; 5D-5-O-Methyl-chiro-inositol; D-Pinitol	C03844
294	193.072	1	0.734567	132449	-1.79818e-05	C7H14O6	-H(-)	100	O-Methyl-scyllo-inositol	1-O-Methyl-scyllo-inositol; O-Methyl-scyllo-inositol	C05163
294	193.072	1	0.734567	132449	-1.79818e-05	C7H14O6	-H(-)	100	4-O-Methyl-myo-inositol	1D-4-O-Methyl-myo-inositol; 4-O-Methyl-myo-inositol	C06352
294	193.072	1	0.734567	132449	-1.79818e-05	C7H14O6	-H(-)	100	6-O-Methyl-myo-inositol	1D-6-O-Methyl-myo-inositol; 6-O-Methyl-myo-inositol	C06353
294	193.072	1	0.734567	132449	-1.79818e-05	C7H14O6	-H(-)	100	(-)-Quebrachitol	(-)-Quebrachitol	C08257
295	193.16	1	0.858104	2709.59	-0.000172184	C13H22O	-H(-)	100	Oxidized Latia luciferin	Oxidized Latia luciferin	C03527
296	194.044	1	0.912504	15693.4	0.00154021	C9H9NO4	-H(-)	42	Dopaquinone	Dopaquinone	C00822
296	194.044	1	0.912504	15693.4	0.00154021	C9H9NO4	-H(-)	42	1,2-Epoxy-3-(p-Nitrophenoxy)propane	1,2-Epoxy-3-(p-Nitrophenoxy)propane; EPNP	C04274
296	194.044	1	0.912504	15693.4	0.00154021	C9H9NO4	-H(-)	42	2-Carboxy-2,3-dihydro-5,6-dihydroxyindole	2-Carboxy-2,3-dihydro-5,6-dihydroxyindole; Leucodopachrome; cyclo-Dopa	C05604
296	194.044	1	0.912504	15693.4	0.00154021	C9H9NO4	-H(-)	42	Salicyluric acid	N-(2-Hydroxybenzoyl)-glycine; Salicylurate; Salicyluric acid	C07588
296	194.044	1	0.912504	15693.4	0.00154021	C9H9NO4	-H(-)	42	6-Hydroxy-3-succinoylpyridine	4-(6-Hydroxypyridin-3-yl)-4-oxobutanoate; 6-Hydroxy-3-succinoylpyridine	C19631
297	194.082	1	0.946776	145828	-3.20663e-05	C10H13NO3	-H(-)	100	L-Tyrosine methyl ester	L-Tyrosine methyl ester	C03404
297	194.082	1	0.946776	145828	-3.20663e-05	C10H13NO3	-H(-)	100	Metyrosine	Metirosine; Metyrosine	C07921
297	194.082	1	0.946776	145828	-3.20663e-05	C10H13NO3	-H(-)	100	Damascenine	Damascenine	C10588
297	194.082	1	0.946776	145828	-3.20663e-05	C10H13NO3	-H(-)	100	alpha-Methyl-m-tyrosine	alpha-Methyl-m-tyrosine	C11820
297	194.082	1	0.946776	145828	-3.20663e-05	C10H13NO3	-H(-)	100	2-Phenyl-1,3-propanediol monocarbamate	2-Phenyl-1,3-propanediol monocarbamate	C16586
297	194.082	1	0.946776	145828	-3.20663e-05	C10H13NO3	-H(-)	100	L-Homotyrosine	L-Homotyrosine	C18622
297	194.082	1	0.946776	145828	-3.20663e-05	C10H13NO3	-H(-)	100	3-Methyl-L-tyrosine	3-Methyl-L-tyrosine	C20800
298	194.971	1	0.518816	10682.3	-0.00143665	C4H5O7P	-H(-)	50	1-Carboxyvinyl carboxyphosphonate	1-Carboxyvinyl carboxyphosphonate; Carboxyphosphonoenolpyruvate	C06367
298	194.971	1	0.518816	10682.3	-0.00143665	C4H5O7P	-H(-)	50	Carboxyphosphonopyruvate	Carboxyphosphonopyruvate	C17946
299	195.016	1	0.937089	460751	-0.000167066	C6H4N4O4	-H(-)	100	Tetrahydroxypteridine	Tetrahydroxypteridine	C03178
299	195.016	1	0.937089	460751	-0.000167066	C6H4N4O4	-H(-)	100	Xanthine-8-carboxylate	Xanthine-8-carboxylate	C03314
300	195.051	1	0.901946	4.60858e+06	-0.000360226	C6H12O7	-H(-)	100	D-Gluconic acid	D-Gluconate; D-Gluconic acid; D-gluco-Hexonic acid	C00257
300	195.051	1	0.901946	4.60858e+06	-0.000360226	C6H12O7	-H(-)	100	D-Mannonate	D-Mannonate	C00514
300	195.051	1	0.901946	4.60858e+06	-0.000360226	C6H12O7	-H(-)	100	L-Idonate	L-Idonate	C00770
300	195.051	1	0.901946	4.60858e+06	-0.000360226	C6H12O7	-H(-)	100	L-Gulonate	Gulonate; Gulonic acid; L-Gulonate; L-Gulonic acid	C00800
300	195.051	1	0.901946	4.60858e+06	-0.000360226	C6H12O7	-H(-)	100	D-Altronate	D-Altronate	C00817
300	195.051	1	0.901946	4.60858e+06	-0.000360226	C6H12O7	-H(-)	100	D-Galactonate	D-Galactonate; D-Galactonic acid	C00880
300	195.051	1	0.901946	4.60858e+06	-0.000360226	C6H12O7	-H(-)	100	2-Carboxy-D-arabinitol	2-Carboxy-D-arabinitol	C03215
300	195.051	1	0.901946	4.60858e+06	-0.000360226	C6H12O7	-H(-)	100	L-Galactonate	L-Galactonate; L-Galactonic acid	C15930
300	195.051	1	0.901946	4.60858e+06	0.000977774	C7H8N4O3	-H(-)	100	1,7-Dimethyluric acid	1,7-Dimethyluric acid	C16356
300	195.051	1	0.901946	4.60858e+06	0.000977774	C7H8N4O3	-H(-)	100	3,7-Dimethyluric acid	3,7-Dimethyluric acid	C16360
301	197.009	1	0.366841	19126.2	-7.66639e-05	C8H6O6	-H(-)	100	3,4-Dihydroxyphthalate	3,4-Dihydroxyphthalate; 3,4-Dihydroxyphthalic acid	C03223
301	197.009	1	0.366841	19126.2	-7.66639e-05	C8H6O6	-H(-)	100	4,5-Dihydroxyphthalate	4,5-Dihydroxyphthalate; 4,5-Dihydroxyphthalic acid	C03233
302	198.018	1	0.84935	6927.69	-0.000762698	C4H10NO6P	-H(-)	100	O-Phospho-L-homoserine	O-Phospho-L-homoserine	C01102
302	198.018	1	0.84935	6927.69	-0.000762698	C4H10NO6P	-H(-)	100	O-Phosphorylhomoserine	O-Phosphorylhomoserine	C05702
302	198.018	1	0.84935	6927.69	-0.000762698	C4H10NO6P	-H(-)	100	L-Threonine O-3-phosphate	L-Threonine O-3-phosphate; L-Threonine phosphate; O-Phospho-L-threonine	C12147
302	198.018	1	0.84935	6927.69	-0.000762698	C4H10NO6P	-H(-)	100	Iminoerythrose 4-phosphate	Imino-D-erythrose 4-phosphate; Iminoerythrose 4-phosphate	C12215
303	198.04	1	0.834426	5235.89	0.000490189	C8H9NO5	-H(-)	100	Clavulanic acid	Clavulanate; Clavulanic acid	C06662
303	198.04	1	0.834426	5235.89	0.000490189	C8H9NO5	-H(-)	100	Isoclavulanic acid	Isoclavulanic acid	C11833
304	198.089	1	0.888852	3629.05	-0.00042277	C8H13N3O3	-H(-)	100	gamma-Glutamyl-beta-aminopropiononitrile	gamma-Glutamyl-3-aminopropiononitrile; gamma-Glutamyl-beta-aminopropiononitrile	C06114
305	198.114	1	0.888092	6780.28	-2.22641e-05	C10H17NO3	-H(-)	100	Tussilagine	Tussilagine	C10411
305	198.114	1	0.888092	6780.28	-2.22641e-05	C10H17NO3	-H(-)	100	Ecgonine methyl ester	Ecgonine methyl ester; Methyl ecgonine	C12448
306	199.025	1	0.462314	10973.8	0.000181053	C8H8O6	-H(-)	100	4-Maleylacetoacetate	4-Maleylacetoacetate; 4-Maleylacetoacetic acid	C01036
306	199.025	1	0.462314	10973.8	0.000181053	C8H8O6	-H(-)	100	4-Fumarylacetoacetate	4-Fumarylacetoacetate; 4-Fumarylacetoacetic acid; Fumarylacetoacetate	C01061
306	199.025	1	0.462314	10973.8	0.000181053	C8H8O6	-H(-)	100	2-Hydroxy-5-carboxymethylmuconate semialdehyde	2-Hydroxy-5-carboxymethylmuconate semialdehyde; 5-Carboxymethyl-2-hydroxymuconate semialdehyde; 5-Carboxymethyl-2-hydroxymuconic semialdehyde	C04642
306	199.025	1	0.462314	10973.8	0.000181053	C8H8O6	-H(-)	100	cis-4,5-Dihydroxycyclohexa-1(6),2-diene-1,2-dicarboxylate	Phthalate-4,5-cis-dihydrodiol; cis-4,5-Dihydroxycyclohexa-1(6),2-diene-1,2-dicarboxylate	C04783
306	199.025	1	0.462314	10973.8	0.000181053	C8H8O6	-H(-)	100	3-Carboxymethylmuconate	3-Carboxymethylmuconate	C05592
306	199.025	1	0.462314	10973.8	0.000181053	C8H8O6	-H(-)	100	(3S,4R)-3,4-Dihydroxycyclohexa-1,5-diene-1,4-dicarboxylate	(1R,6S)-Dihydroxycyclohexa-2,4-diene-1,4-dicarboxylate; (3S,4R)-3,4-Dihydroxycyclohexa-1,5-diene-1,4-dicarboxylate; Terephthalate-1,2-cis-dihydrodiol; cis-4,5-Dihydroxycyclohexa-1(6),2-diene-1,4-dicarboxylate	C06318
306	199.025	1	0.462314	10973.8	0.000181053	C8H8O6	-H(-)	100	Phthalate 3,4-cis-dihydrodiol	Phthalate 3,4-cis-dihydrodiol	C18314
307	199.073	1	0.870029	13547.4	-0.00028042	C8H12N2O4	-H(-)	100	Dihydroclavaminic acid	Dihydroclavaminate; Dihydroclavaminic acid	C06659
307	199.073	1	0.870029	13547.4	-0.00028042	C8H12N2O4	-H(-)	100	Alanylclavam	Alanylclavam	C17360
308	201.017	1	0.647269	13643.6	-0.000368671	C4H11O7P	-H(-)	100	D-Erythritol 4-phosphate	D-Erythritol 4-phosphate; L-Erythritol 1-phosphate	C03494
309	201.032	1	0.906266	9931.92	0.000321608	C9H11ClO3	-H(-)	25	Chlorphenesin	Chlorphenesin	C07928
310	201.055	1	0.907988	6715.39	0.000488276	C12H10O3	-H(-)	100	2,2',3-Trihydroxybiphenyl	2,2',3-Trihydroxybiphenyl	C03569
310	201.055	1	0.907988	6715.39	0.000488276	C12H10O3	-H(-)	100	2-Napthyloxyacetic acid	2-Napthyloxyacetic acid	C18750
310	201.055	1	0.907988	6715.39	0.000488276	C12H10O3	-H(-)	100	3-Hydroxy-5-methyl-1-naphthoate	3-Hydroxy-5-methyl-1-naphthoate	C20805
310	201.055	1	0.907988	6715.39	0.000488276	C12H10O3	-H(-)	100	2-Hydroxy-5-methyl-1-naphthoate	2-Hydroxy-5-methyl-1-naphthoate	C20856
311	201.078	1	0.905396	16237	-0.000253486	C10H10N4O	-H(-)	100	Metamitron	Goltix; Metamitron	C10930
312	201.089	1	0.947968	29507.3	-0.000821139	C8H14N2O4	-H(-)	100	Proclavaminic acid	Proclavaminate; Proclavaminic acid	C06658
312	201.089	1	0.947968	29507.3	-0.000821139	C8H14N2O4	-H(-)	100	Coprine	Coprine; N(5)-(1-Hydroxycyclopropyl)-L-glutamine	C08271
313	201.113	1	0.89496	912814	-0.000135168	C10H18O4	-H(-)	100	Sebacic acid	Decanedioic acid; Sebacic acid	C08277
313	201.113	1	0.89496	912814	-0.000135168	C10H18O4	-H(-)	100	Diethyl adipate	Diethyl adipate; Diethyl hexanedioate	C14566
313	201.113	1	0.89496	912814	-0.000135168	C10H18O4	-H(-)	100	Dimethyl suberate	Dimethyl suberate; Octanedioic acid dimethyl	C17803
314	202.072	1	0.931153	23932.2	-9.36657e-05	C8H13NO5	-H(-)	100	N2-Acetyl-L-aminoadipate	N2-Acetyl-L-aminoadipate	C12986
315	203.083	1	0.944262	167540	-5.81756e-05	C11H12N2O2	-H(-)	100	L-Tryptophan	(S)-alpha-Amino-beta-(3-indolyl)-propionic acid; L-Tryptophan; Tryptophan	C00078
315	203.083	1	0.944262	167540	-5.81756e-05	C11H12N2O2	-H(-)	100	D-Tryptophan	D-Tryptophan	C00525
315	203.083	1	0.944262	167540	-5.81756e-05	C11H12N2O2	-H(-)	100	Tryptophan	Tryptophan; alpha-Amino-beta-(3-indolyl)-propionic acid	C00806
315	203.083	1	0.944262	167540	-5.81756e-05	C11H12N2O2	-H(-)	100	Ethotoin	Ethotoin	C07839
315	203.083	1	0.944262	167540	-5.81756e-05	C11H12N2O2	-H(-)	100	Idazoxan	Idazoxan	C10968
315	203.083	1	0.944262	167540	-5.81756e-05	C11H12N2O2	-H(-)	100	Nirvanol	Nirvanol	C14916
316	204.031	1	0.917445	10525.2	-0.000328503	C10H7NO4	-H(-)	100	Xanthurenic acid	Xanthurenate; Xanthurenic acid	C02470
316	204.031	1	0.917445	10525.2	-0.000328503	C10H7NO4	-H(-)	100	6-Hydroxykynurenate	4,6-Dihydroxyquinaldic acid; 6-Hydroxykynurenate; 6-Hydroxykynurenic acid	C05663
316	204.031	1	0.917445	10525.2	-0.000328503	C10H7NO4	-H(-)	100	6-Hydroxykynurenic acid	6-Hydroxykynurenic acid	C08480
317	204.052	1	0.940267	9943.29	0.000600694	C8H15NOS2	-H(-)	100	Lipoamide	Lipoamide; Thioctic acid amide	C00248
318	204.067	1	0.949773	13170.6	1.70115e-05	C11H11NO3	-H(-)	100	Indolelactate	Indolelactate	C02043
318	204.067	1	0.949773	13170.6	1.70115e-05	C11H11NO3	-H(-)	100	5-Methoxyindoleacetate	5-Methoxyindoleacetate; 5-Methoxyindoleacetic acid	C05660
318	204.067	1	0.949773	13170.6	1.70115e-05	C11H11NO3	-H(-)	100	Gentianamine	Gentianamine	C09961
318	204.067	1	0.949773	13170.6	1.70115e-05	C11H11NO3	-H(-)	100	Swietenidin B	Swietenidin B	C10741
319	204.086	1	0.918744	40355.9	0.00145324	C8H15NO5	-H(-)	48	N-Acetyl-D-fucosamine	2-Acetamido-2,6-dideoxy-D-galactose; N-Acetyl-D-fucosamine	C15480
319	204.086	1	0.918744	40355.9	0.00145324	C8H15NO5	-H(-)	48	N-Acetyl-D-quinovosamine	2-Acetamido-2,6-dideoxy-D-glucose; N-Acetyl-D-quinovosamine	C15481
319	204.086	1	0.918744	40355.9	-0.000681156	C11H12N2O2	-H(-) [+1]	39	L-Tryptophan	(S)-alpha-Amino-beta-(3-indolyl)-propionic acid; L-Tryptophan; Tryptophan	C00078
319	204.086	1	0.918744	40355.9	-0.000681156	C11H12N2O2	-H(-) [+1]	39	D-Tryptophan	D-Tryptophan	C00525
319	204.086	1	0.918744	40355.9	-0.000681156	C11H12N2O2	-H(-) [+1]	39	Tryptophan	Tryptophan; alpha-Amino-beta-(3-indolyl)-propionic acid	C00806
319	204.086	1	0.918744	40355.9	-0.000681156	C11H12N2O2	-H(-) [+1]	39	Ethotoin	Ethotoin	C07839
319	204.086	1	0.918744	40355.9	-0.000681156	C11H12N2O2	-H(-) [+1]	39	Idazoxan	Idazoxan	C10968
319	204.086	1	0.918744	40355.9	-0.000681156	C11H12N2O2	-H(-) [+1]	39	Nirvanol	Nirvanol	C14916
320	204.999	1	0.619841	11419.9	7.62311e-05	C6H6O8	-H(-)	100	3-Oxalomalate	3-Oxalomalate; 3-Oxalomalic acid	C01990
321	205.036	1	0.855784	81784.4	-0.000169339	C7H10O7	-H(-)	100	(R)-2-Hydroxybutane-1,2,4-tricarboxylate	(R)-2-Hydroxy-1,2,4-butanetricarboxylic acid; (R)-2-Hydroxybutane-1,2,4-tricarboxylate; 3-Hydroxy-3-carboxyadipic acid; Homocitrate; Homocitric acid	C01251
321	205.036	1	0.855784	81784.4	-0.000169339	C7H10O7	-H(-)	100	2-Methylcitrate	(2R,3S)-2-Hydroxybutane-1,2,3-tricarboxylate; 2-Hydroxybutane-1,2,3-tricarboxylate; 2-Methylcitrate	C02225
321	205.036	1	0.855784	81784.4	-0.000169339	C7H10O7	-H(-)	100	(2S,3R)-3-Hydroxybutane-1,2,3-tricarboxylate	(2S,3R)-3-Hydroxybutane-1,2,3-tricarboxylate; Methylisocitrate; Methylisocitric acid	C04593
321	205.036	1	0.855784	81784.4	-0.000169339	C7H10O7	-H(-)	100	Homoisocitrate	(-)-1-Hydroxy-1,2,4-butanetricarboxylate; (-)-threo-Homoisocitrate; (1R,2S)-1-Hydroxybutane-1,2,4-tricarboxylate; 3-Carboxy-2-hydroxyadipate; Homoisocitrate	C05662
321	205.036	1	0.855784	81784.4	0.000698561	C8H14O2S2	-H(-)	100	Lipoate	Lipoate; Lipoic acid; Thioctic acid; alpha-Lipoic acid	C00725
321	205.036	1	0.855784	81784.4	0.000698561	C8H14O2S2	-H(-)	100	(R)-Lipoic acid	(R)-(+)-Lipoate; (R)-Lipoic acid; 1,2-Dithiolane-3R-pentanoic acid; R-(+)-Lipoic acid	C16241
322	205.124	1	0.907474	7062.85	-0.000135093	C13H18O2	-H(-)	100	Ibuprofen	Ibuprofen	C01588
322	205.124	1	0.907474	7062.85	-0.000135093	C13H18O2	-H(-)	100	Plastoquinol-1	Plastoquinol-1	C02185
323	205.16	1	0.365124	128746	-9.31858e-06	C14H22O	-H(-)	100	alpha-Irone	(+)-cis-alpha-Irone; alpha-Irone	C09690
323	205.16	1	0.365124	128746	-9.31858e-06	C14H22O	-H(-)	100	(+)-trans-alpha-Irone	(+)-trans-alpha-Irone	C11350
323	205.16	1	0.365124	128746	-9.31858e-06	C14H22O	-H(-)	100	4-Octylphenol	4-Octylphenol; 4-n-Octylphenol; p-Octylphenol	C14132
323	205.16	1	0.365124	128746	-9.31858e-06	C14H22O	-H(-)	100	4-tert-Octylphenol	4-(1,1,3,3-Tetramethylbutyl)phenol; 4-t-Octylphenol; 4-tert-Octylphenol	C14205
324	206.049	1	0.845674	37628.6	6.75314e-05	C7H13NO4S	-H(-)	100	S-(2-Hydroxyethyl)-N-acetyl-L-cysteine	S-(2-Hydroxyethyl)-N-acetyl-L-cysteine	C14876
325	206.082	1	0.961282	15785.1	1.19094e-06	C11H13NO3	-H(-)	100	N-Acetyl-L-phenylalanine	N-Acetyl-L-phenylalanine	C03519
325	206.082	1	0.961282	15785.1	1.19094e-06	C11H13NO3	-H(-)	100	N-Acetyl-D-phenylalanine	N-Acetyl-D-phenylalanine	C05620
325	206.082	1	0.961282	15785.1	1.19094e-06	C11H13NO3	-H(-)	100	Cantleyine	Cantleyine	C09933
325	206.082	1	0.961282	15785.1	1.19094e-06	C11H13NO3	-H(-)	100	Rhexifoline	Rhexifoline	C09986
325	206.082	1	0.961282	15785.1	1.19094e-06	C11H13NO3	-H(-)	100	Methylone	2-(Methylamino)-1-(1,3-benzodioxol-5-yl)-1-propanone; Methylone	C20126
326	207.012	1	0.86903	15838.6	-0.000266168	C10H8O3S	-H(-)	100	1-Naphthalenesulfonic acid	1-Naphthalenesulfonic acid; Naphthalene-1-sulfonate	C16201
326	207.012	1	0.86903	15838.6	-0.000266168	C10H8O3S	-H(-)	100	2-Naphthalenesulfonic acid	2-Naphthalenesulfonic acid; Naphthalene-2-sulfonate	C16202
327	207.033	1	0.811837	14174.7	0.000350893	C7H12O5S	-H(-)	100	2-(2'-Methylthio)ethylmalic acid	2-(2'-Methylthio)ethylmalate; 2-(2'-Methylthio)ethylmalic acid	C17210
327	207.033	1	0.811837	14174.7	0.000350893	C7H12O5S	-H(-)	100	3-(2'-Methylthio)ethylmalic acid	3-(2'-Methylthio)ethylmalate; 3-(2'-Methylthio)ethylmalic acid	C17212
328	207.078	1	0.927058	21080.4	-0.000158467	C10H12N2O3	-H(-)	100	L-Kynurenine	3-Anthraniloyl-L-alanine; L-Kynurenine	C00328
328	207.078	1	0.927058	21080.4	-0.000158467	C10H12N2O3	-H(-)	100	Kynurenine	3-Anthraniloylalanine; Kynurenine	C01718
328	207.078	1	0.927058	21080.4	-0.000158467	C10H12N2O3	-H(-)	100	Formyl-5-hydroxykynurenamine	Formyl-5-hydroxykynurenamine	C05647
329	207.139	1	0.712804	8505.72	-0.000137821	C13H20O2	-H(-)	100	4-Heptyloxyphenol	4-Heptyloxyphenol; p-n-Heptyloxyphenol	C14236
330	208.061	1	0.898002	62676	0.000552569	C10H11NO4	-H(-)	100	N-Benzyloxycarbonylglycine	N-Benzyloxycarbonylglycine; N-CBZ-glycine	C03710
330	208.061	1	0.898002	62676	0.000552569	C10H11NO4	-H(-)	100	p-Hydroxyphenylacetylglycine	4-Hydroxyphenylacetylglycine; p-Hydroxyphenylacetylglycine	C05596
330	208.061	1	0.898002	62676	0.000552569	C10H11NO4	-H(-)	100	3-Carbamoyl-2-phenylpropionic acid	3-Carbamoyl-2-phenylpropionic acid	C16591
331	208.109	1	0.93918	6618.18	-2.06037e-05	C10H15N3O2	-H(-)	100	4-(Methylnitrosamino)-1-(3-pyridyl)-1-butanol	4-(Methylnitrosamino)-1-(3-pyridyl)-1-butanol; NNAL	C19574
332	209.03	1	0.736496	69676.7	-6.58967e-05	C6H10O8	-H(-)	100	D-Glucarate	D-Glucarate; D-Glucaric acid; D-Glucosaccharic acid; D-Saccharic acid; Glucarate; Glucaric acid; L-Gularic acid	C00818
332	209.03	1	0.736496	69676.7	-6.58967e-05	C6H10O8	-H(-)	100	D-Galactarate	D-Galactarate; D-Galactaric acid; D-Mucic acid; Galactarate; Galactaric acid; Mucic acid	C00879
333	209.067	1	0.904564	214037	-0.000137308	C7H14O7	-H(-)	100	Sedoheptulose	D-Sedoheptulose; D-altro-Heptulose; Sedoheptulose; Volemulose	C02076
333	209.067	1	0.904564	214037	-0.000137308	C7H14O7	-H(-)	100	alpha-D-Mannoheptulopyranose	Mannoheptulose; alpha-D-Mannoheptulopyranose	C08236
333	209.067	1	0.904564	214037	-0.000137308	C7H14O7	-H(-)	100	beta-D-Sedoheptulopyranose	beta-D-Sedoheptulopyranose; beta-D-Sedoheptulose	C08355
333	209.067	1	0.904564	214037	-0.000137308	C7H14O7	-H(-)	100	Coriose	Coriose; D-altro-3-Heptulose	C19612
334	209.082	1	0.881903	37025.3	-0.000124474	C11H14O4	-H(-)	100	Sinapyl alcohol	Sinapoyl alcohol; Sinapyl alcohol	C02325
334	209.082	1	0.881903	37025.3	-0.000124474	C11H14O4	-H(-)	100	Phlorisovalerophenone	3-Methyl-1-(2,4,6-trihydroxyphenyl)butan-1-one; Phlorisovalerophenone	C07350
334	209.082	1	0.881903	37025.3	-0.000124474	C11H14O4	-H(-)	100	Multifidol	Multifidol	C10709
335	210.032	1	0.485187	16844.4	0.000629454	C10H10ClNO2	-H(-)	25	p-Chloroacetoacetanilide	4'-Chloroacetoacetanilide; p-Chloroacetoacetanilide	C14266
336	210.063	1	0.806808	7733.54	0.000736441	C7H9N5O3	-H(-)	100	6-Carboxy-5,6,7,8-tetrahydropterin	6-Carboxy-5,6,7,8-tetrahydropterin; 6-Carboxytetrahydropterin	C20239
337	210.114	1	0.844665	11941.9	-0.000536521	C11H17NO3	-H(-)	100	Mescaline	Mescaline	C06546
337	210.114	1	0.844665	11941.9	-0.000536521	C11H17NO3	-H(-)	100	Isoproterenol	Isoprenaline; Isoproterenol	C07056
337	210.114	1	0.844665	11941.9	-0.000536521	C11H17NO3	-H(-)	100	Metaproterenol	Metaproterenol; Orciprenaline	C07144
337	210.114	1	0.844665	11941.9	-0.000536521	C11H17NO3	-H(-)	100	Methoxamine	Methoxamine	C07513
337	210.114	1	0.844665	11941.9	-0.000536521	C11H17NO3	-H(-)	100	L-Isoprenaline	L-Isoprenaline; Levisoprenaline	C11703
338	210.15	1	0.926942	1805.32	-0.000149797	C12H21NO2	-H(-)	100	Elaeokanine C	Elaeokanine C	C10592
339	211.001	1	0.92017	35400.9	5.63264e-05	C5H9O7P	-H(-)	100	2-Phosphinomethylmalate	2-Phosphinomethylmalate; 2-Phosphinomethylmalic acid	C17947
340	211.061	1	0.92645	29275.6	8.21435e-05	C10H12O5	-H(-)	100	Danielone	Danielone	C10674
340	211.061	1	0.92645	29275.6	8.21435e-05	C10H12O5	-H(-)	100	n-Propyl gallate	Propyl gallate; n-Propyl gallate	C11155
341	211.083	1	0.918208	41769.5	-0.000202816	C7H16O7	-H(-)	100	Perseitol	D-glycero-D-galacto-Heptitol; Perseitol	C08255
341	211.083	1	0.918208	41769.5	-0.000202816	C7H16O7	-H(-)	100	Volemitol	D-glycero-D-manno-Heptitol; Volemitol	C08260
342	211.098	1	0.9382	21924.8	-0.000107138	C11H16O4	-H(-)	100	7-Deoxyloganetin	7-Deoxyloganetin	C20790
343	211.134	1	0.887811	45925.2	-0.0001185	C12H20O3	-H(-)	100	Cucurbic acid	Cucurbic acid	C08482
343	211.134	1	0.887811	45925.2	-0.0001185	C12H20O3	-H(-)	100	Putaminoxin	Putaminoxin	C08509
343	211.134	1	0.887811	45925.2	-0.0001185	C12H20O3	-H(-)	100	Traumatin	(10E)-12-Oxododecenoic acid; Traumatin	C16309
343	211.134	1	0.887811	45925.2	-0.0001185	C12H20O3	-H(-)	100	12-Oxo-9(Z)-dodecenoic acid	12-Oxo-9(Z)-dodecenoic acid	C16311
344	212.056	1	0.907617	7757.44	0.000288279	C9H11NO5	-H(-)	100	N,N-Dihydroxy-L-tyrosine	N,N-Dihydroxy-L-tyrosine	C15503
345	212.129	1	0.927803	5717.21	-0.000149454	C11H19NO3	-H(-)	100	N-Heptanoylhomoserine lactone	N-Heptanoylhomoserine lactone	C11844
346	213.017	1	0.779425	11576.8	-0.00033097	C5H11O7P	-H(-)	100	2-Deoxy-D-ribose 1-phosphate	2-Deoxy-D-ribose 1-phosphate; 2-Deoxy-alpha-D-ribose 1-phosphate	C00672
346	213.017	1	0.779425	11576.8	-0.00033097	C5H11O7P	-H(-)	100	2-Deoxy-D-ribose 5-phosphate	2-Deoxy-D-ribose 5-phosphate	C00673
346	213.017	1	0.779425	11576.8	-0.00033097	C5H11O7P	-H(-)	100	1-Deoxy-D-xylulose 5-phosphate	1-Deoxy-D-xylulose 5-phosphate	C11437
346	213.017	1	0.779425	11576.8	-0.00033097	C5H11O7P	-H(-)	100	5-Deoxyribose-1-phosphate	5-Deoxy-alpha-D-ribose-1-phosphate; 5-Deoxyribose-1-phosphate	C16637
347	213.055	1	0.918832	7341.39	0.00113372	C13H10O3	-H(-)	81	3,4-Dihydroxy-3,4-dihydro-9-fluorenone	3,4-Dihydroxy-3,4-dihydro-9-fluorenone	C07722
347	213.055	1	0.918832	7341.39	0.00113372	C13H10O3	-H(-)	81	Mycosinol	(2E)-2-Hexa-2,4-diynylidene-1,6-dioxaspiro(4.4)nona-3,7-dien-9-ol; Mycosinol	C08455
347	213.055	1	0.918832	7341.39	0.00113372	C13H10O3	-H(-)	81	Phenyl salicylate	Phenyl salicylate	C14163
347	213.055	1	0.918832	7341.39	0.00113372	C13H10O3	-H(-)	81	2,4-Dihydroxybenzophenone	2,4-Dihydroxybenzophenone	C14215
347	213.055	1	0.918832	7341.39	0.00113372	C13H10O3	-H(-)	81	4,4'-Dihydroxybenzophenone	4,4'-Dihydroxybenzophenone	C14220
347	213.055	1	0.918832	7341.39	0.00113372	C13H10O3	-H(-)	81	2,2'-Dihydroxybenzophenone	2,2'-Dihydroxybenzophenone	C14284
347	213.055	1	0.918832	7341.39	0.00113372	C13H10O3	-H(-)	81	Diphenyl carbonate	Diphenyl carbonate	C14507
347	213.055	1	0.918832	7341.39	0.00113372	C13H10O3	-H(-)	81	1-Hydro-1,1a-dihydroxy-9-fluorenone	1-Hydro-1,1a-dihydroxy-9-fluorenone	C16262
347	213.055	1	0.918832	7341.39	0.00113372	C13H10O3	-H(-)	81	4,4'-Dimethylangelicin	4,4'-Dimethylangelicin	C19404
347	213.055	1	0.918832	7341.39	0.00113372	C13H10O3	-H(-)	81	4,5'-Dimethylangelicin	4,5'-Dimethylangelicin	C19405
348	213.078	1	0.893276	7143.7	0.000294914	C11H10N4O	-H(-)	100	N-Hydroxy-IQ	N-Hydroxy-IQ	C20289
349	213.124	1	0.940315	14822.4	6.91126e-05	C10H18N2O3	-H(-)	100	Dethiobiotin	Desthiobiotin; Dethiobiotin	C01909
350	213.15	1	0.876165	75313.1	-0.000134661	C12H22O3	-H(-)	100	3-Oxododecanoic acid	3-Oxododecanoate; 3-Oxododecanoic acid	C02367
351	214.049	1	0.929483	260809	-0.00016129	C5H14NO6P	-H(-)	100	sn-Glycero-3-phosphoethanolamine	Glycerophosphoethanolamine; sn-Glycero-3-phosphoethanolamine	C01233
352	214.072	1	0.927568	13028.8	-0.000218059	C9H13NO5	-H(-)	100	Succinylproline	Succinyl-L-proline; Succinylproline	C11711
353	214.109	1	0.964969	37470	-3.57928e-05	C10H17NO4	-H(-)	100	2-Amino-9,10-epoxy-8-oxodecanoic acid	2-Amino-9,10-epoxy-8-oxodecanoic acid	C12027
353	214.109	1	0.964969	37470	0.000971287	C11H19NOS	-H(-) [+2]	35	Octhilinone	Octhilinone	C18752
354	215.033	1	0.781899	431906	-0.000459491	C5H13O7P	-H(-)	100	2-C-Methyl-D-erythritol 4-phosphate	2-C-Methyl-D-erythritol 4-phosphate	C11434
355	215.104	1	0.957635	18657.3	-0.000564129	C9H16N2O4	-H(-)	100	gamma-Glutamyl-gamma-aminobutyraldehyde	gamma-Glutamyl-gamma-aminobutyraldehyde	C15700
356	215.166	1	0.910121	189429	-0.000257549	C12H24O3	-H(-)	100	12-Hydroxydodecanoic acid	12-Hydroxydodecanoic acid; omega-Hydroxydodecanoic acid	C08317
357	216.051	1	0.869438	11629.2	-0.00013887	C8H11NO6	-H(-)	100	2-(Hydroxymethyl)-3-(acetamidomethylene)succinate	2-(Acetamidomethylene)-3-(hydroxymethyl)succinate; 2-(Hydroxymethyl)-3-(acetamidomethylene)succinate	C04690
358	216.067	1	0.877251	4873.92	-0.000277784	C12H11NO3	-H(-)	100	(S)-beta-Methylindolepyruvate	(S)-beta-Methylindolepyruvate	C03914
358	216.067	1	0.877251	4873.92	-0.000277784	C12H11NO3	-H(-)	100	3-Methylindolepyruvate	3-Methylindolepyruvate	C05644
359	216.099	1	0.820442	9385.17	-0.000198709	C8H15N3O4	-H(-)	100	N-Acetyl-L-citrulline	N-Acetyl-L-citrulline	C15532
360	216.124	1	0.977458	23982.8	-0.000235213	C10H19NO4	-H(-)	100	O-Propanoylcarnitine	O-Propanoylcarnitine; O-Propionylcarnitine	C03017
361	216.135	1	0.856925	17889.5	0.000140625	C9H19N3O3	-H(-)	100	beta-Alanyl-L-lysine	beta-Alanyl-L-lysine	C05341
361	216.135	1	0.856925	17889.5	0.000140625	C9H19N3O3	-H(-)	100	gamma-L-Glutamylputrescine	gamma-L-Glutamylputrescine	C15699
362	217.084	1	0.884051	26726.2	-0.000819427	C8H14N2O5	-H(-)	100	gamma-L-Glutamyl-D-alanine	L-gamma-Glutamyl-D-alanine; gamma-L-Glutamyl-D-alanine	C03738
363	217.1	1	0.910602	23126.3	-0.00126561	C12H14N2O2	-H(-)	65	N-Acetylserotonin	N-Acetyl-5-hydroxytryptamine; N-Acetylserotonin	C00978
363	217.1	1	0.910602	23126.3	-0.00126561	C12H14N2O2	-H(-)	65	Abrine	Abrine; L-Abrine; N-Methyl-L-tryptophane	C02983
363	217.1	1	0.910602	23126.3	-0.00126561	C12H14N2O2	-H(-)	65	Primidone	5-Phenyl-5-ethyl-Hexahydropyrimidine-4,6-dione; Primidone	C07371
363	217.1	1	0.910602	23126.3	-0.00126561	C12H14N2O2	-H(-)	65	L-2-Methyltryptophan	2-Methyl-L-tryptophan; L-2-Methyltryptophan	C16831
363	217.1	1	0.910602	23126.3	-0.00126561	C12H14N2O2	-H(-)	65	(S)-Mephenytoin	(S)-Mephenytoin	C20130
364	217.119	1	0.874064	78882.9	-4.32134e-05	C9H18N2O4	-H(-)	100	D-Lysopine	D-Lysopine; Lysopine; N2-(D-1-Carboxyethyl)-L-lysine	C04020
365	218.104	1	0.944	150645	-0.000324313	C9H17NO5	-H(-)	100	Pantothenate	(R)-Pantothenate; Pantothenate; Pantothenic acid	C00864
366	218.122	1	0.901495	16583.9	-2.33334e-05	C10H21NO2S	-H(-)	100	Pentahomomethionine	Pentahomomethionine	C17229
366	218.122	1	0.901495	16583.9	0.000281842	C9H18N2O4	-H(-) [+1]	64	D-Lysopine	D-Lysopine; Lysopine; N2-(D-1-Carboxyethyl)-L-lysine	C04020
367	219.078	1	0.903223	18527.5	-6.61829e-05	C11H12N2O3	-H(-)	100	5-Hydroxy-L-tryptophan	5-Hydroxy-L-tryptophan; Oxitriptan	C00643
367	219.078	1	0.903223	18527.5	-6.61829e-05	C11H12N2O3	-H(-)	100	5-Hydroxytryptophan	5-HTP; 5-Hydroxytryptophan	C01017
367	219.078	1	0.903223	18527.5	-6.61829e-05	C11H12N2O3	-H(-)	100	Jasminine	Jasminine	C09985
367	219.078	1	0.903223	18527.5	-6.61829e-05	C11H12N2O3	-H(-)	100	N-Hydroxy-L-tryptophan	N-Hydroxy-L-tryptophan	C19716
368	219.139	1	0.908093	8062.95	0.000377214	C14H20O2	-H(-)	100	Oblongolide	Oblongolide	C09519
368	219.139	1	0.908093	8062.95	0.000377214	C14H20O2	-H(-)	100	Glutinosone	Glutinosone	C09673
368	219.139	1	0.908093	8062.95	-0.000742291	C10H20NO4	-H(-) [+2]	33	Aclatonium	Aclatonium	C20131
369	220.049	1	0.870231	7962.94	3.00091e-05	C6H12N3O4P	-H(-)	100	L-Histidinol phosphate	L-Histidinol phosphate	C01100
370	220.083	1	0.915508	24992	-0.000609523	C8H15NO6	-H(-)	100	N-Acetyl-D-glucosamine	2-Acetamido-2-deoxy-D-glucose; GlcNAc; N-Acetyl-D-glucosamine; N-Acetylchitosamine	C00140
370	220.083	1	0.915508	24992	-0.000609523	C8H15NO6	-H(-)	100	N-Acetyl-D-mannosamine	2-Acetamido-2-deoxy-D-mannose; N-Acetyl-D-mannosamine	C00645
370	220.083	1	0.915508	24992	-0.000609523	C8H15NO6	-H(-)	100	N-Acetyl-D-galactosamine	2-Acetamido-2-deoxy-D-galactose; N-Acetyl-D-chondrosamine; N-Acetyl-D-galactosamine	C01132
370	220.083	1	0.915508	24992	-0.000609523	C8H15NO6	-H(-)	100	N-Acetylhexosamine	N-Acetylhexosamine	C02711
370	220.083	1	0.915508	24992	-0.000609523	C8H15NO6	-H(-)	100	N-Acetyl-D-hexosamine	N-Acetyl-D-hexosamine	C03136
370	220.083	1	0.915508	24992	-0.000609523	C8H15NO6	-H(-)	100	N-Acetyl-beta-D-glucosamine	N-Acetyl-beta-D-glucosamine	C03878
370	220.083	1	0.915508	24992	-0.000609523	C8H15NO6	-H(-)	100	N-Acetyl-beta-D-galactosamine	N-Acetyl-beta-D-galactosamine	C05021
370	220.083	1	0.915508	24992	-0.000609523	C8H15NO6	-H(-)	100	N-Acetyl-alpha-D-glucosamine	N-Acetyl-alpha-D-glucosamine	C20328
370	220.083	1	0.915508	24992	0.000721917	C9H11N5O2	-H(-)	100	Pyrimidodiazepine	2-Amino-6-acetyl-3,7,8,9-tetrahydro-3H-pyrimido[4,5-b][1,4]diazepin-4-one; Pyrimidodiazepine	C02587
371	220.109	1	0.892565	5592.17	0.000625104	C11H15N3O2	-H(-)	100	Formetanate	Dicarzol; Formetanate	C18668
372	221.046	1	0.6819	37250.9	-0.000145845	C11H10O5	-H(-)	100	2-Succinylbenzoate	2-Succinylbenzoate; Succinylbenzoate; o-Succinylbenzoate	C02730
372	221.046	1	0.6819	37250.9	-0.000145845	C11H10O5	-H(-)	100	Leptodactylone	Leptodactylone	C09271
372	221.046	1	0.6819	37250.9	-0.000145845	C11H10O5	-H(-)	100	Sphagnum acid	Sphagnum acid	C10496
372	221.046	1	0.6819	37250.9	-0.000145845	C11H10O5	-H(-)	100	6-(2-Methoxyvinyl)benzo[1,3]dioxole-5-carboxylic acid	6-(2-Methoxyvinyl)benzo[1,3]dioxole-5-carboxylic acid	C12264
372	221.046	1	0.6819	37250.9	-0.000145845	C11H10O5	-H(-)	100	2-Hydroxy-7-hydroxymethylchromene-2-carboxylate	2-Hydroxy-7-hydroxymethylchromene-2-carboxylate	C14106
372	221.046	1	0.6819	37250.9	-0.000145845	C11H10O5	-H(-)	100	2-Hydroxy-4-hydroxymethylbenzalpyruvate	2-Hydroxy-4-hydroxymethylbenzalpyruvate	C14107
372	221.046	1	0.6819	37250.9	-0.000145845	C11H10O5	-H(-)	100	Fraxidin	8-Hydroxy-6,7-dimethoxy-2H-1-benzopyran-2-one; Fraxidin	C17479
372	221.046	1	0.6819	37250.9	-0.000145845	C11H10O5	-H(-)	100	Isofraxidin	7-Hydroxy-6,8-dimethoxy-2H-1-benzopyran-2-one; Isofraxidin	C17480
373	221.067	1	0.924746	64713.8	-0.000147186	C8H14O7	-H(-)	100	6-Acetyl-D-glucose	6-Acetyl-D-glucose	C02655
374	221.119	1	0.832275	24261.2	-0.000275232	C13H18O3	-H(-)	100	Dehydrovomifoliol	(6S)-6-Hydroxy-3-oxo-alpha-ionone; Dehydrovomifoliol	C02533
374	221.119	1	0.832275	24261.2	-0.000275232	C13H18O3	-H(-)	100	(+/-)-6-Hydroxy-3-oxo-alpha-ionone	(+/-)-6-Hydroxy-3-oxo-alpha-ionone	C04223
375	221.155	1	0.607481	38979.5	-0.000201902	C14H22O2	-H(-)	100	Rishitin	Rishitin	C09715
375	221.155	1	0.607481	38979.5	-0.000201902	C14H22O2	-H(-)	100	Isokobusone	Isokobusone	C16977
375	221.155	1	0.607481	38979.5	-0.000201902	C14H22O2	-H(-)	100	Kobusone	Kobusone	C16983
376	221.191	1	0.794025	3277.03	-0.000252597	C15H26O	-H(-)	100	(2E,6E)-Farnesol	(2E,6E)-Farnesol; 2-trans,6-trans-Farnesol; trans-Farnesol	C01126
376	221.191	1	0.794025	3277.03	-0.000252597	C15H26O	-H(-)	100	(2Z,6E)-Farnesol	(2Z,6E)-Farnesol; 2-cis,6-trans-Farnesol	C03220
376	221.191	1	0.794025	3277.03	-0.000252597	C15H26O	-H(-)	100	(-)-alpha-Bisabolol	(-)-alpha-Bisabolol; Levomenol	C09621
376	221.191	1	0.794025	3277.03	-0.000252597	C15H26O	-H(-)	100	Carotol	Carotol	C09628
376	221.191	1	0.794025	3277.03	-0.000252597	C15H26O	-H(-)	100	alpha-Cedrol	Cedrol; alpha-Cedrol	C09631
376	221.191	1	0.794025	3277.03	-0.000252597	C15H26O	-H(-)	100	Cycloeudesmol	Cycloeudesmol	C09651
376	221.191	1	0.794025	3277.03	-0.000252597	C15H26O	-H(-)	100	alpha-Eudesmol	alpha-Eudesmol	C09663
376	221.191	1	0.794025	3277.03	-0.000252597	C15H26O	-H(-)	100	beta-Eudesmol	beta-Eudesmol	C09664
376	221.191	1	0.794025	3277.03	-0.000252597	C15H26O	-H(-)	100	Guaiol	Guaiol	C09676
376	221.191	1	0.794025	3277.03	-0.000252597	C15H26O	-H(-)	100	Himachalol	Himachalol	C09682
376	221.191	1	0.794025	3277.03	-0.000252597	C15H26O	-H(-)	100	Ledol	Ledol	C09698
376	221.191	1	0.794025	3277.03	-0.000252597	C15H26O	-H(-)	100	Nerolidol	(3S,6E)-Nerolidol; Nerolidol	C09704
376	221.191	1	0.794025	3277.03	-0.000252597	C15H26O	-H(-)	100	Patchouli alcohol	Patchouli alcohol	C09705
376	221.191	1	0.794025	3277.03	-0.000252597	C15H26O	-H(-)	100	(1E,4S,5E,7R)-Germacra-1(10),5-dien-11-ol	(1E,4S,5E,7R)-Germacra-1(10),5-dien-11-ol; Germacradienol	C16143
376	221.191	1	0.794025	3277.03	-0.000252597	C15H26O	-H(-)	100	Valeranone	Valeranone	C16813
376	221.191	1	0.794025	3277.03	-0.000252597	C15H26O	-H(-)	100	Hinesol	Hinesol	C16970
376	221.191	1	0.794025	3277.03	-0.000252597	C15H26O	-H(-)	100	gamma-Eudesmol	Machilol; Selinenol; Uncineol; gamma-Eudesmol	C17124
376	221.191	1	0.794025	3277.03	-0.000252597	C15H26O	-H(-)	100	8-epi-Cedrol	8-epi-Cedrol	C18245
376	221.191	1	0.794025	3277.03	-0.000252597	C15H26O	-H(-)	100	Drimenol	Drimenol	C19743
376	221.191	1	0.794025	3277.03	-0.000252597	C15H26O	-H(-)	100	(+)-Epicubenol	(+)-Epicubenol	C19744
376	221.191	1	0.794025	3277.03	-0.000252597	C15H26O	-H(-)	100	(3R,6E)-Nerolidol	(3R,6E)-Nerolidol	C19746
376	221.191	1	0.794025	3277.03	-0.000252597	C15H26O	-H(-)	100	Patchoulol	Patchoulol	C19755
376	221.191	1	0.794025	3277.03	-0.000252597	C15H26O	-H(-)	100	Presilphiperfolan-8beta-ol	Presilphiperfolan-8beta-ol	C19756
376	221.191	1	0.794025	3277.03	-0.000252597	C15H26O	-H(-)	100	10-epi-gamma-Eudesmol	10-epi-gamma-Eudesmol; 10alpha-Eudesm-4-en-11-ol	C19893
376	221.191	1	0.794025	3277.03	-0.000252597	C15H26O	-H(-)	100	(+)-Caryolan-1-ol	(+)-Caryolan-1-ol	C19974
376	221.191	1	0.794025	3277.03	-0.000252597	C15H26O	-H(-)	100	Cubebol	Cubebol	C20172
376	221.191	1	0.794025	3277.03	-0.000252597	C15H26O	-H(-)	100	Avermitilol	Avermitilol	C20181
376	221.191	1	0.794025	3277.03	-0.000252597	C15H26O	-H(-)	100	(+)-T-Muurolol	(+)-T-Muurolol; (+)-tau-Muurolol; (1R,4R,4aS,8aR)-1,6-Dimethyl-4-(propan-2-yl)-1,2,3,4,4a,7,8,8a-octahydronaphthalen-1-ol	C20184
376	221.191	1	0.794025	3277.03	-0.000252597	C15H26O	-H(-)	100	(+)-epi-alpha-Bisabolol	(+)-epi-alpha-Bisabolol; (2S)-6-Methyl-2-[(1R)-4-methylcyclohex-3-en-1-yl]hept-5-en-2-ol	C20479
376	221.191	1	0.794025	3277.03	-0.000252597	C15H26O	-H(-)	100	Kunzeaol	(1R,2E,6E,10R)-3,7-Dimethyl-10-isopropylcyclodeca-2,6-dienol; 6beta-Hydroxygermacra-1(10),4-diene; Kunzeaol	C20576
377	222.077	1	0.95867	17264.9	-0.00025944	C11H13NO4	-H(-)	100	Bendiocarb	2,2-Dimethyl-1,3-benzodioxol-4-ol methylcarbamate; Bendiocarb	C14433
377	222.077	1	0.95867	17264.9	-0.00025944	C11H13NO4	-H(-)	100	Dioxacarb	Dioxacarb	C18953
378	223.134	1	0.742894	23080.8	-0.000174925	C13H20O3	-H(-)	100	(6S,9R)-Vomifoliol	(6S,9R)-6-Hydroxy-3-oxo-alpha-ionol; (6S,9R)-Vomifoliol	C01760
378	223.134	1	0.742894	23080.8	-0.000174925	C13H20O3	-H(-)	100	(+/-)-6-Hydroxy-3-oxo-alpha-ionol	(+/-)-6-Hydroxy-3-oxo-alpha-ionol; Vomifoliol	C04166
378	223.134	1	0.742894	23080.8	-0.000174925	C13H20O3	-H(-)	100	Methyl jasmonate	(-)-Methyl jasmonate; Methyl jasmonate	C11512
378	223.134	1	0.742894	23080.8	-0.000174925	C13H20O3	-H(-)	100	(+)-7-Isomethyljasmonate	(+)-7-Isomethyljasmonate	C16318
379	224.056	1	0.903216	12091.7	0.000291146	C10H11NO5	-H(-)	100	4-Amino-4-deoxychorismate	4-Amino-4-deoxychorismate; ADC	C11355
379	224.056	1	0.903216	12091.7	0.000291146	C10H11NO5	-H(-)	100	2-Amino-2-deoxyisochorismate	(2S)-2-Amino-4-deoxychorismate; 2-Amino-2-deoxyisochorismate	C18054
380	224.104	1	0.947751	4714.3	-0.000414657	C10H15N3O3	-H(-)	100	1-(Methylnitrosoamino)-4-(3-pyridinyl)-1,4-butanediol	1-(Methylnitrosoamino)-4-(3-pyridinyl)-1,4-butanediol	C19577
380	224.104	1	0.947751	4714.3	-0.000414657	C10H15N3O3	-H(-)	100	alpha-[3-[(Hydroxymethyl)nitrosoamino]propyl]-3-pyridinemethanol	alpha-[3-[(Hydroxymethyl)nitrosoamino]propyl]-3-pyridinemethanol	C19580
380	224.104	1	0.947751	4714.3	-0.000414657	C10H15N3O3	-H(-)	100	4-(Methylnitrosamino)-1-(3-pyridyl-N-oxide)-1-butanol	4-(Methylnitrosamino)-1-(3-pyridyl-N-oxide)-1-butanol; NNAL-N-oxide	C19603
381	225.077	1	0.958996	19934.5	-0.00038483	C11H14O5	-H(-)	100	Genipin	Genipin	C09780
382	225.088	1	0.902887	57504.2	0.000103813	C10H14N2O4	-H(-)	100	Porphobilinogen	Porphobilinogen	C00931
382	225.088	1	0.902887	57504.2	0.000103813	C10H14N2O4.	-H(-)	100	Carbidopa-levodopa	Carbidopa-levodopa	C06870
383	225.113	1	0.928943	36498	-0.000230717	C12H18O4	-H(-)	100	Butopyronoxyl	Butopyronoxyl	C19142
384	225.186	1	0.827285	5355.15	-8.75113e-07	C14H26O2	-H(-)	100	Myristoleic acid	(9Z)-Tetradecenoic acid; (Z)-Tetradec-9-enoic acid; 9-Tetradecenoic acid; Myristoleic acid	C08322
385	225.222	1	0.906286	1268.5	0.000145925	C15H30O	-H(-)	100	Pentadecanal	Pentadecanal	C01948
386	226.012	1	0.916178	6727.67	3.02205e-05	C5H10NO7P	-H(-)	100	L-Glutamyl 5-phosphate	L-Glutamate 5-phosphate; L-Glutamyl 5-phosphate	C03287
386	226.012	1	0.916178	6727.67	3.02205e-05	C5H10NO7P	-H(-)	100	alpha-D-Glutamyl phosphate	alpha-D-Glutamyl phosphate	C03734
386	226.012	1	0.916178	6727.67	3.02205e-05	C5H10NO7P	-H(-)	100	L-Glutamyl 1-phosphate	L-Glutamyl 1-phosphate; alpha-L-Glutamyl phosphate	C05765
387	226.084	1	0.907052	39022.8	-0.00031603	C9H13N3O4	-H(-)	100	Deoxycytidine	2'-Deoxycytidine; Deoxycytidine	C00881
388	227.035	1	0.94868	13641.2	-0.000265968	C13H8O4	-H(-)	100	Euxanthone	1,7-Dihydroxyxanthone; Euxanthone	C10061
389	227.068	1	0.934267	13550.7	-0.000305411	C9H12N2O5	-H(-)	100	Deoxyuridine	2'-Deoxyuridine; 2-Deoxyuridine; Deoxyuridine	C00526
390	227.071	1	0.871707	9995.46	7.57927e-05	C14H12O3	-H(-)	100	Resveratrol	3,4',5-Trihydroxystilbene; Resveratrol; trans-Resveratrol	C03582
390	227.071	1	0.871707	9995.46	7.57927e-05	C14H12O3	-H(-)	100	Seselin	Seselin	C09312
390	227.071	1	0.871707	9995.46	7.57927e-05	C14H12O3	-H(-)	100	Trioxsalen	4,8,5'-Trimethylpsoralen; Trioxsalen; Trioxysalen	C09314
390	227.071	1	0.871707	9995.46	7.57927e-05	C14H12O3	-H(-)	100	Xanthyletin	Xanthyletin	C09317
390	227.071	1	0.871707	9995.46	7.57927e-05	C14H12O3	-H(-)	100	5,6-Dehydrokawain	5,6-Dehydrokawain	C09925
390	227.071	1	0.871707	9995.46	7.57927e-05	C14H12O3	-H(-)	100	2-Hydroxy-4-methoxybenzophenone	2-Hydroxy-4-methoxybenzophenone; Oxybenzone	C14285
390	227.071	1	0.871707	9995.46	7.57927e-05	C14H12O3	-H(-)	100	Benzylparaben	Benzyl 4-hydroxybenzoate; Benzyl parahydroxybenzoate; Benzylparaben	C14393
390	227.071	1	0.871707	9995.46	7.57927e-05	C14H12O3	-H(-)	100	3,4-Dihydro-8,9-dihydroxy-1(2H)-anthracenone	3,4-Dihydro-8,9-dihydroxy-1(2H)-anthracenone	C15196
390	227.071	1	0.871707	9995.46	7.57927e-05	C14H12O3	-H(-)	100	4,4',6-Trimethylangelicin	4,4',6-Trimethylangelicin	C19538
391	227.129	1	0.91708	73846.1	-0.000321374	C12H20O4	-H(-)	100	Traumatic acid	(2E)-Dodecenedioic acid; Dodec-2-enedioic acid; Traumatic acid	C16308
392	228.052	1	0.928182	8734.21	-0.00108442	C9H11NO6	-H(-)	87	4-(L-Alanin-3-yl)-2-hydroxy-cis,cis-muconate 6-semialdehyde	4-(L-Alanin-3-yl)-2-hydroxy-cis,cis-muconate 6-semialdehyde	C04796
392	228.052	1	0.928182	8734.21	-0.00108442	C9H11NO6	-H(-)	87	5-(L-Alanin-3-yl)-2-hydroxy-cis,cis-muconate 6-semialdehyde	5-(L-Alanin-3-yl)-2-hydroxy-cis,cis-muconate 6-semialdehyde	C04797
392	228.052	1	0.928182	8734.21	-0.00108442	C9H11NO6	-H(-)	87	4,5-seco-Dopa	4,5-seco-Dopa	C17758
393	228.064	1	0.880702	10340	0.00221443	C13H11NO3	-H(-)	14	gamma-Fagarine	Fagarine; gamma-Fagarine	C10676
394	229.011	1	0.859098	39534	0.000861475	C5H11O8P	-H(-)	100	D-Ribose 5-phosphate	D-Ribose 5-phosphate; Ribose 5-phosphate	C00117
394	229.011	1	0.859098	39534	0.000861475	C5H11O8P	-H(-)	100	D-Ribulose 5-phosphate	D-Ribulose 5-phosphate	C00199
394	229.011	1	0.859098	39534	0.000861475	C5H11O8P	-H(-)	100	D-Xylulose 5-phosphate	D-Xylulose 5-phosphate	C00231
394	229.011	1	0.859098	39534	0.000861475	C5H11O8P	-H(-)	100	alpha-D-Ribose 1-phosphate	D-Ribose 1-phosphate; Ribose 1-phosphate; alpha-D-Ribose 1-phosphate	C00620
394	229.011	1	0.859098	39534	0.000861475	C5H11O8P	-H(-)	100	L-Ribulose 5-phosphate	L-Ribulose 5-phosphate	C01101
394	229.011	1	0.859098	39534	0.000861475	C5H11O8P	-H(-)	100	D-Arabinose 5-phosphate	D-Arabinose 5-phosphate	C01112
394	229.011	1	0.859098	39534	0.000861475	C5H11O8P	-H(-)	100	L-Xylulose 5-phosphate	L-Xylulose 5-phosphate	C03291
394	229.011	1	0.859098	39534	0.000861475	C5H11O8P	-H(-)	100	alpha-D-Ribose 5-phosphate	alpha-D-Ribose 5-phosphate	C03736
394	229.011	1	0.859098	39534	0.000861475	C5H11O8P	-H(-)	100	alpha-D-Xylose 1-phosphate	alpha-D-Xylose 1-phosphate	C03737
394	229.011	1	0.859098	39534	0.000861475	C5H11O8P	-H(-)	100	beta-L-Arabinose 1-phosphate	beta-L-Arabinose 1-phosphate	C03906
394	229.011	1	0.859098	39534	0.000861475	C5H11O8P	-H(-)	100	L-Arabinose 1-phosphate	L-Arabinose 1-phosphate	C06238
394	229.011	1	0.859098	39534	0.000861475	C5H11O8P	-H(-)	100	alpha-L-Arabinose 1-phosphate	alpha-L-Arabinose 1-phosphate	C06239
394	229.011	1	0.859098	39534	0.000861475	C5H11O8P	-H(-)	100	L-Xylulose 1-phosphate	L-Xylulose 1-phosphate	C06441
394	229.011	1	0.859098	39534	0.000861475	C5H11O8P	-H(-)	100	D-Xylose-5-phosphate	D-Xylose-5-phosphate	C06814
395	229.087	1	0.967089	8553.6	-0.000240456	C14H14O3	-H(-)	100	Naproxen	Naproxen	C01517
395	229.087	1	0.967089	8553.6	-0.000240456	C14H14O3	-H(-)	100	6-O-Methyleuparin	1-(6-Methoxy-2-prop-1-en-2-yl-1-benzofuran-5-yl)ethanone; 6-O-Methyleuparin	C08762
395	229.087	1	0.967089	8553.6	-0.000240456	C14H14O3	-H(-)	100	Aucuparin	3,5-Dimethoxy-(1,1'-biphenyl)-4-ol; Aucuparin	C09918
395	229.087	1	0.967089	8553.6	-0.000240456	C14H14O3	-H(-)	100	Kawain	Kavain; Kawain	C09947
395	229.087	1	0.967089	8553.6	-0.000240456	C14H14O3	-H(-)	100	Demethylbatatasin IV	Demethylbatatasin IV	C10253
395	229.087	1	0.967089	8553.6	-0.000240456	C14H14O3	-H(-)	100	Dihydroresveratrol	Dihydroresveratrol	C10255
395	229.087	1	0.967089	8553.6	-0.000240456	C14H14O3	-H(-)	100	NOPM	2-(2-Naphthoxy)propionic acid methyl ester; NOPM	C11492
395	229.087	1	0.967089	8553.6	-0.000240456	C14H14O3	-H(-)	100	Osthenol	Osthenol	C18080
395	229.087	1	0.967089	8553.6	-0.000240456	C14H14O3	-H(-)	100	Demethylsuberosin	7-Demethylsuberosin; Demethylsuberosin	C18083
395	229.087	1	0.967089	8553.6	-0.000240456	C14H14O3	-H(-)	100	Pindone	Pindone	C19141
396	229.145	1	0.929043	90372.4	-0.00032683	C12H22O4	-H(-)	100	Dodecanedioic acid	Dodecanedioic acid	C02678
396	229.145	1	0.929043	90372.4	-0.00032683	C12H22O4	-H(-)	100	Diisopropyl adipate	Diisopropyl adipate	C14523
396	229.145	1	0.929043	90372.4	-0.00032683	C12H22O4	-H(-)	100	Dibutyl succinate	Dibutyl succinate	C19143
397	230	1	0.644218	13428.5	0.000958289	C3H10N3O5PS	-H(-)	100	N-Phosphohypotaurocyamine	N(omega)-Phosphohypotaurocyamine; N-Phosphohypotaurocyamine	C03624
398	230.067	1	0.925069	10283.2	-0.000106456	C9H13NO6	-H(-)	100	N-Acetyl-L-2-amino-6-oxopimelate	L-2-Acetamido-6-oxoheptanedioate; L-2-Acetamido-6-oxopimelate; N-Acetyl-L-2-amino-6-oxopimelate	C05539
398	230.067	1	0.925069	10283.2	-0.000106456	C9H13NO6	-H(-)	100	N-Succinyl-L-glutamate 5-semialdehyde	(2S)-2-(3-Carboxypropanoylamino)-5-oxopentanoic acid; N-Succinyl-L-glutamate 5-semialdehyde	C05932
398	230.067	1	0.925069	10283.2	0.000809314	C9H14N2O3S	-H(-) [+1]	56	C20817	C20817; Carbapenem biosynthesis intermediate 1	C20817
398	230.067	1	0.925069	10283.2	-0.000213025	C10H15O4P	-H(-) [+1]	56	Diethyl phenyl phosphate	Diethyl phenyl phosphate; Phosphoric acid, diethyl phenyl ester	C11732
399	230.14	1	0.968988	10755.6	-0.000282362	C11H21NO4	-H(-)	100	O-Butanoylcarnitine	O-Butanoylcarnitine	C02862
399	230.14	1	0.968988	10755.6	-0.000282362	C11H21NO4	-H(-)	100	N(alpha)-t-Butoxycarbonyl-L-leucine	N(alpha)-t-Butoxycarbonyl-L-leucine	C04301
400	231.028	1	0.875671	22157	-0.000322259	C5H13O8P	-H(-)	100	D-Ribitol 5-phosphate	D-Ribitol 5-phosphate; L-Ribitol 1-phosphate; Ribitol 5-phosphate	C01068
400	231.028	1	0.875671	22157	-0.000322259	C5H13O8P	-H(-)	100	Xylitol 5-phosphate	D-Xylitol 5-phosphate; Xylitol 5-phosphate	C02895
400	231.028	1	0.875671	22157	-0.000322259	C5H13O8P	-H(-)	100	L-Arabinitol 5-phosphate	L-Arabinitol 5-phosphate	C03509
400	231.028	1	0.875671	22157	-0.000322259	C5H13O8P	-H(-)	100	D-Arabinitol 1-phosphate	D-Arabinitol 1-phosphate; D-Arabitol 1-phosphate	C19674
401	231.078	1	0.91188	5539.12	-0.000259658	C12H12N2O3	-H(-)	100	Nalidixic acid	Nalidixic acid	C05079
401	231.078	1	0.91188	5539.12	-0.000259658	C12H12N2O3	-H(-)	100	Phenobarbital	Phenobarbital	C07434
401	231.078	1	0.91188	5539.12	-0.000259658	C12H12N2O3	-H(-)	100	Oxabetrinil	Oxabetrinil	C18878
402	231.099	1	0.929371	11238.7	-0.000710106	C9H16N2O5	-H(-)	100	Boc-Asn	Boc-Asn; N-alpha-Boc-L-asparagine	C01410
402	231.099	1	0.929371	11238.7	-0.000710106	C9H16N2O5	-H(-)	100	N2-Succinyl-L-ornithine	(2S)-5-Amino-2-(3-carboxypropanoylamino)pentanoic acid; N2-Succinyl-L-ornithine	C03415
402	231.099	1	0.929371	11238.7	-0.000710106	C9H16N2O5	-H(-)	100	N6-Acetyl-LL-2,6-diaminoheptanedioate	N-Acetyl-LL-2,6-diaminoheptanedioate; N2-Acetyl-LL-2,6-diaminoheptanedioate; N2-Acetyl-LL-2,6-diaminopimelate; N6-Acetyl-L-2,6-diaminoheptanedioate; N6-Acetyl-L-2,6-diaminopimelate; N6-Acetyl-LL-2,6-diaminoheptanedioate; N6-Acetyl-LL-2,6-diaminopimelate	C04390
402	231.099	1	0.929371	11238.7	-0.000710106	C9H16N2O5	-H(-)	100	4-(L-gamma-Glutamylamino)butanoate	4-(Glutamylamino)butanoate; 4-(L-gamma-Glutamylamino)butanoate; gamma-Glutamyl-GABA; gamma-Glutamyl-gamma-aminobutyrate	C15767
403	232.029	1	0.681698	17519.6	-0.000234509	C8H11NO5S	-H(-)	100	Sulbactam	Sulbactam	C07770
403	232.029	1	0.681698	17519.6	-0.000234509	C8H11NO5S	-H(-)	100	Dopamine 3-O-sulfate	Dopamine 3-O-sulfate; Dopamine 3-sulfate	C13690
403	232.029	1	0.681698	17519.6	-0.000234509	C8H11NO5S	-H(-)	100	Dopamine 4-O-sulfate	Dopamine 4-O-sulfate	C13691
404	233.082	1	0.900797	9084.26	-1.70362e-05	C13H14O4	-H(-)	100	1'-Acetoxychavicol acetate	1'-Acetoxychavicol acetate	C10426
404	233.082	1	0.900797	9084.26	-1.70362e-05	C13H14O4	-H(-)	100	Coixinden B	Coixinden B	C17917
405	233.13	1	0.841125	17363.2	-0.000246113	C13H18N2O2	-H(-)	100	Lenacil	Lenacil	C11200
405	233.13	1	0.841125	17363.2	-0.000246113	C13H18N2O2	-H(-)	100	p-Coumaroylputrescine	p-Coumaroylputrescine	C18326
406	233.14	1	0.951323	8108.76	0.00122887	C12H18N4O	-H(-)	69	Benzoylagmatine	Benzoylagmatine	C02253
406	233.14	1	0.951323	8108.76	0.00107628	C11H23NO2S	-H(-) [+1]	46	Hexahomomethionine	Hexahomomethionine	C17233
407	233.155	1	0.440726	29055.3	0.000120472	C15H22O2	-H(-)	100	Bakkenolide A	Bakkenolide A	C09350
407	233.155	1	0.440726	29055.3	0.000120472	C15H22O2	-H(-)	100	Confertifolin	Confertifolin	C09376
407	233.155	1	0.440726	29055.3	0.000120472	C15H22O2	-H(-)	100	Drimenin	Drimenin	C09399
407	233.155	1	0.440726	29055.3	0.000120472	C15H22O2	-H(-)	100	Eremophilenolide	Eremophilenolide	C09409
407	233.155	1	0.440726	29055.3	0.000120472	C15H22O2	-H(-)	100	Helminthosporal	Helminthosporal	C09677
407	233.155	1	0.440726	29055.3	0.000120472	C15H22O2	-H(-)	100	Hydroxyisopatchoulenone	Hydroxyisopatchoulenone	C09686
407	233.155	1	0.440726	29055.3	0.000120472	C15H22O2	-H(-)	100	Polygodial	Polygodial	C09712
407	233.155	1	0.440726	29055.3	0.000120472	C15H22O2	-H(-)	100	Sclerosporin	Sclerosporin	C09721
407	233.155	1	0.440726	29055.3	0.000120472	C15H22O2	-H(-)	100	Tetradymol	Tetradymol	C09739
407	233.155	1	0.440726	29055.3	0.000120472	C15H22O2	-H(-)	100	Valerenic acid	Valerenic acid	C09743
407	233.155	1	0.440726	29055.3	0.000120472	C15H22O2	-H(-)	100	Curcumenol	Curcumenol	C16942
407	233.155	1	0.440726	29055.3	0.000120472	C15H22O2	-H(-)	100	Dehydrocurdione	Dehydrocurdione	C16949
407	233.155	1	0.440726	29055.3	0.000120472	C15H22O2	-H(-)	100	alpha-Cyperone	alpha-Cyperone	C17090
407	233.155	1	0.440726	29055.3	0.000120472	C15H22O2	-H(-)	100	(4S,5S)-(+)-Germacrone 4,5-epoxide	(4S,5S)-(+)-Germacrone 4,5-epoxide	C17489
407	233.155	1	0.440726	29055.3	0.000120472	C15H22O2	-H(-)	100	13-Hydroxygermacrone	13-Hydroxygermacrone	C17491
407	233.155	1	0.440726	29055.3	0.000120472	C15H22O2	-H(-)	100	Curcumenone	Curcumenone	C17492
407	233.155	1	0.440726	29055.3	0.000120472	C15H22O2	-H(-)	100	Sugeonol	Sugeonol	C17504
407	233.155	1	0.440726	29055.3	0.000120472	C15H22O2	-H(-)	100	Chrysantherol	Chrysantherol	C17609
407	233.155	1	0.440726	29055.3	0.000120472	C15H22O2	-H(-)	100	Germacrene A acid	Germacra-1(10),4,11(13)-trien-12-oate; Germacrene A acid	C19678
407	233.155	1	0.440726	29055.3	0.000120472	C15H22O2	-H(-)	100	Artemisinate	Artemisinate; Artemisinic acid	C20309
407	233.155	1	0.440726	29055.3	0.000120472	C15H22O2	-H(-)	100	1-Deoxypentalenate	1-Deoxypentalenate	C20404
408	233.166	1	0.76017	4532.33	-0.000375771	C14H22N2O	-H(-)	100	Lidocaine	Lidocaine	C07073
408	233.166	1	0.76017	4532.33	-0.000375771	C14H22N2O	-H(-)	100	Angustifoline	Angustifoline	C10751
409	233.994	1	0.930854	5425.21	-0.000449085	C3H11NO7P2	-H(-)	100	Pamidronate	Pamidronate; Pamidronic acid	C07395
410	234.114	1	0.873498	4178.04	-0.000300282	C13H17NO3	-H(-)	100	Lophophorine	Lophophorine	C09573
411	235.028	1	0.714848	52013.1	-0.000254043	C11H9ClN2O2	-H(-)	25	2-Imino-3-(7-chloroindol-3-yl)propanoate	2-Imino-3-(7-chloroindol-3-yl)propanoate; 7-Chlorodehydrotryptophan	C19688
412	235.072	1	0.955917	14531.3	0.000184406	C11H12N2O4	-H(-)	100	L-Formylkynurenine	L-Formylkynurenine; N-Formyl-L-kynurenine; N-Formylkynurenine	C02700
412	235.072	1	0.955917	14531.3	0.000184406	C11H12N2O4	-H(-)	100	N-Formyl-D-kynurenine	N-Formyl-D-kynurenine	C15605
412	235.072	1	0.955917	14531.3	0.000184406	C11H12N2O4	-H(-)	100	N,N-Dihydroxy-L-tryptophan	N,N-Dihydroxy-L-tryptophan	C19717
412	235.072	1	0.955917	14531.3	-0.000230868	C9H14O7	-H(-) [+2]	41	(R)-(Homo)3-citrate	(R)-(Homo)3-citrate; (R)-2-Hydroxy-1,2,6-hexanetricarboxylate; (R)-2-Hydroxy-1,2,6-hexanetricarboxylic acid	C16598
412	235.072	1	0.955917	14531.3	-0.000230868	C9H14O7	-H(-) [+2]	41	(-)-threo-Iso(homo)3-citrate	(-)-threo-1-Hydroxy-1,2,6-hexanetricarboxylic acid; (-)-threo-Iso(homo)3-citrate; 1-Hydroxyhexane-1,2,6-tricarboxylate; threo-(Homo)3-isocitrate	C16600
413	235.099	1	0.911538	5656.23	-0.000932701	C13H16O4	-H(-)	100	3-Dimethylallyl-4-hydroxymandelic acid	3-Dimethylallyl-4-hydroxymandelic acid	C12457
414	235.109	1	0.926445	8153.47	-4.69358e-05	C12H16N2O3	-H(-)	100	Carbetamide	Carbetamide	C11075
414	235.109	1	0.926445	8153.47	-4.69358e-05	C12H16N2O3	-H(-)	100	Hexobarbitone	Hexobarbital; Hexobarbitone	C11723
415	235.134	1	0.578231	15060.1	-0.000481924	C14H20O3	-H(-)	100	4-Heptyloxybenzoic acid	4-Heptyloxybenzoic acid	C14274
415	235.134	1	0.578231	15060.1	-0.000481924	C14H20O3	-H(-)	100	Heptyl p-hydroxybenzoate	Heptyl p-hydroxybenzoate; Heptylparaben	C14718
416	235.145	1	0.797451	8664.53	-0.000250133	C13H20N2O2	-H(-)	100	Procaine	Procaine	C07375
416	235.145	1	0.797451	8664.53	-0.000250133	C13H20N2O2.	-H(-)	100	Procaine hydrochloride	Procaine hydrochloride	C07894
416	235.145	1	0.797451	8664.53	-0.000250133	C13H20N2O2	-H(-)	100	Metabutethamine	Metabutethamine	C17723
417	235.17	1	0.90876	11981.2	-4.68547e-07	C15H24O2	-H(-)	100	Latia luciferin	Latia luciferin	C02293
417	235.17	1	0.90876	11981.2	-4.68547e-07	C15H24O2	-H(-)	100	Capsidiol	Capsidiol	C09627
417	235.17	1	0.90876	11981.2	-4.68547e-07	C15H24O2	-H(-)	100	Helminthosporol	Helminthosporol	C09678
417	235.17	1	0.90876	11981.2	-4.68547e-07	C15H24O2	-H(-)	100	Hernandulcin	Hernandulcin	C09681
417	235.17	1	0.90876	11981.2	-4.68547e-07	C15H24O2	-H(-)	100	Lubimin	Lubimin	C09700
417	235.17	1	0.90876	11981.2	-4.68547e-07	C15H24O2	-H(-)	100	Sirenin	Sirenin	C09733
417	235.17	1	0.90876	11981.2	-4.68547e-07	C15H24O2	-H(-)	100	Farnesoic acid	Farnesoic acid; trans,trans-Farnesoic acid	C16502
417	235.17	1	0.90876	11981.2	-4.68547e-07	C15H24O2	-H(-)	100	Cyperolone	Cyperolone	C16946
417	235.17	1	0.90876	11981.2	-4.68547e-07	C15H24O2	-H(-)	100	Curdione	Curdione	C17493
417	235.17	1	0.90876	11981.2	-4.68547e-07	C15H24O2	-H(-)	100	Kikkanol B	Kikkanol B	C17604
418	236.078	1	0.930778	55038.4	-0.00073969	C8H15NO7	-H(-)	100	N-Acetyl-D-glucosaminate	N-Acetyl-D-glucosaminate	C01133
418	236.078	1	0.930778	55038.4	-0.00073969	C8H15NO7	-H(-)	100	N-Glycolyl-D-glucosamine	N-Glycolyl-D-glucosamine	C03146
418	236.078	1	0.930778	55038.4	-0.00073969	C8H15NO7	-H(-)	100	Glycolyl-D-mannosamine	Glycolyl-D-mannosamine; N-Glycolyl-D-mannosamine	C03521
418	236.078	1	0.930778	55038.4	0.000603084	C9H11N5O3	-H(-)	100	Sepiapterin	Sepiapterin	C00835
418	236.078	1	0.930778	55038.4	0.000603084	C9H11N5O3	-H(-)	100	6-Pyruvoyltetrahydropterin	6-(1,2-Dioxopropyl)-5,6,7,8-tetrahydropterin; 6-Pyruvoyl-5,6,7,8-tetrahydropterin; 6-Pyruvoyltetrahydropterin	C03684
418	236.078	1	0.930778	55038.4	0.000603084	C9H11N5O3	-H(-)	100	Biopterin	2-Amino-6-(1,2-dihydroxypropyl)-4(1H)-pteridinone; Biopterin	C06313
419	237.026	1	0.840903	11569.2	0.000346992	C8H6N4O5	-H(-)	100	Nitrofurantoin	Nitrofurantoin	C07268
420	237.063	1	0.925627	36310.7	0.000175161	C9H10N4O4	-H(-)	100	Xanthopterin-B2	1-(7,8-Dihydro-2,4-dihydroxypteridin-6-yl)-2-hydroxypropan-1-one; Xanthopterin-B2	C02333
421	237.088	1	0.90966	14491.1	0.00028554	C11H14N2O4	-H(-)	100	Felbamate	Felbamate	C07501
422	237.111	1	0.876442	9017.77	0.00189035	C13H18O4	-H(-)	24	3-[(3aS,4S,7aS)-7a-Methyl-1,5-dioxo-octahydro-1H-inden-4-yl]propanoate	3-[(3aS,4S,7aS)-7a-Methyl-1,5-dioxo-octahydro-1H-inden-4-yl]propanoate; 9,17-Dioxo-1,2,3,4,10,19-hexanorandrostan-5-oic acid; DOHNAA; HIP	C20199
423	239.003	1	0.423781	126663	-0.000876219	C10H8O5S	-H(-)	100	1,2-Dihydroxynaphthalene-6-sulfonate	1,2-Dihydroxynaphthalene-6-sulfonate	C16196
424	239.202	1	0.904821	9310.84	-3.00516e-05	C15H28O2	-H(-)	100	Cryptomeridiol	Cryptomeridiol; Proximadiol	C17676
425	240.051	1	0.876024	5829.55	0.000262682	C10H11NO6	-H(-)	100	N-(2,3-Dihydroxybenzoyl)-L-serine	2,3-Dihydroxy-N-benzoyl-L-serine; 2,3-Dihydroxybenzoylserine; N-(2,3-Dihydroxybenzoyl)-L-serine	C04204
425	240.051	1	0.876024	5829.55	0.00123317	C10H12N2O3S	-H(-) [+1]	35	Bentazone	Bentazone	C10965
425	240.051	1	0.876024	5829.55	0.00123317	C10H12N2O3S	-H(-) [+1]	35	S 1319	S 1319	C16880
426	240.124	1	0.973273	24118.1	-0.000368294	C12H19NO4	-H(-)	100	N-(3-Oxooctanoyl)homoserine lactone	N-(3-Oxooctanoyl)-L-homoserine lactone; N-(3-Oxooctanoyl)homoserine lactone; OOHL	C11841
427	241.013	1	0.945824	56115.7	-0.00086717	C6H11O8P	-H(-)	100	D-myo-Inositol 1,2-cyclic phosphate	1D-myo-Inositol 1,2-cyclic phosphate; D-myo-Inositol 1,2-cyclic phosphate	C04299
427	241.013	1	0.945824	56115.7	-0.00086717	C6H11O8P	-H(-)	100	6-Deoxy-5-ketofructose 1-phosphate	1-Deoxy-D-threo-hexo-2,5-diulose 6-phosphate; 6-Deoxy-5-ketofructose 1-phosphate	C16848
428	241.071	1	0.938915	16146.2	0.00172184	C12H10N4O2	-H(-)	31	Lumichrome	7,8-Dimethylalloxazine; Lumichrome	C01727
429	241.083	1	0.87943	38891.4	-0.000372618	C10H14N2O5	-H(-)	100	Thymidine	Deoxythymidine; Thymidine	C00214
429	241.083	1	0.87943	38891.4	-0.000372618	C10H14N2O5	-H(-)	100	HC Yellow No. 4	2-[[2-(2-Hydroxyethoxy)-4-nitrophenyl]amino]-ethanol; HC Yellow No. 4	C19431
430	241.108	1	0.953116	15791.4	0.000992699	C13H14N4O	-H(-)	100	Diphenylcarbazide	Diphenylcarbazide	C11232
431	243.028	1	0.940893	51001.7	-0.000186962	C6H13O8P	-H(-)	100	L-Fuculose 1-phosphate	L-Fuculose 1-phosphate	C01099
431	243.028	1	0.940893	51001.7	-0.000186962	C6H13O8P	-H(-)	100	L-Rhamnulose 1-phosphate	L-Rhamnulose 1-phosphate	C01131
431	243.028	1	0.940893	51001.7	-0.000186962	C6H13O8P	-H(-)	100	L-Fucose 1-phosphate	6-Deoxy-L-galactose 1-phosphate; L-Fucose 1-phosphate; beta-L-Fucose 1-phosphate	C02985
431	243.028	1	0.940893	51001.7	-0.000186962	C6H13O8P	-H(-)	100	2-Deoxy-D-glucose 6-phosphate	2-Deoxy-D-glucose 6-phosphate	C06369
432	243.062	1	0.953386	61564.5	0.000124379	C9H12N2O6	-H(-)	100	Uridine	Uridine	C00299
432	243.062	1	0.953386	61564.5	0.000124379	C9H12N2O6	-H(-)	100	Pseudouridine	Pseudouridine	C02067
432	243.062	1	0.953386	61564.5	0.000124379	C9H12N2O6	-H(-)	100	Spongouridine	Spongouridine	C16745
433	243.171	1	0.801388	33119	-2.09718e-05	C12H24N2O3	-H(-)	100	N-(6-Aminohexanoyl)-6-aminohexanoate	N-(6-Aminohexanoyl)-6-aminohexanoate	C01255
433	243.171	1	0.801388	33119	-2.09718e-05	C12H24N2O3	-H(-)	100	Leucyl-leucine	Leucyl-leucine	C11332
434	243.196	1	0.916397	94282.5	7.4821e-05	C14H28O3	-H(-)	100	2S-Hydroxytetradecanoic acid	2S-Hydroxytetradecanoate; 2S-Hydroxytetradecanoic acid	C13790
435	244.085	1	0.922885	30836.7	-0.000606136	C11H11N5O2	-H(-)	100	Debromohymenialdisine	(Z)-Debromohymenialdisine; DBH; Debromohymenialdisine	C19897
435	244.085	1	0.922885	30836.7	-0.000961013	C10H16N2O3S	-H(-) [+1]	65	Biotin	Biotin; Coenzyme R; D-Biotin; Vitamin H	C00120
435	244.085	1	0.922885	30836.7	-0.000961013	C10H16N2O3S	-H(-) [+1]	65	C20818	C20818; Carbapenem biosynthesis intermediate 2	C20818
436	244.155	1	0.972435	14022.9	3.88773e-05	C12H23NO4	-H(-)	100	Isovalerylcarnitine	Isovalerylcarnitine; O-Isovaleryl-L-carnitine	C20826
437	245.043	1	0.928329	170991	2.03648e-05	C6H15O8P	-H(-)	100	Glycerophosphoglycerol	Glycerophosphoglycerol	C03274
438	245.114	1	0.92347	39795.4	1.59059e-05	C10H18N2O5	-H(-)	100	2,4-Bis(acetamido)-2,4,6-trideoxy-beta-L-altropyranose	2,4-Bis(acetamido)-2,4,6-trideoxy-beta-L-altropyranose	C19972
438	245.114	1	0.92347	39795.4	1.59059e-05	C10H18N2O5	-H(-)	100	2,4-Diacetamido-2,4,6-trideoxy-D-mannopyranose	2,4-Diacetamido-2,4,6-trideoxy-D-mannopyranose; 2,4-Diacetamido-2,4,6-trideoxy-alpha-D-mannopyranose	C20424
439	246.032	1	0.861259	6444.77	0.000736394	C13H10ClNO2	-H(-)	25	3-Chlorosalicylanilide	3-Chlorosalicylanilide	C11290
440	246.064	1	0.794246	13409.1	-0.00204498	C9H13NO7	-H(-)	19	N-Succinyl-L-glutamate	(2S)-2-(3-Carboxypropanoylamino)pentanedioic acid; N-Succinyl-L-glutamate	C05931
441	246.075	1	0.939305	9191.39	0.00223757	C13H13NO4	-H(-)	14	N-(4-Coumaroyl)-L-homoserine lactone	N-(4-Coumaroyl)-L-homoserine lactone	C20677
442	246.098	1	0.931693	11649.2	0.000169234	C10H17NO6	-H(-)	100	Linamarin	Linamarin; Phaseolunatin	C01594
442	246.098	1	0.931693	11649.2	0.000169234	C10H17NO6	-H(-)	100	Valinopine	Valinopine	C19976
443	247.096	1	0.918889	20201	0.00158235	C14H16O4	-H(-)	39	Prenyl caffeate	Prenyl caffeate	C10487
443	247.096	1	0.918889	20201	0.00158235	C14H16O4	-H(-)	39	3-Dimethylallyl-4-hydroxyphenylpyruvate	3-Dimethylallyl-4-hydroxyphenylpyruvate; 3-[4-Hydroxy-3-(2-methylprop-1-en-1-yl)phenyl]-2-oxopropanoate	C12456
443	247.096	1	0.918889	20201	0.00158235	C14H16O4	-H(-)	39	Pyriculol	Pyriculol	C16788
443	247.096	1	0.918889	20201	0.00158235	C14H16O4	-H(-)	39	Mycorradicin	Mycorradicin	C20426
444	248.071	1	0.847907	8762.56	0.000446771	C16H11NO2	-H(-)	100	Dubamine	Dubamine	C10661
445	249.042	1	0.910733	6515.18	-0.00187779	C12H10O6	-H(-)	24	2-Hydroxy-6-oxo-6-(2-hydroxyphenoxy)-hexa-2,4-dienoate	2-Hydroxy-6-oxo-6-(2-hydroxyphenoxy)-hexa-2,4-dienoate	C07734
445	249.042	1	0.910733	6515.18	-0.00107212	C11H8N2O5	-H(-) [+2]	20	(E)-2-(2-Furyl)-3-(5-nitro-2-furyl)acrylamide	(E)-2-(2-Furyl)-3-(5-nitro-2-furyl)acrylamide	C04621
445	249.042	1	0.910733	6515.18	-0.00107212	C11H8N2O5	-H(-) [+2]	20	(Z)-2-(2-Furyl)-3-(5-nitro-2-furyl)acrylamide	(Z)-2-(2-Furyl)-3-(5-nitro-2-furyl)acrylamide	C04622
445	249.042	1	0.910733	6515.18	-0.00107212	C11H8N2O5	-H(-) [+2]	20	AF-2	2-(2-Furyl)-3-(5-nitro-2-furyl)acrylamide; AF-2; Furylfuramide	C19558
446	249.077	1	0.838607	9454.68	0.000115334	C13H14O5	-H(-)	100	Citrinin	Citrinin	C16765
447	249.112	1	0.944109	7878.84	0.000941211	C14H18O4	-H(-)	100	Diisopropyl phthalate	Diisopropyl phthalate	C14468
447	249.112	1	0.944109	7878.84	0.000941211	C14H18O4	-H(-)	100	Di-n-propylphthalate	Di-n-propylphthalate; Dipropyl phthalate	C14469
448	249.125	1	0.931105	12352.9	-0.0001014	C13H18N2O3	-H(-)	100	N-Caffeoylputrescine	N-Caffeoylputrescine	C03002
448	249.125	1	0.931105	12352.9	-0.0001014	C13H18N2O3	-H(-)	100	Heptabarbital	Heptabarbital	C17725
449	249.149	1	0.841512	24029.5	0.000427088	C15H22O3	-H(-)	100	Gemfibrozil	Gemfibrozil	C07020
449	249.149	1	0.841512	24029.5	0.000427088	C15H22O3	-H(-)	100	Arbusculin A	Arbusculin A	C09295
449	249.149	1	0.841512	24029.5	0.000427088	C15H22O3	-H(-)	100	Ipomeamarone	(+)-Ngaione; Ipomeamarone	C09689
449	249.149	1	0.841512	24029.5	0.000427088	C15H22O3	-H(-)	100	Piperdial	Piperdial	C09711
449	249.149	1	0.841512	24029.5	0.000427088	C15H22O3	-H(-)	100	Warburganal	Warburganal	C09748
449	249.149	1	0.841512	24029.5	0.000427088	C15H22O3	-H(-)	100	Xanthoxin	2-cis,4-trans-Xanthoxin; Xanthoxin	C13453
449	249.149	1	0.841512	24029.5	0.000427088	C15H22O3	-H(-)	100	Abscisic alcohol	Abscisic alcohol	C13456
449	249.149	1	0.841512	24029.5	0.000427088	C15H22O3	-H(-)	100	2-Ethylhexyl-4-hydroxybenzoate	2-Ethylhexyl-4-hydroxybenzoate	C14716
449	249.149	1	0.841512	24029.5	0.000427088	C15H22O3	-H(-)	100	1-Deoxy-11beta-hydroxypentalenate	1-Deoxy-11beta-hydroxypentalenate	C20403
449	249.149	1	0.841512	24029.5	0.000427088	C15H22O3	-H(-)	100	Pentalenate	Pentalenate	C20405
450	249.186	1	0.938596	8630.45	-0.000130687	C16H26O2	-H(-)	100	Methyl farnesoate	Methyl farnesoate	C16503
451	249.223	1	0.904111	2101.74	-0.000198032	C17H30O	-H(-)	100	(+)-12-(2-Cyclopenten-1-yl)-2-dodecanone	(+)-12-(2-Cyclopenten-1-yl)-2-dodecanone	C15464
452	250.093	1	0.932259	12125.3	3.29652e-05	C9H17NO7	-H(-)	100	Muramic acid	2-Amino-3-O-D-1-carboxyethyl-2-deoxy-D-glucose; 3-O-alpha-Carboxyethyl-D-glucosamine; Muramic acid	C06470
453	250.109	1	0.931862	5755.35	-0.000329745	C13H17NO4	-H(-)	100	Ac-Tyr-OEt	Ac-Tyr-OEt; Ethyl N-alpha-acetyl-tyrosinate; N-Acetyl-L-tyrosine ethyl ester	C01657
454	250.128	1	0.859434	4762.47	-0.000937477	C14H21NOS	-H(-)	100	Prosulfocarb	Prosulfocarb	C18760
454	250.128	1	0.859434	4762.47	-0.00052549	C13H18N2O3	-H(-) [+1]	60	N-Caffeoylputrescine	N-Caffeoylputrescine	C03002
454	250.128	1	0.859434	4762.47	-0.00052549	C13H18N2O3	-H(-) [+1]	60	Heptabarbital	Heptabarbital	C17725
455	251.079	1	0.893468	41570.4	-0.000110309	C10H12N4O4	-H(-)	100	Nebularine	N-D-Ribosylpurine; Nebularine; Purine riboside	C01736
455	251.079	1	0.893468	41570.4	-0.000110309	C10H12N4O4	-H(-)	100	Deoxyinosine	Deoxyinosine	C05512
455	251.079	1	0.893468	41570.4	-0.000110309	C10H12N4O4	-H(-)	100	N-D-Ribosylpurine	N-D-Ribosylpurine; Purine nucleoside; Purine ribonucleoside	C15586
456	251.166	1	0.939187	25544.1	-0.000267989	C15H24O3	-H(-)	100	Cuauhtemone	Cuauhtemone	C09645
456	251.166	1	0.939187	25544.1	-0.000267989	C15H24O3	-H(-)	100	Juvenile hormone III acid	Juvenile hormone III acid	C16504
456	251.166	1	0.939187	25544.1	-0.000267989	C15H24O3	-H(-)	100	Sugetriol	Sugetriol	C17502
456	251.166	1	0.939187	25544.1	-0.000267989	C15H24O3	-H(-)	100	Kikkanol C	Kikkanol C	C17605
456	251.166	1	0.939187	25544.1	-0.000267989	C15H24O3	-H(-)	100	Kikkanol E	Kikkanol E	C17607
456	251.166	1	0.939187	25544.1	-0.000267989	C15H24O3	-H(-)	100	Indicumenone	Indicumenone	C17612
457	251.238	1	0.897987	874.27	-2.11851e-05	C17H32O	-H(-)	100	Civetol	Civetol	C17815
458	252.073	1	0.942365	7606.93	0.000813189	C9H11N5O4	-H(-)	100	Neopterin	6-(D-erythro-1,2,3-Trihydroxypropyl)pterin; 6-D-erythro-Neopterin; D-Neopterin; D-erythro-Neopterin; Neopterin; [S-(R*,S*)]-2-Amino-6-(1,2,3-trihydroxypropyl)-1H-pteridin-4-on; [S-(R*,S*)]-2-amino-6-(1,2,3-trihydroxypropyl)-1H-pteridin-4-one; [S-(R*,S*)]-2-amino-6-(1,2,3-trihydroxypropyl)-1H-pteridine-4-one	C05926
459	252.099	1	0.953387	12700.5	-0.000196598	C11H15N3O4	-H(-)	100	Pyricarbate	Pyricarbate; Pyridinol carbamate	C12842
460	252.104	1	0.723552	7977.4	-0.000886179	C16H15NO2	-H(-)	100	Cinnamyl anthranilate	Cinnamyl anthranilate	C19374
461	253.072	1	0.930481	8713.46	-0.00087613	C6H15N4O5P	-H(-)	100	L-Arginine phosphate	Arginine phosphate; L-Arginine phosphate; L-Arginine-NG-phosphoric acid; N(omega)-Phospho-L-arginine; N-Phospho-L-arginine; N5-[Imino(phosphonoamino)methyl]L-ornithine; Phosphoarginine; Phosphoarginine A; omega-N-Phosphoarginine	C05945
462	253.084	1	0.946503	8900.32	-0.000588857	C11H14N2O5	-H(-)	100	2-Hydroxyfelbamate	2-Hydroxyfelbamate	C16582
462	253.084	1	0.946503	8900.32	-0.000588857	C11H14N2O5	-H(-)	100	p-Hydroxyfelbamate	p-Hydroxyfelbamate	C16584
463	253.093	1	0.908999	20927.9	0.000136765	C9H18O8	-H(-)	100	3-beta-D-Galactosyl-sn-glycerol	3-beta-D-Galactosyl-sn-glycerol; Galactosylglycerol	C05401
463	253.093	1	0.908999	20927.9	0.000136765	C9H18O8	-H(-)	100	2-(beta-D-Glucosyl)-sn-glycerol	2-(beta-D-Glucosyl)-sn-glycerol	C11546
464	253.12	1	0.923462	32251.1	-0.000231126	C12H18N2O4	-H(-)	100	Midodrine	Midodrine	C07890
465	253.181	1	0.932805	23325.8	-1.11336e-06	C15H26O3	-H(-)	100	Kikkanol A	Kikkanol A	C17603
465	253.181	1	0.932805	23325.8	-1.11336e-06	C15H26O3	-H(-)	100	Kikkanol D	Kikkanol D	C17606
465	253.181	1	0.932805	23325.8	-1.11336e-06	C15H26O3	-H(-)	100	Kikkanol F	Kikkanol F	C17608
465	253.181	1	0.932805	23325.8	-1.11336e-06	C15H26O3	-H(-)	100	Chrysanthetriol	Chrysanthetriol	C17610
465	253.181	1	0.932805	23325.8	-1.11336e-06	C15H26O3	-H(-)	100	Prohydrojasmon	Prohydrojasmon	C18538
466	254.033	1	0.822298	4258.44	-0.00204703	C10H9NO7	-H(-)	19	5-(3'-Carboxy-3'-oxopropyl)-4,6-dihydroxypicolinate	5-(3'-Carboxy-3'-oxopropyl)-4,6-dihydroxypicolinate; 5-(gamma-Carboxy-gamma-oxopropyl)-4,6-dihydroxypicolinate	C05656
467	254.104	1	0.950634	8792.67	-0.000199287	C12H17NO5	-H(-)	100	N-D-Glucosylarylamine	N-D-Glucosylarylamine	C03142
467	254.104	1	0.950634	8792.67	0.000853569	C12H18N2O2S	-H(-) [+1]	57	Thiamylal	5-Allyl-5-(1-methylbutyl)-2-thiobarbituric acid; Thiamylal	C07846
468	254.116	1	0.952859	7245.35	-0.000904778	C11H17N3O4	-H(-)	100	HC Blue No.1	2,2'-[[4-(Methylamino)-3-nitrophenyl]imino]bisethanol; HC Blue No.1	C19247
469	255.031	1	0.886047	18826.3	-0.000821486	C14H8O5	-H(-)	100	Anthragallol	Anthragallol	C10297
469	255.031	1	0.886047	18826.3	-0.000821486	C14H8O5	-H(-)	100	Purpurin	Purpurin	C10395
470	255.067	1	0.953005	17200.3	-0.00109534	C15H12O4	-H(-)	86	3,9-Dihydroxypterocarpan	(6aR,11aR)-3,9-Dihydroxypterocarpan; 3,9-Dihydroxypterocarpan	C04271
470	255.067	1	0.953005	17200.3	-0.00109534	C15H12O4	-H(-)	86	Isoliquiritigenin	Isoliquiritigenin	C08650
470	255.067	1	0.953005	17200.3	-0.00109534	C15H12O4	-H(-)	86	Liquiritigenin	7,4'-Dihydroxyflavanone; Liquiritigenin	C09762
470	255.067	1	0.953005	17200.3	-0.00109534	C15H12O4	-H(-)	86	Pinocembrin	5,7-Dihydroxyflavanone; Pinocembrin	C09827
470	255.067	1	0.953005	17200.3	-0.00109534	C15H12O4	-H(-)	86	Hydrangenol	Hydrangenol	C10262
470	255.067	1	0.953005	17200.3	-0.00109534	C15H12O4	-H(-)	86	3',5'-Dihydroxyflavanone	3',5'-Dihydroxyflavanone	C15609
470	255.067	1	0.953005	17200.3	-0.00109534	C15H12O4	-H(-)	86	Pinocembrin chalcone	Pinocembrin chalcone	C16404
470	255.067	1	0.953005	17200.3	-0.00109534	C15H12O4	-H(-)	86	Aloe emodin anthrone	Aloe emodin anthrone	C16760
470	255.067	1	0.953005	17200.3	-0.00109534	C15H12O4	-H(-)	86	cis-3,4-Phenanthrenedihydrodiol-4-carboxylate	cis-3,4-Phenanthrenedihydrodiol-4-carboxylate	C18256
471	255.087	1	0.938556	21897.5	3.7561e-05	C12H16O6	-H(-)	100	Phenylgalactoside	Phenylgalactoside	C02578
471	255.087	1	0.938556	21897.5	3.7561e-05	C12H16O6	-H(-)	100	Aryl beta-D-glucoside	Aryl beta-D-glucoside	C03097
471	255.087	1	0.938556	21897.5	3.7561e-05	C12H16O6	-H(-)	100	Phenyl beta-D-glucopyranoside	Phenyl beta-D-glucopyranoside; Phenylglucoside	C11611
472	255.092	1	0.799735	29585.4	0.000199891	C10H16N4O2S	-H(-)	100	Buthidazole	Buthidazole	C19112
472	255.092	1	0.799735	29585.4	-5.95081e-05	C9H13N5O4	-H(-) [+1]	50	2-Amino-4-hydroxy-6-(D-erythro-1,2,3-trihydroxypropyl)-7,8-dihydropteridine	2-Amino-4-hydroxy-6-(D-erythro-1,2,3-trihydroxypropyl)-7,8-dihydropteridine; 7,8-Dihydroneopterin; Dihydroneopterin	C04874
473	257.078	1	0.94722	26423	0.000201993	C10H14N2O6	-H(-)	100	(1-Ribosylimidazole)-4-acetate	(1-Ribosylimidazole)-4-acetate	C05131
473	257.078	1	0.94722	26423	0.000201993	C10H14N2O6	-H(-)	100	Spongothymidine	Spongothymidine	C16744
474	257.176	1	0.929931	73051.4	-2.47911e-05	C14H26O4	-H(-)	100	Dibutyl adipate	Di-n-butyl adipate; Dibutyl adipate	C14253
474	257.176	1	0.929931	73051.4	-2.47911e-05	C14H26O4	-H(-)	100	Diisobutyl adipate	Diisobutyl adipate	C14260
475	258.039	1	0.887216	23043	-0.000777303	C6H14NO8P	-H(-)	100	D-Glucosamine 6-phosphate	D-Glucosamine 6-phosphate; D-Glucosamine phosphate	C00352
475	258.039	1	0.887216	23043	-0.000777303	C6H14NO8P	-H(-)	100	1-Amino-1-deoxy-scyllo-inositol 4-phosphate	1-Amino-1-deoxy-scyllo-inositol 4-phosphate; scyllo-Inosamine 4-phosphate	C01283
475	258.039	1	0.887216	23043	-0.000777303	C6H14NO8P	-H(-)	100	D-Galactosamine 1-phosphate	D-Galactosamine 1-phosphate	C03783
475	258.039	1	0.887216	23043	-0.000777303	C6H14NO8P	-H(-)	100	alpha-D-Glucosamine 1-phosphate	D-Glucosamine 1-phosphate; alpha-D-Glucosamine 1-phosphate	C06156
475	258.039	1	0.887216	23043	-0.000777303	C6H14NO8P	-H(-)	100	D-Galactosamine 6-phosphate	D-Galactosamine 6-phosphate	C06377
475	258.039	1	0.887216	23043	-0.000777303	C6H14NO8P	-H(-)	100	Kanosamine 6-phosphate	D-Kanosamine 6-phosphate; Kanosamine 6-phosphate	C12213
475	258.039	1	0.887216	23043	-0.000777303	C6H14NO8P	-H(-)	100	Aminofructose 6-phosphate	Amino-D-fructose 6-phosphate; Aminofructose 6-phosphate	C12214
476	259.023	1	0.882284	543594	-9.2274e-05	C6H13O9P	-H(-)	100	D-Fructose 6-phosphate	D-Fructose 6-phosphate; D-Fructose 6-phosphoric acid; Neuberg ester	C00085
476	259.023	1	0.882284	543594	-9.2274e-05	C6H13O9P	-H(-)	100	D-Glucose 6-phosphate	D-Glucose 6-phosphate; Glucose 6-phosphate; Robison ester	C00092
476	259.023	1	0.882284	543594	-9.2274e-05	C6H13O9P	-H(-)	100	D-Glucose 1-phosphate	Cori ester; D-Glucose 1-phosphate; D-Glucose alpha-1-phosphate; alpha-D-Glucose 1-phosphate	C00103
476	259.023	1	0.882284	543594	-9.2274e-05	C6H13O9P	-H(-)	100	D-Mannose 6-phosphate	D-Mannose 6-phosphate	C00275
476	259.023	1	0.882284	543594	-9.2274e-05	C6H13O9P	-H(-)	100	alpha-D-Galactose 1-phosphate	alpha-D-Galactopyranose 1-phosphate; alpha-D-Galactose 1-phosphate	C00446
476	259.023	1	0.882284	543594	-9.2274e-05	C6H13O9P	-H(-)	100	D-Mannose 1-phosphate	D-Mannose 1-phosphate; alpha-D-Mannose 1-phosphate	C00636
476	259.023	1	0.882284	543594	-9.2274e-05	C6H13O9P	-H(-)	100	beta-D-Glucose 1-phosphate	beta-D-Glucose 1-phosphate	C00663
476	259.023	1	0.882284	543594	-9.2274e-05	C6H13O9P	-H(-)	100	alpha-D-Glucose 6-phosphate	alpha-D-Glucose 6-phosphate	C00668
476	259.023	1	0.882284	543594	-9.2274e-05	C6H13O9P	-H(-)	100	Hexose 1-phosphate	Hexose 1-phosphate	C01002
476	259.023	1	0.882284	543594	-9.2274e-05	C6H13O9P	-H(-)	100	D-Fructose 1-phosphate	D-Fructose 1-phosphate	C01094
476	259.023	1	0.882284	543594	-9.2274e-05	C6H13O9P	-H(-)	100	D-Tagatose 6-phosphate	D-Tagatose 6-phosphate	C01097
476	259.023	1	0.882284	543594	-9.2274e-05	C6H13O9P	-H(-)	100	D-Galactose 6-phosphate	6-Phospho-D-galactose; D-Galactose 6-phosphate	C01113
476	259.023	1	0.882284	543594	-9.2274e-05	C6H13O9P	-H(-)	100	alpha-D-Hexose 1-phosphate	alpha-D-Hexose 1-phosphate	C01171
476	259.023	1	0.882284	543594	-9.2274e-05	C6H13O9P	-H(-)	100	beta-D-Glucose 6-phosphate	beta-D-Glucose 6-phosphate	C01172
476	259.023	1	0.882284	543594	-9.2274e-05	C6H13O9P	-H(-)	100	Inositol 1-phosphate	1D-myo-Inositol 1-monophosphate; 1D-myo-Inositol 1-phosphate; D-myo-Inositol 1-phosphate; Inositol 1-phosphate; myo-Inositol 1-phosphate	C01177
476	259.023	1	0.882284	543594	-9.2274e-05	C6H13O9P	-H(-)	100	Sorbose 1-phosphate	L-Sorbose 1-phosphate; L-Sorbose 1P; L-xylo-Hexulose 1-phosphate; Sorbose 1-phosphate	C02888
476	259.023	1	0.882284	543594	-9.2274e-05	C6H13O9P	-H(-)	100	D-Allose 6-phosphate	D-Allose 6-phosphate	C02962
476	259.023	1	0.882284	543594	-9.2274e-05	C6H13O9P	-H(-)	100	D-Hexose 6-phosphate	D-Hexose 6-phosphate	C02965
476	259.023	1	0.882284	543594	-9.2274e-05	C6H13O9P	-H(-)	100	Aldohexose 6-phosphate	Aldohexose 6-phosphate	C03251
476	259.023	1	0.882284	543594	-9.2274e-05	C6H13O9P	-H(-)	100	beta-D-Fructose 2-phosphate	beta-D-Fructofuranose 2-phosphate; beta-D-Fructose 2-phosphate	C03267
476	259.023	1	0.882284	543594	-9.2274e-05	C6H13O9P	-H(-)	100	D-Galactose 1-phosphate	D-Galactose 1-phosphate	C03384
476	259.023	1	0.882284	543594	-9.2274e-05	C6H13O9P	-H(-)	100	myo-Inositol 4-phosphate	1D-myo-Inositol 4-monophosphate; 1D-myo-Inositol 4-phosphate; D-myo-Inositol 4-phosphate; Inositol 4-phosphate; myo-Inositol 4-phosphate	C03546
476	259.023	1	0.882284	543594	-9.2274e-05	C6H13O9P	-H(-)	100	D-Hamamelose 2(1)-phosphate	D-Hamamelose 2(1)-phosphate	C03606
476	259.023	1	0.882284	543594	-9.2274e-05	C6H13O9P	-H(-)	100	(3S,4R)-Ketose 1-phosphate	(3S,4R)-Ketose 1-phosphate	C03654
476	259.023	1	0.882284	543594	-9.2274e-05	C6H13O9P	-H(-)	100	alpha-D-Hexose 6-phosphate	alpha-D-Hexose 6-phosphate	C03735
476	259.023	1	0.882284	543594	-9.2274e-05	C6H13O9P	-H(-)	100	alpha-D-Glucose 3-phosphate	alpha-D-Glucose 3-phosphate	C03811
476	259.023	1	0.882284	543594	-9.2274e-05	C6H13O9P	-H(-)	100	1D-myo-Inositol 3-phosphate	1D-myo-Inositol 3-monophosphate; 1D-myo-Inositol 3-phosphate; 1L-myo-Inositol 1-phosphate; D-myo-Inositol 3-monophosphate; D-myo-Inositol 3-phosphate; Inositol 3-monophosphate; Inositol 3-phosphate; L-myo-Inositol 1-phosphate; myo-Inositol 3-monophosphate; myo-Inositol 3-phosphate	C04006
476	259.023	1	0.882284	543594	-9.2274e-05	C6H13O9P	-H(-)	100	Fructose 1-phosphate(pyranose)	Fructose 1-phosphate(pyranose)	C05001
476	259.023	1	0.882284	543594	-9.2274e-05	C6H13O9P	-H(-)	100	beta-D-Fructose 6-phosphate	beta-D-Fructose 6-phosphate	C05345
476	259.023	1	0.882284	543594	-9.2274e-05	C6H13O9P	-H(-)	100	D-arabino-Hex-3-ulose 6-phosphate	D-arabino-3-Hexulose 6-phosphate; D-arabino-6-Phospho-hex-3-ulose; D-arabino-Hex-3-ulose 6-phosphate	C06019
476	259.023	1	0.882284	543594	-9.2274e-05	C6H13O9P	-H(-)	100	myo-Inositol 5-phosphate	1D-myo-Inositol 5-phosphate; myo-Inositol 5-phosphate	C06155
476	259.023	1	0.882284	543594	-9.2274e-05	C6H13O9P	-H(-)	100	L-Tagatose 6-phosphate	L-Tagatose 6-phosphate	C06312
476	259.023	1	0.882284	543594	-9.2274e-05	C6H13O9P	-H(-)	100	L-Gulose 1-phosphate	L-Gulose 1-phosphate	C15924
476	259.023	1	0.882284	543594	-9.2274e-05	C6H13O9P	-H(-)	100	beta-L-Galactose 1-phosphate	L-Galactose 1-phosphate; beta-L-Galactose 1-phosphate	C15926
476	259.023	1	0.882284	543594	-9.2274e-05	C6H13O9P	-H(-)	100	D-Allulose 6-phosphate	D-Allulose 6-phosphate	C18096
476	259.023	1	0.882284	543594	0.000790956	C7H17O4PS2	-H(-)	81	Oxydeprofos	Oxydeprofos	C18984
477	260.078	1	0.932208	14002.5	-0.000122712	C10H15NO7	-H(-)	100	Hymexazol O-glucoside	HOG; Hymexazol O-glucoside	C11102
477	260.078	1	0.932208	14002.5	-0.000122712	C10H15NO7	-H(-)	100	Hymexazol N-glucoside	HNG; Hymexazol N-glucoside	C11104
478	260.114	1	0.930968	52155	-0.000220126	C11H19NO6	-H(-)	100	Heterodendrin	Heterodendrin	C08332
478	260.114	1	0.930968	52155	-0.000220126	C11H19NO6	-H(-)	100	Lotaustralin	Lotaustralin	C08334
478	260.114	1	0.930968	52155	-0.000220126	C11H19NO6	-H(-)	100	Mycosporine	Mycosporine	C10607
479	261.11	1	0.918297	9836.91	-0.00126132	C10H18N2O6	-H(-)	66	Ornaline	Nopalinic acid; Ornaline	C01683
480	261.148	1	0.962097	13310.8	0.00162345	C16H22O3	-H(-)	37	3''-Hydroxy-geranylhydroquinone	3''-Hydroxy-geranylhydroquinone	C18132
481	262.093	1	0.847113	26838.7	-0.000177543	C10H17NO7	-H(-)	100	4-O-(beta-L-Arabinofuranosyl)-(2S,4S)-4-hydroxyproline	4-O-(beta-L-Arabinofuranosyl)-(2S,4S)-4-hydroxyproline	C20706
482	263.103	1	0.919992	9435.74	0.00076043	C13H16N2O4	-H(-)	100	Phenylacetylglutamine	N2-(2-Phenylacetyl)-L-glutamine; Phenylacetylglutamine; alpha-N-Phenylacetyl-L-glutamine	C04148
482	263.103	1	0.919992	9435.74	0.00076043	C13H16N2O4	-H(-)	100	Formyl-N-acetyl-5-methoxykynurenamine	Formyl-N-acetyl-5-methoxykynurenamine	C05642
483	263.128	1	0.942413	9203.19	0.00124867	C15H20O4	-H(-)	67	Abscisate	(+)-Abscisic acid; ABA; Abscisate; Abscisic acid	C06082
483	263.128	1	0.942413	9203.19	0.00124867	C15H20O4	-H(-)	67	Amaralin	Amaralin	C09291
483	263.128	1	0.942413	9203.19	0.00124867	C15H20O4	-H(-)	67	Artemisiifolin	Artemisiifolin	C09304
483	263.128	1	0.942413	9203.19	0.00124867	C15H20O4	-H(-)	67	Baileyin	Baileyin	C09349
483	263.128	1	0.942413	9203.19	0.00124867	C15H20O4	-H(-)	67	Chamissonin	Chamissonin	C09355
483	263.128	1	0.942413	9203.19	0.00124867	C15H20O4	-H(-)	67	Coronopilin	Coronopilin	C09381
483	263.128	1	0.942413	9203.19	0.00124867	C15H20O4	-H(-)	67	Florilenalin	Florilenalin	C09453
483	263.128	1	0.942413	9203.19	0.00124867	C15H20O4	-H(-)	67	Geigerin	Geigerin	C09456
483	263.128	1	0.942413	9203.19	0.00124867	C15H20O4	-H(-)	67	Granilin	Granilin	C09470
483	263.128	1	0.942413	9203.19	0.00124867	C15H20O4	-H(-)	67	Hymenolin	Hymenolin	C09481
483	263.128	1	0.942413	9203.19	0.00124867	C15H20O4	-H(-)	67	Ludovicin A	Ludovicin A	C09498
483	263.128	1	0.942413	9203.19	0.00124867	C15H20O4	-H(-)	67	Michelenolide	Michelenolide	C09506
483	263.128	1	0.942413	9203.19	0.00124867	C15H20O4	-H(-)	67	Pleniradin	Pleniradin	C09530
483	263.128	1	0.942413	9203.19	0.00124867	C15H20O4	-H(-)	67	Plenolin	Plenolin	C09531
483	263.128	1	0.942413	9203.19	0.00124867	C15H20O4	-H(-)	67	Ridentin	Ridentin	C09540
483	263.128	1	0.942413	9203.19	0.00124867	C15H20O4	-H(-)	67	Salonitenolide	Salonitenolide	C09542
483	263.128	1	0.942413	9203.19	0.00124867	C15H20O4	-H(-)	67	Vermeerin	Vermeerin	C09574
483	263.128	1	0.942413	9203.19	0.00124867	C15H20O4	-H(-)	67	Vulgarin	Vulgarin	C09600
483	263.128	1	0.942413	9203.19	0.00124867	C15H20O4	-H(-)	67	Hirsutic acid C	Hirsutic acid C	C09683
483	263.128	1	0.942413	9203.19	0.00124867	C15H20O4	-H(-)	67	Illudin S	Illudin S	C09688
483	263.128	1	0.942413	9203.19	0.00124867	C15H20O4	-H(-)	67	Phomenone	Phomenone	C09708
483	263.128	1	0.942413	9203.19	0.00124867	C15H20O4	-H(-)	67	Ascosalitoxin	Ascosalitoxin	C10766
483	263.128	1	0.942413	9203.19	0.00124867	C15H20O4	-H(-)	67	(-)-Abscisic acid	(-)-ABA; (-)-Abscisic acid	C11060
483	263.128	1	0.942413	9203.19	0.00124867	C15H20O4	-H(-)	67	Pentalenolactone D	Pentalenolactone D	C20399
483	263.128	1	0.942413	9203.19	0.00124867	C15H20O4	-H(-)	67	Neopentalenolactone D	Neopentalenolactone D	C20402
484	263.14	1	0.945757	10740.8	-7.31943e-05	C14H20N2O3	-H(-)	100	Feruloylputrescine	Feruloylputrescine; Subaphyllin	C10497
485	263.165	1	0.66634	25419.7	-5.64389e-05	C16H24O3	-H(-)	100	Dehydrojuvabione	(4R)-4-[(1R)-1,5-Dimethyl-3-oxo-4-hexenyl]-1-cyclohexene-1-carboxylic acid methyl ester; Dehydrojuvabione	C09657
485	263.165	1	0.66634	25419.7	-5.64389e-05	C16H24O3	-H(-)	100	5-Hydroxy-1-(4-hydroxyphenyl)-3-decanone	5-Hydroxy-1-(4-hydroxyphenyl)-3-decanone	C17747
486	263.202	1	0.930775	6435.15	-0.000122648	C17H28O2	-H(-)	100	Heptadecatrienoic acid	(8Z,11Z,14Z)-8,11,14-Heptadecatrienoic acid; Heptadecatrienoic acid	C16344
487	264.062	1	0.502764	20965.4	0.000971597	C11H11N3O5	-H(-)	100	Isoniazid alpha-ketoglutaric acid	Isoniazid alpha-ketoglutaric acid	C16625
488	264.073	1	0.927379	10499.7	0.000983943	C10H11N5O4	-H(-)	100	5'-Dehydroadenosine	5'-Dehydroadenosine	C11500
489	264.143	1	0.892496	3546.29	-0.000536583	C15H23NOS	-H(-)	100	Esprocarb	Esprocarb	C14526
489	264.143	1	0.892496	3546.29	-0.000109337	C14H20N2O3	-H(-) [+1]	64	Feruloylputrescine	Feruloylputrescine; Subaphyllin	C10497
490	265.047	1	0.901891	16960.6	0.000190117	C12H14N2OS2	-H(-)	100	Methoxybrassinin	Methoxybrassinin	C08506
491	265.057	1	0.784961	30141.9	0.000508753	C10H10N4O5	-H(-)	100	5'-Oxoinosine	5'-Dehydroinosine; 5'-Oxoinosine	C01993
492	265.181	1	0.799455	20422.6	-0.000241285	C16H26O3	-H(-)	100	Juvenile hormone II acid	(2E,6E)-(10R,11S)-10,11-Epoxy-3,7,11-trimethyltrideca-2,6-dienoate; (2E,6E)-(10R,11S)-10,11-Epoxy-3,7,11-trimethyltrideca-2,6-dienoic acid; (2E,6E)-10,11-Epoxy-3,7,11-trimethyltridecadienoic acid; Juvenile hormone II acid	C04834
492	265.181	1	0.799455	20422.6	-0.000241285	C16H26O3	-H(-)	100	Juvabione	Juvabione	C09693
492	265.181	1	0.799455	20422.6	-0.000241285	C16H26O3	-H(-)	100	Juvenile hormone III	Juvenile hormone III	C09694
493	265.217	1	0.944464	25014.1	0.000147999	C17H30O2	-H(-)	100	Hydroprene	Hydroprene	C18862
494	266.05	1	0.839622	6565.74	-0.00103312	C12H13NO4S	-H(-)	95	Oxycarboxin	Oxycarboxin	C10956
494	266.05	1	0.839622	6565.74	-0.000166161	C12H14N2OS2	-H(-) [+1]	59	Methoxybrassinin	Methoxybrassinin	C08506
495	266.089	1	0.949331	54551.9	0.000225441	C10H13N5O4	-H(-)	100	Adenosine	Adenosine	C00212
495	266.089	1	0.949331	54551.9	0.000225441	C10H13N5O4	-H(-)	100	Deoxyguanosine	2'-Deoxyguanosine; Deoxyguanosine	C00330
495	266.089	1	0.949331	54551.9	0.000225441	C10H13N5O4.	-H(-)	100	Vidarabine	9-beta-D-Arabino furanosyl adenine monohydrate; Vidarabine	C07195
495	266.089	1	0.949331	54551.9	0.000225441	C10H13N5O4	-H(-)	100	Zidovudine	3'-Azido-3'-deoxythymidine; AZT; Azidothymidine; Zidovudine	C07210
496	267.074	1	0.960191	160770	-0.000124825	C10H12N4O5	-H(-)	100	Inosine	Inosine	C00294
497	267.124	1	0.950811	34505.6	0.00130129	C15H16N4O	-H(-)	62	Ripazepam	Ripazepam	C19518
498	267.146	1	0.950217	10055.6	-0.00021774	C12H20N4O3	-H(-)	100	Histidylleucine	His-Leu; Histidylleucine; N-L-Histidyl-L-leucin	C05010
498	267.146	1	0.950217	10055.6	-0.000919645	C17H19N2O.	-H(-) [+1]	44	Pyronine Y	Pyronine; Pyronine Y	C11179
499	267.233	1	0.508395	21244.1	-0.0001461	C17H32O2	-H(-)	100	omega-Cyclohexylundecanoic acid	Cyclohexaneundecanoic acid; omega-Cyclohexylundecanoic acid	C12100
499	267.233	1	0.508395	21244.1	-0.0001461	C17H32O2	-H(-)	100	9E-Heptadecenoic acid	(E)-Heptadec-9-enoic acid; 9E-Heptadecenoic acid	C16536
500	267.269	1	0.717169	2609.6	1.38803e-05	C18H36O	-H(-)	100	Octadecanal	Octadecanal	C01838
501	268.023	1	0.608088	13276.7	-0.000651992	C7H12NO8P	-H(-)	100	N-Acetyl-L-glutamate 5-phosphate	N-Acetyl-L-glutamate 5-phosphate; N-Acetyl-L-glutamyl 5-phosphate	C04133
501	268.023	1	0.608088	13276.7	0.000232431	C8H16NO3PS2	-H(-)	100	Mephosfolan	Mephosfolan	C19007
502	269.018	1	0.754661	7209.94	-0.000789985	C9H10N4O2S2	-H(-)	100	Sulfamethizole	Sulfamethizole	C08050
503	269.046	1	0.923392	10368.5	-0.000261517	C15H10O5	-H(-)	100	Apigenin	4',5,7-Trihydroxyflavone; 5,7,4'-Trihydroxyflavone; Apigenin	C01477
503	269.046	1	0.923392	10368.5	-0.000261517	C15H10O5	-H(-)	100	2'-Hydroxydaidzein	2'-Hydroxydaidzein; 3-(2,4-Dihydroxyphenyl)-7-hydroxychromen-4-one	C02495
503	269.046	1	0.923392	10368.5	-0.000261517	C15H10O5	-H(-)	100	Genistein	5,7,4'-Trihydroxyisoflavone; Genistein	C06563
503	269.046	1	0.923392	10368.5	-0.000261517	C15H10O5	-H(-)	100	Sulphuretin	Sulfuretin; Sulphuretin	C08730
503	269.046	1	0.923392	10368.5	-0.000261517	C15H10O5	-H(-)	100	Baicalein	5,6,7-Trihydroxyflavone; Baicalein	C10023
503	269.046	1	0.923392	10368.5	-0.000261517	C15H10O5	-H(-)	100	Resokaempherol	3,7,4'-Trihydroxyflavone; 5-Deoxykaempferol; Resokaempherol	C10037
503	269.046	1	0.923392	10368.5	-0.000261517	C15H10O5	-H(-)	100	Galangin	3,5,7-Trihydroxyflavone; Galangin	C10044
503	269.046	1	0.923392	10368.5	-0.000261517	C15H10O5	-H(-)	100	Norwogonin	5,7,8-Trihydroxyflavone; Norwogonin	C10113
503	269.046	1	0.923392	10368.5	-0.000261517	C15H10O5	-H(-)	100	Aloe-emodin	Aloe-emodin	C10294
503	269.046	1	0.923392	10368.5	-0.000261517	C15H10O5	-H(-)	100	Emodin	Emodin	C10343
503	269.046	1	0.923392	10368.5	-0.000261517	C15H10O5	-H(-)	100	Lucidin	Lucidin	C10369
503	269.046	1	0.923392	10368.5	-0.000261517	C15H10O5	-H(-)	100	Morindone	1,2,5-Trihydroxy-6-methyl-9,10-anthracenedione; Morindone	C10376
503	269.046	1	0.923392	10368.5	-0.000261517	C15H10O5	-H(-)	100	Norobtusifolin	2-Hydroxychrysophanol; Norobtusifolin	C10379
[truncated: 1,271 more rows]

## Sheet: intensities
MF6_5_MF_fall_Gut	Pollen2_control_spring_Pollen	22_3_S_spring_Gut	CL4_4_CL_fall_Gut	5_1_CL_spring_Gut	Fp_11_Fp_fall_Gut	2_3_MF_spring_Gut	7_6_G_spring_Gut	MF6_9_MF_fall_Gut	Fp_2_Fp_fall_Gut	22_2_S_spring_Gut	MF6_1_MF_fall_Gut	Fp_9_Fp_fall_Gut	CL4_12_CL_fall_Gut	MF7_12_MF_fall_Gut	MF6_4_MF_fall_Gut	MF7_10_MF_fall_Gut	Fp_4_Fp_fall_Gut	6_6_CL_spring_Gut	2_5_MF_spring_Gut	22_7_S_spring_Gut	CL4_9_CL_fall_Gut	Fp_10_Fp_fall_Gut	Pollen7_control_fall_Pollen	22_10_S_spring_Gut	7_3_G_spring_Gut	6_2_CL_spring_Gut	2_7_MF_spring_Gut	2_8_MF_spring_Gut	6_1_CL_spring_Gut	7_10_G_spring_Gut	MF7_8_MF_fall_Gut	CL4_3_CL_fall_Gut	CL3_7_CL_fall_Gut	2_4_MF_spring_Gut	Pollen10_control_fall_Pollen	2_6_MF_spring_Gut	Fp_1_Fp_fall_Gut	Pollen9_control_fall_Pollen	MF7_4_MF_fall_Gut	7_2_G_spring_Gut	Pollen8_control_fall_Pollen	Pollen1_control_spring_Pollen	CL4_8_CL_fall_Gut	CL3_8_CL_fall_Gut	Fp_12_Fp_fall_Gut	7_1_G_spring_Gut	MF6_7_MF_fall_Gut	22_8_S_spring_Gut	22_4_S_spring_Gut
4385	13158.5	7894.5	7910	9523.5	4863	5243.5	5490.5	5883.5	5420	7136	8138	4619	5766	5633.5	5601.5	6068	4296.5	8385	6283.5	6622	6107.5	5243.5	13806	7161	5206	5950	4824	5825.5	8126.5	4842	6039.5	6917.5	8218	5410.5	11768.5	5737.5	5122	12219	7632	4776	11880	14573	7400	8556	4812	5939	6997	5095	6518
21220.5	57028	15330.5	18372	24754.5	22107	19857.5	22205	23189	25628.5	13479.5	25266.5	22457	19251.5	23146	21508	27490	24541.5	20020	23776	10864.5	18038.5	23672.5	60939.5	15904	20483.5	18721.5	21582	23072.5	22186	24063.5	24770	25409.5	20863.5	20006	52809.5	24142	22344	56905	24335.5	22100	53510.5	60595.5	24462.5	25737	22845.5	26690	26032.5	13646	14638
1063	9219	1569.5	1435.5	1599	1560	1023	1057	1488.5	891.5	1394.5	2153.5	1228.5	1291	1661.5	1646	1552	818.5	989	1042	1034	719	1047.5	11342	1365.5	779	894.5	879	895	1264.5	1031	1362	1258	1284.5	802.5	7961	1117	1063	7563.5	3047	1181	7644.5	8117.5	2132	1013	1395.5	1214	1194	1534	1289
7575.5	804.5	7442.5	3943.5	5310.5	7850	6888.5	7970	7206.5	10270.5	6566.5	10402.5	7067.5	6473	8013	8011.5	7481	7670.5	4797	9420	6022.5	4960	7283.5	1146.5	7598.5	6759	4526	7623.5	8069.5	5332.5	7730	8626	6761	4696	6410	1458	7879.5	7620	1038	6320	6039	968.5	758.5	4448	5256.5	6943	8177.5	8745	6913.5	6158
47028.5	146108	52293	68939	71136	49137	43371.5	45690.5	50906.5	43982.5	50516.5	58786	47141.5	61667.5	48279	48251.5	53443	49447.5	57713.5	47525.5	42616.5	51938	47191	166555	50893.5	45597	46466	44235.5	48877.5	60951	44752	52110.5	57982.5	62185	47398.5	132644	49649	45325.5	137104	63401	47324.5	138144	151591	65617.5	59143	49026	47563	52524	46567	45476
1383	1477	1237.5	1727	1599	1395	1390.5	1196.5	1272	1808.5	1281.5	1732.5	1514.5	1925	934.5	1193.5	1175	1199	1448.5	1294.5	973	1317	1579	1689	1453.5	1230	1326	1031.5	1250	1508	1218.5	998.5	1298	1699	1154.5	1313.5	1240.5	1358	1196.5	1448	1296	1092	1222.5	1301.5	1493.5	1121	1439	1284	1078	935.5
2762	1961	2535.5	3051	2606.5	2618.5	2509.5	2680	2849.5	3497	2732	3170.5	2857	2888	2317	2773.5	1957.5	2628.5	2711.5	2531.5	2556.5	2802	3028	2493	2706	2380.5	2514.5	2365	2651	2717.5	2497.5	2549	3478.5	2980.5	2711	2083.5	2411	2476	1690.5	2626	2460.5	2033	1854	2613.5	2829.5	2161.5	2220	2344.5	2460.5	2318
[truncated: 1,072 more rows]
[truncated: 57 more columns]
