# Supplementary material for: Disentangling metabolic functions of bacteria in the honey bee gut
Source: PLoS Biol. 2017 Dec 12;15(12):e2003467. doi: 10.1371/journal.pbio.2003467 (PMC5726620; doi:10.1371/journal.pbio.2003467)
Supplement: S11 Data — (ZIP) [file pbio.2003467.s011.zip › Cacids_Kacids_suppl_fig.xlsx]

## Sheet: Sheet2
ionIdx	Top annotation name	log2_pooled	pvalBH_pooled	Standard_error	group	Robust ion change	Unique
285	Citrate	-3.02344	6.80667e-09	0.158544	Carboxylic Acids and Derivatives	substrate	10
111	(S)-Malate	-1.61166	3.05253e-11	0.0779267	Carboxylic Acids and Derivatives	substrate	4
23	Pyruvate	-1.5192	1.49468e-14	0.0633641	Keto-Acids and Derivatives	substrate	4
220	cis-Aconitate	-1.30312	3.21161e-07	0.205997	Carboxylic Acids and Derivatives	substrate	3
555	Isoprothiolane	-1.12139	9.70874e-05	0.144781	Carboxylic Acids and Derivatives	substrate	1
131	2-Oxoglutarate	-0.936118	1.21203e-11	0.089408	Keto-Acids and Derivatives	substrate	5
306	4-Maleylacetoacetate	-0.793651	0.321627	0.26649	Keto-Acids and Derivatives	no	7
70	Mercaptopyruvate	-0.743683	0.000314006	0.136665	Keto-Acids and Derivatives	no	1
4	Acetamide	-0.607911	1.03084e-09	0.0669677	Carboxylic Acids and Derivatives	substrate	3
34	2-Oxobutanoate	-0.557418	4.48852e-13	0.0450865	Keto-Acids and Derivatives	substrate	5
250	3-Phosphonooxypyruvate	-0.373512	0.0124135	0.111757	Keto-Acids and Derivatives	no	1
655	Mecarbam	-0.301915	0.302429	0.220288	Carboxylic Acids and Derivatives	no	4
182	2-Oxoadipate	-0.216359	0.00290581	0.0600253	Keto-Acids and Derivatives	no	6
145	Thiodiacetic acid	-0.161613	0.521923	0.203351	Carboxylic Acids and Derivatives	no	1
382	Porphobilinogen	-0.129575	0.0456003	0.0587794	Carboxylic Acids and Derivatives	no	2
26	Oxalate	-0.0849668	0.396488	0.103782	Carboxylic Acids and Derivatives	no	2
361	beta-Alanyl-L-lysine	-0.0479532	0.535038	0.0664811	Carboxylic Acids and Derivatives	no	2
807	1,4-Bis(2-ethylhexyl) sulfosuccinate	-0.0336146	0.647148	0.0711285	Carboxylic Acids and Derivatives	no	1
487	Isoniazid alpha-ketoglutaric acid	-0.00238225	0.962484	0.0444644	Carboxylic Acids and Derivatives	no	1
13	Glyoxylate	0.016191	0.799607	0.0559401	Carboxylic Acids and Derivatives	no	1
304	gamma-Glutamyl-beta-aminopropiononitrile	0.152964	0.000572325	0.0400009	Carboxylic Acids and Derivatives	no	1
5	Acetate	0.193855	0.000697387	0.0479192	Carboxylic Acids and Derivatives	no	2
321	(R)-2-Hydroxybutane-1,2,4-tricarboxylate	0.234665	0.0115651	0.0739535	Carboxylic Acids and Derivatives	no	6
201	3-Sulfopyruvate	0.269241	0.00148687	0.0852607	Keto-Acids and Derivatives	no	1
278	Oxalosuccinate	0.339455	6.44683e-06	0.0668312	Carboxylic Acids and Derivatives	no	1
101	N-Acetylputrescine	0.366166	0.142421	0.133432	Carboxylic Acids and Derivatives	no	2
268	Azelaic acid	0.517455	5.04928e-10	0.0602011	Carboxylic Acids and Derivatives	product	2
105	Glutarate	0.653886	8.00602e-07	0.0858635	Carboxylic Acids and Derivatives	product	8
14	Propanoate	0.787539	1.36456e-05	0.0996425	Carboxylic Acids and Derivatives	no	8
224	Suberic acid	1.03291	4.59192e-06	0.107908	Carboxylic Acids and Derivatives	product	4
396	Dodecanedioic acid	1.58881	1.33488e-09	0.0963818	Carboxylic Acids and Derivatives	product	3
177	Ethyl 3-oxohexanoate	2.22755	5.34378e-11	0.0826907	Keto-Acids and Derivatives	product	3
313	Sebacic acid	2.34166	9.12262e-07	0.142082	Carboxylic Acids and Derivatives	product	3
67	Succinate	2.48416	7.93604e-07	0.156606	Carboxylic Acids and Derivatives	product	3
183	Pimelate	3.27436	5.55761e-08	0.137543	Carboxylic Acids and Derivatives	product	3
