# Supplementary material for: Disentangling metabolic functions of bacteria in the honey bee gut
Source: PLoS Biol. 2017 Dec 12;15(12):e2003467. doi: 10.1371/journal.pbio.2003467 (PMC5726620; doi:10.1371/journal.pbio.2003467)
Supplement: S11 Data — (ZIP) [file pbio.2003467.s011.zip › expectedResults/cross fed all.tsv]

ionIdx	name	donors	consumers	nr_ann
23	Pyruvate*	CL;F5;S	A1;G	4
97	N-Methylhexanamide	A1;S	B;G	1
189	Lichenin*	CL;S	B;F5	19
282	5-Hydroxyindoleacetate*	CL;F4	B;F5	3
288	alpha-Ionone*	F5;Fp	B;F4	3
324	S-(2-Hydroxyethyl)-N-acetyl-L-cysteine	A1;S	B;Fp	1
448	N-Caffeoylputrescine*	CL;F5	B;G	2
454	Prosulfocarb	CL;F5	B;G	1
498	Histidylleucine	F4;F5	Fp;G	1
542	Riccionidin A	CL;F5	A1;Fp;G	1
566	N-Glycosyl-L-asparagine	CL;F5	A1;Fp;G	1
568	(9Z)-(13S)-12,13-Epoxyoctadeca-9,11-dienoic acid*	CL;F4	A1;S	11
575	6-Nitrobenzo[a]pyrene*	CL;F5	A1;Fp;G;S	2
617	Isazofos	CL;F5	A1;B	1
627	(9R,10R)-Dihydroxyoctadecanoic acid*	B;CL	A1;S	3
650	Anisatin*	B;CL;F5;Fp	A1;F4	2
658	3,7-Di-O-methylquercetin*	CL;Fp	B;F5	8
666	9,10,18-Trihydroxystearate	B;CL;F4	F5;G	1
722	Nitrovin	CL;Fp	B;F5	1
800	Magnoshinin*	A1;B;F4	F5;G	4
808	Decyl oleate	CL;F5	A1;S	1
837	Estradiol-17alpha 3-D-glucuronoside*	A1;B;F4	F5;G	4
839	Laserpitin	B;F4	G;S	1
902	alpha-L-Rhamnopyranosyl-(1->2)-beta-D-galactopyranosyl-(1->2)-beta-D-glucur...	B;CL	G;S	1
909	N-(Tetradecanoyl)-sphing-4-enine	CL;F4;F5	A1;S	1
981	Isoorientin 2''-O-rhamnoside*	CL;F5	A1;Fp;G;S	8
