# Supplementary material for: Disentangling metabolic functions of bacteria in the honey bee gut
Source: PLoS Biol. 2017 Dec 12;15(12):e2003467. doi: 10.1371/journal.pbio.2003467 (PMC5726620; doi:10.1371/journal.pbio.2003467)
Supplement: S11 Data — (ZIP) [file pbio.2003467.s011.zip › expectedResults/ions in pollen and substrate group 20170302.tsv]

ionIdx	ionMz	ionActive	ionAverageInt	ionQualTIC	Top annotation name	Top annotation ids	Top annotation formula	Top annotation ion	Top annotation score	curated_annotation_sign	curated_annotation_with_all	log2_fall	se_log2_fall	ctr_int_fall	test_int_fall	ctr_int_sd_fall	test_int_sd_fall	pvalBH_fall	log2_spring	se_log2_spring	ctr_int_spring	test_int_spring	ctr_int_sd_spring	test_int_sd_spring	pvalBH_spring	log2_pooled	se_log2_pooled	ctr_int_pooled	test_int_pooled	ctr_int_sd_pooled	test_int_sd_pooled	pvalBH_pooled	robust_changes	compound_class
8	67.0186223698	1	9818.15386857294	0.64819765	3-Butyn-1-al; Furan	C06145; C14275	C4H4O	-H(-)	100	3-Butyn-1-al	3-Butyn-1-al	-2.21930150315843	0.140023751670964	3642	16958	626.128671789085	5089.55560216844	4.8514442700385e-06	-2.50012746191633	0.187662101988303	4295	24300	1049.03311434864	5647.59265401766	0.000104557335889234	-2.3557112661736	0.125316081647031	3860	19755	823.300732167921	6328.5709685182	2.05480670369062e-09	x	-
23	87.0086098669732	1	22992.0049342858	0.87013969	Pyruvate; 3-Oxopropanoate; 3-Hydroxypropenoate; Ethylene carbonate	C00022; C00222; C12069; C20363	C3H4O3	-H(-)	100	Pyruvate	Pyruvate	-1.44421725826644	0.0837506605313597	12579	34230	1750.45550078466	5367.92222044467	6.4035818747847e-08	-1.63825550957292	0.0885267611787999	12358	38468	1658.03287060299	2829.68095674482	4.07475444791924e-08	-1.5192005572597	0.0633640914436784	12505	35845	1674.15155201602	4953.47440163155	1.49468206194139e-14	x	Keto-Acids and Derivatives
50	111.00851190851	1	383700.242144165	0.70005149	2-Furoate	C01546	C5H4O3	-H(-)	100	2-Furoate	2-Furoate	-2.41102838059051	0.143794875756022	129289	687626	21029.0077787136	224433.667452065	8.17577304184499e-06	-2.80147481151716	0.221358664760787	147900	1031087	48063.5135708471	253551.202199299	0.000111927126875126	-2.59471512312008	0.134407133125153	135492	818469	32358.6528306779	286240.523840287	4.60402247479697e-09	x	Furans
51	111.0191590396	1	53312.0057731567	0.87984776	Uracil; Maleic hydrazide	C00106; C18474	C4H4N2O2	-H(-)	100	Uracil	Uracil	-1.32688312985808	0.127022693634106	48865	122583	12687.2961129311	19084.2730021983	2.32132953216044e-08	-1.54624363199393	0.120588034516693	47239	137965	7478.19094879682	20354.692793305	1.28541593248035e-05	-1.41033989340635	0.0934958533354872	48323	128442	11010.2406949597	20545.6446503876	5.24043025527483e-14	x	Diazines
56	113.035316409311	1	41949.2492882793	0.93548858	5,6-Dihydrouracil; 3-Cyano-L-alanine; N-Methylhydantoin; 2,5-Dioxopiperazin...	C00429; C02512; C02565; C02777; C08311	C4H6N2O2	-H(-)	100	5,6-Dihydrouracil	5,6-Dihydrouracil	-0.763041586411849	0.113954492488219	27172	46112	4074.34400371472	10535.6267806076	8.26694054291437e-05	-0.523010193497835	0.11260095995095	37769	54272	5891.2995821522	7435.78963737208	0.00203331677196253	-0.680832877762885	0.100924282421966	30704	49221	6882.79991310156	10121.2053168324	3.23196582837382e-07	x	Diazines
61	115.003518333857	1	58326.5902797748	0.86474997	Fumarate; Maleic acid; Formylpyruvate	C00122; C01384; C02150	C4H4O4	-H(-)	100	Fumarate	Fumarate	-1.39798763833061	0.086212787047975	18087	47665	1759.92189909356	10104.6151715949	1.68830636155323e-06	-1.11813792033583	0.0972207436126244	20679	44888	2616.20522417489	5156.10985004337	5.63296334881539e-06	-1.29827296352871	0.0666283867844591	18951	46607	2366.08717860621	8513.35736882258	1.21203042065937e-11	x	Fatty Acids and Conjugates
106	131.046052123229	1	92357.4757674518	0.93228871	L-Asparagine; N-Carbamoylsarcosine; D-Asparagine; Glycylglycine; 3-Ureidopr...	C00152; C01043; C01905; C02037; C02642; C16438; C19258; C19301	C4H8N2O3	-H(-)	100	Asparagine	Asparagine	-0.95660445906026	0.198023042938587	53161	103171	8892.15902260713	39881.0360929773	0.00173097117084301	-0.833766943792156	0.180423691055322	82493	147030	22482.4736428179	29626.5910748146	0.00201862309415122	-0.929574218698526	0.16632781001611	62938	119879	20056.6374067379	41687.1786256335	1.42820625858202e-05	x	Amino Acids and Derivatives
111	133.01395608036	1	392618.734256489	0.85476148	(S)-Malate; (R)-Malate; Malate; 3-Dehydro-L-threonate	C00149; C00497; C00711; C03064	C4H6O5	-H(-)	100	Malate	Malate	-1.65761596638513	0.102915158151015	86680	273470	12209.3554916234	68382.7378534007	3.09180394026547e-06	-1.52601930522293	0.127952346066873	93169	268316	16152.1553899678	39874.2051241307	1.26736082849298e-05	-1.61166289435509	0.0779267265698148	88843	271507	13531.3026860814	58041.1859967004	3.05252516403837e-11	x	Carboxylic Acids and Derivatives
169	155.107659459802	1	156756.614991886	0.93317348	Nonane-4,6-dione; Chalcogran; gamma-Nonalactone	C02445; C08471; C08501	C9H16O2	-H(-)	100	Nonane-4,6-dione	Nonane-4,6-dione	-3.05804744890267	0.184389580060008	35524	295856	5533.14611089114	132419.186719336	5.83170038736188e-05	-2.82726050736897	0.174612337550245	30951	219670	4446.32057342548	72608.85778461	0.000671942368943341	-2.97235011977882	0.136817203544327	34000	266833	5526.61424914237	117487.764282028	7.93149826853133e-08	x	-
189	161.045222799912	1	346620.54603125	0.94199261	Lichenin; (R)-3,3-Dimethylmalate; 3-Ethylmalate; 2-Hydroxyadipate; (R)-2-Et...	C00478; C01088; C01989; C02360; C02488; C02991; C03652; C03761; C03827; C03979; C06158; C06159; C06474; C06478; C06485; C11592; C16390; C17209; C18028	C6H10O5	-H(-)	100	Anhydrogalactose	Anhydrogalactose	-0.811428576316061	0.0824662354881077	473492	830955	83700.7612659526	74684.8823248816	1.994721950687e-08	-0.703638877227554	0.164131915206505	513219	835833	126821.144749078	90354.4672434777	0.00198627119915772	-0.774856975818075	0.0756053956354534	486735	832813	98158.0030975303	78803.3393570893	5.74014765877143e-12	x	-
220	173.009103481868	1	119262.09241218	0.80802435	cis-Aconitate; trans-Aconitate; Dehydroascorbate	C00417; C02341; C05422	C6H6O6	-H(-)	100	cis-Aconitate	cis-Aconitate	-1.30680997811885	0.234327786367856	92359	228490	44128.4489088002	76360.9428431881	9.74115249523116e-05	-1.23563521703782	0.328442537799892	140737	331415	64184.3605645098	71028.9776312407	0.000953455222833361	-1.30312002124558	0.205996535728182	108485	267700	54976.2244921545	88811.8652025972	3.2116072125143e-07	x	Carboxylic Acids and Derivatives
229	174.077344367108	1	26219.5030127256	0.9394238	Calystegin B2	C10851	C7H13NO4	-H(-)	100	Calystegin B2	Calystegin B2	-0.342299611654604	0.104221347787601	67586	85684	15920.8792977535	12087.6060644194	0.00945150180179777	-0.628950472442478	0.059179954883929	57722	89263	4592.3351576295	6294.11468265338	4.34162860380301e-06	-0.437029772189925	0.0738835805822495	64298	87047	13896.4231474908	10232.4933283866	7.93159939510383e-06	x	Tropanes
242	179.034873547194	1	125549.822995286	0.95191365	3-(4-Hydroxyphenyl)pyruvate; Caffeate; Aspirin; Caffeate; 2-Hydroxy-3-(4-hy...	C01179; C01197; C01405; C01481; C05350; C12623; C13400	C9H8O4; C9H8O4.	-H(-); -H(-)	100	3-(4-Hydroxyphenyl)pyruvate	3-(4-Hydroxyphenyl)pyruvate	-1.4292731221609	0.182501412777833	170352	458777	31146.3301319353	174051.426774531	0.000202625403589501	-2.49093778223822	0.173143940507179	141988	798178	28710.1505807035	164460.985651599	5.71069617767376e-05	-1.86985198529709	0.161565777045983	160898	588073	32548.9813071244	236995.55707296	2.68487713993383e-07	x	Benzyl Alcohols and Derivatives
260	185.056199303646	1	11078.087578079	0.87335113	AMPA	C13672	C7H10N2O4	-H(-)	100	AMPA	AMPA	-0.234100025398004	0.0725562606321146	12374	14553	1390.21565459747	1953.53238653891	0.00808734753196564	-0.439084639135876	0.07163234274297	12413	16829	1353.88695059817	1111.97038557367	0.000416618644140484	-0.316037464481866	0.0565221785892561	12387	15420	1337.93193379825	2001.24594880765	7.1908211921294e-06	x	-
264	186.077179560824	1	28824.3317876727	0.94862184	6-Acetamido-3-oxohexanoate; 6-Acetamido-2-oxohexanoate; N-(3-(S)-Hydroxybut...	C03682; C05548; C11842; C12988	C8H13NO4	-H(-)	100	6-Acetamido-3-oxohexanoate	6-Acetamido-3-oxohexanoate	-1.07540162080296	0.142226205367103	47541	100183	13967.1925778118	21677.2044175206	3.89160522819555e-06	-1.16129388344078	0.0797089118624449	46146	103209	5520.0097410844	6661.33888300886	1.76388139838789e-07	-1.10608623103883	0.0943523694433818	47076	101336	11646.8640985488	17312.9757854512	4.84782665028558e-12	x	-
269	187.108748298881	1	153263.509679909	0.92192137	Glycyl-leucine; N6-Acetyl-L-lysine; 6-Acetamido-3-aminohexanoate; N2-Acetyl...	C02155; C02727; C03846; C12989	C8H16N2O3	-H(-)	100	Glycyl-leucine	Glycyl-leucine	-0.544927019271513	0.0831636747869348	267103	389689	31017.0460153902	58718.4212026793	1.92364712322427e-05	-0.568214030137428	0.0702466135971831	283641	420551	22480.9849949166	44009.0081046219	9.36457052222086e-05	-0.558336925483247	0.0597277142377916	272616	401446	28905.0923388535	54611.5923640803	1.41081669871142e-09	x	Peptides
275	188.092862311058	1	67893.9273078511	0.92009729	Castanospermine; (2S)-2-{[1-(R)-Carboxyethyl]amino}pentanoate; Alexine; Aus...	C02256; C06326; C10124; C10132; C11843	C8H15NO4	-H(-)	100	Castanospermine	Castanospermine	-0.902855946543693	0.147354625711892	150306	281036	33255.128572437	72689.5873368967	8.0614261326044e-05	-1.03274679539923	0.0915969215005752	142277	291087	11314.8061292126	45290.3420550102	0.000124655061987512	-0.948297520565104	0.0988341706631233	147629	284865	27720.1280172161	62555.6212716503	5.37580492943728e-09	x	Alkaloids
282	190.051085488493	1	47831.1854403235	0.941115175	5-Hydroxyindoleacetate; 5,6-Dihydroxy-3-methyl-2-oxo-1,2-dihydroquinoline; ...	C05635; C06725; C16596	C10H9NO3	-H(-)	100	5-Hydroxyindoleacetate	5-Hydroxyindoleacetate	-0.378900488136494	0.0824896068081362	110042	143093	15475.2275124021	20003.7810338606	0.00038438951835457	-0.625457413248851	0.149600216082434	117095	180642	22986.065260102	33039.1566120928	0.00350920445982651	-0.485862122376503	0.0811468226450226	112393	157397	17946.1591091815	31165.3895496805	9.04367171312426e-06	x	Indoles
285	191.019886007163	1	2697273.71491947	0.81776753	Citrate; Isocitrate; (1R,2S)-1-Hydroxypropane-1,2,3-tricarboxylate; 5-Dehyd...	C00158; C00311; C00451; C00679; C02780; C03600; C03921; C04575; C04617; C12649	C6H8O7; C6H8O7.	-H(-); -H(-)	100	Citrate	Citrate	-2.83885206798859	0.161585606470415	670501	4797103	130260.67204418	1662809.96424162	8.55653405170039e-06	-3.20385429040121	0.281129016870245	831360	7660297	356057.073458877	1879684.8260691	9.16554159353949e-05	-3.02343705436333	0.158543630934532	724121	5887843	233141.296402066	2219355.72794209	6.80666855775103e-09	x	Carboxylic Acids and Derivatives
286	191.056408267594	1	175000.658758066	0.918432	Quinate; 2D-5-O-Methyl-2,3,5/4,6-pentahydroxycyclohexanone; Valiolone	C00296; C01295; C12113	C7H12O6	-H(-)	100	Quinate	Quinate	-3.64512322311727	0.193990161425193	57553	720050	14820.5821469415	276569.424104475	1.17522945145051e-05	-3.36487297249004	0.124123488043024	46266	476643	6582.74992246148	88354.2497125512	2.72598822390694e-05	-3.54377076789252	0.143495635375241	53791	627324	13595.835576998	251589.472817023	9.87800929266034e-09	x	-
293	193.050627628094	1	28417.4159540715	0.958577485	Scytalone; Ferulate; 6-Hydroxymellein; 2,4,8-Trihydroxy-1-tetralone; Isofer...	C00779; C01494; C02379; C09974; C10470; C10477; C11233; C12204; C16982	C10H10O4	-H(-)	100	Scytalone	Scytalone	-0.603929481251387	0.0729658729680352	37545	57062	4169.123891279	7392.69765090473	1.53454399967227e-06	-0.741415659857238	0.113331603140118	39120	65402	7180.54792071376	6290.0648613366	0.000189437763866713	-0.662054128584804	0.0630078724262642	38070	60239	5195.73412125982	7991.18029998728	6.30308359810741e-11	x	-
294	193.071770481822	1	132449.10062512	0.734567135	5-O-Methyl-myo-inositol; Methyl beta-D-galactoside; 1-O-Methyl-myo-inositol...	C03365; C03619; C03659; C03660; C03844; C05163; C06352; C06353; C08257	C7H14O6	-H(-)	100	5-O-Methyl-myo-inositol	5-O-Methyl-myo-inositol	-1.31446033768237	0.23382040052973	131104	326067	91262.9992027288	77349.1053397243	4.72560878058351e-05	-1.87207530564517	0.0665449508189062	87138	318978	9163.04950876072	17530.7124901047	3.61527416115097e-09	-1.47347653084921	0.159285000152925	116449	323367	76608.1954877045	60907.6233374401	1.50228870011208e-09	x	Cyclic Alcohols and Derivatives
300	195.051377626175	1	4608577.62453125	0.901946245	D-Gluconic acid; D-Mannonate; L-Idonate; L-Gulonate; D-Altronate; D-Galacto...	C00257; C00514; C00770; C00800; C00817; C00880; C03215; C15930; C16356; C16360	C6H12O7; C7H8N4O3	-H(-); -H(-)	100	D-Gluconic acid	D-Gluconic acid	-2.41241184141528	0.224202258592017	1992666	10608226	842478.808880014	4218906.95328952	3.74105712120054e-05	-1.35318436098796	0.220355227061072	2551813	6519255	715711.552134913	1669260.30684864	0.000592148275124102	-2.05430303584538	0.178598813813803	2179048	9050523	826732.56366777	3974275.97450071	4.26804596971709e-07	x	Sugar Acids and Derivatives
333	209.066803908498	1	214037.239867113	0.90456408	Sedoheptulose; alpha-D-Mannoheptulopyranose; beta-D-Sedoheptulopyranose; Co...	C02076; C08236; C08355; C19612	C7H14O7	-H(-)	100	Sedoheptulose	Sedoheptulose	-2.25111342882288	0.114395582533798	166494	792597	31110.3084880188	144309.002263717	6.50530432654804e-08	-2.97723237283049	0.0854207885404796	117751	927256	4932.24697948781	137829.449793534	1.26736082849298e-05	-2.48973305808306	0.0991468090620238	150246	843896	34532.0074832543	153733.801271866	9.27052031302359e-14	x	Monosaccharides
334	209.082048774004	1	37025.2838267681	0.88190305	Sinapyl alcohol; Phlorisovalerophenone; Multifidol	C02325; C07350; C10709	C11H14O4	-H(-)	100	Sinapyl alcohol	Sinapyl alcohol	-1.10990308508977	0.0859216766068501	34548	74566	4120.54908355671	11852.3002042393	2.72540329160994e-07	-1.39502288879077	0.0866825803213429	32289	84917	2600.44166280781	11363.8891536493	2.03385256949738e-05	-1.21604748646183	0.0661562809521252	33795	78509	3765.19689537582	12490.5512483199	2.02368117499403e-12	x	Phenols and Derivatives
353	214.108510524244	1	37469.9776302298	0.96496934	2-Amino-9,10-epoxy-8-oxodecanoic acid	C12027	C10H17NO4	-H(-)	100	2-Amino-9,10-epoxy-8-oxodecanoic acid	2-Amino-9,10-epoxy-8-oxodecanoic acid	-0.405331337924197	0.100564436190944	98071	129884	17412.5250428913	22457.8552656172	0.00163308125592984	-0.296913068257152	0.0766744458487262	105232	129279	12421.5290483901	8932.12845674855	0.00785958427296018	-0.368072275442957	0.0694274371973412	100458	129654	15925.8485352014	18183.1781315667	1.3866723962832e-05	x	-
364	217.11942797905	1	78882.8529751963	0.87406418	D-Lysopine	C04020	C9H18N2O4	-H(-)	100	D-Lysopine	D-Lysopine	-0.90878269550941	0.1310690480539	122492	229974	21305.6232424237	50388.2930605999	1.59733060422811e-05	-0.896290133621048	0.217343442603772	155576	289570	45067.5660270221	27562.9410570477	0.000933359967670974	-0.920238290920685	0.119074194912998	133520	252677	33891.5050657496	51659.6998153138	3.27891384739303e-09	x	-
365	218.103717867946	1	150644.915754989	0.94399977	Pantothenate	C00864	C9H17NO5	-H(-)	100	Pantothenate	Pantothenate	-1.24522620177595	0.188354203053325	112524	266745	50580.2652274124	41240.2533599432	7.12833540555144e-07	-1.52233016088099	0.102894631435006	80148	230228	13665.2112524834	16419.8421989764	1.09308944871047e-07	-1.3134152191227	0.136076705128315	101732	252834	44237.7582463601	38013.4117899447	1.21203042065937e-11	x	Amines
387	226.0836442766	1	39022.7555893044	0.90705246	Deoxycytidine	C00881	C9H13N3O4	-H(-)	100	Deoxycytidine	Deoxycytidine	-1.35654327759618	0.198579902710768	37159	95152	21006.4394089538	19992.5747298071	3.68765322718943e-06	-1.36403940660314	0.141893185997849	41555	106965	9168.53272566918	10558.7675415048	1.6990717441932e-06	-1.36740254372671	0.141181201983566	38624	99652	17742.6054328487	17702.9204489717	2.15336569736134e-11	x	Pyrimidine Nucleosides and Analogues
388	227.035242667735	1	13641.1711410682	0.94867998	Euxanthone	C10061	C13H8O4	-H(-)	100	Euxanthone	Euxanthone	-0.896119230850472	0.0890106887717538	17479	32529	1523.34203216799	7965.05607465735	6.9471555355932e-05	-1.33666539159935	0.0791909739817106	16638	42021	1325.11414602667	5113.48958943401	1.26736082849298e-05	-1.07151990843172	0.0751177737137621	17198	36145	1478.03219626726	8338.17749407021	7.5895740241359e-09	x	Pyrans
389	227.067641011449	1	13550.6604253888	0.93426681	Deoxyuridine	C00526	C9H12N2O5	-H(-)	100	Deoxyuridine	Deoxyuridine	-1.02243140619098	0.0880154744222896	20138	40906	1356.56673651025	7692.29558989433	3.42436516150716e-06	-1.15993538704823	0.0654426986372862	18534	41413	1589.47458824187	3348.20988418758	4.91352108323911e-07	-1.06804378709985	0.0601297908648147	19603	41099	1593.46733376962	6284.11551548066	6.15549940658865e-12	x	Pyrimidine Nucleosides and Analogues
418	236.078315373115	1	55038.3997798066	0.930778415	N-Acetyl-D-glucosaminate; N-Glycolyl-D-glucosamine; Glycolyl-D-mannosamine;...	C00835; C01133; C03146; C03521; C03684; C06313	C8H15NO7; C9H11N5O3	-H(-); -H(-)	100	N-Acetyl-D-glucosaminate	N-Acetyl-D-glucosaminate	-0.886512848484285	0.0894079237232603	95371	176312	14447.1726065644	27586.8177065256	4.57218906615135e-07	-0.864203203496581	0.117328792919438	82968	151030	16340.1422803373	10963.212569283	0.000124046170536009	-0.869403615145076	0.075214185202127	91236	166681	15804.3593528987	25631.2893295991	1.41776915675373e-11	x	-
419	237.026187407948	1	11569.2251277442	0.84090263	Nitrofurantoin	C07268	C8H6N4O5	-H(-)	100	Nitrofurantoin	Nitrofurantoin	-0.436880244820745	0.0819514191741083	16881	22852	2432.43858303294	3128.68531669413	9.063602176e-05	-0.331461820072725	0.0445957635492863	15095	18994	941.632925649197	945.912387875174	8.40832715400498e-05	-0.392783328195838	0.0632037741122038	16286	21382	2199.95031453847	3141.80951235188	2.96658919091944e-06	x	-
420	237.062743538819	1	36310.6803928065	0.92562681	Xanthopterin-B2	C02333	C9H10N4O4	-H(-)	100	Xanthopterin-B2	Xanthopterin-B2	-0.404395242705383	0.098863708671387	80287	106262	14124.0639836689	16635.0782207436	0.000922849377287556	-0.419465140142362	0.0905649068848528	84541	113067	12528.7114158507	5258.33227907317	0.0046224033977981	-0.413911958490227	0.0705602643176929	81705	108855	13397.9996581531	13681.3869622895	1.19605167805948e-06	x	-
427	241.012736070109	1	56115.6784261287	0.945824145	D-myo-Inositol 1,2-cyclic phosphate; 6-Deoxy-5-ketofructose 1-phosphate	C04299; C16848	C6H11O8P	-H(-)	100	D-myo-Inositol 1,2-cyclic phosphate	D-myo-Inositol 1,2-cyclic phosphate	-0.389950920324607	0.0552359129620086	58050	76066	7034.3322403894	5430.08381168496	4.77684104575761e-06	-0.493142860410388	0.0719129720148524	63997	90077	4312.62226203501	10233.8163309896	0.000378633817142109	-0.439343807964755	0.0534333973435536	60033	81403	6768.26904896057	10146.6166371921	2.09869119136471e-08	x	Cyclic Alcohols and Derivatives
432	243.062125320845	1	61564.4701510499	0.95338577	Uridine; Pseudouridine; Spongouridine	C00299; C02067; C16745	C9H12N2O6	-H(-)	100	Uridine	Uridine	-1.13250896360616	0.0847377687616271	45676	100139	4588.62200278795	18856.8684662264	1.60624894777722e-06	-0.883990850180351	0.103097621407668	51555	95143	8862.23760119305	7007.79776264576	3.04628869973639e-05	-1.04421664186408	0.0651963991330241	47636	98236	6697.52636398259	15385.639825399	2.7409832261011e-12	x	Pyrimidine Nucleosides and Analogues
444	248.071248728913	1	8762.55562961508	0.847907245	Dubamine	C10661	C16H11NO2	-H(-)	100	Dubamine	Dubamine	-0.413232957032361	0.0619622252461472	11218	14938	1326.71556747092	1464.47549681421	6.87396925452768e-06	-0.304119920986441	0.0693572336684782	11265	13909	1222.41661269798	730.216354313667	0.00479437857378411	-0.372816141400354	0.0465722222163529	11234	14546	1256.57060699329	1317.50576758474	9.61053343055954e-09	x	Alkaloids
452	250.093198236003	1	12125.269126005	0.932258605	Muramic acid	C06470	C9H17NO7	-H(-)	100	Muramic acid	Muramic acid	-0.440056483437036	0.100547699177844	21639	29357	2863.35491765686	5417.84902884521	0.000751715159320683	-0.569449457274581	0.117635867012772	22117	32820	4253.17559497215	1250.56391387189	0.00368931027155282	-0.492905811935497	0.0756546346098083	21798	30676	3267.90840644917	4596.67937457237	1.46710030222723e-07	x	Sugar Acids and Derivatives
455	251.078693072396	1	41570.4057391352	0.893467545	Nebularine; Deoxyinosine; N-D-Ribosylpurine	C01736; C05512; C15586	C10H12N4O4	-H(-)	100	Nebularine	Nebularine	-1.94069769952763	0.427864524742078	55941	214752	67749.0656223586	105998.473824811	0.00061610242688166	-3.05432414812759	0.149120782425041	30247	251263	4628.96193276635	52767.7754775837	5.71069617767376e-05	-2.27097326326103	0.28479212748039	47376	228661	55960.6288049181	89699.8198943154	3.59278871143718e-08	x	Glycosyl Compounds
462	253.083581410918	1	8900.31529944669	0.946503195	2-Hydroxyfelbamate; p-Hydroxyfelbamate	C16582; C16584	C11H14N2O5	-H(-)	100	2-Hydroxyfelbamate	2-Hydroxyfelbamate	-0.289245957281851	0.0748571977864323	19149	23400	2778.81240541165	2881.71088838398	0.00253068061583739	-0.326382064780544	0.0613685140599236	18742	23500	1803.94076260835	1199.72624109479	0.00170239899534334	-0.30184421129163	0.0516125982281223	19013	23438	2447.99022542796	2342.8101908768	5.14028299316381e-06	x	Benzene and Substituted Derivatives
463	253.09275874242	1	20927.8511424298	0.90899891	3-beta-D-Galactosyl-sn-glycerol; 2-(beta-D-Glucosyl)-sn-glycerol	C05401; C11546	C9H18O8	-H(-)	100	3-beta-D-Galactosyl-sn-glycerol	3-beta-D-Galactosyl-sn-glycerol	-0.887552757117615	0.122465577966533	27835	51496	3931.862673509	13981.2723026884	0.000150289996707022	-0.598724834782599	0.0868344478513707	25052	37939	2260.32928463974	5423.602640559	0.000598336330270288	-0.78397691326806	0.0940721363612125	26907	46331	3650.73209743227	13156.4264363466	3.79180289265999e-06	x	Disaccharides
469	255.030712286245	1	18826.3106881409	0.88604659	Anthragallol; Purpurin	C10297; C10395	C14H8O5	-H(-)	100	Anthragallol	Anthragallol	-1.28762551827839	0.111994179017049	17477	42665	4060.22652445947	8133.06530368313	3.21201527757676e-07	-1.82027203089079	0.0764881442561699	15421	54459	1495.64599476837	5379.77772210764	1.22079268427618e-06	-1.48977554286234	0.0875771639266136	16791	47158	3509.87677846388	9179.34275878907	3.66183433737806e-12	x	-
472	255.091917418262	1	29585.3855395568	0.79973501	Buthidazole	C19112	C10H16N4O2S	-H(-)	100	Buthidazole	Buthidazole	-0.288999197245571	0.0589138098358524	60201	73553	3953.80455130552	9211.97836744679	0.000571867002771578	-0.460872291892963	0.0613300040482199	57014	78472	5460.28897968474	3329.44603929414	0.000204379489309927	-0.350982906626192	0.043944427287824	59138	75427	4612.40728585283	7796.68151622703	1.65629841452717e-08	x	-
476	259.022524473995	1	543593.665322378	0.88228363	D-Fructose 6-phosphate; D-Glucose 6-phosphate; D-Glucose 1-phosphate; D-Man...	C00085; C00092; C00103; C00275; C00446; C00636; C00663; C00668; C01002; C01094; C01097; C01113; C01171; C01172; C01177; C02888; C02962; C02965; C03251; C03267; C03384; C03546; C03606; C03654; C03735; C03811; C04006; C05001; C05345; C06019; C06155; C06312; C15924; C15926; C18096	C6H13O9P	-H(-)	100	D-Fructose 6-phosphate	D-Fructose 6-phosphate	-1.2430063815153	0.127198660019909	275745	652664	45159.8503824613	161609.236927063	9.11578641958962e-06	-0.987861766329518	0.1332336972897	300137	595245	35199.1185367854	124481.116938456	0.000736333288912877	-1.15190100342353	0.0942997012113632	283876	630790	42708.5485247663	148021.47973416	2.94708469245912e-09	x	Monosaccharides
495	266.089252098015	1	54551.8561407349	0.949331045	Adenosine; Deoxyguanosine; Vidarabine; Zidovudine	C00212; C00330; C07195; C07210	C10H13N5O4; C10H13N5O4.	-H(-); -H(-)	100	Deoxyguanosine	Deoxyguanosine	-1.86821660937796	0.122419221869758	56313	205587	7446.58996240439	50117.8447766631	1.62295218674037e-06	-1.93175280473123	0.0925667989874052	56576	215848	7384.40664508666	22016.1967647035	7.68702074036051e-07	-1.89314284064195	0.0824769301597559	56400	209496	7206.58698895752	41264.9787144014	3.66183433737806e-12	x	Purine Nucleosides and Analogues
496	267.073611153458	1	160770.280490038	0.96019125	Inosine	C00294	C10H12N4O5	-H(-)	100	Inosine	Inosine	-1.74420656322146	0.132119559840486	59309	198693	2856.81311503613	54743.2317770648	6.99872369741988e-06	-2.32092686661254	0.179729183550293	54192	270770	7963.59215063571	68251.3820207733	0.000219036998296977	-1.97305717425918	0.115266808847835	57603	226151	5486.01465083561	68665.05371341	3.3272477410153e-09	x	Purine Nucleosides and Analogues
503	269.045801516724	1	10368.5126516254	0.92339182	Apigenin; 2'-Hydroxydaidzein; Genistein; Sulphuretin; Baicalein; Resokaemph...	C01477; C02495; C06563; C08730; C10023; C10037; C10044; C10113; C10294; C10343; C10369; C10376; C10379; C10397; C14313; C14314; C15222; C16796	C15H10O5	-H(-)	100	Apigenin	Apigenin	-0.549294596522673	0.110438062805648	16901	24733	2547.45701929424	5938.09939592606	0.00127288051488591	-0.867878905336138	0.109823462574078	15476	28244	1885.65354055298	4562.22779961015	0.000204379489309927	-0.666406404314015	0.0831288804246946	16426	26070	2392.19264917181	5611.98663650702	3.74937134926796e-07	x	Flavonoids
517	275.070441185273	1	24170.2272264491	0.856385025	Biotin sulfone	C20387	C10H16N2O5S	-H(-)	100	Biotin sulfone	Biotin sulfone	-0.685252416133288	0.0812881112703941	23195	37297	2794.24282989583	6398.29802714994	1.11761702032467e-05	-0.824117887880722	0.0746206341218919	24962	44193	2115.3165878106	4921.23332710627	2.1987368090249e-05	-0.747283617226768	0.064602494245121	23784	39924	2665.06998583748	6694.49473563735	1.16122220921061e-09	x	-
518	275.088284312138	1	20049.52109452	0.90274078	Glutamyl-glutamic acid; (5-L-Glutamyl)-L-glutamate	C01425; C05282	C10H16N2O7	-H(-)	100	Glutamyl-glutamic acid	Glutamyl-glutamic acid	-0.416250114566313	0.0962015545451246	33638	44888	5889.12168105248	6409.14191674473	0.000416169161586167	-0.923908650502768	0.115088198423919	30529	57921	5141.32685938173	5781.23899690073	1.52281424121884e-05	-0.612740061320458	0.0840008268140532	32602	49853	5700.01638148374	8854.40011445749	8.10121193837921e-08	x	-
521	275.201721018654	1	30642.3548986025	0.919936835	Stearidonic acid; Kinoprene	C16300; C19042	C18H28O2	-H(-)	100	Stearidonic acid	Stearidonic acid	-1.59369464529937	0.217846552721951	35712	107788	10860.3574557327	45509.5224186371	0.000281776386737152	-2.50911659841344	0.155510050605617	27237	155052	4709.36516599283	38261.9017748539	0.000169811742113216	-1.93545163433472	0.165560097089947	32887	125793	9987.21677835928	48043.7927258757	8.18897901667911e-08	x	Lineolic Acids and Derivatives
522	276.073180448289	1	10991.6386326883	0.80567622	trans-2-[(Dimethylamino)methylimino]-5-[2-(5-nitro-2- furyl)-vinyl]-1,3,4-o...	C19232	C11H11N5O4	-H(-)	100	trans-2-[(Dimethylamino)methylimino]-5-[2-(5-nitro-2- furyl)-vinyl]-1,3,4-o...	trans-2-[(Dimethylamino)methylimino]-5-[2-(5-nitro-2- furyl)-vinyl]-1,3,4-o...	-0.474708465580778	0.110840807158355	14869	20663	1977.70594213614	5123.61274939561	0.00386357265541247	-0.425420431102511	0.0684480153548668	15429	20721	1756.61955661056	661.499267762255	0.0015151033548378	-0.458253090570296	0.0725054878573662	15056	20685	1874.08492812104	3988.08615008204	8.62540148330846e-06	x	-
523	276.108782091097	1	92849.3471536331	0.95033598	S-(2-Methylpropanoyl)-dihydrolipoamide	C04424	C12H23NO2S2	-H(-)	100	S-(2-Methylpropanoyl)-dihydrolipoamide	S-(2-Methylpropanoyl)-dihydrolipoamide	-1.99297437579514	0.258039195436053	78353	311889	58391.3729626237	77892.0393877164	4.28912767977739e-07	-1.84531706069037	0.160654200602389	84236	302689	20959.2894583762	16938.9251298178	3.43004341438921e-07	-1.94100335321665	0.177885505297978	80314	308384	48410.0160070359	61332.5884349596	2.18692559470934e-13	x	Thiolanes
524	277.120068560594	1	29289.3361619324	0.93645969	alpha-Ribazole; Oxadixyl	C05775; C18753	C14H18N2O4	-H(-)	100	alpha-Ribazole	alpha-Ribazole	-0.896879557827974	0.0596561171340783	36109	67236	2333.59965796114	8632.71268571488	2.31638566043849e-07	-0.91046310110873	0.082186457569072	38996	73298	3901.50543273576	8016.06858574879	1.26736082849298e-05	-0.90765757920244	0.049744216520246	37071	69545	3156.14002493966	8735.17030444278	4.58105006440875e-13	x	Imidazole Nucleosides and Nucleotides
531	281.089175521178	1	35198.3923485617	0.86959857	8-Oxocoformycin	C02243	C11H14N4O5	-H(-)	100	8-Oxocoformycin	8-Oxocoformycin	-1.56615826009779	0.10120155556704	44514	131812	9875.42601488051	17477.9049276581	2.66476638225378e-09	-1.91835449284176	0.0981683088723809	35922	135784	5295.36601190135	9275.97037448874	1.16200543493356e-08	-1.67856028389629	0.0798037245504436	41650	133325	9419.03612133775	14741.3761056858	1.03022164898955e-19	x	-
536	282.084671968343	1	53741.1632522595	0.94979477	Guanosine; Isoguanosine	C00387; C08432	C10H13N5O5	-H(-)	100	Guanosine	Guanosine	-0.843692030516895	0.133074153628217	44130	79198	7598.4531165989	22381.443214605	0.000289182091518398	-0.699020903095333	0.137207721242487	65918	107011	12028.1029953466	16937.2888135226	0.000794127884784673	-0.805043028605234	0.126150759591846	51393	89794	13842.0582364843	24341.5891489775	2.21915019990599e-06	x	Purine Nucleosides and Analogues
537	283.067989212141	1	29020.4660361361	0.92343491	Xanthosine	C01762	C10H12N4O6	-H(-)	100	Xanthosine	Xanthosine	-0.921682453933231	0.0581470534065867	42370	80262	2644.25031873045	10173.6226234934	1.93816027445924e-07	-0.842753643284238	0.0887286291477016	41637	74675	4326.99689642443	9516.18411083193	4.50833413433976e-05	-0.89124743117463	0.0485365708597927	42126	78134	3187.06568898138	10076.0865245392	1.89748226641673e-12	x	Purine Nucleosides and Analogues
538	283.104687290082	1	36788.8572846393	0.93890846	Coformycin	C01677	C11H16N4O5	-H(-)	100	Coformycin	Coformycin	-0.541259098504356	0.0989787151117406	33331	48504	5301.74169280933	10537.0042915006	0.000657060437791882	-0.271906687184776	0.073951038177906	36690	44300	3735.09605855949	3844.75848210447	0.00803676028977712	-0.445140375200313	0.06992274246141	34451	46903	4994.67380008755	8727.41651253871	1.07088216925188e-05	x	-
542	284.032477417294	1	38350.5493870422	0.73694432	Riccionidin A	C08728	C15H9O6	-H(-)	100	Riccionidin A	Riccionidin A	-1.31228421464008	0.101512361837849	28829	71593	3270.68039528568	18588.3781717957	1.35481721436328e-05	-1.73507910283183	0.0749990080206881	29368	97766	1773.91996484246	12102.6747425562	1.26736082849298e-05	-1.49143056747038	0.0857660555300994	29009	81563	2813.47971694254	20693.1450267382	1.7309057443661e-09	x	Flavonoids
555	289.058012339196	1	15366.4136690655	0.894309375	Isoprothiolane	C11111	C12H18O4S2	-H(-)	100	Isoprothiolane	Isoprothiolane	-0.571996890130641	0.0829593629596326	18852	28025	1667.32973041455	5131.72541459198	9.21546860160933e-05	-1.6894495995027	0.109981373558144	19848	64016	1352.32413520822	12334.4609165816	0.000121263333308882	-1.12139105203262	0.144780892121452	19184	41736	1603.1617945108	19743.5459468043	9.70874102566485e-05	x	Carboxylic Acids and Derivatives
563	293.030830422217	1	71486.9568419487	0.68597347	Tricrozarin A	C10406	C13H10O8	-H(-)	100	Tricrozarin A	Tricrozarin A	-1.14012650117039	0.100056309052059	94207	207633	15134.1120371007	38158.5336200863	6.15695687752584e-07	-1.70193174635971	0.0922283592354674	59863	194757	5584.0931470562	26434.8232961075	1.31940915409577e-05	-1.29255216001363	0.10241422945254	82759	202728	20854.3742739269	34048.1656035311	2.67955394187863e-13	x	-
565	293.081235939342	1	56280.6082764696	0.899476175	Dehydrocycloguanandin	C10055	C18H14O4	-H(-)	100	Dehydrocycloguanandin	Dehydrocycloguanandin	-0.395817951356035	0.107691962440739	29987	39454	4279.63578239133	8083.57894743158	0.00368185186696602	-0.660722463303936	0.109204379677538	30757	48623	5325.16806698781	4269.00291919637	0.000355905170714252	-0.505910248196041	0.0838514550953365	30244	42947	4508.96783509358	8148.68127440905	2.51209351234226e-06	x	-
566	293.099068388046	1	114796.297513102	0.92978644	N-Glycosyl-L-asparagine	C03411	C10H18N2O8	-H(-)	100	N-Glycosyl-L-asparagine	N-Glycosyl-L-asparagine	-1.62959124417966	0.29649985304942	98381	304415	41405.4059126772	134695.050280848	0.000357298707639653	-2.33370107812183	0.145864297176447	94251	475115	16883.0175995486	85941.5170433349	2.7776356321047e-05	-1.9292363628197	0.211170898656509	97004	369444	34600.1506058648	143826.098769921	1.01792839501882e-07	x	-
568	293.21211757091	1	109174.452350075	0.90610331	(9Z)-(13S)-12,13-Epoxyoctadeca-9,11-dienoic acid; 8-[(1R,2R)-3-Oxo-2-{(Z)-p...	C04594; C04780; C13798; C14765; C14766; C16316; C16326; C16342; C16346; C19613; C19827	C18H30O3	-H(-)	100	(9Z)-(13S)-12,13-Epoxyoctadeca-9,11-dienoic acid	(9Z)-(13S)-12,13-Epoxyoctadeca-9,11-dienoic acid	-1.04838157560885	0.223478077778195	154455	319444	48219.6454291257	115975.851472518	0.000663419262742913	-1.86055238644641	0.195980820868025	133242	483863	27824.1422431432	161133.907008368	0.00149809170856174	-1.37429809498688	0.171993271433524	147384	382080	42872.8229083879	154439.875875059	2.51760007767799e-06	x	-
574	295.227722042341	1	60428.2031153177	0.8786889	(9Z,12Z)-(8R)-Hydroxyoctadeca-9,12-dienoic acid; Vernolic acid; 13(S)-HODE;...	C08318; C08368; C14762; C14767; C14825; C14826; C19617	C18H32O3	-H(-)	100	(9Z,12Z)-(8R)-Hydroxyoctadeca-9,12-dienoic acid	(9Z,12Z)-(8R)-Hydroxyoctadeca-9,12-dienoic acid	-1.41399651903727	0.214787367671185	75690	201694	22995.1182584412	73974.0775493175	0.000138074941513703	-2.40485133370338	0.256123385498199	58111	307745	11493.3817887368	157923.853118701	0.00715756920827686	-1.79364568089875	0.178557960471937	69830	242095	21300.4843235042	121643.771826553	7.11097743728882e-06	x	-
578	297.062021121505	1	12036.8035189944	0.7292828	D-Prephenyllactate	C00994	C13H14O8	-H(-)	100	D-Prephenyllactate	D-Prephenyllactate	-0.364490490932281	0.0730176103244305	19418	25000	1838.16111792589	3997.77595381771	0.000812266478920881	-0.642907115534864	0.0567279579044607	18349	28651	517.955564374654	2953.32070288805	0.000116804666867695	-0.469344117022287	0.0554056088786325	19062	26391	1591.97663135212	3992.92227349129	1.2578730149335e-07	x	-
584	299.019652057412	1	21083.9277950838	0.84509832	Pseudopurpurin	C10394	C15H8O7	-H(-)	100	Pseudopurpurin	Pseudopurpurin	-1.01879321315385	0.141014032293694	29975	60736	6008.0271474541	15134.4394035887	2.79899110566946e-05	-1.49324429431629	0.166402913637186	28936	81461	9271.36434089755	10030.8020758918	1.13326700037332e-05	-1.21187443537241	0.115045259652246	29629	68631	6992.29235211303	16703.6741361779	1.92385553016682e-09	x	-
585	299.077474875109	1	23137.5305516195	0.934865445	4-(beta-D-Glucosyloxy)benzoate	C03993	C13H16O8	-H(-)	100	4-(beta-D-Glucosyloxy)benzoate	4-(beta-D-Glucosyloxy)benzoate	-0.812775232038991	0.174912787043294	33611	59041	8840.82351419204	18281.7750966008	0.000861012064755225	-1.45194294782331	0.103640847979052	22767	62285	2828.24216460802	9105.3762993943	1.93655034733285e-05	-1.00681196338773	0.131175480316949	29996	60277	8977.53112455313	15236.7293348218	4.18045938323114e-08	x	-
586	300.048969982066	1	68174.4466848192	0.9246313	N-Acetyl-D-glucosamine 6-phosphate; N-Acetyl-D-glucosamine 1-phosphate; N-A...	C00357; C04256; C04257; C04501; C06376; C18055; C18060	C8H16NO9P	-H(-)	100	N-Acetyl-D-glucosamine 6-phosphate	N-Acetyl-D-glucosamine 6-phosphate	-1.28142906066263	0.065285808208173	38835	94399	1920.3134859886	14362.6554497178	2.35024162434955e-07	-1.29877610211171	0.0554966889970581	41324	101666	2281.30683308201	8947.04076776227	2.19638311772932e-06	-1.2926237703201	0.0474446251805458	39665	97167	2318.40536266926	12839.9212876333	1.86275688935105e-13	x	Monosaccharides
595	304.034414547845	1	15004.1539817418	0.86235207	3',5'-Cyclic CMP; 2',3'-Cyclic CMP	C00941; C02354	C9H12N3O7P	-H(-)	100	3',5'-Cyclic CMP	3',5'-Cyclic CMP	-0.699529945885694	0.0800936281633996	15358	24941	2613.63913399063	2891.73577376226	3.1228812959261e-07	-0.460570515608357	0.0792815764242817	19790	27233	1813.43801704571	3288.94382471681	0.000841821692562039	-0.616664160143306	0.073738960949769	16835	25814	3163.61362384026	3178.55108350899	1.62148709606744e-09	x	-
597	305.045482988666	1	26098.4840062646	0.893601685	Kinobscurinone	C12391	C18H10O5	-H(-)	100	Kinobscurinone	Kinobscurinone	-0.39369119693691	0.0894377067475851	26505	34820	4167.78366065772	5216.70544365862	0.00061510023649412	-0.363752302725894	0.0624717563577833	25557	32886	2074.15580417673	2544.1816455465	0.000376897684054883	-0.38012629116584	0.061330955198652	26189	34084	3565.99306459851	4418.21184134487	1.37981142602197e-06	x	-
604	307.098081337684	1	18945.6007778165	0.765499325	Warfarin; Bisdemethoxycurcumin; (S)-Warfarin	C01541; C17743; C20129	C19H16O4	-H(-)	100	Warfarin	Warfarin	-0.555989464659749	0.0941036506717262	32013	47065	3181.01059169404	8646.81453758758	0.000111146119849829	-0.809215704645164	0.100652549639079	29037	50881	4611.95002863937	2746.53936475392	8.04369890150843e-05	-0.645283791632341	0.0702036427569738	31021	48519	3858.42704635695	7148.80265057756	7.46084258759845e-10	x	Pyrans
605	307.151339675219	1	602739.531799099	0.84977585	Fructoselysine	C16488	C12H24N2O7	-H(-)	100	Fructoselysine	Fructoselysine	-1.60401419291191	0.182260854111677	807168	2453693	238830.877698419	658236.614327802	3.68765322718943e-06	-1.67515706118122	0.322986738703087	940930	3004899	368583.70023031	322330.781059945	1.26736082849298e-05	-1.6449079359061	0.158876012176669	851755	2663676	284737.38319066	609559.733189125	1.41751165416231e-11	x	-
609	308.099028928601	1	41595.3028785686	0.91512108	N-Acetylneuraminate; O-Acetylneuraminic acid; N-Acetyl-alpha-neuraminate; N...	C00270; C03525; C19909; C19910	C11H19NO9	-H(-)	100	N-Acetylneuraminate	N-Acetylneuraminate	-1.24483136083734	0.133335584022911	50655	120048	11085.6243611838	28524.0706338074	4.50588190305933e-06	-1.21344812593474	0.190514511914508	55475	128641	16996.5749304578	14246.5474207162	6.88962311932212e-05	-1.23859971957831	0.10528807652615	52262	123322	13036.434570106	24031.0895562048	1.27540119018525e-11	x	-
621	313.036320987655	1	13534.0130861849	0.91513395	Wedelolactone	C10541	C16H10O7	-H(-)	100	Wedelolactone	Wedelolactone	-0.463079053912244	0.118512462911695	20837	28723	4004.96236197462	5576.82816064233	0.00135505972394368	-0.952412903761371	0.0713467707050007	20404	39484	1394.34319364591	4686.69299338944	2.7776356321047e-05	-0.665573719372573	0.0944747413706167	20692	32822	3315.80136658009	7417.62260318853	8.80761819051479e-07	x	Flavonoids
623	313.086679501041	1	14665.5310434166	0.97152001	Epithienamycin A; N-Acetylthienamycin; Epithienamycin C	C17372; C17377; C17397	C13H18N2O5S	-H(-)	100	Epithienamycin A	Epithienamycin A	-0.461100563892087	0.0838414722084878	28008	38555	1561.22493914428	6693.12269691042	0.00029431600086754	-0.659028341982067	0.0606804824913395	30166	47633	2958.37221148162	2105.15552424281	1.43637273484673e-05	-0.548430293485491	0.066586328278563	28727	42014	2290.67445204713	6988.07637873256	7.90483718281546e-08	x	-
624	313.238905311181	1	2889113.24140651	0.88681552	(9Z)-(7S,8S)-Dihydroxyoctadecenoic acid; 9,10-DHOME; 12,13-DHOME; 9,10-Epox...	C07355; C14828; C14829; C19620; C20702	C18H34O4	-H(-)	100	9,10-Epoxy-18-hydroxystearate	9,10-Epoxy-18-hydroxystearate	-1.40539215564066	0.301660216457491	3773167	9994734	1652619.47015718	4330683.97184186	0.000606318359797005	-2.1769050092254	0.26894687827651	3475868	15717266	1340160.07716375	2109352.29558137	1.01652228115181e-06	-1.72844164082404	0.226764221330145	3674068	12174746	1521925.15049175	4573734.0681495	1.1101885405627e-07	x	-
639	322.129434246357	1	9587.42667360253	0.85617173	Acremoauxin A	C08468	C16H21NO6	-H(-)	100	Acremoauxin A	Acremoauxin A	-0.711578466980784	0.12087941640437	16975	27799	1656.01733986219	7829.33469886957	0.000842817829284524	-0.943688736591221	0.136760252587893	16195	31151	1287.62046685608	7990.08964727109	0.00319186670573347	-0.798640041940731	0.0914352166599698	16715	29076	1550.91130942613	7868.0087720404	1.7440632317494e-06	x	-
646	325.11416660984	1	28508.1789852009	0.95617592	2-O-alpha-L-Rhamnopyranosyl-D-glucopyranose; Robinobiose; Rutinose; Scillab...	C08244; C08246; C08247; C19635; C19758; C20354	C12H22O10	-H(-)	100	2-O-alpha-L-Rhamnopyranosyl-D-glucopyranose	2-O-alpha-L-Rhamnopyranosyl-D-glucopyranose	-0.290969396331469	0.0944619462298241	53771	65786	5340.97537252553	12128.8022369038	0.00988612392380901	-0.533950855887473	0.0725687555808943	50898	73695	4644.00197476989	6961.68893198441	8.00841089421807e-05	-0.381493403063464	0.067030470128015	52813	68799	5171.30206957312	10987.0812337447	5.59002890338737e-06	x	Disaccharides
650	327.108523070325	1	29989.4659929941	0.9743017	Anisatin; Paeonoside	C09294; C10717	C15H20O8	-H(-)	100	Anisatin	Anisatin	-1.57370490544986	0.227528103648475	31149	92720	1914.75571816022	47250.9463818193	0.0013882303783365	-3.20202278563686	0.136092061392258	34017	313042	4355.14136012445	85137.5370029231	0.000204379489309927	-2.46004911144085	0.255127635905246	32105	176652	3144.36555434941	126081.267186236	9.38728323906075e-05	x	-
658	329.066812972973	1	21601.6297730152	0.96568364	3,7-Di-O-methylquercetin; (+)-Bisdechlorogeodin; (-)-Bisdechlorogeodin; Cir...	C01265; C03036; C03040; C10033; C10193; C10424; C16754; C17670	C17H14O7	-H(-)	100	3,7-Di-O-methylquercetin	3,7-Di-O-methylquercetin	-0.335064001672476	0.0859820285748265	27558	34762	2135.58250649453	6614.54546134928	0.00474038294797594	-0.672378154981209	0.130888382056765	45562	72612	6949.35366059319	12852.2046897952	0.00138124965234112	-0.551400373709563	0.157837335992799	33559	49181	9665.67452569994	20947.598789201	0.0080432913744197	x	Flavonoids
687	339.326975710873	1	168912.135736203	0.51203579	Docosanoic acid	C08281	C22H44O2	-H(-)	100	Behenic acid	Behenic acid	-2.34177389704233	0.421452450429305	148584	753209	128261.551405771	299283.335386097	2.84841351280335e-05	-3.49786555592555	0.372016981685571	87779	991636	64019.3283287685	333799.027328832	0.000435535843891319	-2.71761347690979	0.307108222658259	128316	844039	112783.667298349	326827.761737061	7.07660396952776e-09	x	Fatty Acids and Conjugates
688	340.047198124815	1	14918.4788182467	0.088316195	Aristolochic acid	C08469	C17H11NO7	-H(-)	100	Aristolochic acid	Aristolochic acid	-1.32391985710446	0.175197228414382	19494	48802	7887.25253021474	11553.7916747751	2.54503194426093e-06	-1.2870066804011	0.0860640170611897	19558	47725	2629.03504636207	2210.71900775517	3.00483642000263e-07	-1.31016553162561	0.11553118474299	19515	48392	6502.81281346219	9060.44664172904	4.414520005228e-12	x	Alkaloids
691	343.065280518008	1	23418.9819858927	0.90156829	Bluensidine 6-phosphate	C17572	C8H17N4O9P	-H(-)	100	Bluensidine 6-phosphate	Bluensidine 6-phosphate	-0.502012857034513	0.0709722605568679	21701	30733	1741.09741331481	4530.78108785071	3.37337263418338e-05	-0.667471160631442	0.0719787543408319	21114	33536	2168.82760956236	2762.18988886406	1.26736082849298e-05	-0.56434488024561	0.0525061237341055	21506	31801	1850.95791685476	4114.85364100654	5.26638381873857e-10	x	-
695	345.061734427931	1	15862.4142592184	0.95181531	Tomentin; Taxifolin 3-O-acetate; Axillarin; Syringetin; Eupatolitin; Aflato...	C04581; C09967; C10021; C11620; C17788; C19588; C19589	C17H14O8	-H(-)	100	Tomentin	Tomentin	-0.421934397550594	0.102960905969573	21703	29077	3129.94058510507	5752.03194950071	0.00187330562845088	-0.719547096177442	0.0772152446581936	18864	31063	2004.14192153816	2882.59525613886	1.28994890788203e-05	-0.523326420658303	0.0739181338305824	20757	29833	3068.67822932992	4872.08401373629	1.66923487756633e-07	x	Flavonoids
701	347.171557472981	1	61415.307055854	0.90636206	Schizonepetoside E	C17638	C16H28O8	-H(-)	100	Schizonepetoside E	Schizonepetoside E	-1.22148504835158	0.091862758326227	31033	72365	2347.85054342103	15512.2332531457	3.96430999130277e-06	-1.02861840313827	0.112410502710995	33456	68253	2457.74967534667	15066.0112647167	0.00107895223236595	-1.15284312593436	0.0710022561799253	31841	70799	2593.29059078139	15099.9549725361	1.16835076115938e-09	x	-
718	358.108020481162	1	26984.6124113831	0.91908842	Isopenicillin N; Penicillin N; Crinasiatine	C05557; C06564; C10584	C14H21N3O6S; C22H17NO4	-H(-); -H(-)	100	Isopenicillin N	Isopenicillin N	-0.787625134284366	0.134540491206831	31342	54103	3226.1701471221	22882.4666815598	0.00789523884193715	-0.452570694047904	0.0709579218956475	34053	46601	3247.48106486653	4200.06444625301	0.000230951098380057	-0.668314551807999	0.0884020439019258	32245	51245	3401.00969821026	18283.1227289711	0.000274029119734883	x	-
722	359.075506373732	1	13120.1619486124	0.934241445	Nitrovin	C19487	C14H12N6O6	-H(-)	100	Nitrovin	Nitrovin	-0.546120075751834	0.124595088938159	21530	31437	2211.73323770583	8429.57607881854	0.00276181612755256	-0.637104414328478	0.100117059965438	22401	34838	3011.5878992651	3966.30967381159	0.000154005935410047	-0.585060624161722	0.0863108815192439	21820	32732	2451.78691737991	7141.74942236878	2.2812912610561e-06	x	-
730	365.342535037052	1	28052.7474708514	0.64963627	(15Z)-Tetracosenoic acid; 10,13-Dimethyl-11-docosyne-10,13-diol	C08323; C15398	C24H46O2	-H(-)	100	(15Z)-Tetracosenoic acid	(15Z)-Tetracosenoic acid	-1.40666552472571	0.427756958871438	31598	83775	29628.4375234897	36247.7527402009	0.00167371167688178	-3.43008999211167	0.286341296485322	13176	142021	5235.08379827869	46589.8642464217	0.000459980567258057	-2.05739761841729	0.321413058309366	25458	105964	25611.1451171159	48868.4232412842	9.35444032271077e-07	x	Fatty Acids and Conjugates
741	373.151008775846	1	37241.8256513475	0.90822953	Deoxyloganin; 8-Epideoxyloganin	C06071; C11648	C17H26O9	-H(-)	100	Deoxyloganin	Deoxyloganin	-1.41072848658155	0.250339468518708	51954	138131	4900.95066767354	67219.7279603309	0.00154406977974554	-1.65166359367716	0.176152001950581	66483	208887	16995.3281668816	33721.9612461333	1.26736082849298e-05	-1.53932619617045	0.18811083909904	56797	165086	12254.1135168958	65945.2619934933	9.54037942250211e-07	x	-
755	382.135601842228	1	16706.3541662394	0.93293285	N-Acetyllactosamine; Lacto-N-biose; beta-D-Galactosyl-(1->3)-N-acetyl-D-gal...	C00611; C06372; C07278; C19784	C14H25NO11	-H(-)	100	N-Acetyllactosamine	N-Acetyllactosamine	-0.78277878101489	0.0529527597357599	21849	37589	1358.76331570515	4409.3940714029	2.11073267563854e-07	-0.73040130601289	0.035267675959903	21852	36254	590.830665250205	2294.62922619631	3.27819445386903e-06	-0.763056875211592	0.0355367496126855	21850	37081	1138.98966093306	3734.96239462805	1.92358291902888e-13	x	Tetrasaccharides
757	383.119495822649	1	111589.824080894	0.93121964	Acetyl-maltose	C02130	C14H24O12	-H(-)	100	Acetyl-maltose	Acetyl-maltose	-1.13547572651629	0.106091382194535	60058	131943	11257.2324186397	25153.2692392674	7.42638742216657e-07	-0.777981765877435	0.0646023542109886	56420	96745	4641.91950238979	8032.07076906608	3.12513096110634e-06	-1.01029699578843	0.0848173607464178	58846	118534	9562.99565454721	26626.3524332121	4.60402247479697e-09	x	-
796	410.154999891638	1	11018.8601668093	0.76730543	Ro 18-5364	C15665	C22H25N3O3S	-H(-)	100	Ro 18-5364	Ro 18-5364	-0.549769900830519	0.103481059423935	24894	36442	4731.88924147223	5339.18716714157	4.14377153355953e-05	-0.906455062229345	0.111797433745141	20761	38916	3119.34511823663	4148.97719754089	1.28541593248035e-05	-0.668742355103911	0.0818132273766718	23517	37384	4622.71242393595	4964.33088799248	9.1774657833147e-10	x	-
810	422.057746897718	1	15547.6101073952	0.86253786	Gluconasturtiin	C08417	C15H21NO9S2	-H(-)	100	Gluconasturtiin	Gluconasturtiin	-0.498985742826889	0.0660181801741003	10098	14271	1054.63399510748	1755.90736916916	4.59406837988014e-06	-0.538941171301025	0.0564065692121702	10033	14577	666.826770358439	1191.16071093942	2.13209530620484e-05	-0.513834035270896	0.0460389626768248	10076	14387	922.74934149108	1539.40911785752	4.41793377523293e-11	x	Monosaccharides
821	431.098555967692	1	106833.031145029	0.958541515	Vitexin; Isovitexin; Apigenin 7-O-beta-D-glucoside; Genistein 7-O-beta-D-gl...	C01460; C01714; C04608; C09126; C10345; C10420; C16911	C21H20O10	-H(-)	100	Afzelin	Afzelin	-3.80741687011778	0.299923343604997	29430	412041	6372.36609224834	322193.868880313	0.00259541384382645	-3.33243726847828	0.219688170899095	37850	381272	6602.59596673914	129476.017880312	0.000614619493824345	-3.63436318222142	0.204986435302721	32237	400320	7468.56688946099	261509.416747154	8.15761302783294e-06	x	Flavonoids
825	435.130483560412	1	8242.14243632466	0.95229727	Phlorizin	C01604	C21H24O10	-H(-)	100	Phlorizin	Phlorizin	-0.66597885565051	0.0938097121658863	13996	22207	1411.41366646309	3981.50004467779	2.60142194910242e-05	-0.870577818882895	0.0458180076232784	14103	25786	718.657133130953	1714.17801912462	6.53507773971635e-07	-0.748277329737321	0.0655389233031295	14032	23570	1201.50036276816	3703.04666891235	5.44588236190158e-10	x	Flavonoids
828	436.223955971885	1	32440.0300214017	0.94427317	Lunarine	C10603	C25H31N3O4	-H(-)	100	Lunarine	Lunarine	-2.32384374755105	0.218562942965809	19951	99889	2621.14680943111	54355.471562149	0.000563517797090562	-1.99902001048861	0.192669937381726	27413	109577	5142.46223774824	35877.1077765574	0.00116605588647766	-2.20669387846017	0.160636290837358	22439	103580	5032.20538564362	47396.8038131014	5.89332649155425e-07	x	-
835	447.093383740785	1	267867.454974682	0.95841187	Quercitrin; Isoorientin; Luteolin 7-O-beta-D-glucoside; Carthamone; Fisetin...	C01750; C01821; C03951; C08598; C10042; C10114; C12249; C12626; C16409; C17056	C21H20O11	-H(-)	100	Quercitrin	Quercitrin	-4.0789676551661	0.290765780151865	102852	1738223	30612.8521439031	911061.194196731	0.000118931562088927	-4.16945663662188	0.189073063100056	81459	1465783	21283.7335180336	373214.037519973	0.000110731186119042	-4.09381203929533	0.194604071109557	95721	1634437	29108.6410057248	751764.431246528	4.94370078281059e-08	x	Flavonoids
853	461.10884931474	1	24835.4623305506	0.95284563	Isoscoparine; 6-Methoxyluteolin 7-rhamnoside; Swertiajaponin; Tectoridin; H...	C05990; C10104; C10187; C10533; C17762	C22H22O11	-H(-)	100	Methoxyluteolin-rhamnoside	Methoxyluteolin-rhamnoside	-2.41840701819575	0.169188669255346	17563	93888	1951.13009357281	37006.4221467811	4.14377153355953e-05	-2.54860764377515	0.127229951490715	18853	110306	937.021099904728	25843.1629828824	0.00014268447065184	-2.47653677990304	0.118887590482392	17993	100142	1764.486743311	33499.0176232471	3.50929267810687e-09	x	Flavonoids
855	463.088235445247	1	32089.7488696308	0.943890005	Quercetin 3-O-glucoside; Gossypetin 8-rhamnoside; Hyperin; Myricitrin; Quer...	C05623; C10050; C10073; C10108; C12639; C16410; C17763	C21H20O12	-H(-)	100	Quercetin 3-O-glucoside	Quercetin 3-O-glucoside	-0.759146532322927	0.1495499679745	39402	66688	9827.20801341943	18749.0874084751	0.00061610242688166	-0.940109146545446	0.216916636808812	31253	59964	10244.8932957677	12245.5329931251	0.00174103454980281	-0.805696003676923	0.125712131918207	36686	64126	10439.7014663199	16571.0100516578	1.37981142602197e-06	x	Flavonoids
856	463.123949591658	1	13412.8361084286	0.9523285	Hesperetin 7-O-glucoside	C16422	C22H24O11	-H(-)	100	Hesperetin 7-O-glucoside	Hesperetin 7-O-glucoside	-1.66176829718007	0.2065290855463	15290	48379	1256.67898298964	22285.8548414914	0.000523354512822075	-1.63117462871668	0.104896044175175	15617	48376	1207.5202965858	9615.1349147358	0.000150447011566301	-1.65149387366792	0.132444098254653	15399	48378	1214.83294966355	18175.6261290263	2.68860212636501e-07	x	Flavonoids
866	471.16577236686	1	17305.6059575777	0.88272047	C1'-C9-Glycosylated UWM6	C18681	C25H28O9	-H(-)	100	C1'-C9-Glycosylated UWM6	C1'-C9-Glycosylated UWM6	-0.423916124319548	0.124125949009135	33896	45474	5925.73885432838	10345.5430865861	0.00554988200290169	-0.515928194788292	0.123424360654189	33649	48115	5714.94277092956	4522.3920498646	0.00198627119915772	-0.459000938687081	0.088060461435792	33814	46480	5686.96086039058	8550.0518461948	9.94544631265768e-06	x	-
875	477.064735447527	1	11027.4735945614	0.87993956	4-Methoxyglucobrassicin; Neoglucobrassicin	C08423; C08424	C17H22N2O10S2	-H(-)	100	4-Methoxyglucobrassicin	4-Methoxyglucobrassicin	-0.672744747005325	0.0528694107575068	11585	18468	751.778915558815	2117.83937052813	3.63618884191116e-07	-0.921061193573701	0.0512761908213365	11846	22431	717.337298625967	1634.04217110951	7.47183892364053e-07	-0.775312317488558	0.0486364736212695	11672	19978	730.12524890252	2741.3147922988	4.4375473599173e-11	x	-
902	501.145405796283	1	21552.1229546795	0.910728725	alpha-L-Rhamnopyranosyl-(1->2)-beta-D-galactopyranosyl-(1->2)-beta-D-glucur...	C12082	C18H30O16	-H(-)	100	alpha-L-Rhamnopyranosyl-(1->2)-beta-D-galactopyranosyl-(1->2)-beta-D-glucur...	alpha-L-Rhamnopyranosyl-(1->2)-beta-D-galactopyranosyl-(1->2)-beta-D-glucur...	-0.776469245283815	0.0998174847303182	19095	32709	3109.60918571431	5656.0259991061	3.92536134730797e-06	-0.875528944546648	0.107861891551164	20133	36938	3041.198398658	3897.37076895621	1.59402087317391e-05	-0.819927629709103	0.075489121012582	19441	34320	3038.16710525888	5379.43910014258	5.39040590061819e-11	x	-
905	503.077980231726	1	19643.8039558677	0.888414085	Hypericin	C07606	C30H16O8	-H(-)	100	Hypericin	Hypericin	-0.248763276533177	0.0411465514263121	9982	11861	674.867140403924	897.532693497811	3.21555794045661e-05	-0.255579818781001	0.0383845885358995	9590	11449	498.959859774979	546.261053337008	0.000190921647206989	-0.248563292706915	0.0301647811905698	9852	11704	635.679053829151	793.58730053563	7.7861362104232e-09	x	Phenanthrenes and Derivatives
938	542.15592341678	1	11352.8012940693	0.936632305	Patent blue	C13725	C27H31N2O6S2.	-H(-)	100	Patent blue	Patent blue	-1.18802079867631	0.13304191262955	11512	26228	1940.69480831355	6205.69910264461	7.12283538604975e-06	-0.89296439903136	0.138075565725259	14480	26889	2813.9592510672	3213.01268004701	6.15999106262388e-05	-1.08284618209694	0.10133933377471	12501	26480	2615.09395177955	5179.53921914093	9.55700038901824e-11	x	-
973	577.15638002772	1	6843.14279109837	0.92896989	Violanthin; Apigenin 7-O-neohesperidoside; Vitexin 2''-O-beta-L-rhamnoside;...	C10196; C12627; C12628; C16802; C16981	C27H30O14	-H(-)	100	Violanthin	Violanthin	-0.534806307948246	0.0993789965351886	9770	14155	1200.74433591305	2723.25930288859	0.000223877026609722	-0.360523170021396	0.0753965666049674	12725	16338	1536.91702497782	984.036140088361	0.00318369618932814	-0.478604952256206	0.0834311253004326	10755	14986	1918.81445645499	2443.03654875882	1.94975607423508e-06	x	Flavonoids
976	579.17256987011	1	8731.16608214851	0.915363845	Naringin; Narirutin; Cascaroside A; Naringin chalcone; Cascaroside B	C09789; C09793; C10307; C16423; C16799	C27H32O14	-H(-)	100	Naringin	Naringin	-0.564518754795431	0.0725223468695714	9897	14637	1285.30985755352	1779.10651552675	1.62295218674037e-06	-0.513104161707155	0.0535151457480049	10481	14958	859.104616252681	695.089973621093	2.14628441047149e-05	-0.548419285834541	0.0503327156661434	10092	14759	1168.84561228568	1446.95619236349	7.00108165356746e-12	x	Flavonoids
978	582.260890064614	1	59915.1081364356	0.95529032	N1,N5,N10-Tricoumaroyl spermidine	C18069	C34H37N3O6	-H(-)	100	N1,N5,N10-Tricoumaroyl spermidine	N1,N5,N10-Tricoumaroyl spermidine	-3.45630997165717	0.291998246294825	23842	261694	4277.57073755335	177476.525116072	0.00112578566520258	-3.45974475026918	0.344655173306135	26140	287604	4231.69342777412	151133.862451707	0.00483594439969156	-3.46409683256889	0.219614821653334	24608	271564	4283.61069684492	164497.706692471	3.61894104479263e-06	x	-
983	595.130425239883	1	21185.1433159265	0.91036737	Quercetin 3-O-[beta-D-xylosyl-(1->2)-beta-D-glucoside]	C12637	C26H28O16	-H(-)	100	Quercetin 3-O-[beta-D-xylosyl-(1->2)-beta-D-glucoside]	Quercetin 3-O-[beta-D-xylosyl-(1->2)-beta-D-glucoside]	-0.601857634476974	0.144860481194275	19060	28927	5657.28938801057	6324.08968213547	0.00114733878388293	-1.64011578318135	0.155772586723653	15664	48825	3180.86420646968	9955.05668326224	9.2561423365768e-05	-1.02594585982861	0.137875546006898	17928	36507	5137.85866518326	12518.9473565263	3.68662447523308e-06	x	-
993	607.167349366426	1	10408.0468293272	0.89048618	Diosmin; Physcion 8-gentiobioside; Spinosin; Isospinosin	C10039; C10382; C17834; C17837	C28H32O15	-H(-)	100	Diosmin	Diosmin	-0.69116032396767	0.103506522435027	11004	17766	1275.80837935535	3521.79845245914	4.70256062325422e-05	-0.886504777482796	0.0711309246054499	12110	22388	1180.65631818352	1905.17243196927	1.66550790083497e-06	-0.779915608131181	0.0804755866372837	11372	19527	1323.33283572866	3741.76092330107	7.48785225413255e-09	x	Flavonoids
995	609.145986756946	1	400699.676726902	0.926825735	Rutin; Lucenin-2; Kaempferol 3-O-beta-D-glucosyl-(1->2)-beta-D-glucoside; K...	C05625; C10102; C12634; C16490; C17563; C19796	C27H30O16	-H(-)	100	Rutin	Rutin	-2.70154547678538	0.239978386217602	175221	1139809	73937.26802602	375895.704084288	4.79039074939616e-06	-3.87065599860768	0.251252338961901	118976	1740369	51986.160548185	305817.060647141	1.31940915409577e-05	-3.12871391331476	0.197619831454424	156472	1368594	71249.6987269688	454776.29113514	8.02806964997998e-10	x	Flavonoids
999	625.140967119643	1	277546.504209392	0.952766475	Quercetin 3-O-beta-D-glucosyl-(1->2)-beta-D-glucoside	C12667	C27H30O17	-H(-)	100	Quercetin 3-O-beta-D-glucosyl-(1->2)-beta-D-glucoside	Quercetin 3-O-beta-D-glucosyl-(1->2)-beta-D-glucoside	-3.06585205109772	0.268838169991535	97298	814740	54845.3227660354	355691.134189279	4.38320588579216e-05	-3.32902008279547	0.263904479107924	92121	925750	42772.2413686727	140338.26714426	3.27819445386903e-06	-3.16467584507104	0.192468028473549	95573	857030	49907.3550245427	293009.089425921	1.05111235332517e-09	x	Flavonoids
1001	626.128241029301	1	28203.6282031122	0.670240255	Delphinidin 3-O-(6-caffeoyl-beta-D-glucoside)	C16367	C30H27O15	-H(-)	100	Delphinidin 3-O-(6-caffeoyl-beta-D-glucoside)	Delphinidin 3-O-(6-caffeoyl-beta-D-glucoside)	-1.94638627510798	0.180795876680893	11702	45100	3181.64629221852	15459.2115758882	2.29888162473744e-05	-2.10632942213682	0.128696084635544	11442	49267	2435.71438014942	5199.29037010615	3.43004341438921e-07	-2.00702772529553	0.122220952003542	11615	46687	2882.87255541268	12536.0582035241	2.34829145108985e-10	x	Flavonoids
1003	630.245395201244	1	33969.5815005221	0.96483031	N1,N5,N10-Tricaffeoyl spermidine	C18070	C34H37N3O9	-H(-)	100	N1,N5,N10-Tricaffeoyl spermidine	N1,N5,N10-Tricaffeoyl spermidine	-3.08151362887378	0.298903015071488	17082	144600	3448.17291430834	94147.9707146633	0.00103589940146478	-3.14483883454718	0.286479895448557	21761	192469	1956.98404226163	102067.068203426	0.00562859081152058	-3.12682359233638	0.22264013806546	18642	162836	3737.65609648456	97631.4515078871	4.47366503318855e-06	x	-
1005	633.125688731431	1	14246.7101674257	0.77466857	Actinorhodin	C06691	C32H26O14	-H(-)	100	Actinorhodin	Actinorhodin	-0.459125100157746	0.0876500618610092	9453	12995	1574.03265146527	1769.83953078905	9.37656923911873e-05	-0.433962085119411	0.0834569693860691	10628	14357	1344.32260823063	807.065338012622	0.00142464660669133	-0.457063908481758	0.0672698990219501	9844	13514	1568.27180522554	1602.21424054932	8.47153111328436e-08	x	-
1038	739.208145400553	1	13968.9330936037	0.94592011	Robinin	C10178	C33H40O19	-H(-)	100	Robinin	Robinin	-1.50249064532529	0.175265488868894	12653	35850	4546.4685969059	9398.55652821765	3.26280762472886e-06	-2.22251432870131	0.134347600582012	10936	51038	2160.97236793995	8686.98584475446	1.88600869503415e-05	-1.78513477222714	0.135283777775345	12081	41636	3929.66372939769	11684.6765943387	7.16687516468663e-10	x	Flavonoids
1048	771.198240560131	1	24068.347857125	0.92707002	Kaempferol 3-sophorotrioside	C12635	C33H40O21	-H(-)	100	Kaempferol 3-sophorotrioside	Kaempferol 3-sophorotrioside	-1.6855469458826	0.126367242700452	17408	55994	2781.95863359166	13230.4894411569	1.62295218674037e-06	-2.06532040855398	0.158626986614376	18367	76871	2000.1354808279	22361.5255372409	0.000629053117881566	-1.85089295372574	0.108929340370602	17728	63947	2530.01445589918	19696.8737669326	5.52836965911639e-09	x	Flavonoids
