# Supplementary material for: Disentangling metabolic functions of bacteria in the honey bee gut
Source: PLoS Biol. 2017 Dec 12;15(12):e2003467. doi: 10.1371/journal.pbio.2003467 (PMC5726620; doi:10.1371/journal.pbio.2003467)
Supplement: S11 Data — (ZIP) [file pbio.2003467.s011.zip › expectedResults/overlap_in_vivo_in_vitro_products_v2.csv]

strain	ionIdx	name
F4	200	3-(2-Hydroxyphenyl)propanoate; Tropate; Phloretate; Veratraldehyde; 3-Ethox...
F5	174	2-Maleylacetate; 2-Hydroxymuconate; gamma-Oxalocrotonate; 3-Hydroxy-cis,cis...
F5	200	3-(2-Hydroxyphenyl)propanoate; Tropate; Phloretate; Veratraldehyde; 3-Ethox...
F5	230	Ascorbate; D-Glucuronolactone; 2-Hydroxy-3-oxoadipate; L-xylo-Hexulonolacto...
G	515	Cardiospermin; 1,6-Anhydro-N-acetyl-beta-muramate
