# Supplementary material for: Disentangling metabolic functions of bacteria in the honey bee gut
Source: PLoS Biol. 2017 Dec 12;15(12):e2003467. doi: 10.1371/journal.pbio.2003467 (PMC5726620; doi:10.1371/journal.pbio.2003467)
Supplement: S11 Data — (ZIP) [file pbio.2003467.s011.zip › expectedResults/overlap_in_vivo_in_vitro_substratesv2.csv]

strain	ionIdx	name
A1	286	Quinate; 2D-5-O-Methyl-2,3,5/4,6-pentahydroxycyclohexanone; Valiolone
B	835	Quercitrin; Isoorientin; Luteolin 7-O-beta-D-glucoside; Carthamone; Fisetin...
F4	269	Glycyl-leucine; N6-Acetyl-L-lysine; 6-Acetamido-3-aminohexanoate; N2-Acetyl...
F4	364	D-Lysopine
F4	496	Inosine
F4	821	Vitexin; Isovitexin; Apigenin 7-O-beta-D-glucoside; Genistein 7-O-beta-D-gl...
F4	835	Quercitrin; Isoorientin; Luteolin 7-O-beta-D-glucoside; Carthamone; Fisetin...
F5	61	Fumarate; Maleic acid; Formylpyruvate
F5	595	3',5'-Cyclic CMP; 2',3'-Cyclic CMP
F5	757	Acetyl-maltose
F5	821	Vitexin; Isovitexin; Apigenin 7-O-beta-D-glucoside; Genistein 7-O-beta-D-gl...
F5	835	Quercitrin; Isoorientin; Luteolin 7-O-beta-D-glucoside; Carthamone; Fisetin...
F5	995	Rutin; Lucenin-2; Kaempferol 3-O-beta-D-glucosyl-(1->2)-beta-D-glucoside; K...
Fp	50	2-Furoate
Fp	285	Citrate; Isocitrate; (1R,2S)-1-Hydroxypropane-1,2,3-tricarboxylate; 5-Dehyd...
G	111	(S)-Malate; (R)-Malate; Malate; 3-Dehydro-L-threonate
G	286	Quinate; 2D-5-O-Methyl-2,3,5/4,6-pentahydroxycyclohexanone; Valiolone
