# Supplementary material for: Disentangling metabolic functions of bacteria in the honey bee gut
Source: PLoS Biol. 2017 Dec 12;15(12):e2003467. doi: 10.1371/journal.pbio.2003467 (PMC5726620; doi:10.1371/journal.pbio.2003467)
Supplement: S11 Data — (ZIP) [file pbio.2003467.s011.zip › flavonoids_suppl_fig2.xlsx]

## Sheet: Sheet1
Top annotation ids	ionIdx	ionMz	ionActive	ionAverageInt	ionQualTIC	Top annotation name	Top annotation ids	Top annotation formula	Top annotation ion	Top annotation score	log2_fall	pvalBH_fall	log2_sping	pvalBH_spring	log2_pooled	pvalBH_pooled			robust_changes	compound_class	sign_vs_MF	sign_vs_MF_z_score_diff	sign_vs_MF_anova_pval
C01198; C01456; C01744; C02201; C02363; C03080; C05581; C05607; C10712; C11380; C11457; C12206	200	165.055	1	234500	0.826728	3-(2-Hydroxyphenyl)propanoate; Tropate; Phloretate; Veratraldehyde; 3-Ethox...	C01198; C01456; C01744; C02201; C02363; C03080; C05581; C05607; C10712; C11380; C11457; C12206	C9H10O3	-H(-)	100	2.06437	1.90019e-06	2.17353	0.00441993	2.1029	2.59424e-09	***	backbone	x	Phenols and Derivatives	CL;F4;F5;hive	-0.565963965307494;-0.651333168533153;-0.623747523249665;-3.87068558572206	0.00193116627015522;0.0110122859577987;0.0178484940878658;1.53220769405493e-11
C03870; C04024; C04199; C08064; C10195; C10513; C12630; C17600	981	593.151	1	1.06518e+06	0.962135	Isoorientin 2''-O-rhamnoside; Vitexin 2''-O-beta-D-glucoside; Isovitexin 2'...	C03870; C04024; C04199; C08064; C10195; C10513; C12630; C17600	C27H30O15	-H(-)	79	-3.76962	7.17e-05	-4.57171	3.95e-05	-4.12997	3.06e-08	***	flav_glucoside	x	Flavonoids	A1;CL;F5;Fp;G;hive;S	-1.10852096125325;1.17521475890965;1.18596978461877;-0.824396115701933;-1.16539436894628;1.22983750567406;0.856575775494579	0.00230282480857114;4.73733049111136e-06;0.000827407707507444;0.00887573792813545;0.00109042465313947;0.000455207189489215;0.00551533355425904
C01750; C01821; C03951; C08598; C10042; C10114; C12249; C12626; C16409; C17056	835	447.093	1	267867	0.958412	Quercitrin; Isoorientin; Luteolin 7-O-beta-D-glucoside; Carthamone; Fisetin...	C01750; C01821; C03951; C08598; C10042; C10114; C12249; C12626; C16409; C17056	C21H20O11	-H(-)	100	-4.07897	0.000118932	-4.16946	0.000110731	-4.09381	4.94e-08	***	flav_glucoside	x	Flavonoids	B;CL;F4;F5;G;hive	1.69072514774261;1.69308841994544;1.69578410751005;1.74151559227978;1.16192796982474;1.72578110411002	0.000266183748740434;7.0824919751189e-07;0.000252423128159762;0.000155688180717983;0.0380865763627014;0.000183976032260169
C01460; C01714; C04608; C09126; C10345; C10420; C16911	821	431.099	1	106833	0.958542	Vitexin; Isovitexin; Apigenin 7-O-beta-D-glucoside; Genistein 7-O-beta-D-gl...	C01460; C01714; C04608; C09126; C10345; C10420; C16911	C21H20O10	-H(-)	100	-3.80742	0.00259541	-3.33244	0.000614619	-3.63436	8.16e-06	**	flav_glucoside	x	Flavonoids	B;CL;F4;F5;G	1.27268994451492;1.30608198286979;1.20537539384928;1.22173816000261;-1.71865781323046	0.0161262024055693;0.00022336212411822;0.0283081976954949;0.0247546479544403;0.000219260913922437
C12667	999	625.141	1	277547	0.952766	Quercetin 3-O-beta-D-glucosyl-(1->2)-beta-D-glucoside	C12667	C27H30O17	-H(-)	100	-3.06585	4.38e-05	-3.32902	3.28e-06	-3.16468	1.05e-09	***	flav_glucoside	x	Flavonoids	B;CL;F5;hive	-1.02731386064585;1.62127551800043;1.68636481439908;1.5289412386182	0.0140592156672644;4.61088023318013e-09;2.85806886590745e-06;2.58166382420821e-05
C05625; C10102; C12634; C16490; C17563; C19796	995	609.146	1	400700	0.926826	Rutin; Lucenin-2; Kaempferol 3-O-beta-D-glucosyl-(1->2)-beta-D-glucoside; K...	C05625; C10102; C12634; C16490; C17563; C19796	C27H30O16	-H(-)	100	-2.70155	4.79e-06	-3.87066	1.32e-05	-3.12871	8.03e-10	***	flav_glucoside	x	Flavonoids	B;CL;F5;hive	-1.02805104203442;1.54643037797184;1.65106621612657;1.74847460032803	0.002474562170101;2.67718291979691e-10;1.48282764622643e-07;2.92934702050829e-08
C05990; C10104; C10187; C10533; C17762	853	461.109	1	24835.5	0.952846	Isoscoparine; 6-Methoxyluteolin 7-rhamnoside; Swertiajaponin; Tectoridin; H...	C05990; C10104; C10187; C10533; C17762	C22H22O11	-H(-)	100	-2.41841	4.14e-05	-2.54861	0.000142684	-2.47654	3.51e-09	***	flav_glucoside	x	Flavonoids	B;CL;F4;F5;G;hive	1.13917493580495;1.24384429687875;1.26962856233569;1.27822182362187;-2.15340817239381;1.32809468065594	0.000900467658275561;4.94849753285287e-07;0.000138710267236886;0.000122209073270985;1.33214328457143e-10;5.81767378907694e-05
C16367	1001	626.128	1	28203.6	0.67024	Delphinidin 3-O-(6-caffeoyl-beta-D-glucoside)	C16367	C30H27O15	-H(-)	100	-1.94639	2.3e-05	-2.10633	3.43e-07	-2.00703	2.35e-10	***	flav_glucoside	x	Flavonoids	CL;F5;hive	1.67688272584375;1.73436759193122;1.66215230736005	3.24422306796635e-08;1.43437928837864e-05;3.53609559603507e-05
C12635	1048	771.198	1	24068.3	0.92707	Kaempferol 3-sophorotrioside	C12635	C33H40O21	-H(-)	100	-1.68555	1.62e-06	-2.06532	0.000629053	-1.85089	5.53e-09	***	flav_glucoside	x	Flavonoids	B;CL;F4;F5;hive	1.16558686564392;1.89143376159168;0.922201529908399;2.08172785650629;2.27614397641974	0.00196222782504651;2.52277088108599e-11;0.0324446636535177;4.12592637832887e-09;2.38757125181621e-10
C10178	1038	739.208	1	13968.9	0.94592	Robinin	C10178	C33H40O19	-H(-)	100	-1.50249	3.26e-06	-2.22251	1.89e-05	-1.78513	7.17e-10	***	flav_glucoside	x	Flavonoids	CL;F5;G;hive	1.22118075581652;1.36023835083901;-1.36533876883161;1.55253200579803	2.13129098647347e-06;7.93924664852508e-05;7.37948995589432e-05;4.71521455180923e-06
C16422	856	463.124	1	13412.8	0.952329	Hesperetin 7-O-glucoside	C16422	C22H24O11	-H(-)	100	-1.66177	0.000523355	-1.63117	0.000150447	-1.65149	2.69e-07	**	flav_glucoside	x	Flavonoids	B;CL;F4;F5;Fp;hive	1.46863881186087;1.79573101472275;1.45222203958695;1.58966705598673;1.3526914758408;1.92608335234644	0.00576590103666741;7.62811131926888e-07;0.00664677568392746;0.00195141763269036;0.00120512526013594;7.41129405196217e-05
C08728	542	284.032	1	38350.5	0.736944	Riccionidin A	C08728	C15H9O6	-H(-)	100	-1.31228	1.35e-05	-1.73508	1.27e-05	-1.49143	1.73e-09	***	aglycone	x	Flavonoids	A1;CL;F5;Fp;G;hive	-0.947750908920832;1.32606123656424;1.57428611134306;-0.636386973927833;-1.17616072062593;1.5024597701149	0.00334664848502941;5.34181054945293e-09;1.06223473905764e-07;0.035073418940065;9.74901806255479e-05;3.75864581902974e-07
C00389; C02806; C03662; C08577; C10068; C10072; C10078; C10079; C10105; C10177; C10192; C15031	589	301.035	1	354014	0.879283	Quercetin; 8-Hydroxykaempferol; 2'-Hydroxypseudobaptigenin; Bracteatin; 6-H...	C00389; C02806; C03662; C08577; C10068; C10072; C10078; C10079; C10105; C10177; C10192; C15031	C15H10O7	-H(-)	100	-1.07523	0.0211171	-1.98283	0.00387524	-1.41643	0.000106892	*	aglycone	-	Flavonoids
C04443; C08999; C10022; C10084; C10119; C10120; C10176; C10185; C10188; C19739	625	315.051	1	265422	0.924942	3-O-Methylquercetin; Capillarisin; Azaleatin; Isorhamnetin; Pedalitin; Pino...	C04443; C08999; C10022; C10084; C10119; C10120; C10176; C10185; C10188; C19739	C16H12O7	-H(-)	100	-0.675246	0.0442904	-1.98984	0.00199037	-1.11576	0.000138496	*	aglycone	-	Flavonoids	A1	-1.76092	0.000217263
C00509; C01263; C01592; C03567; C06561; C08578; C09047; C09614; C09751; C09826; C12087; C14458; C15567; C16232; C17673	509	271.061	1	42070	0.948362	Naringenin; 3,6,9-Trihydroxypterocarpan; Licodione; 2'-Hydroxydihydrodaidze...	C00509; C01263; C01592; C03567; C06561; C08578; C09047; C09614; C09751; C09826; C12087; C14458; C15567; C16232; C17673	C15H12O5	-H(-)	100	-0.462511	0.116948	-1.54656	0.020875	-0.85716	0.00292606	-	aglycone	-	Flavonoids	hive	-2.96915	1.73e-11
C05623; C10050; C10073; C10108; C12639; C16410; C17763	855	463.088	1	32089.7	0.94389	Quercetin 3-O-glucoside; Gossypetin 8-rhamnoside; Hyperin; Myricitrin; Quer...	C05623; C10050; C10073; C10108; C12639; C16410; C17763	C21H20O12	-H(-)	100	-0.759147	0.000616102	-0.940109	0.00174103	-0.805696	1.38e-06	**	flav_glucoside	x	Flavonoids	hive	-1.92596	0.0018456
C10039; C10382; C17834; C17837	993	607.167	1	10408	0.890486	Diosmin; Physcion 8-gentiobioside; Spinosin; Isospinosin	C10039; C10382; C17834; C17837	C28H32O15	-H(-)	100	-0.69116	4.7e-05	-0.886505	1.67e-06	-0.779916	7.49e-09	***	flav_glucoside	x	Flavonoids	CL;G;hive	1.12527882135722;-1.07376928470685;1.82776867998586	0.000860537281573093;0.0436530562646635;1.63785022442298e-05
C01604	825	435.13	1	8242.14	0.952297	Phlorizin	C01604	C21H24O10	-H(-)	100	-0.665979	2.6e-05	-0.870578	6.54e-07	-0.748277	5.45e-10	***	flav_glucoside	x	Flavonoids	B;CL;F4;hive;S	1.30781010880317;1.45626444189877;1.26291997315494;1.92364388595758;1.0310745429761	0.000110911647701051;9.60917057035715e-09;0.000211894734396201;8.28882928960439e-09;0.000250223602736188
C01477; C02495; C06563; C08730; C10023; C10037; C10044; C10113; C10294; C10343; C10369; C10376; C10379; C10397; C14313; C14314; C15222; C16796	503	269.046	1	10368.5	0.923392	Apigenin; 2'-Hydroxydaidzein; Genistein; Sulphuretin; Baicalein; Resokaemph...	C01477; C02495; C06563; C08730; C10023; C10037; C10044; C10113; C10294; C10343; C10369; C10376; C10379; C10397; C14313; C14314; C15222; C16796	C15H10O5	-H(-)	100	-0.549295	0.00127288	-0.867879	0.000204379	-0.666406	3.75e-07	**	aglycone	x	Flavonoids	Fp	-1.63355	0.000192184
C10541	621	313.036	1	13534	0.915134	Wedelolactone	C10541	C16H10O7	-H(-)	100	-0.463079	0.00135506	-0.952413	2.78e-05	-0.665574	8.81e-07	**	aglycone	x	Flavonoids	CL;Fp;G;S	0.958052701608698;-1.54219669208768;-1.20849152781732;0.893016956771037	0.00950096371005893;1.28267946974958e-05;0.0152338097434414;0.0449279103396083
C01265; C03036; C03040; C10033; C10193; C10424; C16754; C17670	658	329.067	1	21601.6	0.965684	3,7-Di-O-methylquercetin; (+)-Bisdechlorogeodin; (-)-Bisdechlorogeodin; Cir...	C01265; C03036; C03040; C10033; C10193; C10424; C16754; C17670	C17H14O7	-H(-)	100	-0.335064	0.00474038	-0.672378	0.00138125	-0.5514	0.00804329	-	aglycone	x	Flavonoids	B;CL;F5;Fp;hive	-1.11143115246694;0.850545844676149;-1.42206218755994;1.09959156962616;1.39647292350128	0.0202045021866361;0.0189755946848702;0.00078721575755536;0.00208082083782124;0.00104958671735067
C09789; C09793; C10307; C16423; C16799	976	579.173	1	8731.17	0.915364	Naringin; Narirutin; Cascaroside A; Naringin chalcone; Cascaroside B	C09789; C09793; C10307; C16423; C16799	C27H32O14	-H(-)	100	-0.564519	1.62e-06	-0.513104	2.15e-05	-0.548419	7e-12	***	flav_glucoside	x	Flavonoids	CL;hive	1.68809578225894;2.37295840011178	8.55384985065655e-10;1.02375996569037e-10
C04581; C09967; C10021; C11620; C17788; C19588; C19589	695	345.062	1	15862.4	0.951815	Tomentin; Taxifolin 3-O-acetate; Axillarin; Syringetin; Eupatolitin; Aflato...	C04581; C09967; C10021; C11620; C17788; C19588; C19589	C17H14O8	-H(-)	100	-0.421934	0.00187331	-0.719547	1.29e-05	-0.523326	1.67e-07	**	aglycone	x	Flavonoids	A1;B;CL;hive;S	-1.79651528960659;-1.01915089288664;0.850301865250093;1.43458603837728;0.828397330724265	4.23889374379094e-07;0.0133009019296937;0.00428672720512313;7.24517871096841e-05;0.0154856625654121
C10196; C12627; C12628; C16802; C16981	973	577.156	1	6843.14	0.92897	Violanthin; Apigenin 7-O-neohesperidoside; Vitexin 2''-O-beta-L-rhamnoside;...	C10196; C12627; C12628; C16802; C16981	C27H30O14	-H(-)	100	-0.534806	0.000223877	-0.360523	0.0031837	-0.478605	1.95e-06	**	flav_glucoside	x	Flavonoids	CL;F4;hive	1.27858196181914;1.14652978597515;1.46544384660119	0.000180832962749178;0.0333969992641177;0.00174036428198066
C01514; C05903; C08576; C08720; C10036; C10041; C10097; C10184; C10510; C12134; C17786; C17810	545	285.041	1	229239	0.787691	Luteolin; Kaempferol; Aureusidin; Maritimetin; Datiscetin; Fisetin; Isoscut...	C01514; C05903; C08576; C08720; C10036; C10041; C10097; C10184; C10510; C12134; C17786; C17810	C15H10O6	-H(-)	100	0.0753619	0.85073	-1.00883	0.083846	-0.398103	0.214283	-	aglycone	-	Flavonoids	A1	-2.54469	1.31e-06
C12625; C16197; C16231	928	531.116	1	9902.79	0.867822	Biochanin A 7-O-(6-O-malonyl-beta-D-glucoside); Malonylglycitin; (-)-Maacki...	C12625; C16197; C16231	C25H24O13	-H(-)	23	-0.143842	0.111755	-0.306372	0.00378203	-0.207285	0.00112786	-	flav_glucoside	-	Flavonoids	hive	2.10394	3.26e-05
C10512; C12258; C12367	728	365.068	1	11790.5	0.876569	Pachyrrhizone; Arnottin II; Tetracenomycin F1	C10512; C12258; C12367	C20H14O7	-H(-)	60	-0.212114	0.00686516	-0.175273	0.0483394	-0.199034	0.000117859	*	aglycone	-	Flavonoids	CL;Fp;hive	1.1629579863428;1.14835921131782;1.40688659997477	0.00611271794045043;0.0179988031182241;0.0162471603348989
C17765	751	381.133	1	11019	0.952683	Licoricone	C17765	C22H22O6	-H(-)	61	-0.100996	0.121466	-0.11718	0.0548766	-0.109258	0.0134756	-	aglycone	-	Flavonoids	A1;F5;hive	-1.36478531060051;1.34994751484282;1.39449524318723	0.00627762853958325;0.00719694478839883;0.0047585810476517
C12638	943	549.088	1	40871.9	0.870703	Quercetin 3-O-(6-O-malonyl-beta-D-glucoside)	C12638	C24H22O15	-H(-)	100	-0.118963	0.637115	-0.00501362	0.974807	-0.0786212	0.631542	-	flav_glucoside	-	Flavonoids
C04271; C08650; C09762; C09827; C10262; C15609; C16404; C16760; C18256	470	255.067	1	17200.3	0.953005	3,9-Dihydroxypterocarpan; Isoliquiritigenin; Liquiritigenin; Pinocembrin; H...	C04271; C08650; C09762; C09827; C10262; C15609; C16404; C16760; C18256	C15H12O4	-H(-)	86	0.036994	0.576006	-0.186983	0.0046014	-0.0398166	0.405863	-	aglycone	-	Flavonoids	hive	-3.55453	1.53e-11
C10202; C10467; C16226; C19587; C19727	577	297.042	1	6551.35	0.885226	Bowdichione; Irilone; 2',7-Dihydroxy-4',5'-methylenedioxyisoflavone; Aflato...	C10202; C10467; C16226; C19587; C19727	C16H10O6	-H(-)	26	0.0357419	0.638232	-0.139066	0.0288316	-0.0301259	0.568677	-	aglycone	-	Flavonoids
C00786; C02675; C02922; C05334; C08844; C08974; C09044; C09282; C09833; C09920; C09975; C10274; C10508; C12434; C16190; C18835	546	285.077	1	16867.6	0.953149	(-)-Vestitone; Dihydrobiochanin A; 2'-O-Methyllicodione; Isosakuranetin; Mo...	C00786; C02675; C02922; C05334; C08844; C08974; C09044; C09282; C09833; C09920; C09975; C10274; C10508; C12434; C16190; C18835	C16H14O5	-H(-)	100	0.216207	0.169952	-0.295512	0.26475	0.00357326	0.97922	-	aglycone	-	Flavonoids	hive	-3.49194	1.53e-11
C10026; C10109	975	579.134	1	28758.5	0.906184	Carlinoside; Neocarlinoside	C10026; C10109	C26H28O15	-H(-)	37	0.151561	0.169708	0.0625957	0.883175	0.0745663	0.720384	-	aglycone	-	Flavonoids	Fp	-2.03843	6.15e-07
C01108; C02183; C02752; C02814; C11101; C11918; C20718	83	125.024	1	102614	0.748884	1,2,3-Trihydroxybenzene; Phloroglucinol; Triacetate lactone; Benzene-1,2,4-...	C01108; C02183; C02752; C02814; C11101; C11918; C20718	C6H6O3	-H(-)	100	0.0260016	0.921099	0.126181	0.237466	0.0748751	0.704108	-	backbone	-	Phenols and Derivatives
C03648; C05907; C06562; C08739; C08742; C09030; C09511; C09727; C09728; C09736; C09787; C09796; C14079; C17590	556	289.071	1	12487	0.787172	cis-3,4-Leucopelargonidin; Luteoforol; (+)-Catechin; alpha-Cotonefuran; 2,8...	C03648; C05907; C06562; C08739; C08742; C09030; C09511; C09727; C09728; C09736; C09787; C09796; C14079; C17590	C15H14O6	-H(-)	100	0.321108	0.0001377	-0.205454	0.0580109	0.126537	0.0796796	-	aglycone	-	Flavonoids	CL;hive	-1.54297993345077;-1.8880297746315	0.00020565034303055;0.000703833968660472
C04109; C10107; C10122	628	317.03	1	49789.9	0.95279	Gossypetin; Myricetin; Quercetagetin	C04109; C10107; C10122	C15H10O8	-H(-)	100	0.346626	0.556794	-0.415359	0.574675	0.137178	0.756689	-	aglycone	-	Flavonoids	A1	-2.04189	0.000814219
C10103	929	533.093	1	15162.1	0.826392	Luteolin 7-O-(6''-malonylglucoside)	C10103	C24H22O14	-H(-)	100	0.304857	0.0631845	0.365397	0.0431712	0.323319	0.00424644	-	flav_glucoside	-	Flavonoids	hive	1.80451	0.000588199
C04858; C10110; C10181; C16491; C16803	961	563.141	1	21139.1	0.884507	Apigenin 7-O-[beta-D-apiosyl-(1->2)-beta-D-glucoside]; Neoschaftoside; Scha...	C04858; C10110; C10181; C16491; C16803	C26H28O14	-H(-)	100	-0.915817	3.01e-06	1.28886	0.169593	0.487976	0.47095	-	flav_glucoside	-	Flavonoids	Fp	-2.19018	4.69e-08
C03672; C03964; C04044; C05582; C05583; C10447; C10680; C12622	247	181.05	1	146495	0.955343	3-(4-Hydroxyphenyl)lactate; (R)-3-(4-Hydroxyphenyl)lactate; 3-(2,3-Dihydrox...	C03672; C03964; C04044; C05582; C05583; C10447; C10680; C12622	C9H10O4	-H(-)	100	1.68111	3.59533e-05	2.07605	0.00180911	1.82939	5.20842e-07	**	backbone	x	Benzyl Alcohols and Derivatives	hive	-3.34835	1.53845e-11

## Sheet: Sheet2
ionIdx	Top annotation name	log2_pooled	pvalBH_pooled	Standard_error	group	Robust ion change	Unique
981	Isoorientin 2''-O-rhamnoside; Vitexin 2''-O-beta-D-glucoside; Isovitexin 2'...	-4.12997	3.06e-08	0.199903	glycosylated flavonoid	yes	8
835	Quercitrin; Isoorientin; Luteolin 7-O-beta-D-glucoside; Carthamone; Fisetin...	-4.09381	4.94e-08	0.194604	glycosylated flavonoid	yes	10
821	Vitexin; Isovitexin; Apigenin 7-O-beta-D-glucoside; Genistein 7-O-beta-D-gl...	-3.63436	8.16e-06	0.204986	glycosylated flavonoid	yes	7
999	Quercetin 3-O-beta-D-glucosyl-(1->2)-beta-D-glucoside	-3.16468	1.05e-09	0.192468	glycosylated flavonoid	yes	1
995	Rutin; Lucenin-2; Kaempferol 3-O-beta-D-glucosyl-(1->2)-beta-D-glucoside; K...	-3.12871	8.03e-10	0.19762	glycosylated flavonoid	yes	6
853	Isoscoparine; 6-Methoxyluteolin 7-rhamnoside; Swertiajaponin; Tectoridin; H...	-2.47654	3.51e-09	0.118888	glycosylated flavonoid	yes	5
1001	Delphinidin 3-O-(6-caffeoyl-beta-D-glucoside)	-2.00703	2.35e-10	0.122221	glycosylated flavonoid	yes	1
1048	Kaempferol 3-sophorotrioside	-1.85089	5.53e-09	0.108929	glycosylated flavonoid	yes	1
1038	Robinin	-1.78513	7.17e-10	0.135284	glycosylated flavonoid	yes	1
856	Hesperetin 7-O-glucoside	-1.65149	2.69e-07	0.132444	glycosylated flavonoid	yes	1
542	Riccionidin A	-1.49143	1.73e-09	0.0857661	non-glycosylated flavonoid	yes	1
589	Quercetin; 8-Hydroxykaempferol; 2'-Hydroxypseudobaptigenin; Bracteatin; 6-H...	-1.41643	0.000106892	0.359517	non-glycosylated flavonoid	no	12
625	3-O-Methylquercetin; Capillarisin; Azaleatin; Isorhamnetin; Pedalitin; Pino...	-1.11576	0.000138496	0.262505	non-glycosylated flavonoid	no	10
509	Naringenin; 3,6,9-Trihydroxypterocarpan; Licodione; 2'-Hydroxydihydrodaidze...	-0.85716	0.00292606	0.180757	non-glycosylated flavonoid	no	15
855	Quercetin 3-O-glucoside; Gossypetin 8-rhamnoside; Hyperin; Myricitrin; Quer...	-0.805696	1.38e-06	0.125712	glycosylated flavonoid	yes	7
993	Diosmin; Physcion 8-gentiobioside; Spinosin; Isospinosin	-0.779916	7.49e-09	0.0804756	glycosylated flavonoid	yes	4
825	Phlorizin	-0.748277	5.45e-10	0.0655389	glycosylated flavonoid	yes	1
503	Apigenin; 2'-Hydroxydaidzein; Genistein; Sulphuretin; Baicalein; Resokaemph...	-0.666406	3.75e-07	0.0831289	non-glycosylated flavonoid	yes	18
621	Wedelolactone	-0.665574	8.81e-07	0.0944747	non-glycosylated flavonoid	yes	1
658	3,7-Di-O-methylquercetin; (+)-Bisdechlorogeodin; (-)-Bisdechlorogeodin; Cir...	-0.5514	0.00804329	0.157837	non-glycosylated flavonoid	yes	8
976	Naringin; Narirutin; Cascaroside A; Naringin chalcone; Cascaroside B	-0.548419	7e-12	0.0503327	glycosylated flavonoid	yes	5
695	Tomentin; Taxifolin 3-O-acetate; Axillarin; Syringetin; Eupatolitin; Aflato...	-0.523326	1.67e-07	0.0739181	non-glycosylated flavonoid	yes	7
973	Violanthin; Apigenin 7-O-neohesperidoside; Vitexin 2''-O-beta-L-rhamnoside;...	-0.478605	1.95e-06	0.0834311	glycosylated flavonoid	yes	5
545	Luteolin; Kaempferol; Aureusidin; Maritimetin; Datiscetin; Fisetin; Isoscut…	-0.398103	0.214283	0.315269	glycosylated flavonoid	no	12
928	Biochanin A 7-O-(6-O-malonyl-beta-D-glucoside); Malonylglycitin; (-)-Maacki...	-0.207285	0.00112786	0.0569155	glycosylated flavonoid	no	3
728	Pachyrrhizone; Arnottin II; Tetracenomycin F1	-0.199034	0.000117859	0.0441128	non-glycosylated flavonoid	no	3
751	Licoricone	-0.109258	0.0134756	0.0396272	non-glycosylated flavonoid	no	1
943	Quercetin 3-O-(6-O-malonyl-beta-D-glucoside)	-0.0786212	0.631542	0.116849	glycosylated flavonoid	no	1
470	3,9-Dihydroxypterocarpan; Isoliquiritigenin; Liquiritigenin; Pinocembrin; H...	-0.0398166	0.405863	0.0446605	non-glycosylated flavonoid	no	9
577	Bowdichione; Irilone; 2',7-Dihydroxy-4',5'-methylenedioxyisoflavone; Aflato...	-0.0301259	0.568677	0.0463782	non-glycosylated flavonoid	no	5
546	(-)-Vestitone; Dihydrobiochanin A; 2'-O-Methyllicodione; Isosakuranetin; Mo...	0.00357326	0.97922	0.112863	non-glycosylated flavonoid	no	16
975	Carlinoside; Neocarlinoside	0.0745663	0.720384	0.15142	non-glycosylated flavonoid	no	2
556	cis-3,4-Leucopelargonidin; Luteoforol; (+)-Catechin; alpha-Cotonefuran; 2,8...	0.126537	0.0796796	0.0634438	non-glycosylated flavonoid	no	14
628	Gossypetin; Myricetin; Quercetagetin	0.137178	0.756689	0.3214	non-glycosylated flavonoid	no	3
929	Luteolin 7-O-(6''-malonylglucoside)	0.323319	0.00424644	0.0905749	glycosylated flavonoid	no	1
961	Apigenin 7-O-[beta-D-apiosyl-(1->2)-beta-D-glucoside]; Neoschaftoside; Scha...	0.487976	0.47095	0.370674	glycosylated flavonoid	no	5
247	3-(4-Hydroxyphenyl)lactate; (R)-3-(4-Hydroxyphenyl)lactate; 3-(2,3-Dihydrox...	1.82939	5.20842e-07	0.130141	breakdown product	yes	8
200	3-(2-Hydroxyphenyl)propanoate; Tropate; Phloretate; Veratraldehyde; 3-Ethox...	2.1029	2.59424e-09	0.108862	breakdown product	yes	12
174	2-Maleylacetate; 2-Hydroxymuconate; gamma-Oxalocrotonate; 3-Hydroxy-cis,cis...	3.82823	0.00321036	0.144505	breakdown product	yes	5
230	Ascorbate; D-Glucuronolactone; 2-Hydroxy-3-oxoadipate; L-xylo-Hexulonolacto...	4.07049	1.66924e-07	0.145766	breakdown product	yes	13
