# Supplementary material for: Disentangling metabolic functions of bacteria in the honey bee gut
Source: PLoS Biol. 2017 Dec 12;15(12):e2003467. doi: 10.1371/journal.pbio.2003467 (PMC5726620; doi:10.1371/journal.pbio.2003467)
Supplement: S11 Data — (ZIP) [file pbio.2003467.s011.zip › initiate_enrichment_analyses_v2.R]

#Fisher's exact test to compute enrichment
#1. add the annotation from the .mo file to the annotations file
#2. #make contingency table from .mo file
#3. compute enrichment

#1.

class <- read.csv("kegg_category_Feb2017.csv", stringsAsFactors=F, sep=",")
head(class)

annotation$detailed_compound_class <- "-"
for (i in 1:nrow(annotation)) {
  id <- which(class$kegg_id == annotation$kegg_id[i]) 
  if (length(id) > 0) {
    annotation$detailed_compound_class[i] <- class$old_kegg_class[id]
  }
}

#and make contingency table, not needed though
kegg_counts <- as.data.frame(table(class$old_kegg_class))
names(kegg_counts) <- c("group", "frequency")
