# Supplementary material for: Disentangling metabolic functions of bacteria in the honey bee gut
Source: PLoS Biol. 2017 Dec 12;15(12):e2003467. doi: 10.1371/journal.pbio.2003467 (PMC5726620; doi:10.1371/journal.pbio.2003467)
Supplement: S11 Data — (ZIP) [file pbio.2003467.s011.zip › kegg_category_Feb2017.csv]

kegg_id	first_name	brite_cat	old_kegg_class
C00132	Methanol	no_cat	Alcohols and Polyols
C01417	Cyanate	no_cat	-
C00084	Acetaldehyde	no_cat	Carbonyl Compounds
C06548	Ethylene oxide	no_cat	-
C00488	Formamide	Carboxylic Acids and Derivatives	Carboxylic Acids and Derivatives
C00058	Formate	Carboxylic Acids and Derivatives	Carboxylic Acids and Derivatives
C00469	Ethanol	no_cat	Alcohols and Polyols
C11144	Dimethyl ether	no_cat	-
C05985	2-Propynal	no_cat	-
C01471	Acrolein	no_cat	-
C05986	2-Propyn-1-ol	no_cat	-
C14448	Glyoxal	no_cat	-
C00207	Acetone	no_cat	Carbonyl Compounds
C00479	Propanal	no_cat	Carbonyl Compounds
C02001	Allyl alcohol	no_cat	Alcohols and Polyols
C11506	(2R)-1,2-Epoxypropane	no_cat	-
C11507	(S)-1,2-Epoxypropane	no_cat	-
C15508	1,2-Epoxypropane	no_cat	-
C12554	Potassium acetate	no_cat	-
C06244	Acetamide	Carboxylic Acids and Derivatives	Carboxylic Acids and Derivatives
C06735	Aminoacetaldehyde	no_cat	-
C11489	NMF	Carboxylic Acids and Derivatives	Carboxylic Acids and Derivatives
C00033	Acetate	Carboxylic Acids and Derivatives	Carboxylic Acids and Derivatives
C00266	Glycolaldehyde	no_cat	Alcohols and Polyols
C00086	Urea	no_cat	Ureas
C19568	N-Nitrosomethanamine	no_cat	-
C20306	Methyldiazohydroxide	no_cat	-
C01845	Propan-2-ol	no_cat	Alcohols and Polyols
C05979	Propane-1-ol	no_cat	Alcohols and Polyols
C00288	HCO3-	no_cat	Organic Carbonic Acids and Derivatives
C01563	Carbamate	Amino Acids and Derivatives	Amino Acids and Derivatives
C19275	Nitromethane	no_cat	-
C00189	Ethanolamine	no_cat	Amines
C01353	Carbonic acid	no_cat	Organic Carbonic Acids and Derivatives
C15488	Fluoroacetaldehyde	no_cat	-
C01380	Ethylene glycol	no_cat	Alcohols and Polyols
C15588	Glycol	no_cat	-
C06145	3-Butyn-1-al	no_cat	-
C14275	Furan	no_cat	-
C00804	Propynoate	Carboxylic Acids and Derivatives	Carboxylic Acids and Derivatives
C06146	3-Butyn-1-ol	no_cat	-
C17721	Vinyl ether	no_cat	-
C19377	Crotonaldehyde	no_cat	-
C20701	But-3-en-2-one	no_cat	-
C01659	Acrylamide	no_cat	Carbonyl Compounds
C00511	Acrylic acid	no_cat	Carbonyl Compounds
C00546	Methylglyoxal	no_cat	Carbonyl Compounds
C19246	Glycidaldehyde	no_cat	-
C19297	Propiolactone	no_cat	-
C19440	Malonaldehyde	no_cat	Carbonyl Compounds
C01412	Butanal	no_cat	Carbonyl Compounds
C02845	Methyl ethyl ketone	no_cat	Carbonyl Compounds
C19237	1,2-Epoxybutane	no_cat	-
C15809	Iminoglycine	no_cat	-
C01888	Aminoacetone	no_cat	Carbonyl Compounds
C01995	Acetone oxime	no_cat	-
C03134	N,N-Dimethylformamide	Carboxylic Acids and Derivatives	Carboxylic Acids and Derivatives
C05665	3-Aminopropanal	no_cat	Amines
C00048	Glyoxylate	Carboxylic Acids and Derivatives	Carboxylic Acids and Derivatives
C18091	Ethylnitronate	no_cat	-
C00163	Propanoate	Carboxylic Acids and Derivatives	Carboxylic Acids and Derivatives
C00424	(S)-Lactaldehyde	no_cat	Alcohols and Polyols
C00937	(R)-Lactaldehyde	no_cat	Alcohols and Polyols
C00969	3-Hydroxypropanal	no_cat	Alcohols and Polyols
C05235	Hydroxyacetone	no_cat	Carbonyl Compounds
C05999	Lactaldehyde	no_cat	-
C10920	Glycidol	no_cat	-
C17530	Methyl acetate	Carboxylic Acids and Derivatives	Carboxylic Acids and Derivatives
C07447	Acetylhydrazine	no_cat	-
C14704	N-Nitrosodimethylamine	no_cat	Amines
C16363	N-Methylurea	no_cat	-
C06142	1-Butanol	no_cat	Alcohols and Polyols
C13240	Ether	no_cat	-
C14710	Isobutyl alcohol	no_cat	Alcohols and Polyols
C00037	Glycine	Amino Acids and Derivatives	Amino Acids and Derivatives
C01837	Nitroethane	no_cat	-
C06808	Acetohydroxamic acid	Carboxylic Acids and Derivatives	Carboxylic Acids and Derivatives
C19445	Methyl carbamate	no_cat	-
C02077	Semicarbazide	no_cat	-
C19521	Semicarbazide hydrochloride	no_cat	-
C01104	Trimethylamine N-oxide	no_cat	-
C03194	(R)-1-Aminopropan-2-ol	no_cat	-
C05771	1-Aminopropan-2-ol	no_cat	Amines
C01857	Thioacetate	no_cat	-
C00160	Glycolate	no_cat	Hydroxy Acids and Derivatives
C07044	Hydroxyurea	no_cat	Ureas
C00583	Propane-1,2-diol	no_cat	Alcohols and Polyols
C02457	Propane-1,3-diol	no_cat	-
C02912	(R)-Propane-1,2-diol	no_cat	-
C02917	(S)-Propane-1,2-diol	no_cat	Alcohols and Polyols
C18588	Sodium fluoroacetate	no_cat	-
C18675	Fluoroacetamide	no_cat	-
C06754	Chloroacetaldehyde	no_cat	-
C20303	Chloroethylene oxide	no_cat	-
C06108	Fluoroacetate	no_cat	-
C00928	Mercaptoethanol	no_cat	-
C11143	Dimethyl sulfoxide	no_cat	-
C06753	2-Chloroethanol	no_cat	-
C19160	Chloromethyl methyl ether	no_cat	-
C02648	4-Hydroxy-2-butynal	no_cat	-
C06144	3-Butynoate	no_cat	-
C17601	2(5H)-Furanone	no_cat	Furans
C17602	2(3H)-Furanone	no_cat	-
C06195	Imidazolone	no_cat	-
C20382	Imidazol-2-one	no_cat	-
C00557	Cyclopentanone	no_cat	Cyclic Alcohols and Derivatives
C07330	3-Methyl-2-butenal	no_cat	Prenol Lipids
C02659	Acetone cyanohydrin	no_cat	-
C00741	Diacetyl	no_cat	Carbonyl Compounds
C01770	gamma-Butyrolactone	no_cat	Lactones
C01771	2-Butenoate	no_cat	Fatty Acids and Conjugates
C02497	2-Butyne-1,4-diol	no_cat	-
C16267	Cyclopropanecarboxylate	no_cat	-
C16835	Succinic aldehyde	no_cat	-
C19201	beta-Butyrolactone	no_cat	-
C19309	Vinyl acetate	Carboxylic Acids and Derivatives	Carboxylic Acids and Derivatives
C19443	Methyl acrylate	no_cat	Carbonyl Compounds
C19282	N-Nitrosomethylvinylamine	no_cat	-
C01390	Prenol	no_cat	Alcohols and Polyols
C01949	Pentan-2-one	no_cat	Carbonyl Compounds
C02020	Cyclopentanol	no_cat	-
C02223	2-Methylbutanal	no_cat	Carbonyl Compounds
C07329	3-Methylbutanal	no_cat	Carbonyl Compounds
C02218	Dehydroalanine	Amino Acids and Derivatives	Amino Acids and Derivatives
C06695	2-Oxazolidinone	no_cat	-
C20253	Aminoacrylate	no_cat	-
C00555	4-Aminobutyraldehyde	no_cat	Amines
C03219	(E)-2-Methylpropanal oxime	no_cat	Carbonyl Compounds
C14452	Morpholine	no_cat	Oxazinanes
C19332	2-(1-Aziridinyl)ethanol	no_cat	-
C20315	(Z)-2-Methylpropanal oxime	no_cat	-
C20339	N,N-Dimethylacetamide	no_cat	-
C00022	Pyruvate	Carboxylic Acids and Derivatives	Keto-Acids and Derivatives
C00222	3-Oxopropanoate	Carboxylic Acids and Derivatives	Carboxylic Acids and Derivatives
C12069	3-Hydroxypropenoate	no_cat	-
C20363	Ethylene carbonate	no_cat	-
C00246	Butanoic acid	Carboxylic Acids and Derivatives	Fatty Acids and Conjugates
C00466	Acetoin	no_cat	-
C00810	(R)-Acetoin	no_cat	-
C00849	Ethyl acetate	Carboxylic Acids and Derivatives	Carboxylic Acids and Derivatives
C01769	(S)-Acetoin	no_cat	-
C02632	2-Methylpropanoate	Carboxylic Acids and Derivatives	Carboxylic Acids and Derivatives
C14440	1,4-Dioxane	no_cat	-
C16364	N,N'-Dimethylurea	no_cat	Ureas
C19281	N-Nitrosomethylethylamine	no_cat	-
C19779	beta-Alaninamide	no_cat	-
C07328	3-Methylbutanol	no_cat	Alcohols and Polyols
C11344	Methyl tert-butyl ether	no_cat	-
C16834	1-Pentanol	no_cat	Alcohols and Polyols
C01444	Oxamate	no_cat	-
C00041	L-Alanine	Amino Acids and Derivatives	Amino Acids and Derivatives
C00099	beta-Alanine	Amino Acids and Derivatives	Amino Acids and Derivatives
C00133	D-Alanine	Amino Acids and Derivatives	Amino Acids and Derivatives
C00213	Sarcosine	Amino Acids and Derivatives	Amino Acids and Derivatives
C01401	Alanine	no_cat	-
C01537	Urethane	Amino Acids and Derivatives	Amino Acids and Derivatives
C02116	2-Nitropropane	no_cat	-
C11488	HMMF	no_cat	-
C06383	N-(Aminomethyl)urea	no_cat	-
C06613	trans-3-Chloroallyl aldehyde	no_cat	-
C16348	cis-3-Chloroallyl aldehyde	no_cat	-
C00209	Oxalate	Carboxylic Acids and Derivatives	Carboxylic Acids and Derivatives
C18586	Calcium formate	no_cat	-
C08389	Propanethial S-oxide	no_cat	-
C00184	Glycerone	Monosaccharides	Monosaccharides
C00186	(S)-Lactate	Carboxylic Acids and Derivatives	Hydroxy Acids and Derivatives
C00256	(R)-Lactate	no_cat	Hydroxy Acids and Derivatives
C00577	D-Glyceraldehyde	Monosaccharides	-
C01013	3-Hydroxypropanoate	Carboxylic Acids and Derivatives	Hydroxy Acids and Derivatives
C01432	Lactate	no_cat	-
C02154	Glyceraldehyde	no_cat	Alcohols and Polyols
C02426	L-Glyceraldehyde	Monosaccharides	-
C02390	Methylazoxymethanol	no_cat	-
C06384	N-(Hydroxymethyl)urea	no_cat	-
C20301	alpha-Hydroxy-NDMA	no_cat	-
C03044	(R,R)-Butane-2,3-diol	no_cat	Alcohols and Polyols
C03046	(S,S)-Butane-2,3-diol	no_cat	-
C14687	2-Ethoxyethanol	no_cat	Alcohols and Polyols
C20335	1,3-Butanediol	no_cat	-
C20657	meso-2,3-Butanediol	no_cat	-
C06057	3-Aminopropane-1,2-diol	no_cat	-
C02086	Thioglycolate	no_cat	-
C06611	trans-3-Chloro-2-propene-1-ol	no_cat	-
C06612	cis-3-Chloro-2-propene-1-ol	no_cat	-
C14449	Epichlorohydrin	no_cat	-
C00116	Glycerol	Monosaccharides	Sugar Alcohols
C06755	Chloroacetic acid	Carboxylic Acids and Derivatives	Carboxylic Acids and Derivatives
C11142	Dimethyl sulfone	no_cat	-
C00146	Phenol	no_cat	Phenols and Derivatives
C01782	Arene oxide	no_cat	-
C15584	Phenol	no_cat	-
C02502	2-Hydroxypyridine	no_cat	Hydropyridines
C11145	Methanesulfonic acid	no_cat	-
C20396	Methylphosphonate	no_cat	-
C07090	Protoanemonin	no_cat	-
C14279	Furfural	no_cat	Furans
C02395	Cyclohex-2-enone	no_cat	-
C19249	2,4-Hexadienal	no_cat	-
C07272	Maleimide	no_cat	-
C20592	Moniliformin	no_cat	-
C20441	Furfuryl alcohol	no_cat	-
C20578	Tulipalin A	no_cat	-
C05562	1H-Imidazole-4-methanol	no_cat	-
C00414	Cyclohexanone	no_cat	Cycloalkanes
C08497	(E)-2-Hexenal	no_cat	Carbonyl Compounds
C16310	3-Hexenal	no_cat	Carbonyl Compounds
C07273	Succinimide	no_cat	-
C11103	Hymexazol	no_cat	-
C11118	N-Methyl-2-pyrrolidinone	no_cat	Pyrrolidines
C18796	(2R)-2-Hydroxy-2-methylbutanenitrile	no_cat	Alcohols and Polyols
C19524	Succinic anhydride	no_cat	Oxolanes
C05146	Hydantoin	no_cat	-
C02240	5-Valerolactone	no_cat	-
C08279	Tiglic acid	no_cat	Fatty Acids and Conjugates
C12518	Glutaral	no_cat	Carbonyl Compounds
C14527	Methyl methacrylate	no_cat	Carbonyl Compounds
C15499	Pentane-2,4-dione	no_cat	-
C19238	Ethyl acrylate	no_cat	Carbonyl Compounds
C08305	Gyromitrin	no_cat	-
C19285	N-Nitrosopyrrolidine	no_cat	Pyrrolidines
C00854	Cyclohexanol	no_cat	Fatty Alcohols
C02373	4-Methylpentanal	no_cat	Carbonyl Compounds
C02893	Unsaturated alcohol	no_cat	-
C08492	3-Hexenol	no_cat	Fatty Alcohols
C19263	Methyl isobutyl ketone	no_cat	Carbonyl Compounds
C01234	1-Aminocyclopropane-1-carboxylate	Amino Acids and Derivatives	Amino Acids and Derivatives
C02926	Homoserine lactone	no_cat	Lactones
C07509	Diacetylmonoxime	no_cat	-
C08267	L-Azetidine 2-carboxylic acid	no_cat	-
C11106	3-Oxobutanamide	no_cat	-
C17234	2-Aminobut-2-enoate	Fatty Acids and Conjugates	-
C19456	N-Methylolacrylamide	no_cat	-
C19777	L-Homoserine lactone	no_cat	-
C01842	Pentanamide	no_cat	-
C03982	2-Methylpropanal O-methyloxime	no_cat	-
C10974	4-Methylaminobutanal	no_cat	-
C12455	5-Aminopentanal	no_cat	Amines
C17255	3-Methylbutyraldehyde oxime	no_cat	-
C19491	(E)-2-Methylbutanal oxime	no_cat	-
C20312	(Z)-2-Methylbutanal oxime	no_cat	-
C00109	2-Oxobutanoate	Carboxylic Acids and Derivatives	Keto-Acids and Derivatives
C00164	Acetoacetate	Carboxylic Acids and Derivatives	Keto-Acids and Derivatives
C00232	Succinate semialdehyde	Carboxylic Acids and Derivatives	Fatty Acids and Conjugates
C00349	2-Methyl-3-oxopropanoate	Carboxylic Acids and Derivatives	Carboxylic Acids and Derivatives
C06002	(S)-Methylmalonate semialdehyde	Carboxylic Acids and Derivatives	Carboxylic Acids and Derivatives
C02718	N-Formiminoglycine	no_cat	-
C06682	DL-Cycloserine	no_cat	-
C08057	Cycloserine	no_cat	-
C00803	Pentanoate	Carboxylic Acids and Derivatives	Fatty Acids and Conjugates
C08262	3-Methylbutanoic acid	Fatty Acids and Conjugates	Fatty Acids and Conjugates
C18319	2-Methylbutyrate	no_cat	Fatty Acids and Conjugates
C14422	N-Nitrosodiethylamine	no_cat	-
C00576	Betaine aldehyde	no_cat	Amines
C02193	Pyruvate oxime	no_cat	-
C11822	2-Aminomalonate semialdehyde	no_cat	-
C20249	(Z)-3-Peroxyaminoacrylate	no_cat	-
C06555	Biuret	no_cat	-
C14595	Methylnitrosourea	no_cat	-
C00334	4-Aminobutanoate	Amino Acids and Derivatives	Amino Acids and Derivatives
C01026	N,N-Dimethylglycine	Amino Acids and Derivatives	Amino Acids and Derivatives
C01205	(R)-3-Amino-2-methylpropanoate	Amino Acids and Derivatives	Amino Acids and Derivatives
C02261	D-2-Aminobutyrate	Amino Acids and Derivatives	Amino Acids and Derivatives
C02356	(S)-2-Aminobutanoate	Amino Acids and Derivatives	Amino Acids and Derivatives
C02721	N-Methyl-L-alanine	no_cat	-
C03284	L-3-Aminoisobutanoate	Amino Acids and Derivatives	Amino Acids and Derivatives
C03665	2-Amino-2-methylpropanoate	Amino Acids and Derivatives	Amino Acids and Derivatives
C05145	3-Aminoisobutyric acid	Amino Acids and Derivatives	Amino Acids and Derivatives
C11109	HBA	no_cat	-
C11735	N-Ethylglycine	Amino Acids and Derivatives	Amino Acids and Derivatives
C19514	n-Propyl carbamate	no_cat	-
C00168	Hydroxypyruvate	no_cat	Hydroxy Acids and Derivatives
C00383	Malonate	Carboxylic Acids and Derivatives	Carboxylic Acids and Derivatives
C01146	2-Hydroxy-3-oxopropanoate	no_cat	Hydroxy Acids and Derivatives
C01010	Urea-1-carboxylate	no_cat	-
C00989	4-Hydroxybutanoic acid	Carboxylic Acids and Derivatives	Hydroxy Acids and Derivatives
C01089	(R)-3-Hydroxybutanoate	Carboxylic Acids and Derivatives	Hydroxy Acids and Derivatives
C01188	3-Hydroxy-2-methylpropanoate	no_cat	-
C01991	4-Hydroxyacid	no_cat	-
C03197	(S)-3-Hydroxybutanoate	no_cat	Hydroxy Acids and Derivatives
C05984	2-Hydroxybutanoic acid	Fatty Acids and Conjugates	Hydroxy Acids and Derivatives
C06001	(S)-3-Hydroxyisobutyrate	no_cat	Hydroxy Acids and Derivatives
C14601	Methyl methoxyacetate	no_cat	-
C03401	3-Amino-L-alanine	Amino Acids and Derivatives	Amino Acids and Derivatives
C06393	2,3-Diaminopropanoate	no_cat	-
C00114	Choline	no_cat	Alcohols and Polyols
C00065	L-Serine	Amino Acids and Derivatives	Amino Acids and Derivatives
C00716	Serine	no_cat	-
C00740	D-Serine	Amino Acids and Derivatives	Amino Acids and Derivatives
C06772	Diethanolamine	no_cat	Amines
C11260	2-Amino-2-methyl-1,3-propandiol	no_cat	-
C06614	trans-3-Chloroacrylic acid	no_cat	-
C06615	cis-3-Chloroacrylic acid	no_cat	-
C20609	2-Chloroacrylate	no_cat	-
C03173	S-Methylthioglycolate	no_cat	Fatty Acids and Conjugates
C00258	D-Glycerate	no_cat	Sugar Acids and Derivatives
C00193	Aromatic aldehyde	no_cat	Benzaldehydes
C00261	Benzaldehyde	no_cat	-
C14689	Diethylene glycol	no_cat	-
C19175	Dimethylcarbamoyl chloride	no_cat	-
C06876	Nitrosobenzene	no_cat	-
C07327	3-Pyridinaldehyde	no_cat	-
C17500	6-Iminocyclohexa-2,4-dienone	no_cat	-
C02638	3-Fluoro-D-alanine	no_cat	-
C16632	alpha-Fluoro-beta-alanine	no_cat	-
C20608	(S)-2-Chloropropanoate	no_cat	-
C00472	p-Benzoquinone	no_cat	Benzoquinones
C02351	o-Benzoquinone	no_cat	Benzoquinones
C00556	Benzyl alcohol	no_cat	Not Available
C01403	Anisole	no_cat	Phenols and Derivatives
C01467	3-Cresol	no_cat	Phenols and Derivatives
C01468	4-Cresol	no_cat	Phenols and Derivatives
C01542	o-Cresol	no_cat	Phenols and Derivatives
C03485	Aromatic primary alcohol	no_cat	-
C00519	Hypotaurine	no_cat	-
C02389	p-Benzosemiquinone	no_cat	-
C05060	o-Benzosemiquinone	no_cat	-
C01987	2-Aminophenol	no_cat	-
C02372	4-Hydroxyaniline	no_cat	Phenols and Derivatives
C02720	Hydroxylaminobenzene	no_cat	-
C05058	m-Aminophenol	no_cat	-
C17943	Formylphosphonate	no_cat	-
C19181	Methyl methanesulfonate	no_cat	-
C18401	Fosetyl	no_cat	-
C19406	Dimethyl hydrogen phosphite	no_cat	-
C18676	alpha-Chlorohydrin	no_cat	Alcohols and Polyols
C00090	Catechol	no_cat	Phenols and Derivatives
C00530	Hydroquinone	no_cat	Phenols and Derivatives
C01751	Resorcinol	no_cat	Phenols and Derivatives
C01785	Benzenediol	no_cat	-
C11115	5-Methyl-2-furaldehyde	no_cat	Furans
C15571	Catechol	no_cat	-
C02560	N-Acetylimidazole	no_cat	-
C05130	Imidazole-4-acetaldehyde	no_cat	Azoles
C11033	1-Aminomethylphosphonic acid	no_cat	-
C01059	2,5-Dihydroxypyridine	no_cat	-
C02932	3,4-Dihydroxypyridine	no_cat	-
C03056	2,6-Dihydroxypyridine	no_cat	-
C03927	3-Hydroxy-4H-pyrid-4-one	no_cat	-
C05942	Pyrrole-2-carboxylate	Amino Acids and Derivatives	Amino Acids and Derivatives
C00380	Cytosine	Bases, Nucleotides, & Nucleosides	Diazines
C19548	N-Vinyl-2-pyrrolidone	no_cat	-
C14857	1,1-Dichloroethylene epoxide	no_cat	-
C14858	2,2-Dichloroacetaldehyde	no_cat	-
C14859	Chloroacetyl chloride	no_cat	-
C02704	Monomethyl sulfate	no_cat	-
C06455	Hydroxymethylphosphonate	no_cat	-
C01546	2-Furoate	no_cat	Furans
C00106	Uracil	Bases, Nucleotides, & Nucleosides	Diazines
C18474	Maleic hydrazide	no_cat	-
C16485	4-Fluorophenol	no_cat	-
C01066	Cyclohexane-1,3-dione	no_cat	-
C04091	cis-1,2-Dihydrobenzene-1,2-diol	no_cat	-
C04221	trans-1,2-Dihydrobenzene-1,2-diol	no_cat	Cyclic Alcohols and Derivatives
C06105	Cyclohexane-1,2-dione	no_cat	Cycloalkenes
C08063	1,4-Cyclohexanedione	no_cat	-
C08502	Parasorbic acid	no_cat	-
C14414	2-Nitrofuran	no_cat	-
C14531	Azomycin	no_cat	-
C03564	1-Pyrroline-2-carboxylate	Amino Acids and Derivatives	Amino Acids and Derivatives
C03912	(S)-1-Pyrroline-5-carboxylate	no_cat	-
C04322	delta-1-Pyrroline-5-carboxylate	no_cat	-
C07275	Glutarimide	no_cat	-
C00791	Creatinine	no_cat	Lactams
C19280	3-(N-Nitrosomethylamino)propionitrile	no_cat	-
C06593	epsilon-Caprolactam	no_cat	-
C19158	Bis(chloromethyl) ether	no_cat	-
C20305	1,2-Dichloroethanol	no_cat	-
C03248	Acetylenedicarboxylate	no_cat	-
C00596	2-Hydroxy-2,4-pentadienoate	no_cat	-
C07091	cis-Acetylacrylate	no_cat	-
C00429	5,6-Dihydrouracil	no_cat	Diazines
C02512	3-Cyano-L-alanine	Carboxylic Acids and Derivatives	Carboxylic Acids and Derivatives
C02565	N-Methylhydantoin	no_cat	Imidazolidines
C02777	2,5-Dioxopiperazine	no_cat	-
C08311	Muscimol	no_cat	-
C01147	2-Hydroxycyclohexan-1-one	no_cat	-
C01880	epsilon-Caprolactone	no_cat	-
C03228	3-Hydroxycyclohexanone	no_cat	-
C19284	N-Nitrosopiperidine	no_cat	-
C19781	L-Prolinamide	no_cat	-
C08380	2-Heptanone	no_cat	Carbonyl Compounds
C14390	Heptanal	no_cat	Carbonyl Compounds
C01596	Maleamate	no_cat	-
C00148	L-Proline	Amino Acids and Derivatives	Amino Acids and Derivatives
C00763	D-Proline	Amino Acids and Derivatives	Amino Acids and Derivatives
C16435	Proline	no_cat	-
C18170	3-Acetamidopropanal	Carboxylic Acids and Derivatives	Carboxylic Acids and Derivatives
C00122	Fumarate	no_cat	Fatty Acids and Conjugates
C01384	Maleic acid	no_cat	Fatty Acids and Conjugates
C02150	Formylpyruvate	no_cat	-
C00141	3-Methyl-2-oxobutanoic acid	Carboxylic Acids and Derivatives	Fatty Acids and Conjugates
C02233	3-Oxopentanoic acid	Fatty Acids and Conjugates	-
C03273	5-Oxopentanoate	no_cat	Fatty Acids and Conjugates
C06255	2-Oxopentanoic acid	Carboxylic Acids and Derivatives	Keto-Acids and Derivatives
C16622	N,N'-Diacetylhydrazine	no_cat	-
C19283	N-Nitrosomorpholine	no_cat	-
C19484	3-(N-Nitrosomethylamino)propionaldehyde	no_cat	-
C01585	Hexanoic acid	Carboxylic Acids and Derivatives	Fatty Acids and Conjugates
C02948	4-Hydroxyhexan-3-one	no_cat	-
C03739	trans-1,2-Cyclohexanediol	no_cat	-
C12293	Isoamyl formate	Carboxylic Acids and Derivatives	Carboxylic Acids and Derivatives
C12304	Butyl acetate	Carboxylic Acids and Derivatives	Carboxylic Acids and Derivatives
C12313	cis-1,2-Cyclohexanediol	no_cat	-
C00990	5-Aminopentanamide	Amino Acids and Derivatives	Amino Acids and Derivatives
C02231	3-Nitroacrylate	no_cat	-
C00441	L-Aspartate 4-semialdehyde	Amino Acids and Derivatives	Amino Acids and Derivatives
C03214	2-Amino-3-oxobutanoate	no_cat	-
C03508	L-2-Amino-3-oxobutanoic acid	Amino Acids and Derivatives	Amino Acids and Derivatives
C20250	(Z)-2-Methylperoxyaminoacrylate	no_cat	-
C00581	Guanidinoacetate	Amino Acids and Derivatives	Amino Acids and Derivatives
C19178	N-Nitroso-N-ethylurea	no_cat	-
C00183	L-Valine	Amino Acids and Derivatives	Amino Acids and Derivatives
C00431	5-Aminopentanoate	Amino Acids and Derivatives	Amino Acids and Derivatives
C00719	Betaine	Amino Acids and Derivatives	Amino Acids and Derivatives
C01799	D-Norvaline	Amino Acids and Derivatives	Amino Acids and Derivatives
C01826	L-Norvaline	Fatty Acids and Conjugates	-
C03571	2-Amino-2-methylbutanoate	no_cat	-
C06417	D-Valine	Amino Acids and Derivatives	-
C07457	Amyl nitrite	no_cat	Organic Oxoanionic Compounds
C15987	4-Methylaminobutyrate	no_cat	-
C16436	Valine	no_cat	-
C00830	Oxomalonate	no_cat	Keto-Acids and Derivatives
C11119	3-Nitrosothiazolidine	no_cat	-
C00042	Succinate	Carboxylic Acids and Derivatives	Carboxylic Acids and Derivatives
C02170	Methylmalonate	Carboxylic Acids and Derivatives	Carboxylic Acids and Derivatives
C10900	Methyl oxalate	no_cat	-
C10899	Allophanic acid methyl ester	no_cat	-
C19286	N-Nitrososarcosine	no_cat	-
C14512	Benzofuran	no_cat	Furans
C02804	5-Hydroxypentanoate	no_cat	-
C20827	3-Hydroxyisovalerate	no_cat	-
C03283	L-2,4-Diaminobutanoate	Amino Acids and Derivatives	Amino Acids and Derivatives
C08291	3-Methylamino-L-alanine	no_cat	-
C19355	2-Butoxyethanol	no_cat	Alcohols and Polyols
C02224	2-Methylcholine	no_cat	-
C00872	Aminomalonate	Amino Acids and Derivatives	Amino Acids and Derivatives
C03071	3-aci-Nitropropanoate	no_cat	-
C05669	beta-Nitropropanoate	no_cat	-
C03537	S-Acetylthioethanolamine	no_cat	-
C00188	L-Threonine	Amino Acids and Derivatives	Amino Acids and Derivatives
C00263	L-Homoserine	Amino Acids and Derivatives	Amino Acids and Derivatives
C00820	D-Threonine	Amino Acids and Derivatives	-
C02115	2-Methylserine	no_cat	-
C03678	4-Amino-3-hydroxybutanoate	no_cat	-
C05519	L-Allothreonine	Amino Acids and Derivatives	Amino Acids and Derivatives
C11108	(-)-erythro-(2R,3R)-Dihydroxybutylamide	no_cat	-
C12317	D-Allothreonine	no_cat	-
C00957	Mercaptopyruvate	no_cat	Keto-Acids and Derivatives
C02287	Hydroxymalonate	no_cat	Hydroxy Acids and Derivatives
C08276	3-(Methylthio)propanoate	no_cat	Fatty Acids and Conjugates
C01796	D-Erythrose	Monosaccharides	Oxolanes
C02022	D-Erythrulose	Monosaccharides	-
C02045	L-Erythrulose	Monosaccharides	Monosaccharides
C06463	D-Threose	Monosaccharides	-
C00601	Phenylacetaldehyde	no_cat	Phenylacetaldehydes
C02083	Styrene oxide	no_cat	-
C05627	4-Hydroxystyrene	no_cat	Styrenes
C06758	p-Tolualdehyde	no_cat	Benzaldehydes
C07113	Acetophenone	no_cat	Acetophenones
C07209	3-Methylbenzaldehyde	no_cat	Benzaldehydes
C07214	2-Methylbenzaldehyde	no_cat	Benzaldehydes
C20782	(S)-2-Phenyloxirane	no_cat	-
C07345	Betaine aldehyde hydrate	no_cat	-
C00097	L-Cysteine	Amino Acids and Derivatives	-
C00736	Cysteine	no_cat	-
C00793	D-Cysteine	Amino Acids and Derivatives	Amino Acids and Derivatives
C03392	Dimethylsulfonioacetate	no_cat	-
C09815	Benzamide	no_cat	Benzamides
C07182	Tromethamine	no_cat	-
C14870	2-Bromoacetaldehyde	no_cat	-
C20300	Dimethylarsinous acid	no_cat	Not Available
C05823	3-Mercaptolactate	no_cat	Hydroxy Acids and Derivatives
C19296	1,3-Propane sultone	no_cat	-
C00180	Benzoate	no_cat	Benzoic Acid and Derivatives
C00539	Aromatic acid	no_cat	-
C00633	4-Hydroxybenzaldehyde	no_cat	Benzaldehydes
C03067	3-Hydroxybenzaldehyde	no_cat	-
C06202	Salicylaldehyde	no_cat	Benzaldehydes
C15474	Tropolone	no_cat	-
C00153	Nicotinamide	no_cat	Pyridines and Derivatives
C01950	Picolinamide	no_cat	-
C02421	Isonicotineamide	no_cat	-
C16200	Phenylboronic acid	no_cat	-
C00503	Erythritol	no_cat	Sugar Alcohols
C16884	D-Threitol	no_cat	Sugar Alcohols
C05853	Phenylethyl alcohol	no_cat	Not Available
C06757	4-Methylbenzyl alcohol	no_cat	Toluenes
C07112	1-Phenylethanol	no_cat	Benzyl Alcohols and Derivatives
C07213	2-Methylbenzyl alcohol	no_cat	Benzyloxycarbonyls
C07216	3-Methylbenzyl alcohol	no_cat	Benzyloxycarbonyls
C11348	(S)-1-Phenylethanol	no_cat	-
C13637	4-Ethylphenol	no_cat	Phenols and Derivatives
C14385	2-Ethylphenol	no_cat	-
C14386	3-Ethylphenol	no_cat	Benzene and Substituted Derivatives
C14582	2,4-Dimethylphenol	no_cat	-
C02634	3-Chloro-D-alanine	no_cat	-
C02635	3-Chloro-L-alanine	no_cat	-
C00253	Nicotinate	no_cat	Pyridines and Derivatives
C06813	Nitrobenzene	no_cat	Nitrobenzenes
C07446	Isonicotinic acid	no_cat	Pyridines and Derivatives
C10164	Picolinic acid	Amino Acids and Derivatives	Amino Acids and Derivatives
C01956	Pyrazinamide	no_cat	Diazines
C19191	ortho-Anisidine	no_cat	-
C19326	para-Anisidine	no_cat	Phenols and Derivatives
C07295	Methanearsonous acid	no_cat	Not Available
C00593	Sulfoacetaldehyde	no_cat	-
C03167	Phosphonoacetaldehyde	no_cat	-
C02924	Dimercaprol	no_cat	Alcohols and Polyols
C07103	2-Hydroxy-1,4-benzoquinone	no_cat	-
C19239	Ethyl methanesulfonate	no_cat	-
C19915	Pyrazinoic acid	no_cat	Diazines
C00727	Orcinol	no_cat	-
C01502	o-Methoxyphenol	no_cat	Phenols and Derivatives
C02323	Salicyl alcohol	no_cat	-
C02923	2,3-Dihydroxytoluene	no_cat	-
C03351	3-Hydroxybenzyl alcohol	no_cat	-
C06730	4-Methylcatechol	no_cat	Phenols and Derivatives
C15572	Guaiacol	no_cat	-
C17467	p-Hydroxybenzyl alcohol	no_cat	Phenols and Derivatives
C03007	1-(1-Oxopropyl)-1H-imidazole	no_cat	-
C05827	Methylimidazole acetaldehyde	no_cat	Azoles
C00245	Taurine	no_cat	Sulfonic Acids and Derivatives
C03557	2-Aminoethylphosphonate	no_cat	Organic Phosphonic Acids and Derivatives
C03782	D-(1-Aminoethyl)phosphonate	no_cat	-
C02441	N-Ethylmaleimide	no_cat	-
C02854	N-Furfurylformamide	no_cat	-
C14602	3-Hydroxyaminophenol	no_cat	-
C14604	Aminohydroquinone	no_cat	-
C16671	3,6-Dihydronicotinic acid	no_cat	-
C18351	4-Aminocatechol	no_cat	-
C02376	5-Methylcytosine	no_cat	Diazines
C02405	Formyl phosphate	no_cat	-
C06456	Phosphonoformate	no_cat	Organic Phosphonic Acids and Derivatives
C05123	2-Hydroxyethanesulfonate	no_cat	Sulfonic Acids and Derivatives
C19177	Dimethyl sulfate	no_cat	-
C06451	2-Hydroxyethylphosphonate	no_cat	-
C01108	1,2,3-Trihydroxybenzene	no_cat	Phenols and Derivatives
C02183	Phloroglucinol	no_cat	Phenols and Derivatives
C02752	Triacetate lactone	no_cat	-
C02814	Benzene-1,2,4-triol	no_cat	-
C11101	5-Hydroxymethyl-2-furaldehyde	no_cat	Furans
C11918	Maltol	Polyketides	Pyrans
C20718	4-Hydroxy-5-methyl-2-methylenefuran-3(2H)-one	no_cat	-
C00178	Thymine	Bases, Nucleotides, & Nucleosides	Diazines
C02835	Imidazole-4-acetate	no_cat	Azoles
C04051	5-Amino-4-imidazolecarboxyamide	no_cat	Azoles
C04592	Toluene-cis-dihydrodiol	no_cat	-
C12101	1-Cyclohexenecarboxylic acid	no_cat	-
C07287	Sulcatone	no_cat	Prenol Lipids
C03458	2,3,6-Trihydroxypyridine	no_cat	-
C19721	5-Hydroxypyrrole-2-carboxylate	no_cat	-
C05516	5-Amino-4-imidazole carboxylate	no_cat	-
C16621	1-Methyl-4-nitroimidazole	no_cat	Azoles
C08733	Ammeline	no_cat	-
C00450	(S)-2,3,4,5-Tetrahydropyridine-2-carboxylate	no_cat	Hydropyridines
C04092	delta1-Piperideine-2-carboxylate	Amino Acids and Derivatives	Amino Acids and Derivatives
C08268	L-Baikiain	no_cat	-
C08292	alpha-(Methylenecyclopropyl)glycine	no_cat	-
C10149	Guvacine	Alkaloids	Alkaloids
C13694	Isoguvacine	no_cat	-
C11519	N-Cyclohexylformamide	no_cat	-
C18902	Methylselenic acid	no_cat	-
C11149	Dichloroacetate	no_cat	-
C14399	1,3-Dichloro-2-propanol	no_cat	-
C02124	4-Chlorophenol	no_cat	-
C14219	2-Chlorophenol	no_cat	-
C14270	3-Chlorophenol	no_cat	-
C19304	Thiouracil	no_cat	-
C00813	Barbiturate	no_cat	Diazines
C16472	3-Fluorocatechol	no_cat	-
C16473	4-Fluorocatechol	no_cat	-
C08734	Ammelide	no_cat	-
C01125	Dihydro-4,4-dimethyl-2,3-furandione	no_cat	-
C06719	Dihydrophloroglucinol	no_cat	-
C06761	(4E)-2-Oxohexenoic acid	Fatty Acids and Conjugates	-
C11354	2-Hydroxy-cis-hex-2,4-dienoate	no_cat	-
C20240	(2Z,4Z)-2-Hydroxyhexa-2,4-dienoate	no_cat	-
C20443	5-Hydroxymethylfurfuryl alcohol	no_cat	-
C20717	4-Hydroxy-2,5-dimethylfuran-3(2H)-one	no_cat	-
C00906	5,6-Dihydrothymine	no_cat	Diazines
C05715	gamma-Amino-gamma-cyanobutanoate	Fatty Acids and Conjugates	-
C05717	alpha-Amino-gamma-cyanobutanoate	Fatty Acids and Conjugates	-
C08487	Ethyl tiglate	no_cat	Fatty Acid Esters
C09822	Cyclohexane-1-carboxylate	no_cat	Cycloalkanes
C10921	Butyl acrylate	no_cat	-
C10976	1-Oxa-2-oxo-3-methylcycloheptane	no_cat	-
C11950	3-Isopropyl-3-butenoic acid	no_cat	-
C13714	alpha-EMGBL	no_cat	-
C13717	beta-EMGBL	no_cat	-
C02837	L-Lysine 1,6-lactam	no_cat	-
C05328	D-2-Aminohexano-6-lactam	no_cat	-
C19809	(S)-Piperidine-2-carboxamide	no_cat	-
C01545	1-Octanal	no_cat	Carbonyl Compounds
C07288	Sulcatol	no_cat	Fatty Alcohols
C14272	1-Octen-3-ol	no_cat	Fatty Alcohols
C17145	3-Octanone	no_cat	Carbonyl Compounds
C06554	Cyanuric acid	no_cat	-
C16817	Goitrin	no_cat	-
C01877	4-Oxoproline	no_cat	-
C01879	Pidolic acid	Amino Acids and Derivatives	Pyrrolidines
C02237	5-Oxo-D-proline	no_cat	Pyrrolidines
C04281	L-1-Pyrroline-3-hydroxy-5-carboxylate	no_cat	-
C04282	1-Pyrroline-4-hydroxy-2-carboxylate	Amino Acids and Derivatives	Amino Acids and Derivatives
C00408	L-Pipecolate	Amino Acids and Derivatives	Amino Acids and Derivatives
C03969	1-Aminocyclopentanecarboxylate	no_cat	-
C05936	N4-Acetylaminobutanal	Carboxylic Acids and Derivatives	Carboxylic Acids and Derivatives
C07500	Vigabatrin	Amino Acids and Derivatives	Amino Acids and Derivatives
C13696	trans-3-Aminocyclopentane-1-carboxylic acid	no_cat	-
C02647	4-Guanidinobutanal	no_cat	-
C19778	(R)-Piperazine-2-carboxamide	no_cat	-
C19782	(S)-Piperazine-2-carboxamide	no_cat	-
C02722	N-Methylhexanamide	no_cat	-
C14860	2,2-Dichloro-1,1-ethanediol	no_cat	-
C07649	5-FU	no_cat	Diazines
C00433	2,5-Dioxopentanoate	no_cat	-
C00490	Itaconate	Carboxylic Acids and Derivatives	Carboxylic Acids and Derivatives
C01732	Mesaconate	no_cat	Fatty Acids and Conjugates
C02132	Acetylpyruvate	no_cat	-
C02214	(E)-Glutaconate	no_cat	Fatty Acids and Conjugates
C02226	2-Methylmaleate	no_cat	Fatty Acids and Conjugates
C02800	4,5-Dioxopentanoate	no_cat	Keto-Acids and Derivatives
C20254	Ureidoacrylate	no_cat	-
C16483	4-Fluorocyclohexadiene-cis,cis-1,2-diol	no_cat	-
C16484	1-Fluorocyclohexadiene-cis,cis-1,2-diol	no_cat	-
C00233	4-Methyl-2-oxopentanoate	Carboxylic Acids and Derivatives	Fatty Acids and Conjugates
C00671	(S)-3-Methyl-2-oxopentanoic acid	Carboxylic Acids and Derivatives	-
C00902	2-Oxohexanoic acid	Carboxylic Acids and Derivatives	Keto-Acids and Derivatives
C01012	(R)-Pantolactone	no_cat	-
C02122	3-Oxohexanoic acid	Fatty Acids and Conjugates	Keto-Acids and Derivatives
C02129	5-Oxohexanoic acid	Fatty Acids and Conjugates	-
C03241	6-Hydroxyhexan-6-olide	no_cat	-
C03465	3-Methyl-2-oxopentanoate	no_cat	Fatty Acids and Conjugates
C03467	beta-Ketoisocaproate	Fatty Acids and Conjugates	-
C03500	Ethyl 3-oxobutanoate	no_cat	Keto-Acids and Derivatives
C06008	(3R)-3-Methyl-2-oxopentanoic acid	Fatty Acids and Conjugates	-
C06102	Adipate semialdehyde	no_cat	Fatty Acids and Conjugates
C12314	1-Oxa-2-oxo-3-hydroxycycloheptane	no_cat	-
C14530	2-Hydroxyethyl methacrylate	no_cat	-
C10140	Cucurbitine	no_cat	-
C19780	(R)-Piperazine-2-carboxylate	no_cat	-
C19783	(S)-Piperazine-2-carboxylate	no_cat	-
C12290	Ethyl isovalerate	no_cat	Fatty Acid Esters
C12296	Isoamyl acetate	Carboxylic Acids and Derivatives	Carboxylic Acids and Derivatives
C17714	Heptanoic acid	Carboxylic Acids and Derivatives	Fatty Acids and Conjugates
C02714	N-Acetylputrescine	Carboxylic Acids and Derivatives	Carboxylic Acids and Derivatives
C19279	N-Nitrosodi-n-propylamine	no_cat	-
C01149	4-Trimethylammoniobutanal	no_cat	Amines
C00756	1-Octanol	no_cat	Fatty Alcohols
C02498	2-Ethylhexan-1-ol	no_cat	Fatty Alcohols
C17144	3-Octanol	no_cat	Fatty Alcohols
C02362	2-Oxosuccinamate	no_cat	-
C05840	Iminoaspartate	Amino Acids and Derivatives	Amino Acids and Derivatives
C13058	Calcium L-aspartate	no_cat	-
C00430	5-Aminolevulinate	Amino Acids and Derivatives	Amino Acids and Derivatives
C01015	cis-4-Hydroxy-L-proline	Amino Acids and Derivatives	Amino Acids and Derivatives
C01073	N-Acetyl-beta-alanine	no_cat	-
C01110	5-Amino-2-oxopentanoic acid	Fatty Acids and Conjugates	Fatty Acids and Conjugates
C01157	Hydroxyproline	Amino Acids and Derivatives	Amino Acids and Derivatives
C01165	L-Glutamate 5-semialdehyde	Amino Acids and Derivatives	Amino Acids and Derivatives
C03341	2-Amino-4-oxopentanoic acid	Fatty Acids and Conjugates	-
C03440	cis-4-Hydroxy-D-proline	Carboxylic Acids and Derivatives	Carboxylic Acids and Derivatives
C03651	trans-4-Hydroxy-D-proline	no_cat	-
C03741	(S)-4-Amino-5-oxopentanoate	no_cat	-
C05147	trans-3-Hydroxy-L-proline	Amino Acids and Derivatives	Amino Acids and Derivatives
C19706	cis-3-Hydroxy-L-proline	no_cat	-
C00300	Creatine	Amino Acids and Derivatives	Amino Acids and Derivatives
C03065	3-Guanidinopropanoate	Amino Acids and Derivatives	Amino Acids and Derivatives
C00123	L-Leucine	Amino Acids and Derivatives	Amino Acids and Derivatives
C00407	L-Isoleucine	Amino Acids and Derivatives	Amino Acids and Derivatives
C01570	D-Leucine	Amino Acids and Derivatives	Amino Acids and Derivatives
C01933	L-Norleucine	Amino Acids and Derivatives	Amino Acids and Derivatives
C02378	6-Aminohexanoate	Fatty Acids and Conjugates	Fatty Acids and Conjugates
C02486	(3R)-beta-Leucine	Amino Acids and Derivatives	Amino Acids and Derivatives
C06418	D-Isoleucine	Amino Acids and Derivatives	-
C08263	beta-Alaninebetaine	no_cat	-
C16434	Isoleucine	Amino Acids and Derivatives	Amino Acids and Derivatives
C16439	Leucine	no_cat	-
C16647	N,N-Diethylglycine	no_cat	-
C00436	N-Carbamoylputrescine	Amino Acids and Derivatives	Ureas
C17146	4-Guanidino-1-butanol	no_cat	-
C00036	Oxaloacetate	Carboxylic Acids and Derivatives	Carboxylic Acids and Derivatives
C03548	trans-2,3-Epoxysuccinate	no_cat	-
C03981	2-Hydroxyethylenedicarboxylate	Fatty Acids and Conjugates	-
C20341	Disodium malate	no_cat	-
C00802	Oxalureate	no_cat	-
C11074	THTC	no_cat	-
C16630	5,6-Dihydro-5-fluorouracil	no_cat	Organic Carbonic Acids and Derivatives
C00489	Glutarate	Carboxylic Acids and Derivatives	Carboxylic Acids and Derivatives
C00900	2-Acetolactate	no_cat	Fatty Acids and Conjugates
C02674	Deoxyribonolactone	no_cat	Monosaccharides
C03589	4-Hydroxy-2-oxopentanoate	no_cat	-
C04106	2-(Hydroxymethyl)-4-oxobutanoate	no_cat	-
C04181	3-Hydroxy-3-methyl-2-oxobutanoic acid	Fatty Acids and Conjugates	-
C06010	(S)-2-Acetolactate	no_cat	Fatty Acids and Conjugates
C11838	(S)-4,5-Dihydroxypentane-2,3-dione	no_cat	-
C00152	L-Asparagine	Amino Acids and Derivatives	Amino Acids and Derivatives
C01043	N-Carbamoylsarcosine	Amino Acids and Derivatives	Amino Acids and Derivatives
C01905	D-Asparagine	Amino Acids and Derivatives	Amino Acids and Derivatives
C02037	Glycylglycine	no_cat	Peptides
C02642	3-Ureidopropionate	no_cat	Amines
C16438	Asparagine	no_cat	-
C19258	Methylazoxymethanol acetate	no_cat	-
C19301	N-Nitroso-N-methylurethane	no_cat	-
C00903	Cinnamaldehyde	Phenylpropanoids	Cinnamaldehydes
C16592	Atropaldehyde	no_cat	Benzene and Substituted Derivatives
C06381	Methylenediurea	no_cat	-
C13773	1,1-Diethyl-2-hydroxy-2-nitrosohydrazine	no_cat	-
C03264	(R)-2-Hydroxyisocaproate	no_cat	Fatty Acids and Conjugates
C03499	Ethyl (R)-3-hydroxybutanoate	no_cat	-
C06103	6-Hydroxyhexanoic acid	Fatty Acids and Conjugates	Hydroxy Acids and Derivatives
C07834	Paraldehyde	no_cat	-
C00077	L-Ornithine	Amino Acids and Derivatives	Amino Acids and Derivatives
C00515	D-Ornithine	Amino Acids and Derivatives	Amino Acids and Derivatives
C01602	Ornithine	Amino Acids and Derivatives	Amino Acids and Derivatives
C03943	(2R,4S)-2,4-Diaminopentanoate	no_cat	-
C11320	D-Ornithine hydrochloride	no_cat	-
C19356	1-tert-Butoxy-2-propanol	no_cat	-
C07280	Rhodanine	no_cat	-
C00049	L-Aspartate	Amino Acids and Derivatives	Amino Acids and Derivatives
C00402	D-Aspartate	Amino Acids and Derivatives	Amino Acids and Derivatives
C16433	Aspartate	no_cat	-
C19911	Iminodiacetate	Amino Acids and Derivatives	Amino Acids and Derivatives
C02091	(S)-Ureidoglycine	no_cat	-
C06382	N-(Carboxyaminomethyl)urea	no_cat	-
C00561	Mandelonitrile	no_cat	Benzene and Substituted Derivatives
C02040	Hydroxyindole	no_cat	-
C02615	(S)-Mandelonitrile	no_cat	-
C03766	4-Hydroxyphenylacetonitrile	no_cat	-
C05658	Indoxyl	no_cat	Indoles
C12312	Indolin-2-one	no_cat	-
C17241	4-Methylthiobutanaldoxime	no_cat	-
C20313	N-Hydroxy-L-valine	no_cat	-
C00149	(S)-Malate	Carboxylic Acids and Derivatives	Carboxylic Acids and Derivatives
C00497	(R)-Malate	Carboxylic Acids and Derivatives	Carboxylic Acids and Derivatives
C00711	Malate	Carboxylic Acids and Derivatives	Carboxylic Acids and Derivatives
C03064	3-Dehydro-L-threonate	no_cat	-
C00603	(-)-Ureidoglycolate	Amino Acids and Derivatives	Amino Acids and Derivatives
C02766	Ureidoglycolic acid	no_cat	-
C04022	S,S-Dimethyl-beta-propiothetin	no_cat	-
C01801	Deoxyribose	Monosaccharides	Monosaccharides
C02783	2-Deoxy-L-arabinose	no_cat	-
C04039	2,3-Dihydroxy-3-methylbutanoate	no_cat	-
C04272	(R)-2,3-Dihydroxy-3-methylbutanoate	no_cat	Hydroxy Acids and Derivatives
C06257	1-Deoxy-D-xylulose	no_cat	Monosaccharides
C08347	2-Deoxy-alpha-D-ribopyranose	no_cat	-
C08270	L-Canaline	Amino Acids and Derivatives	Amino Acids and Derivatives
C19278	N-Nitrosodiethanolamine	no_cat	-
C01710	Indan-1-ol	no_cat	-
C02394	Cinnamyl alcohol	no_cat	Styrenes
C15512	Phenylacetone	no_cat	-
C16930	Chavicol	Phenylpropanoids	Phenols and Derivatives
C20464	Isochavicol	no_cat	-
C20334	1,2,6-Hexanetriol	no_cat	-
C20360	Sodium methallylsulfonate	no_cat	-
C00155	L-Homocysteine	Amino Acids and Derivatives	-
C05330	Homocysteine	no_cat	-
C03059	2-Hydroxymethylserine	no_cat	-
C06056	4-Hydroxy-L-threonine	no_cat	-
C02505	2-Phenylacetamide	no_cat	Not Available
C07565	Acetanilide	no_cat	Anilides
C15561	N-Benzylformamide	no_cat	-
C16075	(Z)-Phenylacetaldehyde oxime	no_cat	-
C19714	(E)-Phenylacetaldoxime	no_cat	-
C13964	Fosfomycin calcium	no_cat	-
C19127	Proxan	no_cat	-
C03804	S-Methyl-1-thio-D-glycerate	no_cat	-
C01620	Threonate	no_cat	Monosaccharides
C00262	Hypoxanthine	Alkaloids	Imidazopyrimidines
C00548	Phenyl acetate	no_cat	Phenylacetic Acid Derivatives
C01454	Toluate	no_cat	Benzoic Acid and Derivatives
C03765	4-Hydroxyphenylacetaldehyde	no_cat	Phenylacetaldehydes
C05613	Benzylformate	no_cat	Benzyloxycarbonyls
C06224	3,4-Dihydroxystyrene	Phenylpropanoids	-
C07085	3-Vinylcatechol	no_cat	-
C07086	Phenylacetic acid	no_cat	Phenylacetic Acid Derivatives
C07189	2-Hydroxyacetophenone	no_cat	-
C07211	m-Methylbenzoate	no_cat	-
C07215	o-Toluate	no_cat	-
C10700	4'-Hydroxyacetophenone	no_cat	-
C10761	p-Anisaldehyde	no_cat	Benzaldehydes
C14087	3-Methylsalicylaldehyde	no_cat	-
C15583	Phenyl acetate	no_cat	-
C20645	Methyl benzoate	no_cat	-
C14311	4-Propylphenol	no_cat	Phenols and Derivatives
C07587	Sodium salicylate	no_cat	Benzoic Acid and Derivatives
C00108	Anthranilate	no_cat	Prenol Lipids
C00568	4-Aminobenzoate	no_cat	Benzoic Acid and Derivatives
C01004	N-Methylnicotinate	Alkaloids	Not Available
C14394	4-Nitrotoluene	no_cat	-
C19486	3-Nitrotoluene	no_cat	-
C19597	2-Nitrotoluene	no_cat	-
C15533	4-Fluoro-L-threonine	no_cat	-
C07054	Isoniazid	no_cat	Pyridines and Derivatives
C02918	1-Methylnicotinamide	no_cat	Pyridines and Derivatives
C07400	Pralidoxime	no_cat	Pyridines and Derivatives
C00483	Tyramine	no_cat	Phenethylamines
C01183	N,N-Dimethylaniline N-oxide	no_cat	Not Available
C02735	Phenylethanolamine	no_cat	Phenethylamines
C03473	1-(p-Hydroxyphenyl)ethylamine	no_cat	-
C16570	4-Hydroxy-2,6-dimethylaniline	no_cat	Benzene and Substituted Derivatives
C18396	Methyridine	no_cat	-
C19216	para-Cresidine	no_cat	-
C19376	meta-Cresidine	no_cat	-
C07308	Cacodylate	no_cat	Not Available
C06454	Fosfomycin	no_cat	Organic Phosphonic Acids and Derivatives
C14480	5-Diazouracil	no_cat	-
C00156	4-Hydroxybenzoate	no_cat	Benzoic Acid and Derivatives
C00587	3-Hydroxybenzoate	no_cat	Benzoic Acid and Derivatives
C00805	Salicylate	no_cat	Benzoic Acid and Derivatives
C05585	Gentisate aldehyde	no_cat	Benzaldehydes
C10832	Sesamol	no_cat	Benzodioxoles
C16700	3,4-Dihydroxybenzaldehyde	no_cat	Flavonoids
C18316	2-Hydroxy-5-methylquinone	no_cat	-
C00785	Urocanate	no_cat	Azoles
C02126	4-Nitroaniline	no_cat	-
C19345	para-Benzoquinone dioxime	no_cat	-
C03352	3-Methoxybenzyl alcohol	no_cat	-
C06044	4-Hydroxyphenylethanol	no_cat	Phenols and Derivatives
C06728	3-Ethylcatechol	no_cat	Phenols and Derivatives
C07084	Styrene-cis-2,3-dihydrodiol	no_cat	-
C11480	2-Methyl-6-oxohepta-2,4-dienal	no_cat	-
C13638	1-(4'-Hydroxyphenyl)ethanol	no_cat	-
C20694	(2E,4E,6E)-7-Hydroxy-4-methylhepta-2,4,6-trienal	no_cat	-
C03994	4-Hydroxymethylphenylhydrazine	no_cat	-
C11765	1-Methyl-1,6-dihydropyridine-2-carbaldoxime	no_cat	-
C19218	2,4-Diaminoanisole	no_cat	-
C14743	Isophorone	no_cat	Cycloalkenes
C16323	3,6-Nonadienal	no_cat	Carbonyl Compounds
C00870	4-Nitrophenol	no_cat	Phenols and Derivatives
C01020	6-Hydroxynicotinate	Alkaloids	Pyridines and Derivatives
C01988	2-Nitrophenol	no_cat	-
C14418	3-Nitrophenol	no_cat	-
C18620	3-Hydroxypicolinic acid	Amino Acids and Derivatives	Amino Acids and Derivatives
C03349	3-Aminopropanesulfonate	no_cat	-
C05679	N-Monomethyl-2-aminoethylphosphonate	no_cat	-
C12110	Gabaculine	no_cat	-
C01279	4-Amino-5-hydroxymethyl-2-methylpyrimidine	no_cat	-
C01929	L-Histidinal	no_cat	-
C00783	Tropinone	Alkaloids	Alkaloids
C10400	Supinidine	Alkaloids	Alkaloids
C16697	1-Indolizidinone	no_cat	-
C07294	Methylarsonate	no_cat	Not Available
C14179	Sulfoacetate	no_cat	-
C00227	Acetyl phosphate	no_cat	Organic Phosphoric Acids and Derivatives
C05682	Phosphonoacetate	no_cat	Organic Phosphonic Acids and Derivatives
C06648	4-Chlorobenzaldehyde	no_cat	-
C19168	Benzoyl chloride	no_cat	-
C04431	cis-4-Carboxymethylenebut-2-en-4-olide	no_cat	-
C12838	trans-4-Carboxymethylenebut-2-en-4-olide	no_cat	-
C20449	5-Formyl-2-furoate	no_cat	-
C17206	Uracil 5-carbaldehyde	no_cat	-
C06452	(S)-2-Hydroxypropylphosphonate	no_cat	-
C02359	2-Fluorobenzoate	no_cat	-
C02364	3-Fluorobenzoate	no_cat	-
C02371	4-Fluorobenzoate	no_cat	-
C11764	Sarin	no_cat	-
C03338	2,3,5-Trihydroxytoluene	no_cat	-
C10792	Gentisyl alcohol	no_cat	-
C14110	4-Hydroxymethylcatechol	no_cat	-
C16401	2,4,6-Trihydroxytoluene	no_cat	-
C18317	2,4,5-Trihydroxytoluene	no_cat	-
C20362	Ethyl maltol	no_cat	-
C05828	Methylimidazoleacetic acid	no_cat	Azoles
C13693	4,5,6,7-Tetrahydroisoxazolo(5,4-c)pyridin-3-ol	no_cat	-
C20522	Dihydrourocanate	no_cat	-
C06727	cis-1,2-Dihydro-3-ethylcatechol	no_cat	-
C16656	2-Propyl-2,4-pentadienoic acid	Fatty Acids and Conjugates	Fatty Acids and Conjugates
C18011	7-Hydroxy-6-methylhepta-3,5-dienal	no_cat	-
C19311	4-Vinylcyclohexene diepoxide	no_cat	-
C00169	Carbamoyl phosphate	no_cat	Organic Oxoanionic Compounds
C18667	Methamidophos	no_cat	Organic Phosphoric Acids and Derivatives
C14281	5-Nitrofurfural	no_cat	-
C00346	Ethanolamine phosphate	no_cat	Organic Phosphoric Acids and Derivatives
C05678	(2-Amino-1-hydroxyethyl)phosphonate	no_cat	-
C03824	2-Aminomuconate semialdehyde	Amino Acids and Derivatives	Amino Acids and Derivatives
C04226	6-Oxo-1,4,5,6-tetrahydronicotinate	no_cat	-
C09960	Gentianaine	no_cat	-
C07505	Ethosuximide	no_cat	Pyrrolidines
C08287	Hypoglycin	Amino Acids and Derivatives	Amino Acids and Derivatives
C10128	Arecaidine	Alkaloids	Not Available
C16821	Guvacoline	no_cat	-
C00860	L-Histidinol	no_cat	Azoles
C00729	Tropine	Alkaloids	Alkaloids
C02066	Pseudotropine	Alkaloids	Alkaloids
C06179	Hygrine	Alkaloids	Alkaloids
C06182	Pelletierine	Alkaloids	Not Available
C10864	Physoperuvine	Alkaloids	Tropanes
C11359	(-)-Hygrine	Alkaloids	Alkaloids
C12440	Trachelanthamidine	Alkaloids	Alkaloids
C18600	Dalapon	no_cat	-
C03576	Coenzyme M	no_cat	Sulfonic Acids and Derivatives
C14688	Bis(2-chloroethyl)ether	no_cat	-
C02595	Thien-2-ylacetate	no_cat	-
C03359	4-Chloro-2-methylphenol	no_cat	-
C14331	4-Chloro-m-cresol	no_cat	-
C15220	2-Chloro-4-methylphenol	no_cat	-
C19265	Methylthiouracil	no_cat	-
C00682	2-Hydroxymuconate semialdehyde	no_cat	-
C02480	cis,cis-Muconate	no_cat	Fatty Acids and Conjugates
C03586	2-Oxo-2,3-dihydrofuran-5-acetate	no_cat	-
C03647	cis,trans-Hexadienedioate	no_cat	-
C03743	1,2,3,5-Tetrahydroxybenzene	no_cat	-
C04105	2,5-Dihydro-5-oxofuran-2-acetate	no_cat	-
C06603	cis,cis-4-Hydroxymuconic semialdehyde	no_cat	-
C14516	Kojic acid	no_cat	Pyrans
C14610	(S)-5-Oxo-2,5-dihydrofuran-2-acetate	no_cat	-
C20448	5-Hydroxymethyl-2-furoate	no_cat	-
C03088	5-Hydroxymethyluracil	no_cat	Diazines
C05133	4-Imidazolone-5-acetate	no_cat	-
C05281	5-Methylbarbiturate	no_cat	-
C03767	4-Oxocyclohexanecarboxylate	no_cat	-
C06231	Ectoine	no_cat	-
C12104	Cycloheptanecarboxylic acid	no_cat	-
C12297	Cyclohexyl acetate	no_cat	Cycloalkanes
C16648	2-n-Propyl-4-pentenoic acid	Fatty Acids and Conjugates	Fatty Acids and Conjugates
C16653	2-n-Propyl-2-pentenoic acid	Fatty Acids and Conjugates	Fatty Acids and Conjugates
C16654	2-n-Propyl-3-pentenoic acid	Fatty Acids and Conjugates	Fatty Acids and Conjugates
C19318	Allyl isovalerate	no_cat	Fatty Acid Esters
C19757	(Z)-3-Hexen-1-ol acetate	Carboxylic Acids and Derivatives	Carboxylic Acids and Derivatives
C20669	2-Amino-5-chlorophenol	no_cat	-
C18232	N-Formylmaleamic acid	no_cat	-
C04294	5-(2-Hydroxyethyl)-4-methylthiazole	Alkaloids	Azoles
C13738	5-Tetrazolyl-glycine	no_cat	-
C17357	2-Hydroxymethylclavam	no_cat	-
C04114	(E)-4-(Trimethylammonio)but-2-enoate	no_cat	-
C10172	Stachydrine	Alkaloids	Pyrrolidines
C10152	(-)-Hygroline	Alkaloids	Alkaloids
C10168	Pseudoconhydrine	Alkaloids	Alkaloids
C19983	Conhydrine	no_cat	-
C18399	Ethephon	no_cat	-
C02375	4-Chlorocatechol	no_cat	Phenols and Derivatives
C05618	3-Chlorocatechol	no_cat	-
C06601	Chlorohydroquinone	no_cat	-
C07833	Ethchlorvynol	no_cat	Carbonyl Compounds
C00922	2,3-Dimethylmaleate	no_cat	Fatty Acids and Conjugates
C01757	Triacetate	no_cat	-
C02295	Methylitaconate	no_cat	-
C02930	2-Methyleneglutarate	no_cat	-
C19821	2-Hydroxy-2-(hydroxymethyl)-2H-pyran-3(6H)-one	no_cat	-
C19822	1,5-Anhydro-4-deoxy-D-glycero-hex-3-en-2-ulose	no_cat	-
C19826	1,5-Anhydro-4-deoxy-D-glycero-hex-1-en-3-ulose	no_cat	-
C19485	N-Nitrosoproline	no_cat	Pyrrolidines
C11713	2-Naphthol	no_cat	Acenes
C11714	1-Naphthol	no_cat	Acenes
C14786	(1R,2S)-Naphthalene 1,2-oxide	no_cat	-
C14787	(1S,2R)-Naphthalene 1,2-oxide	no_cat	Benzoxepines
C13720	alpha-EMTBL	no_cat	-
C04404	trans-4-Hydroxycyclohexanecarboxylate	no_cat	-
C16590	7-Oxoheptanoic acid	Fatty Acids and Conjugates	-
C16837	4-Amino-1-piperidinecarboxylic acid	no_cat	-
C03078	4-Guanidinobutanamide	no_cat	-
C06423	Octanoic acid	Carboxylic Acids and Derivatives	Fatty Acids and Conjugates
C07185	Valproic acid	no_cat	Fatty Acids and Conjugates
C14696	1-Nonanol	no_cat	Fatty Alcohols
C19324	2-Amino-5-nitrothiazole	no_cat	-
C04445	3,4-Dehydrothiomorpholine-3-carboxylate	no_cat	-
C00940	2-Oxoglutaramate	no_cat	Fatty Acids and Conjugates
C05572	4-Oxoglutaramate	no_cat	-
C02796	3-Methyleneoxindole	no_cat	-
C06324	Isocarbostyril	no_cat	-
C06338	Quinolin-2-ol	no_cat	-
C06343	4-Hydroxyquinoline	no_cat	-
C06415	2(1H)-Quinolinone	no_cat	-
C08493	Indole-3-carboxaldehyde	no_cat	Indoles
C19434	8-Hydroxyquinoline	no_cat	-
C02946	4-Acetamidobutanoate	no_cat	Fatty Acids and Conjugates
C03239	6-Amino-2-oxohexanoate	no_cat	Keto-Acids and Derivatives
C03656	(S)-5-Amino-3-oxohexanoic acid	Fatty Acids and Conjugates	Keto-Acids and Derivatives
C04076	L-2-Aminoadipate 6-semialdehyde	Amino Acids and Derivatives	Amino Acids and Derivatives
C05825	2-Amino-5-oxohexanoate	no_cat	-
C01035	4-Guanidinobutanoate	Amino Acids and Derivatives	Amino Acids and Derivatives
C01930	L-Lysinamide	no_cat	-
C11148	TCE epoxide	no_cat	-
C14866	Chloral	no_cat	-
C14867	Dichloroacetyl chloride	no_cat	-
C18854	Flupropanate	no_cat	-
C08735	2-Chloro-4-hydroxy-6-amino-1,3,5-triazine	no_cat	-
C12837	3-Chloro-cis-1,2-dihydroxycyclohexa-3,5-diene	no_cat	-
C13695	ZAPA	no_cat	-
C00026	2-Oxoglutarate	Carboxylic Acids and Derivatives	Keto-Acids and Derivatives
C03716	Oxaloacetate 4-methyl ester	no_cat	-
C05406	5-Hydroxy-2,4-dioxopentanoate	no_cat	-
C06030	Methyloxaloacetate	no_cat	-
C06316	Dehydro-D-arabinono-1,4-lactone	no_cat	-
C11117	5-N-Methyloxaluric acid	no_cat	-
C15607	3-Oxo-3-ureidopropanoate	no_cat	-
C20231	(Z)-3-Ureidoacrylate peracid	no_cat	-
C05851	Coumarin	Phenylpropanoids	Pyrans
C11072	THTA	no_cat	-
C14473	1(2H)-Phthalazinone	no_cat	-
C00659	2-Aceto-2-hydroxybutanoate	no_cat	-
C00772	Mevaldate	no_cat	-
C00966	2-Dehydropantoate	no_cat	-
C01053	(R)-4-Dehydropantoate	no_cat	-
C04237	3-Hydroxy-3-methyl-2-oxopentanoic acid	Fatty Acids and Conjugates	-
C06006	(S)-2-Aceto-2-hydroxybutanoate	no_cat	Fatty Acids and Conjugates
C06104	Adipate	Carboxylic Acids and Derivatives	Carboxylic Acids and Derivatives
C06762	4-Hydroxy-2-oxohexanoic acid	Fatty Acids and Conjugates	-
C13811	Piperazine adipate	no_cat	-
C14463	(R)-3-Hydroxy-3-methyl-2-oxopentanoate	no_cat	-
C16272	3-Hydroxy-5-oxohexanoate	no_cat	-
C00064	L-Glutamine	Amino Acids and Derivatives	Amino Acids and Derivatives
C00303	Glutamine	no_cat	-
C00819	D-Glutamine	Amino Acids and Derivatives	Amino Acids and Derivatives
C05100	3-Ureidoisobutyrate	no_cat	Amines
C16673	Isoglutamine	no_cat	-
C00047	L-Lysine	Amino Acids and Derivatives	Amino Acids and Derivatives
C00739	D-Lysine	Amino Acids and Derivatives	Amino Acids and Derivatives
C01142	(3S)-3,6-Diaminohexanoate	Amino Acids and Derivatives	Amino Acids and Derivatives
C01186	(3S,5S)-3,5-Diaminohexanoate	Amino Acids and Derivatives	Amino Acids and Derivatives
C05161	2,5-Diaminohexanoate	no_cat	-
C16440	Lysine	no_cat	-
C20277	(2R,3R)-3-Methylornithine	no_cat	-
C01181	4-Trimethylammoniobutanoate	no_cat	Fatty Acids and Conjugates
C01996	Acetylcholine	no_cat	Alcohols and Polyols
C08201	Acetylcholine chloride	no_cat	-
C14218	Octane-1,8-diol	no_cat	-
C14271	Ethohexadiol	no_cat	-
C14273	1,2-Octanediol	no_cat	-
C08736	6-Chloro-1,3,5-triazine-2,4(1H,3H)-dione	no_cat	-
C05579	Indole-5,6-quinone	no_cat	-
C11129	Isatin	no_cat	-
C03901	Thiomorpholine 3-carboxylate	Amino Acids and Derivatives	Amino Acids and Derivatives
C14592	N-Methyl-N'-nitro-N-nitrosoguanidine	no_cat	-
C00025	L-Glutamate	Amino Acids and Derivatives	-
C00217	D-Glutamate	Amino Acids and Derivatives	Amino Acids and Derivatives
C00302	Glutamate	no_cat	-
C00979	O-Acetyl-L-serine	Amino Acids and Derivatives	Amino Acids and Derivatives
C03618	L-threo-3-Methylaspartate	no_cat	-
C03790	N-(Carboxymethyl)-D-alanine	no_cat	-
C05574	3-Aminopentanedioate	no_cat	-
C05938	L-4-Hydroxyglutamate semialdehyde	Amino Acids and Derivatives	Amino Acids and Derivatives
C05941	2-Oxo-4-hydroxy-5-aminovalerate	no_cat	-
C12269	N-Methyl-D-aspartic acid	Amino Acids and Derivatives	Amino Acids and Derivatives
C08264	L-Albizziine	no_cat	-
C02366	3-Methyloxindole	no_cat	-
C14639	2-Indanone oxime	no_cat	-
C17245	5-Methylthiopentanaldoxime	no_cat	-
C10144	Fagomine	Alkaloids	Piperidines
C20310	N-Hydroxy-L-isoleucine	no_cat	-
C20802	(4S)-4-Hydroxy-L-isoleucine	no_cat	-
C07490	Trichloroethanol	no_cat	Alcohols and Polyols
C11353	2-Hydroxy-3-chloropenta-2,4-dienoate	no_cat	-
C00975	Dihydroxyfumarate	no_cat	Keto-Acids and Derivatives
C03459	2-Hydroxy-3-oxosuccinate	no_cat	-
C01180	4-Methylthio-2-oxobutanoic acid	Fatty Acids and Conjugates	Fatty Acids and Conjugates
C00652	D-Arabinono-1,4-lactone	no_cat	-
C00684	2-Dehydro-3-deoxy-L-arabinonate	no_cat	-
C00815	Citramalate	Carboxylic Acids and Derivatives	Carboxylic Acids and Derivatives
C01087	(R)-2-Hydroxyglutarate	no_cat	Hydroxy Acids and Derivatives
C01114	L-Arabinono-1,4-lactone	no_cat	-
C02266	D-Xylonolactone	no_cat	Monosaccharides
C02612	(R)-2-Methylmalate	no_cat	-
C02614	(S)-2-Methylmalate	no_cat	-
C02630	2-Hydroxyglutarate	no_cat	Hydroxy Acids and Derivatives
C02753	D-Xylono-1,4-lactone	no_cat	-
C02994	L-Xylono-1,4-lactone	no_cat	-
C03196	(S)-2-Hydroxyglutarate	no_cat	Hydroxy Acids and Derivatives
C03826	2-Dehydro-3-deoxy-D-xylonate	no_cat	-
C05405	L-Arabinono-1,5-lactone	no_cat	-
C06029	L-threo-3-Methylmalate	no_cat	-
C06031	D-threo-3-Methylmalate	no_cat	-
C06032	D-erythro-3-Methylmalate	no_cat	-
C03015	O-Carbamoyl-L-serine	no_cat	-
C03124	beta-L-Aspartylhydroxamate	Amino Acids and Derivatives	Amino Acids and Derivatives
C20631	(2S,3S)-3-Hydroxyasparagine	no_cat	-
C00423	trans-Cinnamate	Phenylpropanoids	Cinnamic Acid Derivatives
C02274	Dihydrocoumarin	no_cat	Pyrans
C05608	4-Hydroxycinnamyl aldehyde	Phenylpropanoids	Cinnamaldehydes
C07720	3-Hydroxy-1-indanone	no_cat	-
C07728	3-Isochromanone	no_cat	-
C10438	Cinnamic acid	no_cat	Cinnamic Acid Derivatives
C17268	Pyruvophenone	no_cat	-
C00418	(R)-Mevalonate	no_cat	Hydroxy Acids and Derivatives
C00522	(R)-Pantoate	no_cat	-
C02104	(S)-Mevalonate	no_cat	-
C03348	3,6-Dideoxy-L-galactose	no_cat	-
C04104	2,3-Dihydroxy-3-methylpentanoate	no_cat	-
C06007	(R)-2,3-Dihydroxy-3-methylpentanoate	no_cat	Hydroxy Acids and Derivatives
C06471	Abequose	Monosaccharides	-
C20850	N5-Hydroxy-L-ornithine	no_cat	-
C06577	4-Isopropylbenzaldehyde	Terpenoids	Prenol Lipids
C10428	Anethole	Phenylpropanoids	-
C10452	Estragole	Phenylpropanoids	Phenols and Derivatives
C14309	5,6,7,8-Tetrahydro-2-naphthol	no_cat	-
C17965	trans-Lachnophyllol	no_cat	-
C04075	2-Amino-4-chloro-4-pentenoic acid	no_cat	-
C03961	erythro-3-Hydroxy-Ls-aspartate	no_cat	-
C11511	threo-3-Hydroxy-L-aspartate	no_cat	-
C19813	threo-3-Hydroxy-D-aspartate	no_cat	-
C19838	D-erythro-3-Hydroxyaspartate	no_cat	-
C00650	4-Hydroxymandelonitrile	no_cat	-
C02775	2,3-Dihydroxyindole	no_cat	-
C03574	2-Formylaminobenzaldehyde	no_cat	-
C03742	(S)-4-Hydroxymandelonitrile	no_cat	Benzene and Substituted Derivatives
C05578	5,6-Dihydroxyindole	no_cat	Indoles
C09957	Gentianadine	no_cat	-
C11130	3-Hydroxyindolin-2-one	no_cat	-
C00073	L-Methionine	Amino Acids and Derivatives	Amino Acids and Derivatives
C00855	D-Methionine	Amino Acids and Derivatives	-
C01733	Methionine	Amino Acids and Derivatives	Amino Acids and Derivatives
C07418	Penicillamine	Amino Acids and Derivatives	Amino Acids and Derivatives
C20314	N,N-Dihydroxy-L-valine	no_cat	-
C08301	D-Cathinone	Alkaloids	Alkaloids
C17236	3-Phenylpropionaldoxim	no_cat	-
C06771	Triethanolamine	no_cat	Amines
C01892	Asparagusate	no_cat	Thiolanes
C14872	Thiodiacetic acid	Carboxylic Acids and Derivatives	Carboxylic Acids and Derivatives
C00552	meso-Tartaric acid	no_cat	-
C00898	(R,R)-Tartaric acid	Carboxylic Acids and Derivatives	Carboxylic Acids and Derivatives
C02107	(S,S)-Tartaric acid	Carboxylic Acids and Derivatives	Carboxylic Acids and Derivatives
C02137	alpha-Oxo-benzeneacetic acid	no_cat	Phenylacetic Acid Derivatives
C03057	2-Carboxybenzaldehyde	no_cat	-
C10812	Piperonal	no_cat	Benzodioxoles
C16631	alpha-Fluoro-beta-ureidopropionic acid	no_cat	Amines
C00121	D-Ribose	Monosaccharides	Monosaccharides
C00181	D-Xylose	Monosaccharides	Monosaccharides
C00216	D-Arabinose	Monosaccharides	-
C00259	L-Arabinose	Monosaccharides	Monosaccharides
C00309	D-Ribulose	Monosaccharides	Monosaccharides
C00310	D-Xylulose	Monosaccharides	Monosaccharides
C00312	L-Xylulose	Monosaccharides	Monosaccharides
C00476	D-Lyxose	Monosaccharides	-
C00508	L-Ribulose	Monosaccharides	-
C01394	Xylose	no_cat	-
C01488	D-Apiose	no_cat	Monosaccharides
C01508	L-Lyxose	Monosaccharides	-
C01510	L-Xylose	Monosaccharides	-
C02096	beta-D-Xylose	no_cat	-
C02204	alpha-D-Lyxose	no_cat	-
C02205	alpha-D-Xylose	no_cat	-
C02479	beta-L-Arabinose	no_cat	-
C02604	alpha-L-Arabinose	no_cat	-
C05052	Ribulose	no_cat	-
C06115	L-Arabinofuranose	no_cat	Monosaccharides
C08346	beta-D-Apiose	no_cat	-
C08353	beta-D-Ribopyranose	no_cat	Monosaccharides
C08354	alpha-D-Ribulose	no_cat	-
C11476	L-Arabinose	no_cat	-
C16639	beta-D-Ribofuranose	no_cat	-
C20569	beta-L-Arabinofuranose	no_cat	-
C01963	Tolylacetate	no_cat	Phenylacetic Acid Derivatives
C02646	4-Coumaryl alcohol	Phenylpropanoids	Styrenes
C05629	Phenylpropanoate	no_cat	Not Available
C13342	p-Hydroxypropiophenone	no_cat	-
C15513	Benzyl acetate	no_cat	Benzyloxycarbonyls
C16706	4-Hydroxydihydrocinnamaldehyde	no_cat	-
C17883	4-Vinylguaiacol	no_cat	Phenols and Derivatives
C19291	Phenyl glycidyl ether	no_cat	-
C20697	(2E,4E,6E)-4-Methylocta-2,4,6-trienedial	no_cat	-
C17512	N-Methylanthranilamide	no_cat	Benzamides
C19680	N,N-Dimethyl-4-nitrosoaniline	no_cat	-
C01767	(-)-Carvone	Isoprenoids	Prenol Lipids
C01868	(+)-Sabinone	Isoprenoids	-
C01951	Piperitenone	Isoprenoids	Prenol Lipids
C02289	Isopiperitenone	Isoprenoids	-
C02485	(-)-Isopiperitenone	Isoprenoids	-
C02576	Perillyl aldehyde	Isoprenoids	Prenol Lipids
C06576	p-Cumic alcohol	Terpenoids	Prenol Lipids
C09840	Carvacrol	Isoprenoids	Prenol Lipids
C09843	Chrysanthenone	Terpenoids	-
C09868	Menthofuran	Isoprenoids	Furans
C09884	Pinocarvone	Isoprenoids	Prenol Lipids
C09908	Thymol	Isoprenoids	Prenol Lipids
C09911	Umbellulone	Terpenoids	-
C09913	Verbenone	Terpenoids	-
C11383	(+)-(S)-Carvone	Isoprenoids	Prenol Lipids
C11394	(+)-Chrysanthenone	Terpenoids	-
C11939	Myrtenal	Isoprenoids	Prenol Lipids
C14130	2-tert-Butylphenol	no_cat	-
C14138	2-sec-Butylphenol	no_cat	-
C14139	4-sec-Butylphenol	no_cat	-
C14188	3-tert-Butylphenol	no_cat	-
C14200	4-tert-Butylphenol	no_cat	Cumenes
C14464	4-n-Butylphenol	no_cat	-
C14741	4-Isopropyl-3-methylphenol	no_cat	-
C16955	Eucarvone	no_cat	-
C17062	Safranal	Terpenoids	Prenol Lipids
C18025	(+)-Menthofuran	Isoprenoids	-
C04584	6-Imino-5-oxocyclohexa-1,3-dienecarboxylate	no_cat	-
C02419	Hypotaurocyamine	no_cat	-
C00242	Guanine	Bases, Nucleotides, & Nucleosides	Imidazopyrimidines
C02709	N-(Acetyloxy)benzenamine	no_cat	-
C03005	N-Methylanthranilate	no_cat	Benzoic Acid and Derivatives
C03522	N-Methyl-4-aminobenzoate	no_cat	-
C04350	(E)-4-Hydroxyphenylacetaldehyde oxime	no_cat	-
C04353	(Z)-4-Hydroxyphenylacetaldehyde oxime	no_cat	-
C06804	Acetaminophen	no_cat	-
C07301	(R)-Mandelamide	no_cat	-
C16571	2-Amino-3-methylbenzoate	no_cat	Benzene and Substituted Derivatives
C17755	Dopamine quinone	no_cat	-
C17756	2-Descarboxy-cyclo-dopa	no_cat	-
C18623	L-Phenylglycine	no_cat	-
C20634	O-Methyl anthranilate	no_cat	-
C19498	Phenicarbazide	no_cat	-
C02343	(+)-Norephedrine	no_cat	-
C02442	N-Methyltyramine	Alkaloids	Phenethylamines
C03711	N-Methylphenylethanolamine	no_cat	Phenethylamines
C07911	Phenylpropanolamine	no_cat	Phenethylamines
C08300	D-Cathine	Alkaloids	Alkaloids
C10158	Mearsine	Alkaloids	Alkaloids
C11776	alpha-Methyl-m-tyramine	no_cat	-
C16719	(-)-Norephedrine	no_cat	-
C05527	3-Sulfinylpyruvate	no_cat	Keto-Acids and Derivatives
C06368	3-(Hydrohydroxyphosphoryl)pyruvate	no_cat	-
C01119	Oxidized dithiothreitol	no_cat	-
C04371	3-Mercapto-2-mercaptomethylpropanoate	Carboxylic Acids and Derivatives	Carboxylic Acids and Derivatives
C06484	4,5-cis-Dihydroxy-1,2-dithiacyclohexane	no_cat	-
C00385	Xanthine	Alkaloids	Imidazopyrimidines
C07599	Alloxanthine	Isoprenoids	Imidazopyrimidines
C08055	Aminosalicylate sodium anhydrous	no_cat	-
C00642	4-Hydroxyphenylacetate	no_cat	Phenols and Derivatives
C00755	4-Hydroxy-3-methoxy-benzaldehyde	no_cat	Phenols and Derivatives
C01983	(R)-Mandelate	no_cat	-
C01984	(S)-Mandelate	no_cat	Phenylacetic Acid Derivatives
C02181	Phenoxyacetate	no_cat	Phenoxyacetic Acid Derivatives
C02519	4-Methoxybenzoate	no_cat	Benzoic Acid and Derivatives
C02639	3-Methoxytropolone	no_cat	-
C02657	6-Methylsalicylate	Aromatic polyketides	-
C03663	2',4'-Dihydroxyacetophenone	no_cat	Acetophenones
C04043	3,4-Dihydroxyphenylacetaldehyde	no_cat	Phenylacetaldehydes
C05593	3-Hydroxyphenylacetate	no_cat	Phenylacetic Acid Derivatives
C05852	2-Hydroxyphenylacetate	no_cat	Phenylacetic Acid Derivatives
C10675	3',4'-Dihydroxyacetophenone	no_cat	Acetophenones
C10804	2-(Hydroxymethyl)benzoic acid	no_cat	Benzoic Acid and Derivatives
C12064	Resorcinol monoacetate	no_cat	-
C12305	Methyl salicylate	no_cat	Benzoic Acid and Derivatives
C13635	4-Hydroxyphenacyl alcohol	no_cat	Phenols and Derivatives
C13636	4-Hydroxyphenyl acetate	no_cat	-
C14088	3-Methylsalicylate	no_cat	Benzoic Acid and Derivatives
C14103	4-Methylsalicylate	no_cat	-
C14108	4-Hydroxymethylsalicylaldehyde	no_cat	-
C17900	Menisdaurilide	no_cat	-
C05842	N1-Methyl-2-pyridone-5-carboxamide	no_cat	Hydropyridines
C05843	N1-Methyl-4-pyridone-5-carboxamide	no_cat	Pyridines and Derivatives
C16398	2-Amino-4-nitrotoluene	no_cat	-
C18320	4-Amino-2-nitrotoluene	no_cat	-
C00379	Xylitol	Monosaccharides	Sugar Alcohols
C00474	Ribitol	no_cat	Sugar Alcohols
C00532	L-Arabitol	no_cat	Sugar Alcohols
C01569	D-Apiitol	no_cat	-
C01904	D-Arabitol	no_cat	Sugar Alcohols
C01014	3-Isopropylcatechol	no_cat	-
C19681	4-(Hydroxylamino)-N,N-dimethylaniline	no_cat	-
C00808	(+)-Camphor	Isoprenoids	-
C00809	(-)-Camphor	Isoprenoids	-
C00964	(-)-trans-Carveol	Isoprenoids	Prenol Lipids
C01123	(-)-trans-Isopiperitenol	Isoprenoids	-
C01499	Geranial	Isoprenoids	Prenol Lipids
C02213	(+)-cis-Sabinol	Isoprenoids	-
C02452	Perillyl alcohol	Isoprenoids	Prenol Lipids
C02759	alpha-Pinene-oxide	Isoprenoids	Prenol Lipids
C04435	(Z)-2-Methyl-5-isopropylhexa-2,5-dienal	Isoprenoids	-
C07271	Limonene-1,2-epoxide	Isoprenoids	Prenol Lipids
C09847	cis-Citral	Isoprenoids	Prenol Lipids
C09859	Fenchone	Isoprenoids	Prenol Lipids
C09885	(+)-Piperitone	Isoprenoids	Prenol Lipids
C09893	Pulegone	Isoprenoids	Prenol Lipids
C09906	Thujone	Isoprenoids	Prenol Lipids
C11387	(1S,4R)-(+)-Fenchone	Isoprenoids	-
C11395	(4R,6R)-cis-Carveol	Isoprenoids	Prenol Lipids
C11398	(1R,4R)-Dihydrocarvone	Isoprenoids	-
C11401	(1S,4R)-Iso-dihydrocarvone	Isoprenoids	-
C11408	(4S,6S)-cis-Carveol	Terpenoids	Prenol Lipids
C11409	(+)-trans-Carveol	Isoprenoids	Prenol Lipids
C11412	(1R,4S)-Iso-dihydrocarvone	Isoprenoids	-
C11415	(1S,4S)-Dihydrocarvone	Isoprenoids	Prenol Lipids
C11938	Myrtenol	Isoprenoids	Prenol Lipids
C11941	Pinocarveol	Isoprenoids	Prenol Lipids
C11942	trans-2-Methyl-5-isopropylhexa-2,5-dienal	Isoprenoids	-
C11951	(+)-cis-Isopulegone	Isoprenoids	-
C17623	(-)-Pulegone	Isoprenoids	-
C18018	p-Menth-8-en-2-one	no_cat	Prenol Lipids
C18369	dl-Camphor	Terpenoids	-
C19081	(4S)-Limonene-1,2-epoxide	no_cat	-
C20260	(+)-Thujan-3-one	no_cat	Prenol Lipids
C20425	beta-Cyclocitral	Terpenoids	-
C01962	Thiocysteine	Amino Acids and Derivatives	Amino Acids and Derivatives
C08171	Sodium thiosalicylate	no_cat	-
C00606	3-Sulfino-L-alanine	Carboxylic Acids and Derivatives	Carboxylic Acids and Derivatives
C18789	Fosamine	no_cat	-
C16283	Thiobenzamide S-oxide	no_cat	-
C00632	3-Hydroxyanthranilate	no_cat	Benzoic Acid and Derivatives
C01270	3-Hydroxy-2-methylpyridine-5-carboxylate	no_cat	-
C02518	4-Aminosalicylate	no_cat	Benzoic Acid and Derivatives
C06669	(5R)-Carbapen-2-em-3-carboxylate	no_cat	-
C07555	4-Nitroanisole	no_cat	-
C11343	Salicylhydroxamic acid	no_cat	-
C12107	3-Amino-5-hydroxybenzoate	no_cat	-
C12115	3-Amino-4-hydroxybenzoate	no_cat	-
C16235	o-Hydroxylaminobenzoate	no_cat	-
C19270	2-Nitroanisole	no_cat	-
C19384	1,2-Diamino-4-nitrobenzene	no_cat	-
C19385	1,4-Diamino-2-nitrobenzene	no_cat	-
C05680	N-Dimethyl-2-aminoethylphosphonate	no_cat	-
C06502	4,6-Diamino-5-formamidopyrimidine	no_cat	Diazines
C03758	Dopamine	no_cat	Phenols and Derivatives
C04227	Octopamine	no_cat	Phenethylamines
C16666	Vanillylamine	no_cat	Phenols and Derivatives
C05135	4-(beta-Acetylaminoethyl)imidazole	no_cat	Azoles
C16399	2,4-Diamino-6-hydroxylaminotoluene	no_cat	-
C10865	Pseudopelletierine	Alkaloids	Cycloalkanes
C20798	2-Hydroxy-3-oxopropane-1-sulfonate	no_cat	-
C02876	Propanoyl phosphate	no_cat	-
C03505	Hydroxyacetone phosphate	no_cat	-
C03947	Glycerol 1,2-cyclic phosphate	no_cat	-
C00265	Dithiothreitol	no_cat	Alcohols and Polyols
C00950	Dithioerythritol	no_cat	-
C06647	4-Chloroacetophenone	no_cat	-
C00196	2,3-Dihydroxybenzoate	no_cat	Benzoic Acid and Derivatives
C00230	3,4-Dihydroxybenzoate	no_cat	Benzoic Acid and Derivatives
C00628	2,5-Dihydroxybenzoate	no_cat	Benzoic Acid and Derivatives
C16748	Patulin	no_cat	Pyrans
C14706	Diethyl sulfate	no_cat	-
C03277	Imidazol-5-yl-pyruvate	no_cat	-
C03762	3-Imidazole-2-oxopropanoate	no_cat	-
C19321	2-Amino-4-nitrophenol	no_cat	-
C19322	2-Amino-5-nitrophenol	no_cat	-
C19323	4-Amino-2-nitrophenol	no_cat	-
C06608	Diethylphosphoric acid	no_cat	Organic Phosphoric Acids and Derivatives
C06317	Vanillyl alcohol	no_cat	Phenols and Derivatives
C10787	2,6-Dimethoxyphenol	no_cat	Phenols and Derivatives
C18980	Dimefox	no_cat	-
C09772	Boschnialactone	Terpenoids	-
C00843	(-)-Menthone	Isoprenoids	Prenol Lipids
C01411	Borneol	Isoprenoids	Prenol Lipids
C01500	Geraniol	Isoprenoids	Prenol Lipids
C01765	(+)-Borneol	Isoprenoids	Prenol Lipids
C01766	(-)-Borneol	Isoprenoids	-
C02344	(-)-endo-Fenchol	Isoprenoids	Prenol Lipids
C02462	Sabinene hydrate	Isoprenoids	-
C02484	(+)-trans-Pulegol	no_cat	-
C03039	(+)-trans-Piperitenol	Terpenoids	-
C03985	3,7-Dimethylocta-1,6-dien-3-ol	Isoprenoids	Prenol Lipids
C09844	1,8-Cineole	Isoprenoids	Oxanes
C09848	(R)-(+)-Citronellal	Isoprenoids	Prenol Lipids
C09871	Nerol	Isoprenoids	Prenol Lipids
C09902	(R)-(+)-alpha-Terpineol	Isoprenoids	Prenol Lipids
C11384	(S)-(-)-Citronellal	Isoprenoids	Prenol Lipids
C11388	(-)-Linalool	Isoprenoids	Prenol Lipids
C11389	(+)-Linalool	Isoprenoids	Prenol Lipids
C11390	(+)-Menthone	Isoprenoids	Prenol Lipids
C11393	(-)-alpha-Terpineol	Isoprenoids	Prenol Lipids
C11396	(1R,2R,4R)-Dihydrocarveol	Isoprenoids	Prenol Lipids
C11397	(1R,2S,4R)-Neo-dihydrocarveol	Isoprenoids	-
C11399	(1S,2S,4R)-Iso-dihydrocarveol	Isoprenoids	-
C11400	(1S,2R,4R)-Neoiso-dihydrocarveol	Isoprenoids	-
C11410	(1R,2S,4S)- Neoiso-dihydrocarveol	Isoprenoids	-
C11411	(1R,2R,4S)-Iso-dihydrocarveol	Isoprenoids	-
C11413	(1S,2S,4S)-Dihydrocarveol	Isoprenoids	-
C11416	(1S,2R,4S)-Neo-dihydrocarveol	Isoprenoids	-
C11952	(+)-Isomenthone	Isoprenoids	-
C16772	alpha-Terpineol	Isoprenoids	-
C16909	1,4-Cineole	Terpenoids	Prenol Lipids
C17073	Terpineol-4	Isoprenoids	Prenol Lipids
C17125	(-)-Isomenthone	Isoprenoids	Prenol Lipids
C17384	Citronellal	Isoprenoids	Prenol Lipids
C17517	beta-Terpineol	Isoprenoids	Prenol Lipids
C17518	gamma-Terpineol	Isoprenoids	Prenol Lipids
C17611	Chrysanthemol	no_cat	-
C18017	8-p-Menthen-2-ol	no_cat	-
C20261	(+)-Thujan-3-ol	no_cat	-
C11731	m-Chlorobenzamide	no_cat	-
C02235	4-Nitrocatechol	no_cat	Phenols and Derivatives
C15523	2,6-Dihydroxynicotinate	no_cat	-
C01210	N-Methylethanolamine phosphate	no_cat	-
C04122	D-1-Aminopropan-2-ol O-phosphate	no_cat	-
C04126	L-1-Aminopropan-2-ol O-phosphate	no_cat	-
C17367	(3S,5S)-Carbapenam-3-carboxylic acid	no_cat	-
C19830	(5S,6S)-6-Amino-5-hydroxycyclohexa-1,3-diene-1-carboxylate	no_cat	-
C19831	(1R,6S)-6-Amino-5-oxocyclohex-2-ene-1-carboxylate	no_cat	-
C00135	L-Histidine	Amino Acids and Derivatives	Amino Acids and Derivatives
C00768	Histidine	no_cat	-
C01162	3-(Pyrazol-1-yl)-L-alanine	no_cat	-
C06419	D-Histidine	Amino Acids and Derivatives	-
C06557	Deisopropylhydroxyatrazine	no_cat	-
C06177	Retronecine	Alkaloids	Alkaloids
C10129	Arecoline	Alkaloids	Not Available
C10321	Heliotridine	Alkaloids	Alkaloids
C10866	Scopoline	Alkaloids	Alkaloids
C06184	N-Methylpelletierine	Alkaloids	Not Available
C00988	2-Phosphoglycolate	no_cat	Organic Phosphoric Acids and Derivatives
C03920	2-(Methylthio)ethanesulfonate	no_cat	-
C02357	2-Chlorobenzoate	no_cat	-
C02370	4-Chlorobenzoate	no_cat	-
C15997	Potassium 2,6-dihydroxytriazinecarboxylate	no_cat	-
C20450	2,5-Furandicarboxylate	no_cat	-
C19675	(R)-2,3-Dihydroxypropane-1-sulfonate	no_cat	-
C20797	2,3-Dihydroxypropane-1-sulfonate	no_cat	-
C00295	Orotate	Amino Acids and Derivatives	Amino Acids and Derivatives
C03030	Uracil 5-carboxylate	no_cat	-
C03894	Propane-1,2-diol 1-phosphate	no_cat	-
C14715	4-Chloro-3,5-dimethylphenol	no_cat	-
C13711	Thio-THIP	no_cat	-
C04112	3-Methyl-cis,cis-hexadienedioate	no_cat	-
C04171	(2S,3S)-2,3-Dihydro-2,3-dihydroxybenzoate	no_cat	-
C04558	3-Methylmuconolactone	no_cat	-
C04559	4-Methylmuconolactone	no_cat	-
C04634	1,6-Dihydroxycyclohexa-2,4-diene-1-carboxylate	no_cat	-
C06210	2-Hydroxy-6-keto-2,4-heptadienoate	no_cat	-
C06321	(1R,6S)-1,6-Dihydroxycyclohexa-2,4-diene-1-carboxylate	no_cat	-
C06760	2-Hydroxy-5-methyl-cis,cis-muconic semialdehyde	no_cat	-
C18311	4-Methyl-3-oxoadipate-enol-lactone	no_cat	-
C20710	(4R,5R)-4,5-Dihydroxycyclohexa-1(6),2-diene-1-carboxylate	no_cat	-
C03680	4-Imidazolone-5-propanoate	no_cat	Azoles
C03817	(S)-3-(Imidazol-5-yl)lactate	no_cat	-
C05568	Imidazole lactate	no_cat	-
C19481	N-Nitrosoguvacine	no_cat	-
C14090	1-Naphthaldehyde	no_cat	-
C14099	2-Naphthaldehyde	no_cat	-
C06558	N-Ethylammelide	no_cat	-
C11345	1,2,4-Triazole-3-alanine	no_cat	-
C02445	Nonane-4,6-dione	no_cat	-
C08471	Chalcogran	no_cat	-
C08501	gamma-Nonalactone	no_cat	-
C00400	(-)-Menthol	Isoprenoids	Prenol Lipids
C00553	(+)-Neomenthol	Isoprenoids	Prenol Lipids
C09849	beta-Citronellol	Isoprenoids	Prenol Lipids
C11386	(-)-Citronellol	Isoprenoids	Prenol Lipids
C12307	Decanal	no_cat	Carbonyl Compounds
C14407	2-Chloronitrobenzene	no_cat	-
C14456	4-Chloronitrobenzene	no_cat	-
C19364	1-Chloro-3-nitrobenzene	no_cat	-
C02220	2-Aminomuconate	Amino Acids and Derivatives	Amino Acids and Derivatives
C14293	5-Nitro-2-furfuryl methyl ether	no_cat	-
C17358	Clavam-2-carboxylate	no_cat	-
C14788	1-Nitrosonaphthalene	no_cat	-
C07411	Paramethadione	no_cat	-
C17361	2-Hydroxyethylclavam	no_cat	-
C17724	Ethadione	no_cat	-
C20828	3-Methylcrotonylglycine	no_cat	-
C08283	Homostachydrine	Alkaloids	Piperidines
C10155	Lentiginosine	Alkaloids	Alkaloids
C12535	Tranexamic acid	no_cat	Cycloalkanes
C19348	1,2-Bis(chloromethoxy)ethane	no_cat	-
C03591	5-Chloro-3-methylcatechol	no_cat	-
C02222	2-Maleylacetate	no_cat	-
C02501	2-Hydroxymuconate	no_cat	-
C03453	gamma-Oxalocrotonate	no_cat	-
C03676	3-Hydroxy-cis,cis-muconate	no_cat	-
C06035	4-Methylene-2-oxoglutarate	no_cat	Keto-Acids and Derivatives
C00337	(S)-Dihydroorotate	no_cat	Diazines
C03703	L-5-Carboxymethylhydantoin	no_cat	-
C10600	Ibotenic acid	no_cat	-
C02617	1,4-Naphthoquinone	no_cat	-
C14783	1,2-Naphthoquinone	no_cat	-
C01551	Allantoin	no_cat	Imidazolidines
C02348	(R)(-)-Allantoin	no_cat	-
C02350	(S)-Allantoin	no_cat	-
C02631	2-Isopropylmaleate	no_cat	Fatty Acids and Conjugates
C04670	(1S,4S)-4-Hydroxy-3-oxocyclohexane-1-carboxylate	no_cat	-
C04815	5-D-(5/6)-5-C-(Hydroxymethyl)-2,6-dihydroxycyclohex-2-en-1-one	no_cat	-
C05126	Dimethyl citraconate	no_cat	-
C01109	4-Methylene-L-glutamine	no_cat	-
C16432	5-Hydroxyectoine	no_cat	-
C02909	(2-Naphthyl)methanol	no_cat	-
C14089	1-Hydroxymethylnaphthalene	no_cat	-
C02975	Ethyl 3-oxohexanoate	no_cat	Keto-Acids and Derivatives
C16652	3-Oxovalproic acid	Fatty Acids and Conjugates	Keto-Acids and Derivatives
C16655	2-n-Propyl-4-oxopentanoic acid	Fatty Acids and Conjugates	Keto-Acids and Derivatives
C01601	Nonanoic acid	Fatty Acids and Conjugates	Fatty Acids and Conjugates
C19277	N-Nitrosodi-n-butylamine	no_cat	-
C01633	1-Decanol	no_cat	Fatty Alcohols
C00651	4-Methylene-L-glutamate	Amino Acids and Derivatives	Amino Acids and Derivatives
C03623	N-Methyl-2-oxoglutaramate	no_cat	-
C00637	Indole-3-acetaldehyde	no_cat	Indoles
C06345	3-Methyl-quinolin-2-ol	no_cat	-
C10663	Echinopsine	Alkaloids	Alkaloids
C14789	N-Hydroxy-1-aminonaphthalene	no_cat	-
C03087	5-Acetamidopentanoate	no_cat	Fatty Acids and Conjugates
C08269	(-)-Betonicine	no_cat	Pyrrolidines
C10151	3-Hydroxystachydrine	Alkaloids	Alkaloids
C10850	Calystegin A3	Alkaloids	Alkaloids
C13688	delta-Guanidinovaleric acid	no_cat	-
C06328	6-Chlorobenzene-1,2,4-triol	no_cat	-
C07102	5-Chloro-1,2,4-trihydroxybenzene	no_cat	-
C16474	3-Fluoro-cis,cis-muconate	no_cat	-
C16475	2-Fluoro-cis,cis-muconate	no_cat	-
C16476	4-Fluoromuconolactone	no_cat	-
C16477	5-Fluoromuconolactone	no_cat	-
C00322	2-Oxoadipate	Carboxylic Acids and Derivatives	Keto-Acids and Derivatives
C00846	3-Oxoadipate	no_cat	Keto-Acids and Derivatives
C04287	3D-3,5/4-Trihydroxycyclohexane-1,2-dione	no_cat	-
C06891	D-2,3-Diketo 4-deoxy-epi-inositol	no_cat	-
C16159	2-Formylglutarate	no_cat	-
C20781	2,4-Diketo-3-deoxy-L-fuconate	no_cat	-
C03409	N-Formimino-L-aspartate	no_cat	-
C08298	Tricholomic acid	Amino Acids and Derivatives	Amino Acids and Derivatives
C19483	N-Nitrosohydroxyproline	no_cat	-
C20232	(Z)-2-Methylureidoacrylate peracid	no_cat	-
C20846	3-Oxo-3-ureidoisobutyrate	no_cat	-
C03012	Naphthalene-1,2-diol	no_cat	-
C07719	2-Formyl-1-indanone	no_cat	-
C07726	1-Formyl-2-indanone	no_cat	-
C14785	1,4-Dihydroxynaphthalene	no_cat	-
C16213	2,3-Dihydroxynaphthalene	no_cat	-
C02656	Pimelate	Carboxylic Acids and Derivatives	Carboxylic Acids and Derivatives
C04687	(1S,3R,4S)-3,4-Dihydroxycyclohexane-1-carboxylate	no_cat	-
C16657	2-Propylsuccinic acid	no_cat	-
C00993	D-Alanyl-D-alanine	no_cat	Peptides
C03153	N5-Methyl-L-glutamine	no_cat	-
C06442	N(gamma)-Acetyldiaminobutyrate	no_cat	-
C10996	Daminozide	no_cat	-
C19929	N-alpha-Acetyl-L-2,4-diaminobutyrate	no_cat	-
C02636	3-Dehydrocarnitine	no_cat	Keto-Acids and Derivatives
C03864	Ethyl (R)-3-hydroxyhexanoate	no_cat	-
C03865	Ethyl (S)-3-hydroxyhexanoate	no_cat	-
C16649	4-Hydroxyvalproic acid	Fatty Acids and Conjugates	Fatty Acids and Conjugates
C16650	5-Hydroxyvalproic acid	Fatty Acids and Conjugates	Fatty Acids and Conjugates
C16651	3-Hydroxyvalproic acid	Fatty Acids and Conjugates	Hydroxy Acids and Derivatives
C17527	Rengyol	no_cat	-
C20793	3-Hydroxyoctanoate	no_cat	-
C02728	N6-Methyl-L-lysine	Amino Acids and Derivatives	Amino Acids and Derivatives
C07471	Methacholine	no_cat	Alcohols and Polyols
C01044	N-Formyl-L-aspartate	Carboxylic Acids and Derivatives	Carboxylic Acids and Derivatives
C05637	4,8-Dihydroxyquinoline	no_cat	-
C05639	4,6-Dihydroxyquinoline	no_cat	Quinolines and Derivatives
C06330	Quinoline-3,4-diol	no_cat	-
C06342	Quinolin-2,8-diol	no_cat	-
C11503	3-Hydroxy-1H-quinolin-4-one	no_cat	-
C16716	4-Hydroxy-2-quinolone	no_cat	-
C19837	Indole-3-carboxylate	no_cat	Indoles
C16759	S-Allyl-L-cysteine	Amino Acids and Derivatives	Amino Acids and Derivatives
C20204	Entadamide A	Amino Acids and Derivatives	-
C00956	L-2-Aminoadipate	Amino Acids and Derivatives	Amino Acids and Derivatives
C01046	N-Methyl-L-glutamate	no_cat	-
C01077	O-Acetyl-L-homoserine	no_cat	-
C02207	beta-Alanopine	no_cat	-
C03210	Alanopine	Amino Acids and Derivatives	Amino Acids and Derivatives
C05016	L-Glutamate methylester	no_cat	-
C06234	4-Methyl-L-glutamate	no_cat	-
C17581	3-Amino-2,3-dideoxy-scyllo-inosose	no_cat	-
C19694	D-Alanyl-(R)-lactate	no_cat	-
C00955	Indole-3-ethanol	no_cat	Indoles
C09915	Boschniakine	no_cat	Pyridines and Derivatives
C17246	6-Methylthiohexanaldoxime	no_cat	-
C19095	Ethiolate	no_cat	-
C00318	L-Carnitine	no_cat	-
C15025	(S)-Carnitine	no_cat	Amines
C02290	L-Carnitinamide	no_cat	-
C06850	Bethanechol	no_cat	Alcohols and Polyols
C08202	Bethanechol chloride	no_cat	-
C11150	Trichloroacetate	Carboxylic Acids and Derivatives	Carboxylic Acids and Derivatives
C02625	2,4-Dichlorophenol	no_cat	Phenols and Derivatives
C06602	2,5-Dichlorophenol	no_cat	Phenols and Derivatives
C07096	2,6-Dichlorophenol	no_cat	-
C14462	3,4-Dichlorophenol	no_cat	-
C14700	2-Chloro-1,1,2-trifluoroethyl ethyl ether	no_cat	-
C01127	4-Hydroxy-2-oxoglutarate	no_cat	Keto-Acids and Derivatives
C05946	(4R)-4-Hydroxy-2-oxoglutarate	no_cat	Keto-Acids and Derivatives
C20485	(4S)-4-Hydroxy-2-oxoglutarate	no_cat	-
C07600	Allicin	no_cat	-
C09315	Umbelliferone	Phenylpropanoids	Pyrans
C20414	4-Hydroxycoumarin	no_cat	-
C15606	1,2-Dihydroxy-5-(methylthio)pent-1-en-3-one	no_cat	Carbonyl Compounds
C17211	2-Oxo-5-methylthiopentanoic acid	Fatty Acids and Conjugates	-
C11196	Methomyl	Amino Acids and Derivatives	Amino Acids and Derivatives
C00478	Lichenin	no_cat	-
C01088	(R)-3,3-Dimethylmalate	no_cat	-
C01989	3-Ethylmalate	no_cat	-
C02360	2-Hydroxyadipate	no_cat	Hydroxy Acids and Derivatives
C02488	(R)-2-Ethylmalate	Carboxylic Acids and Derivatives	Carboxylic Acids and Derivatives
C02991	L-Rhamnono-1,4-lactone	no_cat	-
C03652	(2R,3S)-2,3-Dimethylmalate	no_cat	-
C03761	3-Hydroxy-3-methylglutarate	no_cat	Hydroxy Acids and Derivatives
C03827	2-Dehydro-3-deoxy-L-fuconate	no_cat	-
C03979	2-Dehydro-3-deoxy-L-rhamnonate	no_cat	-
C06158	D-Fucono-1,4-lactone	no_cat	-
C06159	2-Dehydro-3-deoxy-D-fuconate	no_cat	-
C06474	3,6-Anhydrogalactose	Monosaccharides	-
C06478	3,6-Anhydroglucose	Monosaccharides	-
C06485	1,5-Anhydro-D-fructose	no_cat	-
C11592	Diethyl pyrocarbonate	no_cat	Organic Carbonic Acids and Derivatives
C16390	(S)-2-(Hydroxymethyl)glutarate	no_cat	-
C17209	2-Deoxy-scyllo-inosose	no_cat	-
C18028	L-Fucono-1,5-lactone	no_cat	-
C04314	cis-1,2-Dihydronaphthalene-1,2-diol	no_cat	-
C04514	(1S,2S)-1,2-Dihydronaphthalene-1,2-diol	no_cat	-
C06205	1,2-Dihydronaphthalene-1,2-diol	no_cat	-
C06358	Methyl cinnamate	no_cat	-
C10472	Isosafrole	no_cat	-
C10475	p-Methoxycinnamaldehyde	no_cat	Cinnamaldehydes
C10490	Safrole	no_cat	Benzodioxoles
C12088	4-Hydroxycinnamoylmethane	no_cat	-
C15419	trans-2-Phenylcyclopropanecarboxylic acid	no_cat	-
C20269	Eugenol quinone methide	no_cat	-
C16593	7-Mercaptoheptanoic acid	Fatty Acids and Conjugates	-
C13840	1-Ethyl-2-benzimidazolinone	no_cat	-
C08234	beta-Cymaropyranose	no_cat	-
C08237	Oleandrose	no_cat	-
C01028	N6-Hydroxy-L-lysine	no_cat	-
C02627	2-Deoxystreptamine	no_cat	-
C16741	L-Hydroxylysine	Amino Acids and Derivatives	Amino Acids and Derivatives
C16742	allo-Hydroxy-L-lysine	no_cat	-
C00487	Carnitine	no_cat	-
C14764	2-Thiophenesulfonamide	no_cat	-
C20170	Benzoyl isothiocyanate	no_cat	-
C06809	Acetylcysteine	Amino Acids and Derivatives	Amino Acids and Derivatives
C12876	Tiopronin	no_cat	-
C03066	3-Hydroxy-L-glutamate	no_cat	-
C03079	4-Hydroxy-L-glutamate	Amino Acids and Derivatives	Amino Acids and Derivatives
C05947	L-erythro-4-Hydroxyglutamate	no_cat	-
C00715	Pterin	no_cat	Pteridines and Derivatives
C20639	O-Ureido-L-serine	no_cat	-
C20651	O-Ureido-D-serine	no_cat	-
C05834	3-Methyldioxyindole	no_cat	Not Available
C19567	4-Oxo-1-(3-pyridyl)-1-butanone	no_cat	-
C11227	Ethionine	no_cat	-
C17213	Homomethionine	Amino Acids and Derivatives	Amino Acids and Derivatives
C10141	Deoxymannojirimycin	Alkaloids	Alkaloids
C10143	DMDP	no_cat	-
C15478	D-Fucosamine	Monosaccharides	-
C15479	D-Quinovosamine	Monosaccharides	-
C16843	Deoxynojirimycin	no_cat	Piperidines
C17580	2-Deoxy-scyllo-inosamine	no_cat	-
C20311	N,N-Dihydroxy-L-isoleucine	no_cat	-
C04351	(R)-2-Methylimino-1-phenylpropan-1-ol	no_cat	-
C06746	N-(2-Phenylethyl)-acetamide	no_cat	Cyclic Alcohols and Derivatives
C11487	EPA	no_cat	-
C06899	Chloral hydrate	no_cat	-
C07517	Methoxyflurane	no_cat	Orthocarboxylic Acid Derivatives
C02928	2-Dehydro-D-xylonate	no_cat	-
C03212	2,4-Dihydroxypteridine	no_cat	-
C00166	Phenylpyruvate	no_cat	Benzyl Alcohols and Derivatives
C00811	4-Coumarate	Phenylpropanoids	Cinnamic Acid Derivatives
C01772	trans-2-Hydroxycinnamate	Phenylpropanoids	Cinnamic Acid Derivatives
C02763	2-Hydroxy-3-phenylpropenoate	no_cat	Cinnamic Acid Derivatives
C05838	cis-2-Hydroxycinnamate	Phenylpropanoids	Cinnamic Acid Derivatives
C06738	cis-p-Coumarate	no_cat	Cinnamic Acid Derivatives
C07114	3-Oxo-3-phenylpropanoate	no_cat	-
C10945	Caffeic aldehyde	Phenylpropanoids	-
C12621	trans-3-Hydroxycinnamate	no_cat	Cinnamic Acid Derivatives
C01526	Ricinine	Alkaloids	Ethers
C00507	L-Rhamnose	Monosaccharides	Monosaccharides
C00586	2-Deoxy-D-glucose	Monosaccharides	-
C00861	L-Rhamnulose	no_cat	Monosaccharides
C01018	6-Deoxy-D-galactose	Monosaccharides	Monosaccharides
C01019	6-Deoxy-L-galactose	Monosaccharides	Monosaccharides
C01684	D-Rhamnose	Monosaccharides	-
C01721	L-Fuculose	no_cat	Carbohydrates and Carbohydrate Conjugates
C02095	beta-D-Fucose	no_cat	Monosaccharides
C02338	beta-L-Rhamnose	no_cat	-
C02431	L-Rhamnofuranose	no_cat	-
C02476	alpha-L-Rhamnose	no_cat	-
C02522	6-Deoxy-D-glucose	Monosaccharides	-
C02781	2-Deoxy-D-galactose	Monosaccharides	Monosaccharides
C07326	1,5-Anhydro-D-glucitol	no_cat	Monosaccharides
C08258	(+)-Quercitol	no_cat	-
C08259	(-)-Viburnitol	no_cat	-
C08352	Quinovose	no_cat	-
C16538	1,5-Anhydro-D-mannitol	no_cat	-
C20835	alpha-L-Fucopyranose	no_cat	-
C20836	beta-L-Fucopyranose	no_cat	-
C03172	S-Methyl-L-methionine	no_cat	-
C04078	Methylmethionine sulfonium salt	no_cat	-
C06578	p-Cumate	no_cat	Prenol Lipids
C09858	Evodone	Terpenoids	-
C09904	beta-Thujaplicin	Terpenoids	-
C09905	gamma-Thujaplicin	Terpenoids	-
C10453	Eugenol	Phenylpropanoids	Phenols and Derivatives
C10469	Isoeugenol	no_cat	Phenols and Derivatives
C12303	Phenethyl acetate	no_cat	Not Available
C19229	Dihydrosafrole	no_cat	-
C19729	(2E,4E,6E)-2,6-Dimethylocta-2,4,6-trienedial	no_cat	-
C11224	Fenuron	no_cat	-
C08490	Jasmone	no_cat	Prenol Lipids
C14226	p-tert-Amylphenol	no_cat	-
C14466	4-n-Pentylphenol	no_cat	-
C14697	4-Isopentylphenol	no_cat	-
C17243	4-Methylthiobutylthiohydroximate	no_cat	-
C00971	4-Pyridoxolactone	no_cat	Pyridines and Derivatives
C02803	4-Nitroacetophenone	no_cat	-
C03757	3,4-Dihydroxymandelonitrile	no_cat	-
C05653	Formylanthranilate	no_cat	Benzoic Acid and Derivatives
C06052	5-Pyridoxolactone	no_cat	Pyridines and Derivatives
C15769	HBOA	no_cat	Benzoxazines
C02989	L-Methionine S-oxide	no_cat	-
C15998	L-Methionine (R)-S-oxide	no_cat	-
C15999	L-Methionine (S)-S-oxide	no_cat	-
C19452	N-Methyl-N,4-dinitrosoaniline	no_cat	-
C02230	3-Methylguanine	no_cat	Imidazopyrimidines
C02242	7-Methylguanine	no_cat	Imidazopyrimidines
C00079	L-Phenylalanine	Amino Acids and Derivatives	Amino Acids and Derivatives
C02057	Phenylalanine	no_cat	-
C02265	D-Phenylalanine	Amino Acids and Derivatives	-
C07527	Benzocaine	no_cat	Benzoic Acid and Derivatives
C18090	Tricaine	no_cat	-
C18747	Metolcarb	no_cat	-
C19565	4-Hydroxy-1-(3-pyridinyl)-1-butanone	no_cat	-
C19578	5-(3-Pyridyl)-2-hydroxytetrahydrofuran	no_cat	-
C20487	L-beta-Phenylalanine	no_cat	-
C20488	D-beta-Phenylalanine	no_cat	-
C19077	Fenuron-TCA	no_cat	-
C01575	Ephedrine	Alkaloids	Phenethylamines
C02765	(+)-Pseudoephedrine	Alkaloids	Phenethylamines
C06199	Hordenine	Alkaloids	Phenethylamines
C14873	Thiodiacetic acid sulfoxide	no_cat	-
C17948	Deamino-alpha-keto-demethylphosphinothricin	no_cat	-
C01606	Phthalate	no_cat	Benzoic Acid and Derivatives
C03590	4-Hydroxyphenylglyoxylate	no_cat	-
C06337	Terephthalate	no_cat	Benzoic Acid and Derivatives
C14096	3-Formylsalicylic acid	no_cat	-
C14100	4-Formylsalicylic acid	no_cat	-
C12114	4-Hydroxy-3-nitrosobenzamide	no_cat	-
C20345	Isopentenyl phosphate	no_cat	-
C00502	D-Xylonate	no_cat	-
C00545	L-Arabinonate	no_cat	-
C00878	D-Arabinonate	no_cat	Monosaccharides
C01685	D-Ribonate	no_cat	Monosaccharides
C05411	L-Xylonate	no_cat	Carbohydrates and Carbohydrate Conjugates
C05412	L-Lyxonate	no_cat	-
C16353	7-Methylxanthine	Alkaloids	Imidazopyrimidines
C16357	3-Methylxanthine	Alkaloids	Imidazopyrimidines
C16358	1-Methylxanthine	Alkaloids	Alkaloids
C01198	3-(2-Hydroxyphenyl)propanoate	no_cat	Phenols and Derivatives
C01456	Tropate	no_cat	-
C01744	Phloretate	no_cat	Phenols and Derivatives
C02201	Veratraldehyde	no_cat	Benzaldehydes
C02363	3-Ethoxybenzoate	no_cat	-
C03080	4-Hydroxyhydratropate	no_cat	Phenols and Derivatives
C05581	3-Methoxy-4-hydroxyphenylacetaldehyde	no_cat	Phenols and Derivatives
C05607	Phenyllactate	no_cat	Benzyl Alcohols and Derivatives
C10712	Paeonol	no_cat	-
C11380	Apocynin	Flavonoids	Flavonoids
C11457	3-(3-Hydroxyphenyl)propanoic acid	no_cat	Phenols and Derivatives
C12206	Caffeyl alcohol	Phenylpropanoids	-
C19872	N-Formyl-4-amino-5-aminomethyl-2-methylpyrimidine	no_cat	-
C03037	(+)-Bornane-2,5-dione	Isoprenoids	-
C09777	Dolichodial	Isoprenoids	-
C09791	Nepetalactone cis-trans-form	Isoprenoids	-
C09792	Nepetalactone trans-cis-form	Isoprenoids	-
C09841	Carvone oxide	Isoprenoids	-
C09887	Piquerol A	Terpenoids	-
C09896	Rotundifolone	Terpenoids	-
C11924	Perillic acid	Isoprenoids	Prenol Lipids
C11940	Myrtenic acid	Isoprenoids	-
C14351	4-Butoxyphenol	no_cat	-
C14515	Camphorquinone	no_cat	-
C17622	(6E)-8-Oxogeranial	Terpenoids	-
C17690	4-(4-Hydroxyphenyl)-2-butanol	no_cat	-
C17824	(+/-)-Asarinol A	no_cat	-
C18343	4-n-Butylresorcinol	no_cat	-
C18352	Oxocamphor	no_cat	-
C20320	Bornane-2,6-dione	no_cat	-
C06976	Edrophonium	no_cat	Phenols and Derivatives
C03722	Quinolinate	Amino Acids and Derivatives	Amino Acids and Derivatives
C16234	o-Nitrobenzoate	no_cat	-
C18625	4-Nitrobenzoic acid	no_cat	-
C17962	Demethylphosphinothricin	Fatty Acids and Conjugates	-
C01959	Taurocyamine	no_cat	Sulfonic Acids and Derivatives
C03719	Phenylacetothiohydroximate	no_cat	-
C20155	8-Oxoguanine	no_cat	Imidazopyrimidines
C00250	Pyridoxal	no_cat	Pyridines and Derivatives
C03493	D-4-Hydroxyphenylglycine	no_cat	-
C03986	3-Hydroxy-4-methylanthranilate	no_cat	-
C05831	3-Methoxyanthranilate	no_cat	-
C06051	Isopyridoxal	no_cat	Pyridines and Derivatives
C12323	L-4-Hydroxyphenylglycine	no_cat	-
C14170	p-Aminosalicylic acid methyl ester	no_cat	-
C14171	Orthoform	no_cat	-
C20821	C20821	no_cat	-
C16396	2,4-Diamino-6-nitrotoluene	no_cat	-
C16397	2,6-Diamino-4-nitrotoluene	no_cat	-
C14148	N-Cyclopropylammeline	no_cat	-
C01869	(-)-Sympatol	no_cat	-
C04548	Synephrine	no_cat	Phenethylamines
C05587	3-Methoxytyramine	no_cat	Phenols and Derivatives
C07146	Metaraminol	no_cat	Phenethylamines
C07441	Phenylephrine	no_cat	Phenethylamines
C07453	Epinine	no_cat	Phenols and Derivatives
C07832	Ethinamate	no_cat	Carbonyl Compounds
C08273	2,5-Dihydrophenylalanine	no_cat	-
C19582	1-(3-Pyridinyl)-1,4-butanediol	no_cat	-
C10916	2-Dimethylamino-5,6-dimethylpyrimidin-4-ol	no_cat	-
C05528	3-Sulfopyruvate	no_cat	Keto-Acids and Derivatives
C00074	Phosphoenolpyruvate	no_cat	Organic Oxoanionic Compounds
C02798	3-Phosphonopyruvate	no_cat	-
C16849	Hydroxypyruvaldehyde phosphate	no_cat	-
C07519	Desflurane	no_cat	Orthocarboxylic Acid Derivatives
C20366	2-Oxo-3-(5-oxofuran-2-ylidene)propanoate	no_cat	-
C13841	Zoxazolamine	no_cat	-
C14702	1,2-Dinitrobenzene	no_cat	-
C02527	Butanoylphosphate	no_cat	-
C03754	2-Methylpropanoyl phosphate	no_cat	-
C00366	Urate	no_cat	Imidazopyrimidines
C00544	Homogentisate	no_cat	Phenylacetic Acid Derivatives
C01161	3,4-Dihydroxyphenylacetate	no_cat	Phenols and Derivatives
C01839	Orsellinate	Aromatic polyketides	Benzoic Acid and Derivatives
C03198	(S)-4-Hydroxymandelate	no_cat	-
C03235	4-Hydroxypheoxyacetate	no_cat	-
C05343	(R)-4-Hydroxymandelate	no_cat	-
C05577	3,4-Dihydroxymandelaldehyde	no_cat	Phenylacetaldehydes
C06207	2,6-Dihydroxyphenylacetate	no_cat	-
C06672	Vanillate	no_cat	Benzoic Acid and Derivatives
C07087	2-Hydroxy-6-oxoocta-2,4,7-trienoate	no_cat	-
C10331	2,6-Dimethoxybenzoquinone	no_cat	Benzoquinones
C11527	4-Hydroxymandelate	no_cat	Phenols and Derivatives
C14109	4-Hydroxymethylsalicylate	no_cat	-
C16215	1,2-Dihydrophthalic acid	no_cat	-
C18346	4-Methoxy potassium salicylate	no_cat	-
C19469	5-Nitro-ortho-anisidine	no_cat	-
C07729	Dibenzofuran	no_cat	-
C08398	Capillin	no_cat	-
C15075	3-Fluoro-1-(4-hydroxyphenyl)-1-propanone	no_cat	-
C14149	N-Cyclopropylammelide	no_cat	-
C16250	MTIC	no_cat	-
C06459	N-Trimethyl-2-aminoethylphosphonate	no_cat	-
C00534	Pyridoxamine	no_cat	Pyridines and Derivatives
C11846	Cyclo(deltaAla-L-Val)	no_cat	-
C13710	4-PIOL	no_cat	-
C00848	6-Oxocineole	Isoprenoids	-
C02108	1,2-Campholide	Isoprenoids	Prenol Lipids
C03448	(+)-exo-5-Hydroxycamphor	Isoprenoids	-
C06069	Iridodial	Isoprenoids	-
C08489	(Z)-3,5-Hexadienyl butyrate	no_cat	-
C08498	Lilac aldehyde	no_cat	-
C08546	Tiglyl tiglate	no_cat	-
C09785	(+)-Iridodial	Isoprenoids	-
C09786	Iridomyrmecin	Terpenoids	-
C09804	cis-trans-Nepetalactol	Isoprenoids	-
C09836	Ascaridole	Terpenoids	Prenol Lipids
C09842	Chrysanthemic acid	Isoprenoids	-
C09854	Diosphenol	Isoprenoids	-
C11402	(4R,7R)-4-Isopropenyl-7-methyl-2-oxo-oxepanone	no_cat	-
C11403	(3S,6R)-6-Isopropenyl-3-methyl-2-oxo-oxepanone	no_cat	-
C11414	(4S,7R)-4-Isopropenyl-7-methyl-2-oxo-oxepanone	Isoprenoids	-
C11418	(3S,6S)-6-Isopropenyl-3-methyl-2-oxo-oxepanone	no_cat	-
C11651	8-Epiiridodial	Isoprenoids	-
C11937	(1S,4R)-1-Hydroxy-2-oxolimonene	Isoprenoids	-
C11943	trans-2-Methyl-5-isopropylhexa-2,5-dienoic acid	Isoprenoids	-
C11944	cis-2-Methyl-5-isopropylhexa-2,5-dienoic acid	Isoprenoids	-
C16461	Geranic acid	no_cat	Prenol Lipids
C18019	1-Hydroxy-p-menth-8-en-2-one	no_cat	-
C19083	(1R,4S)-1-Hydroxy-2-oxolimonene	no_cat	-
C19731	(3S)-3-Hydroxycyclocitral	no_cat	-
C20221	(6E)-8-Oxolinalool	no_cat	-
C20222	(6E)-8-Hydroxygeranial	no_cat	-
C20223	(6E)-8-Oxogeraniol	no_cat	-
C20322	(+)-6-exo-Hydroxycamphor	no_cat	-
C20323	(+)-6-endo-Hydroxycamphor	no_cat	-
C20243	2-Methylisoborneol	no_cat	-
C05688	L-Selenocysteine	Amino Acids and Derivatives	Amino Acids and Derivatives
C07279	2-Aminoethylarsonate	no_cat	-
C07931	Chlorzoxazone	no_cat	-
C00506	L-Cysteate	Amino Acids and Derivatives	Amino Acids and Derivatives
C01705	Glyphosate	no_cat	-
C05672	2-Amino-3-phosphonopropanoate	Amino Acids and Derivatives	Amino Acids and Derivatives
C11638	3-Amino-2-oxopropyl phosphate	no_cat	-
C12021	Alanylphosphate	no_cat	-
C18564	Glyphosate-isopropylammonium	no_cat	-
C18565	Glyphosate-monoammonium	no_cat	-
C16285	Thiobenzamide S,S-dioxide	no_cat	-
C14494	4-Chloroacetanilide	no_cat	-
C14619	o-Chloroacetanilide	no_cat	-
C03340	L-2,3-Dihydrodipicolinate	Amino Acids and Derivatives	Amino Acids and Derivatives
C11465	3,5-Dihydroxyanthranilate	no_cat	-
C12477	3-Methylpyrrole-2,4-dicarboxylic acid	no_cat	-
C17385	2-Methoxy-5-nitrophenol	no_cat	-
C17386	2-Methoxy-4-nitrophenol	no_cat	-
C18315	4-Methyl-5-nitrocatechol	no_cat	-
C13482	Phosphodimethylethanolamine	no_cat	-
C19298	Sodium ortho-phenylphenate	no_cat	-
C00314	Pyridoxine	no_cat	Pyridines and Derivatives
C00547	L-Noradrenaline	no_cat	Phenols and Derivatives
C01152	N(pi)-Methyl-L-histidine	Amino Acids and Derivatives	Amino Acids and Derivatives
C03298	Nalpha-Methylhistidine	no_cat	-
C17730	Piperidione	no_cat	-
C10163	Nitramine	Alkaloids	Alkaloids
C10773	Lupinine	Alkaloids	Alkaloids
C02543	Glycerone sulfate	no_cat	-
C02914	(S)-2-O-Sulfolactate	no_cat	-
C11499	(S)-3-Sulfolactate	no_cat	Hydroxy Acids and Derivatives
C11537	(2R)-3-Sulfolactate	no_cat	-
C16069	3-Sulfolactate	no_cat	-
C17205	(R)-2-O-Sulfolactate	no_cat	-
C00111	Glycerone phosphate	no_cat	Organic Phosphoric Acids and Derivatives
C00118	D-Glyceraldehyde 3-phosphate	no_cat	-
C00661	Glyceraldehyde 3-phosphate	no_cat	Organic Phosphoric Acids and Derivatives
C12935	Calcium glycerophosphate	no_cat	-
C19156	(2S)-2-Phospholactate	no_cat	-
C03077	4-Chlorophenylacetate	no_cat	-
C05571	Thiourocanic acid	no_cat	-
C06607	Diethylthiophosphoric acid	no_cat	-
C01424	Gallate	no_cat	Benzoic Acid and Derivatives
C19350	Bis(2-chloro-1-methylethyl)ether	no_cat	-
C05515	5-Ureido-4-imidazole carboxylate	no_cat	-
C07569	Propylthiouracil	no_cat	Diazines
C05576	3,4-Dihydroxyphenylethyleneglycol	no_cat	Phenols and Derivatives
C06720	1,6-Dihydroxy-5-methylcyclohexa-2,4-dienecarboxylate	no_cat	-
C06729	cis-1,2-Dihydroxy-4-methylcyclohexa-3,5-diene-1-carboxylate	no_cat	-
C06731	1,2-Dihydroxy-6-methylcyclohexa-3,5-dienecarboxylate	no_cat	-
C07123	2-Hydroxy-6-oxo-octa-2,4-dienoate	no_cat	-
C16804	Penicillic acid	no_cat	-
C19495	Penicillic acid	no_cat	-
C19482	N-Nitrosoguvacoline	no_cat	-
C02499	2-Hydroxybiphenyl	no_cat	-
C14224	4-Hydroxybiphenyl	no_cat	-
C14342	3-Hydroxybiphenyl	no_cat	-
C06553	N-Isopropylammelide	no_cat	-
C14280	Furfural diethyl acetal	no_cat	-
C07841	Levetiracetam	no_cat	Pyrrolidines
C03092	6-endo-Hydroxycineole	Isoprenoids	-
C04433	(E)-3,7-Dimethylocta-1,6-diene-3,8-diol	no_cat	-
C07276	Limonene-1,2-diol	Isoprenoids	-
C09790	(+)-Neomatatabiol	Terpenoids	-
C16462	Citronellate	Fatty Acids and Conjugates	Prenol Lipids
C17621	(6E)-8-Hydroxygeraniol	Terpenoids	-
C18020	p-Menth-8-ene-1,2-diol	no_cat	-
C18027	(4R,7S)-7-Isopropyl-4-methyloxepan-2-one	Isoprenoids	-
C18066	7-Isopropyl-4-methyloxepan-2-one	Isoprenoids	Prenol Lipids
C18202	8-Methyl-6-nonenoic acid	no_cat	Fatty Acids and Conjugates
C19082	(1R,2R,4S)-Limonene-1,2-diol	no_cat	-
C20326	2-exo-Hydroxy-1,8-cineole	no_cat	Alcohols and Polyols
C01875	2-Undecanone	no_cat	Carbonyl Compounds
C19274	Nitrogen mustard N-oxide	no_cat	-
C14412	4-Toluenesulfonamide	no_cat	-
C03972	2,3,4,5-Tetrahydrodipicolinate	Amino Acids and Derivatives	Amino Acids and Derivatives
C12108	5-Amino-5-deoxy-3-dehydroshikimate	no_cat	-
C17356	2-Formyloxymethylclavam	no_cat	-
C07203	Metronidazole	no_cat	Azoles
C10284	Crotanecine	Alkaloids	Alkaloids
C11837	N-Butyryl-L-homoserine lactone	no_cat	-
C19212	Bromochloroacetic acid	no_cat	-
C14453	4-Bromophenol	no_cat	-
C14839	Bromobenzene-3,4-oxide	no_cat	-
C14840	Bromobenzene-2,3-oxide	no_cat	-
C14841	2-Bromophenol	no_cat	Halobenzenes
C06011	Benzenamine sulfate	no_cat	-
C00093	sn-Glycerol 3-phosphate	no_cat	Monosaccharides
C00623	sn-Glycerol 1-phosphate	no_cat	-
C02979	Glycerol 2-phosphate	no_cat	Organic Phosphoric Acids and Derivatives
C03189	DL-Glycerol 1-phosphate	no_cat	-
C06677	Toluene-4-sulfonate	no_cat	Benzene and Substituted Derivatives
C07458	Sulfanilamide	no_cat	Benzenesulfonamides
C02637	3-Dehydroshikimate	no_cat	-
C02652	5-Dehydroshikimate	no_cat	-
C03063	2-Oxohept-3-enedioate	no_cat	-
C05600	2-Hydroxyhepta-2,4-dienedioate	no_cat	-
C07478	2-Hydroxy-5-methyl-cis,cis-muconate	no_cat	-
C07479	2-Oxo-5-methyl-cis-muconate	no_cat	-
C18306	5-Methylmaleylacetate	no_cat	-
C18318	cis,cis-2,4-Dihydroxy-5-methyl-6-oxo-2,4-hexadienoate	no_cat	-
C05565	Hydantoin-5-propionate	no_cat	Imidazolidines
C13739	(R)-AMAA	no_cat	-
C05377	Menadione	no_cat	Acenes
C08446	Dehydromatricaria ester	no_cat	Fatty Acid Esters
C08774	(Z)-2-Decene-4,6,8-triynoic acid methylester	no_cat	-
C11427	1-Hydroxy-2-naphthaldehyde	no_cat	-
C14091	1-Naphthoic acid	no_cat	-
C14101	2-Naphthoic acid	no_cat	-
C16928	Capillone	no_cat	-
C18472	L-Capreomycidine	no_cat	-
C20602	L-Enduracididine	no_cat	-
C16322	9-Oxononanoic acid	Fatty Acids and Conjugates	-
C02131	Acetylagmatine	no_cat	-
C01571	Decanoic acid	Fatty Acids and Conjugates	Fatty Acids and Conjugates
C02904	p-Menthane-3,8-diol	Isoprenoids	-
C12289	Isoamyl isovalerate	no_cat	Fatty Acid Esters
C12292	Ethyl octanoate	no_cat	Fatty Acid Esters
C06333	2-Aminobenzenesulfonate	no_cat	-
C06334	Metanilic acid	no_cat	-
C06335	4-Aminobenzenesulfonate	no_cat	-
C19194	Azaserine	no_cat	-
C06325	2-Quinolinecarboxylic acid	Amino Acids and Derivatives	Amino Acids and Derivatives
C06414	4-Quinolinecarboxylic acid	no_cat	-
C14040	1-Nitronaphthalene	no_cat	-
C19474	2-Nitronaphthalene	no_cat	-
C19043	Allidochlor	no_cat	-
C01250	N-Acetyl-L-glutamate 5-semialdehyde	Amino Acids and Derivatives	Amino Acids and Derivatives
C12121	5-Deoxy-5-aminoshikimic acid	no_cat	-
C17366	(2S,5S)-trans-Carboxymethylproline	no_cat	-
C19543	Tris(1-aziridinyl)phosphine oxide	no_cat	-
C03771	5-Guanidino-2-oxopentanoate	no_cat	Fatty Acids and Conjugates
C12346	1,3-Dimethyl-8-isoquinolinol	no_cat	-
C18487	Pyroquilon	no_cat	Quinolines and Derivatives
C02710	N-Acetyl-L-leucine	Amino Acids and Derivatives	Amino Acids and Derivatives
C10173	Swainsonine	Alkaloids	Alkaloids
C08288	Indospicine	no_cat	-
C04706	cis-2-Chloro-4-carboxymethylenebut-2-en-1,4-olide	no_cat	-
C04729	trans-2-Chloro-4-carboxymethylenebut-2-en-1,4-olide	no_cat	-
C00850	Aryl sulfate	no_cat	-
C02180	Phenylsulfate	no_cat	-
C12849	p-Phenolsulfonic acid	no_cat	-
C02734	Phenolic phosphate	no_cat	-
C06747	Phenylmethanesulfonyl fluoride	no_cat	-
C00417	cis-Aconitate	Carboxylic Acids and Derivatives	Carboxylic Acids and Derivatives
C02341	trans-Aconitate	Carboxylic Acids and Derivatives	Carboxylic Acids and Derivatives
C05422	Dehydroascorbate	no_cat	-
C03840	Juglone	no_cat	Acenes
C10368	Lawsone	no_cat	-
C16478	3-Fluorocyclohexadiene-cis,cis-1,2-diol-1-carboxylate	no_cat	-
C16479	5-Fluorocyclohexadiene-cis,cis-1,2-diol-1-carboxylate	no_cat	-
C16480	4-Fluorocyclohexadiene-cis,cis-1,2-diol-1-carboxylate	no_cat	-
C16481	6-Fluorocyclohexadiene-cis,cis-1,2-diol-1-carboxylate	no_cat	-
C16482	2-Fluorocyclohexadiene-cis,cis-1,2-diol-1-carboxylate	no_cat	-
C18624	Quinoxaline-2-carboxylic acid	no_cat	-
C19560	Toluene diisocyanates	no_cat	-
C00493	Shikimate	no_cat	Cyclic Alcohols and Derivatives
C04236	(2S)-2-Isopropyl-3-oxosuccinate	Carboxylic Acids and Derivatives	Carboxylic Acids and Derivatives
[truncated: 11,872 more rows]
