# Supplementary material for: Disentangling metabolic functions of bacteria in the honey bee gut
Source: PLoS Biol. 2017 Dec 12;15(12):e2003467. doi: 10.1371/journal.pbio.2003467 (PMC5726620; doi:10.1371/journal.pbio.2003467)
Supplement: S11 Data — (ZIP) [file pbio.2003467.s011.zip › Nucleosides_suppl_fig2.xlsx]

## Sheet: Sheet3
ionIdx	Top annotation name	log2_pooled	pvalBH_pooled	Standard_error	group	Robust ion change	Unique
429	Thymidine	-2.60491	5.01813e-06	0.11658	Pyrimidine Nucleosides and Analogues	yes	2
496	Inosine	-2.32093	0.000219037	0.115267	Purine Nucleosides and Analogues	yes	1
495	Adenosine	-1.93175	7.68702e-07	0.0824769	Purine Nucleosides and Analogues	yes	4
166	Orotate	-1.70484	1.6071e-09	0.0985305	Pyrimidine Precursor	yes	2
387	Deoxycytidine	-1.36404	1.69907e-06	0.141181	Pyrimidine Nucleosides and Analogues	yes	1
389	Deoxyuridine	-1.15994	4.91352e-07	0.0601298	Pyrimidine Nucleosides and Analogues	yes	1
432	Uridine	-0.883991	3.04629e-05	0.0651964	Pyrimidine Nucleosides and Analogues	yes	3
537	Xanthosine	-0.842754	4.50833e-05	0.0485366	Purine Nucleosides and Analogues	yes	1
536	Guanosine	-0.699021	0.000794128	0.126151	Purine Nucleosides and Analogues	yes	2
548	Abacavir	0.0962888	0.0910782	0.0473956	Purine Nucleosides and Analogues	no	1

## Sheet: Sheet2
ionIdx	Top annotation name	log2_pooled	pvalBH_pooled	Standard_error	group	Robust ion change	Unique
429	Thymidine	-2.60491	5.01813e-06	0.11658	Pyrimidine Nucleosides and Analogues	yes	2
496	Inosine	-2.32093	0.000219037	0.115267	Purine Nucleosides and Analogues	yes	1
495	Adenosine	-1.93175	7.68702e-07	0.0824769	Purine Nucleosides and Analogues	yes	4
166	Orotate	-1.70484	1.6071e-09	0.0985305	Pyrimidine Precursor	yes	2
387	Deoxycytidine	-1.36404	1.69907e-06	0.141181	Pyrimidine Nucleosides and Analogues	yes	1
389	Deoxyuridine	-1.15994	4.91352e-07	0.0601298	Pyrimidine Nucleosides and Analogues	yes	1
432	Uridine	-0.883991	3.04629e-05	0.0651964	Pyrimidine Nucleosides and Analogues	yes	3
537	Xanthosine	-0.842754	4.50833e-05	0.0485366	Purine Nucleosides and Analogues	yes	1
536	Guanosine	-0.699021	0.000794128	0.126151	Purine Nucleosides and Analogues	yes	2
548	Abacavir	0.0962888	0.0910782	0.0473956	Purine Nucleosides and Analogues	no	1
