# Supplementary material for: Disentangling metabolic functions of bacteria in the honey bee gut
Source: PLoS Biol. 2017 Dec 12;15(12):e2003467. doi: 10.1371/journal.pbio.2003467 (PMC5726620; doi:10.1371/journal.pbio.2003467)
Supplement: S11 Data — (ZIP) [file pbio.2003467.s011.zip › PG_JH_suppl_fig2.xlsx]

## Sheet: PG_JH.txt
ionIdx	Top annotation name	log2_pooled	pvalBH_pooled	Standard_error	group	Robust ion change	Unique
733	Prostaglandin G2	-0.672494	0.380571	0.19139	Eicosanoids	no	6
706	Prostaglandin H2	0.218185	0.00477191	0.0686923	Eicosanoids	no	17
729	20-COOH-Leukotriene B4	0.236886	0.48883	0.152874	Eicosanoids	no	3
654	2,3-Dinor-8-iso prostaglandin F1alpha	0.344897	0.0015049	0.105576	Eicosanoids	yes	1
709	Prostaglandin F2alpha	0.913248	1.30016e-08	0.105563	Eicosanoids	yes	12
711	Prostaglandin F1alpha	1.03712	4.71314e-08	0.126733	Eicosanoids	yes	1
736	6-Keto-prostaglandin F1alpha	1.69274	1.77569e-07	0.136236	Eicosanoids	yes	2
648	2,3-Dinor-8-iso prostaglandin F2alpha	2.5687	2.22299e-11	0.118781	Eicosanoids	yes	1
456	Juvenile hormone III acid	-0.418992	3.54667e-05	0.0825743	Juvenile Hormone derivatives	no	6
492	Juvenile hormone II acid	0.257121	0.000403535	0.0696729	Juvenile Hormone derivatives	no	3
532	12-trans-Hydroxy juvenile hormone III	1.20644	9.37806e-10	0.14239	Juvenile Hormone derivatives	yes	1
507	(10S)-Juvenile hormone III acid diol	1.72236	4.92246e-10	0.108209	Juvenile Hormone derivatives	yes	1
540	(10S)-Juvenile hormone III diol	1.9286	9.8651e-11	0.0955107	Juvenile Hormone derivatives	yes	1
