# Supplementary material for: Disentangling metabolic functions of bacteria in the honey bee gut
Source: PLoS Biol. 2017 Dec 12;15(12):e2003467. doi: 10.1371/journal.pbio.2003467 (PMC5726620; doi:10.1371/journal.pbio.2003467)
Supplement: S11 Data — (ZIP) [file pbio.2003467.s011.zip › pollen_suppl_fig.xlsx]

## Sheet: pollenwall_ions
ionIdx	Top annotation name	log2_pooled	pvalBH_pooled	Standard_error	group	Robust ion change	Unique
666	9,10,18-Trihydroxystearate	-3.13215	1.9123e-12	0.187933	hydroxy acids	yes	1
627	(9R,10R)-Dihydroxyoctadecanoic acid	-2.54256	1.70882e-06	0.211756	hydroxy acids	yes	3
405	p-Coumaroylputrescine	-2.29474	1.34191e-05	0.192553	phenolamide	yes	2
978	N1,N5,N10-Tricoumaroyl spermidine	-3.4641	3.61894e-06	0.116382	phenolamide	yes	1
1003	N1,N5,N10-Tricaffeoyl spermidine	-3.12682	4.47367e-06	0.22264	phenolamide	yes	1
