# Supplementary material for: Disentangling metabolic functions of bacteria in the honey bee gut
Source: PLoS Biol. 2017 Dec 12;15(12):e2003467. doi: 10.1371/journal.pbio.2003467 (PMC5726620; doi:10.1371/journal.pbio.2003467)
Supplement: S11 Data — (ZIP) [file pbio.2003467.s011.zip › README_Kesnerova_et_al_2017.txt]

#R code belonging to the in vivo part of publication "Disentangling metabolic functions of bacteria in the honey bee gut" Kesnerova & Mars et al, PLOS Biology, 2017

#DISCLAIMER, code was written and tested on Mac only.

#start R and open "Kesnerova_et_al_R_main.R" (referred to as main script)
#adapt working directory throughout the main script (and when used the other scripts) (find and replace)
#follow the code and annotation, you will find that:
	#the oplsda plot is in "oplsda S plot.R" script which should be run on line 412 of the main scritp
	#the in vitro data is in the "Kesnerova_et_al_R_in_vitro.R" script
	#the cross feeding data analysis is in "Kesnerova_et_al_R_cross_feeding.R"
#additional files that are called throughout the main script are present in this folder so that there is no requirement to run additional scripts.
#resulting files of the R scripts can be found in the subfolder /expectedResults for cross-validation
#note that MF=MD, microbiota-depleted throughout the scripts.
