# Supplementary material for: Disentangling metabolic functions of bacteria in the honey bee gut
Source: PLoS Biol. 2017 Dec 12;15(12):e2003467. doi: 10.1371/journal.pbio.2003467 (PMC5726620; doi:10.1371/journal.pbio.2003467)
Supplement: S11 Data — (ZIP) [file pbio.2003467.s011.zip › solve readxl issue.R]

#solve readxl issue

install.packages("devtools")
require(devtools)
#install.packages("readxl")
install_version("readxl", version = "0.1.1", repos = "http://cran.us.r-project.org")
